# Supplementary material for: Comparative analysis of chloroplast genomes and phylogenetic relationships in the endemic Chinese bamboo Gelidocalamus (Bambusoideae)
Source: Front Plant Sci. 2024 Nov 11;15:1470311. doi: 10.3389/fpls.2024.1470311 (PMC11586178; doi:10.3389/fpls.2024.1470311)
Supplement: Supplementary Data Sheet 1 — The alignment of 75 complete chloroplast genomes. [file DataSheet1.fasta]

>Bergbambos_tessellata
aaatacccaatatcttgctggaacaagatattgggtatttctggctttccttccttcaaaaattgctatatgttagcagaaaagccttatccattaagagatggaacttcaagaacagctaggtctagagggaagttgtgagcattacgttcgtgcattacctccatgccaagattagcacggttgatgatatcagcccaagtattaataacgcgaccttggctatcaactacagattggttgaaattgaaaccatttaggttgaaagccatagtactaatacctaaagcagtgaaccagatccctactacaggccaagcagccaagaagaagtgtaaagaacgagagttgttgaaactagcatattggaagattaatcggccaaaataaccatgagcagccacaatattataagtctcttcctcttgaccaaatttgtaaccctcattagcagattcattttcagtggtttccctgatcaaactagaggttaccaaggaaccatgcatagcactgaatagggaaccgccgaatacaccagctacacctaacatgtgaaatggatgcataaggatgttgtgctctgcctggaatacaatcataaagttgaaagtaccagatattcctaaaggcataccatcagagaaacttccttgaccaatagggtaaatcaagaaaacagcagtagcagctgcaacaggagctgaatatgcaacagcaatccaaggacgcatacccagacggaaactaagttcccactcacgacccatataacaagctacaccaagtaagaagtgtagaacaattagctcataaggaccgccgttgtataaccactcatcaacagatgcagcttcccaaattgggtaaaagtgcaatccgatcgccgcagaagtaggaataatggcaccagagataatattgtttccataaagtaaagaaccagaaacaggctcacgaataccatcaatatctactggaggagcagcgatgaaggcgataataaatacggaagttgcggtcaataaggtagggatcatcaaaacaccgaaccatccgatgtaaagacgattttcggtgctagttatccagttgcagaagcgaccccacaggcttgtactttcgcgtctctctaaaattgcagtcatggtaagatcttggtttattcaaattgcaaggactcccaagcacacgtattaactaaaaatcaaatagataatagaaggcttgttatttaacagtataacatagactgtataccaatgtcaaccaagccagccccaacgattggatatccatataactaaattcaccaaaccaaaaaattttgtaaatgaagtgagtgaaaattcaaaactcagattactcttttctattttccatatgggttgcccgggactcgaacccggaactagtcggatggagtagataattcttccttgttacaatagagaacaaaaatccctccccaaatcgtgcttgcatttttcattgcacacgactttccctatgtagaaatagtcaatttctattccaaagaggaagtctaccaatttttttaattagtaagttgattcacctactatttattatagtatagggaacatttcagaagaacatttcagaatggaaaatgtgaaagttttatcttgatcatttatcgatcatttctagtgtattagttttgtctaatgattaattaaaagggttcaccaggtcattgatacggataatatccaaataccaaatacggtcactgtgtgatccacggaaagaaaagtgggttgttttggtgaacatcaaagaaaaaacttgctcttcttccgtaaaaaattcttctaaaaataccgaacccaatcgttgcataaaagttcgtaccgtgcttttatgtttacgagctaaagttctagcgcatgaaagtcgaagtatatactttagtcgatacaaagtccgttttttcgaggatccactatgataatgaaaaagatttctacatatccgaccaaatcgatcaagaatatcccaatctgataaatcggtccaaatgggtttactaataggatgccccgatccagtacaaaattgagcttttgataaggatccaatgaggggagtagcagggactatggtatcgaattttttcattcgagtctctattagaaatgaattctctagcatttgattccttactaacaaaggatttattggtacacttgaaaggtaccccagaaaatcgaagcaagagtttactaattggtttagatggatccttcgcggttgagtccaaaaagaaaaagaatattgccagaaattgacaaggtaacatttccatttcttcttcaaaagaagagttccttttgatgcaagaattgcctttccttgatatcgaacataatgcataagaggatccataaagatccatacggttttccgaaaaaaacctgggtacattaccccaaaatgttccatcttcctagaaaagtggattcgttccacaaaggttccagaagatgttaatggtaagcaagaagattgtttacgaagaaacaacaagaaaaattcatattctgatacataagagttatataggaatcgaaatagtcttttattttcttttttcaaaagaaaaatcgatttcattgaagtaataagactattccaattcgaatagtagttgagaaagaatcgcaataaatgcaaagatggaacatctttgatccggtattgaaggagttgaaccaagatttcaaaatggataggatagggtatttctatatgtgatagataatgtaaatgcaaaaatttgtcttctaaaaagggaaatattgaatgaatagatcgtaaattctgaaactttggtgtttctttttctttcggacaagataattctcgtagcgagaatgggatttctacaacgatcgcaaacccctcagatagaatctgagaataaaactcagaataaaaaaaattgttgtaatccaacaatcgatcttggttaggatgattaaccgagttaatccaaaaattctgctgatacattcgaataattaaacgtttcacaagtagtgaactaaatttcttgttattacaactaacaatttccacaggttcggaaccttttaatccataatcatgggcaaatgcataaatatactcctgaaagagaagtgggtaaacgaagtattgttgacgagatttctgtttttctgaatacccttccaatttttccatttgtatttctacttgaatcagaaagaagaagcatttctcggtttctcaaatgatgatacatagtgcaatatggtcaaaacagggtgttgcattttttaatacaaaccctggaaagaaaaggaatctaatccacagatcttttccttttctatccaattagtttatgtttgttctaattacaaaagagaacaaatcttttatttttgcaggccaatcgctcttttgactttggaatccagtctctttatcaatatactgcttcttttacacattcaatccataacatctcttttcaatctataatcaagaataattaggatttctaaaaaaaaaaagaaaaaataaagggtccgttcataggaaaacccaacctttccccgcatcaggcactaatctatttttaacgtctaattagatcggggaatcatttcaattaagaagttaagctcgttgctttttattttaccagaattggagccaggctctatccatttattcactagacccagaaaatcggaattttgtattccattccaaaaatcaaaaataagaaattgattttattacgacatgctattttttccattcattacccttgaggatcagtcgtggtcttctagactctaccaagagtctggacgaatttgttgcttcatccaaatgtgtaaaagatcatagtcgcacttaaaagccgagtactctaccattgagttagcaacccagataaaataggatcttagatacgatcgaaacccaaaaatcaatggaattacaccgcacgctcctgtcaaaacattgaactagcaaaacattaaaagaaagattttatcgcccattaaaaacactcaaatgccaaaatgaacaggtccggctaaatttcactaaggttaaaaaaggagcggccccaatcacgatagcaaaattgtcatttttttagcaatttggatttctttatataaagaaatcttgtatgagagtacatgcaagagggacaaccctatcatttgagcgaagtgtagacagaaaaacctaatatggagtgaggataaagagacctatctatctacaaattctatttgttcaatagacctttgtcaatggaaatacaatggtaagaaaacaaattagatagaaaaagtaaataaaataagggcttatgttggattggcacgacataaatccagtcaaaaataggactaagaaagaggcaaattgtgtctaaataattagacaacgagggatactagtgatcctctcctacttttttattcatttagttcttcaattaactcaaagttccttctttttctttaaagaattctgccttccttaaaatatcataaacagttcttgtaggttgagcacccttttcaaggaaatagagaatagctggaacatttaaacaagtttgattctttatcggatcataaaaacctacttttcgaagatctcttccttctcttcgagatcgaacatcaattgcaacgattcgatagacagcttattgggatagatgtagctaaacaatgccccccctagaaacgtataggaggttttctcctcatacggctcgagaaaaagatttgaatttctgtctataatacaagtagatagaaattcaactatgacttgcattaatttccttacagaaaaaacaaattgcatttatactcatgactcaagttggttaattttgactgacagacttaaaaggaaaaatccttccaaattttttgagtcgtctctaaactcttttctttgtctcatctcgaacgaattgacttttattccttattctgatccaattctattgttgagacaattgaaaatcgcgtttacttgttccggaattctttatctttgatttgtgaaatccttgggtttagacattacttcgggaattcctattcttttttctttcaaaagagtagcaacataccctttttttcttatttccttcgataaagcatttccctcttctatagaaatcgaatatgggcgattgattctgatagacttttaattgaaagagtttttccaatcttccaaaattggactttcttcttattttaacctttcaatttctatattaaggatagacttacaaagttggcctaatttattagttttcactaaccctagattctttcccttgataaaaaatcaattctgtcctctcgagctccatcgtgtactatttacttacaaacaacccagcgcaaatttggttcgggacgaatagaacagactatgtcgagccaagagcattttcattactatggaaaatgatggataacaaaatccacaatcgatcatgtccttcaagtcgcacgttgctttctaccacatcgttttaaacgaagttttaccataacaaacattcctctaatttcattacaaagtggtatagggaattgatccaatatggatgggatcatgaatagtcattggtttagtttagttttttgtatactaattcaaacttgctatctatggagaaatatggataaaagaaataagtatttatcggggaagactccgcaaagatccaatttatttaaacccatattctatcatatgaaggaaacatagttcgaaaaagacgaataaacaagtttgcttaagacttcttttttattgaatttccatcctcaacagaggactcgagatggtcaatcctgaaatgagaagcgaaggatcgactcttctccaacaaataaactatcaacctcaaaaaaagtttaattaatttaattactatattagaattagattagcaatatatttttccataacaaaaactattaactaaataaactattccaatgaaaagattgaaagttttttggtagttatagaattctcgtacttcttcgactcgaagaccaaaagagggaaaaaaatgaagtaaaaaaaacacatttcgtgtaaagtcaaattaaggcctttgcttttacttatagcattctttcttttacctaaaagaagcaactccaaatcaaaaatcaggagaagtatgattttttgaatccattctatccaacgaacagttcttaccttatccttaccagaatggatcattctggatatttaaagaatcgcagatcgagatggttttcgcttaaccaaagaggggccctttttactaataatataatacaacaaaaatctatctctatcataaagggataggtctcattttttatacagtgttttacgtcaagttgaaaaatttttcaattaattcgaaagccgagtagacagaatatatgaatttctctctaatcctcacattccattgatttagaaatggatatttgcaaatcagataatatctaaaatacaaaaatggagttcctatccatagaatagaaaccctttttcttttttcgcaagccgatcttggtcaaaagttttaagacctgtgctgaaactaaaaacttcctattctttaatctggccatgaaatatagaattaggataccccctttattttctttttatttacttactttagttctttagttcgggaaaaagaaatagggggtccttcttttctttcacattagatgtcaaatgtatcatgtaagaattcccccttcatggatatggagcataaagtttatctaagaagttcgaatttcaaaacacatatgagtaatgagtagtagtaggggcatatcctgaatgtgactgatagacccaatttttcatgaaaataaagatattcaatttgactggacttgacacttgattatgttttctgagaaagaaaaacaatgcttagaaatgcatctaatctaagagttcataagagataattattctctttaataaactttcttttgtctcgtgtggggtacaatatgatttcatctttcgtttcatcagaaaaaatctgggacggaaggattcgaacctccgagtaacgggaccaaaacccgctgccttaccacttggccacgccccatttctggttttatgcgacactaataaacactattatgtttatttgttattcgtcaatcccacttcaattacataaaaaatgagggatactctcttgctaggattctagacatgcggataatatagaatccaaaaaatgcattgatcattacatggaattctattaagatattatatgaaagtcgaatttcttccattctcatttgagagtgcgaatacaaggaggtattttgcttttgggaaagtccgaagaaaaaaggattttgaacccgccttttcttttttcccttagaaaaataactcaatcaaaatccaattatctactctacaagaacgaaatgcttgttatgcctaatatacttagtttaacctgtatctgttttaattctgttctttatccgactagttttttcttcgccaaattgcccgaagcttatgccattttcaacccaatcgtggattttatgcctgtcatacctatactcttttttctattagcctttgtttggcaagctgctgtaagttttcgatgaaatctttactactctgttctgtctgccaaattgaatgatgtattcattccaaaaaaattctaaaaatgaataaaagccgagaagtcttatattatgaaccttcgattctcaaattctaattcttctacattgaatgtatagctgcagcaataaattgggatccgcctttctaccccaccccctgcacctacgttgagcaggtacctttaggtacccacacaatacctaacctaatttttgatattgataagagtgcttattataaaacaattcttgcaattttttgcaagaattgatttttgcatttttaggtgtaaaaataaacaaaacccatcctagtggatctgtgtggtaaggaaaaacgggtaatctattccttaaaaaaaaatcttggagattatgtaatgcttactctcaaactttttgtttatacagtagtgatattctttgtttccctctttatctttggattcttatctaatgacccaggacgtaatcctgggcgtgaggagtaaaaatccaaatttttttggaattttttcttacaaattggatttttttcgtacatttatctatgagaaaatccgggggtcagaattccttccaattcgaaagtcccaaatgatccgagggggcggaaagagagggattcgaaccctcggtacaaaaaaattgtacaacggattagcaatccgccgctttagtccactcagccatctctccccgttccaaatcgaaaggtttccgtgatatgacagaggcaagaaataacgattgcaaaaaatccttcctttttctttcaaaagtccataaaaattctattgccaattccattttaattatattcttttttcttaatgttaataaaaaaaagaagaaaattcttgttttttctttctaaaattcgatattggctgagaaacaatcagatagattttctcttcagcgggcattttcatataggacttgttataataaaacaagcaggttatataaaaaataaaaaactcttttttcgattatttataaacaaaacaaaaagggttcttatcaaacccaccataaaattggaaagaaagataaagtaagtagacctgactccttgaatgatgcctctatccactattctgatatataaattcgatgtagatgaaattgtataagcggattttttgtatttccttagacttagaccgcgcaaggcaagaatttttcgctatttacgatttcatattcttgttactagatgttctataggaataagaagaaatcgcaactcctttccgctacacataaaaattgatttcgaaagtcaa----------------------------------------ttttttttttccacccatgcaatagagagcgagtgggaaaagaggggttacttttattttcatttttccttaaaagataggctttgaaataggagtcatggaataatgctgaattcaaatgtttatttctatagtataagaaaaactaatcgaatcaaattcatggatttaccacgacctcggttgtgaccccatagataaaaatgaaaaatttctatcttcgagacctttgaaaaagggcattgaacgagaaagaaatcgtccacagataatcaaactatcgtatgccttggaagtgatatgaggtgctcggaaatggttgaagtaattgaataggaggatcactatgactatagcccttggtagagttactaaagaagaaaatgatctatttgatattatggacgactggttacgaagggaccgtttcgtttttgtaggatggtccggcctattgctctttccttgtgcttatttcgctttagggggttggtttacagggacaacttttgtaacttcttggtatacccatggattggctagttcctatttggaaggttgtaatttcttaaccgcggcagtttccacccctgccaatagtttagcacactctttgttgctactatggggcccggaagcgcaaggggattttactcgttggtgtcaattaggcggtctgtggacttttgtcgctctccatggggcttttgcactaataggtttcatgttacgtcaatttgaacttgctcggtctgttcaattgcggccttataatgcaatttcattctctgctccaatcgctgtttttgtttccgtattccttatttatccactggggcaatctggttggttctttgcgccgagttttggcgtagcagcgatatttcgattcatcctctttttccaaggatttcataattggacattgaacccatttcatatgatgggagttgccggagtattaggcgcggctctgctatgcgctattcatggggcgaccgtagaaaacactctattcgaggacggtgatggtgcaaatactttccgcgcttttaacccaactcaagctgaagaaacttattcaatggtcactgctaatcgcttttggtcccaaatctttggtgttgctttttctaataaacgttggttacatttctttatgctatttgtacccgtcaccggtttatggatgagtgctattggcgtagtcggcctggctctgaacctacgtgcctatgacttcgtttcccaggaaatccgtgcagcggaagatcctgaatttgagactttctacactaaaaatattcttttaaacgagggtattcgtgcgtggatggcagctcaggatcagcctcatgaaaatcttatattccctgaggaggttctaccacgtggaaacgctctttaatggaactttcgttttagctggtcgtgaccaagaaaccaccggctttgcttggtgggctgggaatgccagacttatcaatttgtccggtaaactacttggagctcacgtagcccatgccggattaatcgtattctgggccggagcaatgaacctatttgaggtggcccatttcgtaccagaaaagcccatgtatgaacaagggttgattttacttccgcacttagctactctaggttggggagtagggccggggggagaagttctagatacttttccgtactttgtatctggagtacttcacctaatttcctccgcagtcttaggcttcggcggcatttatcacgcgcttctgggacccgagactcttgaagaatcttttccattctttggttatgtatggaaagatagaaataaaatgactacaattttgggtattcacttaattttgttaggtataggtgcttttcttctagtactcaaggctctttattttggcggtgtatatgatacctgggccccgggggggggagatgtaagaaaaattaccaatttgacccttagccccagtgttatatttggttatttactaaaatccccttttgggggagaagggtggattgttagtgtggatgatttagaagatataattgggggacatgtatggttgggtttcatttgtgtatttggcggaatttggcatatcttaaccaaacccttcgcatgggctcgccgtgcatttgtatggtctggagaagcttacttgtcttatagtttaggcgctttatctgtctttggtgttatcgcttgttgttttgtctggttcaataatacggcttatccgagtgagttttatggacccactgggccagaagcttctcaagctcaagcatttacttttctagttagagaccagcgtcttggagctaatgtgggatctgcccaaggacccacaggtttaggtaaatatctaatgcgttccccaacgggagaggttatttttggaggggaaactatgcgtttttgggaccttcgtgctccatggttagaacctctaagggggcccaacggtttggacttgagtaggttgaaaaaagacatacaaccttggcaagaacgacgttcggcagaatatatgacccatgctcctttaggctctttaaattccgtgggtggcgtagctaccgagatcaatgcagttaattatgtctctcctagaagttggttagcgacctcccattttgttctaggattcttcttttttgtgggccatttgtggcatgcaggaagagcccgggctgctgcagcaggctttgaaaagggaatcgatcgtgatttggaacctgttctttacatgaaccctcttaactaagattttcttatttatagctgttctactgttttttttctgttctggctcggttattccatctagccgagccattcattcctttttatgaaagaaagataaggggacagaacaaagaaaaacaaataaagaaacaaacgtattcaataagcaaaaggagagagagggattcgaaccctcgatagttcctaaaactataccggttttcaagaccggagctatcaaccactcagccatctctccacagcctaatccctattttattcctacaaatagaacatagccatatgaaatgatctactaacctctagaaacatctcagatgcaagtccccctttcgatatatctctgtatactgtatagacggatacaggatccgctatatccgcttgtgaaataaagactaaagcccctcccctcaaccccatatccaaataaaaaaggtggtaagtaataagttttaaagagaagaatcaatggattcatgattaaacccctcctacttcttgtattttattacaattttggttaagtgagggatcaaatatgtagtcaactttatttgatggtagcttggaggattagaaatatgactattgctttccaattagctgtttttgcattaattgcgacttcctcagtgttagtaattagtgtaccccttgtatttgcttctcctgatggttggtcaaataataaaaacgttgtattttccggtacatcattatggattggactagtctttctggtagctattctgaattctctcatttcttaaatttgtttagtatttagtagcccgatacaaaataaataaaaaggccatttcttcgaaaaaatgggaattgtgagacgcattaaaatgcaatttgcgttccgaattgctacctcttctctttcattattatgaaattccattgccattagaatattgattgacagacaattaaaaaaaagaaaactctaatataatagaaaatgaaacggtcgacccagacatagacggtcgacccaggcggatataccctataaaatatat-ccgtagcgagcgtagttcaatggtaaaacatctccttgccaaggagaagatacgggttcgattcccgccgctcgccagcttaatttagtaaggtactatgataaaaaatttagtctagttgactacttaactacttatattaaattaagtaggtgttagtctagtaccgtatcccttactatcttacccttcttttgcaccccactcaaaaaaaagggctccggaggcgggaatcgaactcgccaacagggctccctaaattggggattcaccgagacaaacaactggcaaactgcttttaaagggaagggaggtagactgtgcctttctttcatttcttttttcttttctgcagggtaggaaggagccttgagagttcttcttgtaggggcaagtgacttcgcaaactgctccatttggccctttagggccgggaactaatgaataaaaaagggttggataccgcccagccctctactctatacaaatagaatagtccttttatacagactgctaagtgcggagacgggaatcgaacccgtgacctcaaggttatgagcctcgtgagctaccaaactgctctactccgctctggagggacggaaactggtggacgaaaaaggttgaatacaggactctaccatgtctagacaaatagaatagtccttttatacagaatggagcgggtagcgggaatcgaacccgcatcgttagcttggaaggctaggggttatagtcgacgttggttgattagttttaacgtctctaattcaaaaccgaacatgaaattttgatttcattcggctcctttatggatattctcaccacttaacatctatgtcagcttttctatctgaatggaaccaaagctctccgctttctagatgatccctatagagtaggagatagaaattctactaaatctatctaatctacttacttcgttccctaatttcattcaagagatcctgaggaaaagaattaggtttccaccgagctgaaacaatatgctgatggttctagtaaaccaaaactaccgttttttagctatttggcttccatttccttttttaacaaaagaagatttagttacgattggaaataaacttttttgtatcttcatccatagatcctttactcatatttttaaaattggaatacttaatccaatgcaaaattatgcttcgcgactctgtactcataatccaatttgtattttggatgcaatttcaattagtttttgggtacaaatcgcgagaatgtatattcttcctcaatatgctattgagaggaaaaggattaaatcctttataagaactaaagttttcatcggaatataaaaaacttaaggacgccttaagtatatcatttcaaattcagttattaatagaacgaatcacacttttaccactaaactatacccgctacatgtagattatgataccaacgctaccctttgtcaagggtagccattcgagaaggaggctaattcccccttattgaatcaaatggagagggttcataacagtgagctgttggtacttcgatcgcgggcctttactttagctttagggtttagatagcccctctgggatgtaaaatatatctcttctcaccatccccatagtgtatgagacaaatgtatgcatttcgattagggtcgtattctacggttacgactacaatgatcattatttgttttgcgaggacgtaagtgtgccagactgctctaaggaatagtttgattattcctacaatatacactaggagatatagggagcagcactgcccccataaatccctttcttccttttcttttttgttcaattctgaacaaagaaattggggaagatgttttctttcttcccccacttatcatgaagtccgagccgtagagaaagagtgagatgcatttttaaaattcatcatagactttccctatggcttgagagaagcaagaaacaaagagtcgtaacttaaacggagaagtggacaggacccgacggatttacctgatgtaaagaagatcctaaatgtctctggttagtcgatcctctccatttaccaatttcttctcctcttttccactcaattctagtttattagattcttgtttaaaagaatcaaagaagatgaatagaactaagaacacataaaaaagagcatagaggaccaagaccattaccaaatgttcctcccaagaatcatattgggtatctgttcccttccttttcccgctaggatcgggaatcttatattttccatatccatataccatcgaacctttagggttccagaatcctccttttttcctaatcttcggaaacagaaaacccatagccaggaggagttaggtatgtagggtatggtttattattttttgttgggcaggcagtagaataatttttatactctgcagtataaattcgactgcccactttttacaagcaaattgttgctaaaactccaacatagtttgttcaaaatgcaccaaccttaatcctttgagaatattaaagtaccccccttccttggaaggggtacctgttaaaaatcgcttcaacaaatccgtccaaaactttttaagaaaaatggaaaagttttgaactcgaaggtttttctaagagatgcctgttaaaaatagtttcaatttctcaccaaaacagacaagaagtatatcactgaaaattaatacccaaccatatgggtatatgaagagcgcgaattcctttataccctacccaattagaattagaggaaataaaacataaatggagaaagttctcatcataagatcagccaatagaagaaaaaagtccctaattctgcagaacgttctgagcacgtgaaaagtcaatagcctaaagataaaaaaacacaaagtctaccgtttttttaacagcagctcttattgcccctttggcctttttttttgcccattgttgtatccgattcaacaattgatacatatttgttctcctcttctaaaaaatagaacttctgggctttggtttggtgagtcgtccgagatcatgtttacatacctatgaacttaccctcttcaagtatatcggatactaattttttattgtgtcaactctctcttcacgtattttattatatgtatttttttatataaaaagaaaaaaacctctactttgtgcaagtgataagagataatattaaagattttcttatttttcttgattttctcaagatttggaactctcaagattttgaacctcgccatgaataaacttctatatctcgatatatacatatataatctctacatatatctctatatatacatatattatgtacattatgcagtagactcataatgagaaatcaaagtggctaatttttgaattgaataaaaagcccttttaactcagtggtagagtaatgccatggtaaggcataagtcatcggttcaaatccgataaagggctttttatttggtggtagagtaatgccatggtaagacgtaagtcatcggttcgaatccgataaagtacttttctactaaatttattatttattcacttttttttctttgtttttgaaaatttctctattttttcttgaattttatgacttagtgtgggatgcatgcatttttggtctgaacgctaaacgaagcacggggtggaaattacaaaaaagaaatcaaattggactctttttcctgttagatcaatcaaatcgctacctgtactgaactaatctagaatcccttttattaatctattcttattctataccctttaaatgaatttccctaaaaagtagggaatgatccgtgaattaacctaaccatcaactaaaaaaaatcctatgaaagcataacagaaaagtaggaaagactctttgctttggatctagttatactcttcgagtatattgacaattccaaaaaactgctcatactatcattatagtataatgacgagcggttgtatatggccctatcgtctagtgaagtgatgcccctatcgtctagtggttcaggacatctctctttcaaggaggcagcggggattcgacttcccctgggggtagggagtattatgaaaggaggttaatcatagattat-aaaaaccctagaataaattcttcctgggtcgatgcccgagcggttaatggggacggactgtaaattcgttgacgatatgtctacgctggttcaaatccagctcggcccaaaaatctagggcttcgtgaatatgaactaaatccatttgtttttcttccataaaataaaatgtctgatccatagaaataaaggataaagcgaaagggggaaatttctttctaatccatatctctctcattccttttttacaaacaaaagagtttttcttattgaaatgaaaggtggattatcatccatttttagcgataaaaaatcgcgacatactagttatgtcactctcactatacccacatatgatatgtgggtatgtagtatatgattcgtctatttcttagagtacgacaggcgaatcgaatcttcttatggttctatttaagaataggtatgccatacaccccgcggggattgtagttcaattggtcagagcaccgccctgtcaaggcggaagctgcgggttcgagccccgtcagtcccgaactagggttcaatgaatggagaaattcatctttcctttttccatgaaaaagggggggcaggagagaagatcaaatacctatggggcacccttatttcactttttttatttcgcatttctcattaaagagggaggggaggcctataggaatttttttttcactactcccggttgataaggaaagacatacatatcatacttggattagtataatttaggatattactctatccttatgatgataccatcctcatcttaacttcctattcgactcttatggaatagagtaccggtattttaccgaaatccatacataaatcgtattcgttttttcttagacatagacagtgaatttaattgaatataattagtactttactttttggattaaaccaggccccctccattttgtagttccaactttgtttgtgtatgttcaatgactaattggaaagaatctatctcattttcattccatttgcggactccttttttatggatctgttctcatctttagaccccaaaagtggatattgatagtaacctaataaaatcaaataaaaaacaagcaaagcaaacgccctttttcctaaattaattaaaatattggatttttttttatttaagccctcttttctccatctcacttctacttctactgcttatttggatgtctatgtgacccatagaaagtcggtcatataatacatacatacataattgtatgtataactataagaaaaaggaagggaaattggataagataagaaagatcgtgggttatagatatagaaaagaaaaagtggatcttcctatgttatactattccactctcaaccatgaattgatttgatagatccgatattcataatattgaattgattcagtattatcagaatgcaagtcctccccttgaatttacaggatacccctttttcctctccatgggattacatcccgagttattgtgaaaaaaataaagaggttatggaagtcaatattctcgcatttattgctactgcactgtttattctagttcctactgcctttttacttattatttatgtaaaaacagtcagccaaaatgattaattggaattccaattaatcattgaagaaatgaaaaagggattaaataaaataaaaatccaagtcttaaatgaaaggatctggttggaatcataaagtgtggtagaaagaactacatatagttttttctacgacactttagagtctttctattatattatcttgaatctacatagaatagattagtagattgaaatagtagtctaattcaatttcttttttcactgcatccacttaatttcaatcaagtcaaaataaaaaaatcgaagacaattcttcacgaaagaatccatggagggagagaaaaataatatgagaatagactatagtaaaaaggaaaagaaaaaagtaaaaggaaaaaaccagcgaatctttcatgcttaaacatgcggcgagatgcttcaaaagagcataaaaattattctaagaataagaaaagaatataaaacaaatggaaagtgtgcgatatgttgtgaatagctccgtggaagaaagtctaattttcttatgtatagaacttttttaaccattcgtcacttctagtagaaatttggaattgctgtaatcgctctttctatttctatatagtagaatagaacgactctttcttacaagagtttcttacaggtacaggagtgaaacaaaactaaagaaagagagaaagaataaagtttggcaaaatgattaatgcaaaacgatcaattaaagaaaaaagttgatacaacaattcgactactcaatcaattagtagtatccctagagtccactcctcccccatactactagtgaaagagaaaatgtaaagactaccattaaagcagcccaagcgagacttactatatccatgtaaattatgtctcctatttctatgaaggaattcttctactattgatcaataatcatagtggaatcaagggtacagagtcaaaaagggattctgccctaacgctatggatgaatcagttcaaggaatttactcctaacaaattcttataggatttctggtagaattggagagcattaagtataaatacgatacatagcccttttccttaaaaaagagtacggggatgatgtcctgaatagaagacgcgggaataggaagattttttcttccttttgttaccctttttttataagcaaaggacgtcagaatataccataaaattaggatagataaatatttattggatacctaccttgcctatatttatttttcacctaaaccctacagcccttctatcattctatgaaagaatgaggagactttatccacaactccgaaattgatttttgatcagcctattcaatctgattctcgacagaatcagtagcccttactttagtgtatgtaggtagcataagatgtatgataaataaaatgtatgataattaggaagtcttgatattccttcgtggagtcccttcttcaatcttagattgaaaaaaaagaatgccccttaggggccctttggatatcaagatttctgacatcttagccttgtaatttttaattctcgaatcgaatcaattaaaattaataaaagaataaggaaacgcaacctcatccttattggtagccgtttgggctactaccgacaaaacaaaccctagtttgaggatagaactatggattctcaaaatccagtatcgccaggcctagttactctcttgccccaacttatgcagggtacgaatttgtcgagttcgatcagtactataagcctaagtattttattgatcaggcggcacccagatttgaactggggataaaggatttgcagtcccctgccttaccgcttggccatgccgccaaaaaatccgatctaaaatagagaaaagagcaagtattcatccaggttttcttactaaaacctcctttcttttatcttgaatctaattctacttacttttttccaatctttttcaaaaaatctattcctgctttttttgaatccagtttcgattattctcctcgatggattctatcttaaaacaaacattgctaacactagaaaacttcccttttctttctattgagatgaaaaaagagaaaaagtggatttccagtcacaggctgcaaaattcagaacaaattggaaccattaactagaattctatttttttttgaattgcagtagtgaacgactcttaaataggtattctctccccccttccttttaatggcataataaaatagaatggatttatgcctaatccgtgtataggtaaactacaggtccgaacagcattattatccataacagcattattatccatggatcccccttatgtacatatctctatggggaatcgtgctttaatttttcattgcattaaatatcttgaataaaaaaaagaaatttggtctgatatagagtatgacctgaccatcttggcccacccaagtgaaattacgataaaagcagggatatgtggagaggtggataactagattggcatgtacttaaaaaaaggacttactttattttaggattctacaatgaaatcctatattttctagcaattctactactacgaaacaaaaaataaccctcaaattcttatttttttttgaaattaaactaagcgtgctattctaaatcgaactaaagtcaaattttctagtgcttataaattattatattatggctttatcccattcatagaaaggagataaaatgagaaatctttgccatccaatctgattagtatcataaagtgtaagtggcagaatttttttttaggaatgttttatcaattcattttcattcgatttgtacccctggcaaattcgaactttcgtcgaaattgtctctattcatatgtatgaaatacatatatgaaatatgtatgtggagttccctagaatttcatgtgattcagtaaacagaatatggattccataattgctagatcgatccatagggattgatgaagagtgagctgataatggaatttttcttcgataaacaggaaacttaagattaagatgctccggaatggaaatgagggaatgtccacaatacccggatttagtcagatccaattcgagggattttgtaggttcattaatcaaggcttggcagaagaacttgagaagtttccaacaattaaagatccagatcacgaaattgcatttcaattatttgcgaaaggatatcaattgctagaaccctcgataaaagaaagggatgctgtgtatgaatcactcacctattcttccgaattatatgtatctgcgagattaatttttggtttcgatgtgcaaaagcaaaccatttctattggaaacattcctataatgaattccttaggaacctttataataaatggaatataccgaattgtgatcaatcaaatattgctaagtcctggtatttactaccgctcggaattagaccataagggaatttctatctacactgggactataatatcagattggggaggaagatcggaattagcaattgataaaaaagaaaggatatgggctcgcgtgagtagaaaacaaaagatatctattctagttctatcatcagctatgggttcgaatctaaaagaaattctagataatgtttcctaccctgaaattttcttatctttcccgaatgctaaggagaagaagaggattgagtcaaaagaaaaagctattttggagttttatcaacaatttgcttgtgtaggtggggacctggtattttcggagtccttatgtgaggaattacaaaagaaattttttcaacaaaaatgtgaattaggaaggattggtcgacgaaatatgaatcggagactgaatcttgatatacctcagaacaatacattcttgttaccacgagatgtattggccgctacggatcatttgattggaatgaaatttggaacgggtatacttgacgatgacgatatgaatcacttgaaaaataaacgtattcgttcggttgcagatctgttacaagatcaattcggactggctcttggtcgtttacaacatgcggttcaaaaaactatccgtagagtattcatacgtcaatcgaaaccgactccacaaactttggtaactccaacttcaacttcgattttattaataactacttatgagaccttttttggcacataccccttatctcaagtttttgatcaaaccaatccattgacacaaactgttcatgggcgaaaagtgagttgtttgggtcctggaggattgacggggagaactgcaagttttcggagccgagatattcatccgagtcactatgggcgtatttgtccaattgacacgtccgaaggaatcaatgttggacttactggatccttagctattcatgcgagaattgaccactggtgggggtccatagagagtcccttttatgaaatatctgagaaagcaaaagaaaaaaaagagagacaggtggtttatttatcaccaaatagagatgaatattatatgatagcagcaggaaattctttgtccttgaatcagggtattcaggaagaacaggttgttccagctagataccgtcaagaattcctgactattgcatgggaacagattcatgttagaagtatttttcctttccaatatttttctattggaggttctctcattccttttattgagcataatgatgcgaatcgggctttaatgagttctaatatgcagcgccaagcagttccgctttctcggtccgagaagtgcattgttggaactggattggaacgccaaacagctctagattcgagggtttccgttatagccgaacgcgagggaaagatcatttctactgatagtcacaagatccttttatcaagtagtgggaagactataagtattcctttagttacccatcggcgctctaacaaaaatacttgtatgcaccaaaaacctcgggttctgtggggtaaatccattaaaaaaggacaaattttagcggagggagctgctacagttggtggggaacttgctttaggaaaaaacgtattagtagcttatatgccatgggaaggttacaattttgaagacgcagtactaattagcgaacgtttggtatatgaggatatttatacttcttttcacatccgaaaatatgaaattcagacggatacgacaagccaaggctccgctgaaaaaattactaaagaaataccacatctagaagaacatttactccgcaatttggacagaaatggagttgttaggttgggatcctgggtagaaactggcgctattttagtaggtaaattaacgcctcagatagcgagcgaatcgtcgtatatcgcggaagctgggttattacgggccatatttggccttgaggtatccacttcaaaagaaacttctctcaaactacctataggtggaagagggcgcgttatcgatgtgaaatggatccagagggaccccctagacataatggttcgtgtatatattttacagaaacgcgaaatcaaagttggggataaagtagccggaagacacgggaataaggggatcatttccaaaattttgcccaggcaagatatgccctatttgcaagatggaacacctgttgatatggtcttcaatcccttaggagtaccctcacgaatgaatgtgggacaaatatttgaaagctcgctcggattagccggggatctgctaaagaaacattatagaatagcaccctttgatgagagatatgagcaagaggcttcaagaaaacttgtgttttcagaattatatgaagccagtaaacaaacaaaaaatccatgggtatttgaacccgagtacccgggaaaaagcagaatatttgatggaagaacaggagaccccttcgaacaacctgttctaatagggaagtcctatatcttaaaattaattcatcaagttgatgagaaaatccatggacgttctactgggccctactcacttgttacacaacaacccgttagaggaagagccaagcaagggggacaacgagtaggagaaatggaagtttgggctttagaaggatttggtgttgctcatattttacaagagatacttacttataaatctgatcatcttatagctcgccaagaaatacttaatgctacgatctggggaaaaagagtacctaatcacgagtatcctccagaatcttttcgagtgctcgttcgagaactacgatctttggctctagaactgaatcattttcttgtatctgagaagaacttccaggttaatagggaggaagtttgatcggaataaatataaattcttttcttatttatgattgaccaatataaacatcaacaacttcaaattggactcgtttcccctcaacaaataaaggcttgggctaacaaaaacctacctaatggggaagtcgttggcgaagtcacaaggccctctacttttcattataaaaccgataaaccagaaaaagatggattgttttgcgaaagaatctttggacccataaaaagcggaatttgtgcttgtggaaattctcgagcgagcggagctgaaaacgaagaggaaagattttgccaaaaatgcggggtagaatttgttgattctcggatacgaagatatcaaatgggatacatcaaactcgcatgtcccgcgactcatgtgtggtatttgaaaggtcttcctagttatatcgcgaaccttttagataaaccccttaagaaattggagggcctagtatacggcgatttctcttttgctaggcccagcgctaaaaaacctactttcttacgattacgaggtttattcgaagatgaaattgcatcctgtaaccacagcatttctccctttttttctaccccaggctttgcaacatttcgaaatcgggaaattgcgacaggagcaggtgctattagagaacaattagcagatttggatttgcgaattattatagagaattccttggtcgaatggaaggaattagaagacgaggggtatagtggagatgaatgggaagatagaaaaagacgaataagaaaagtttttttgattagacgcatgcaattggcgaaacattttattcaaacaaatgtagaaccagaatggatggttttgtgcttattaccagttcttcctcccgaattgagacccattgtttataggtctggggataaagtagtgacttcggatattaatgaactttataagagagttattcgtcggaacaacaaccttgcctatctattaaaaagaagtgaattagcgccagcagatttagtaatgtgccaggaaaaattggtacaagaagccgtggatacacttcttgatagtgggtcccgcgggcaaccaacgagggatggtcacaataaagtatacaaatcactttcagatgtaattgaaggtaaagagggaaggtttcgcgagactctgcttggaaaacgggtcgattactcggggcgttctgtcattgttgtgggtccttcgctttcattacatcaatgtggattacctctagagatagcaataaagctttttcagctatttgtaattcgcgatttaatcacgaaacgcgctacttctaatgtcaggattgctaaaaggaaaatttgggaaaaggaacccattgtatgggaaatacttcaagaagttatgcggggacatcctgtactgttgaatagagcacctaccctgcatagattaggcatacaggccttccaacctactttagtggaggggcgtactatttgtttacacccattagtgtgtaagggtttcaatgcggactttgatggggatcaaatggctgttcatctacctttatccttggaagctcaggcggaagcccgtttacttatgttttctcatatgaatctcctatctcccgctattggggatcctatttgcgtaccgacccaagacatgcttatcggactttatgtattaacgattggaaaccgtcggggtatttgtgcaaatagatataatagttgcggaaactatccaaatcaaaaagtaaattacaataataataattataagtatacaaaagataaagaaccccatttttctaattcctatgatgcactgggagcttatagacagaaacgaatcagtttagacagtcccttgtggctccgatggaaactagatcaacgcgtcattgggtcaagagaagttccgattgaagttcaatatgaatctttggggacttatcatgagatttatgcccactatctaatagtgggaaatagaaaaaaagaaatccgttctatatacattcgaagcactcttggtcatatttctttttatagagaaatagaggaagccatacaaggatttagtcaggcctattcatacactatctaaacaaggaagttagattcggcgatgcccctccctttcggggggcattccgatttcgctagtatcatcatttttgccgcgcgaatccagattgagattaaggaaaggaagttaattaaattttcgaatcactgactcaggcccattgtcgaatcctactcagcaattgtcgaatcctactcagccgaaaaagggggtacttatgtatggcggaacgggccaatctggtctttcataataaagagatagacggaactgctatgaaacgacttattagcagattaatagatcatttcggaatgggatatacatcccatatactggatcaaataaagactctgggctttcatcaagccactactacatcgatttcattaggaatcgaggatcttttaacaataccatctaagggatggttagtgcaagacgcggaacaacagagttttcttttggagaaacactattattatggggctgtacacgcggtagaaaaattacgccaatccgttgagatatggtatgctacaagtgaatatttgaaacaagaaatgaattcgaattttcggataacggatccttctaatccagtctatctaatgtctttttcaggagccagaggaaatgcatctcaggtacaccaattagtaggtatgagaggattaatggcggatcctcaaggacaaatgattgatttacctattcaaagcaatttacgcgagggactttctttgacagaatatataatttcctgctacggagcccgcaaaggggttgtagatactgctgtacgaacagcggatgctggatatcttacacgtagacttgttgaagtagttcaacatattattgtgcgtagaagagattgtggtactatccaaggtatttctttgagtcctcaaaatgggatgacggaaaaactttttgtccaaacactaattggtcgtgtattagcagacgatatatatattggttcacgatgcattgccgctcgaaatcaagatattggaattggattagtcaatcgattcataactgcctttcgagcacaaccatttcgagcacaaccaatatatattagaaccccctttacttgccggagcacatcttggatctgtcaattatgttatggtcggagtcccactcatggcgatctggtcgaattgggggaagccgtaggtattattgcaggtcaatcaattggggagccagggactcaactaacattaagaacttttcatactggcggagtattcacagggggtactgccgaccttgtacgatccccttcgaatggaaaaatccaattcaatgaagatttggttcaccccacacgtacccgtcatgggcagcctgcttttctatgttatatagacttgcatgtaactattcagagtcaggatattctatatagtgtaaatattccctcaaaaagcttgattctagtgcaaaatgatcaatatgtagaatccgaacaagtaattgcggagattcgtgccggaacgtccactttgcattttaaagaaaaagtacaaaagcatatttattccgaatcagacggggaaatgcactggagtactgatgtttaccatgcgcccgaatatcaatatggtaatcttcgtcgattaccaaaaacaagccatttatggatattgtcagtaagtatgtgcagatccagtatagcgtctttttcgctccacaaggatcaagatcaaatgaatacttattctttttctgttgacggaagatatctctttgacctctcaatggctaatgatcaagtaagacatagactgttggatacttttggtaaaaaagatagggaaattcttgattattcaacgccggatcgaatcatgtccaatggccattggaattttgtctacccttctattcttcaagataattcggatttgttggcgaaaaagcgaagaaatgggttcgtcattccattacaatatcatcaagaacaagagaaagaactaatatcctgtttggggatttcgattgaaataccctttatgggtgttttacgtagaaatactattttttcttattttgacgatccacgatacagaaaagataaaaagggttcaggaattgttaaatttagatataggaccctagaggacgaatatagaactcgagaggaagactcagaggacgaatatgggagcccagagaacgaatataggacccgagaggaagaatatgaaaccctagaagacgaatataggactcgagaggacgaatatgaaaccctagaagatgaatatgggatcctagaggacgaatatgaagccctagaagacgaatatgggatcctagaggatgaatataggactggagagaaagactcagaagacgaatatgggagcccagagaacgaatatagaacccgagaggaagaatatggaactcgagaggaagactcagaggacgaatatgggagcccggaggaaggctcagaggacatgggactttagaggaagactcagaagaagactcagaggacgaatacgggagcccagaggaagattccatcttaaaaaaagagggtttgattgagcatcgaggaacaaaagaatttagtctaaaataccaaaaagaactagatcggttttttttcattcttcaagaactgcatatcttgccgagatcctcatccctaaaggtacttgataatagtatcattggagtggatacacaactcacaaaaaatacaagaagtcgactaggtggattggtccgagtgaagagaaaaaaaagccatacggaactcaaaatcttttccggagatattcattttcctgaagaggcagataagatattaggtggtagtttgataccaccagaaagagaaaagaaagattctaaggaatcaaaaaaaaggaaaaattgggtctatgttcaacggaaaaaaattctcaagagcaaggaaaagtattttgtttcggttcgacctgcagtcgcatatgaaatggacgaagggagaaatttagcaacacttttcccgcaagatctcttgcaagaagaggataatttccaacttcgacttgtcaattttatttctcatgaaaatagcaagttaactcaaagaatttatcatacgaatagtcaatttgttcgaacttgcttagtagtgaattgggaacaagaagaaaaagaggaggctcgtgcttcccttgttgaggtaagagcaaatgacctgattcgcgatttcctaagaattgagttagtcaagtccactatttcgtatacacgaagaaggtatgataggacaagtgcaggaccgattcccaataataggttagatcgcaccaattccttttattccaaggcgaagattcaatcacttagccaacatcaagaagctattggcaccttgttgaatcgaaataaagaataccaatctttgatgattttgtcggcatccaactgttctcgaattggtttattcaagaattcgaaatatcccaatgcggtaaaagaatcgaatcctagaattcctattcgagatatttttgggcccttagccgctattgtacctagtatatcgaatttttcttcatcttactatttactaacgcataatcagatcctgttaaaaaaatatttgttccttgacaatttgaaacaaaccctccaagtacttcaagggcttaaatactctttaatagatgaaaatcaaaggatttcgaatttcgatagtaacatcatgttggatccattccatttgaattggcactttctccatcatgattcttgggaggagacatcggcaataattcaccttggacaatttatttgcgaaaatgtatgtctatttaaatcgcacataaaaaaatctggtcaaatttgcattgttaatattgattcctttgttataagagcagctaagccttatttggccactacaggagcaactgttcatggtcattatggagaaatcctttacaaaggagataggttagttacgtttatatatgaaaaatcgagatctagtgacataacgcaaggtcttccaaaagtagaacaaatctttgaagcgcgttcaattgattcactatcgccgaatctcgaaaggagaattgaggattggaatgagcgtataccaagaattcttggggtcccctggggattcttgattggagctgagctaaccatagcccaaagtcgtatctctttggttaataagatccaaaaggtttatcgatcccaaggggtacagatccataatagacatatagagattattatacgccaagtaacatcaaaagtgcgggtttccgaagatggaatgtctaatgttttttcacctggggaattaatcggactattacgagcagaacgagcaggacgagctttggatgaatcggtctattatcgggcaatcttattgggaataacaagagcttccctgaatacccaaagtttcatatctgaagcaagttttcaagaaactgctcgagttttagcaaaagctgccctacgaggtcgtattgattggttgaaaggcctgaaagaaaacgtagttctgggggggattatacctgttggtaccggattccaaaaatttgtgcatcattccccacaagacaagaacctttatttcgaaattcaaaaaaaaaatctatttgcgtcggaaatgagagatattttgtttctccatacagaattagtttcttctgattctgatgtaacaaacaatttctatgagacatcagaacccccatttatacgatttaaggatacataaagcagatttttttatttaaactagacttttgaccttagaacactaacaggtcagattttagat----------atttaataagtaaaagaagtcagttaattcattaaggttacgtttataccatgtatcaatggccaattctcagtggaaggttacatcggaacaattattatttatttcaagctatttcggctctttcttaatttgcaaaaaaaagaaataaattccgtaatggaatggtaggatgaaaaaaaaaaaaaaaatcaaaaggaagtgtggaaaaaatgacaagaagatattggaacatcaatttgaaagagatgatagaagcgggagttcattttggtcatggtattaagaaatggaatcctaaaatggccccttacatctcggcaaagcgtaaaggtactcatattacaaatctcgctagaacggctcgttttttatcagaagcttgtgatttagtttttgatgcagcaagtcagggaaaaagcttcttaattgttggtaccaaaaaaagagcagcggatttagtagcatcagctgcaataagggctcgttgtcattatgttaataaaaagtggttcagtggtatgttaacgaattggtcgattacgaaaactagactttctcaatttagagacttaagagcagaagaaaagatgggcaaattccaccatctcccaaaaagagatgtggcaatcttgaagagaaaattatctaccttgcaaagatatctcggcgggatcaaatatatgacgaggttgccggacattgtgatcgtccttgatcagcaaaaagagtatatagctcttcgggaatgtgccatttttgggattcctactatttctttagtcgatacaaattgtgacccagatctcgcaaatatatcgattccagccaacgatgacactatgacttcaattcgattgattcttaacaaattagtatttgcaatttgtgagggccgttctctctatataagaaatcgttgattaagaagaatagtgcattcttgggtaactgcgtagatttatgggatcacttactattcttttttgttttgcatagataaaagaaggggaatattgatatatattagagggtattgatatatattatcatctgatgttatttcttggtatcctaaatataagattaatacttcaagttgctgagttgagaaagagatggttgaatcaaaagaattccttttttgaagttcaatttttatcagaggacaatatgaatattataccatgttccgttaaaacactcaaggggttatatgatatatcgggtgtagaagtaggccaacacttctattggcaaataggaggtttccaaattcatgcccaagtactcatcacttcttgggtcgtaattactatcttgctaggttcagttatcatagctgttcggaatccacaaaccatcccgaccgacggtcagaatttcttcgaatatgtgcttgagtttattcgagacttgagcaaaactcagattggagaagaatatggtccctgggttccctttattggaactatgttcctttttatttttgtttcgaattggtcgggtgctcttttaccttggaaaattatacagttaccccatggggaattagcagcacccacgaatgatataaatactactgttgctttagctttactcacatcagcggcatatttttatgcgggtcttagcaaaaaaggattgagttatttcgagaaatatattaaaccaactccaattcttttaccaattaacatcctagaagatttcacaaaaccattatcgcttagttttcgacttttcgggaatatattggcggatgaattagtcgttgttgttcttgtttctttagtccccttagtagtccctataccggtcatgtttcttggattatttacaagcggtattcaagctcttatttttgcaacgttagccgcagcctatataggtgaatccatggaaggtcatcattgaattgactagttttcaaaatagcctttttttttagcttagctcaattcatgcatggttccagataatccgcttggttggaaaactaaatagttagaaatgcgtatgaatatacaacctagagttgtaggagagagaatagactatattacggaattgtcaaagtatatatgcattaaggggggcggagtcaggctagatctatatccttaatgtctataagtccagtcatcttttgtgcggctttttaaggaatgattttagaatccgattcatcaatagaaaatgagaaaatacgcaaaatagaagaaacaaatgtatatgggatattatatattcctaagttagattcattatctaatccgatatatcgaattccctctatatggaattggattccatatccagttctatgcagcatattgttatcaattgtatatcttgatttaat----------tttggattaggtcgatttcaataggggttcttcctctatttcgtcttttattatggattagatgataggggaaaaaataggaactcaaggatatcgaagagtaaagaaagaagaatggaatgaaagagtggttggttggaaagaaagagaaatagaataatgagaatcatatggatttacacaaacctctaatgattagaaactaaaaatgagatcttgaagtagttcggacaattcagattatcatttcaatttgtactttttagttacttctccccaatagagcttagaagtaagaatttcttggttgattgtatccttaaccatttcttttttttttgacacgaggaactcaccatgaatccactaattgctgctgcttccgttattgctgctggattggccgtagggcttgcttctattgggcctggagttggtcaaggtactgctgcaggacaagctgtagaaggtattgcgagacagccagaagcagaaggtaaaatacgaggtactttattgcttagtctagcttttatggaagctttaacaatttatggactagttgtggcactagcgcttttatttgcgaacccttttgtttaatcctaaaaaagaaaatgagtcctttagattagatacttttttctttttttagtaaattggtatttgcttctgcaattccaattatatcaatactttactcctatttattactcctggaattacctatttatcgggacagacaataccccaccccaggaagggctgatttgaggatgatcaatttagaggatatgctcgccttcttccttcccgtccttagtttaggacagtggaaagtctttttccttttattttaggaatttttggaacatttcaacaaaggagtctttcacaggtcaaacgagacctaagacttaatctaaaagaaattattagattgaatctatttgcattaaaaaaaattacattaaaaaaaccgatcaaaaaagggcgagcgaagtaagtgatc-aaaaactttgctctttgtttgtcctatctataagaggagagcatatgaaaaatgtaacccattctttcgtttttttagctcactggccatccgctgggagtttcgggcttaataccgatattttagcaacaaatctaataaatctaactgtagtggttggtgtattgattttttttggaaagggagtgtgtgcgagttgtctatttcaagaatagattggatctatccggctgcactttaaaatattttttagtattttttggataaataataaaaaggtgcacgatctcgacgaattacttctgaataaattcagaaatcatatggaagaaccatagcatttcgcgactcattggtaaatcaactttgattctctatagaccaataatgtgagaccattaacacggttaaagctaaactgcttgaagtccaggcaaaaaggggtactctttctacaactatattagtattagtaccgaaatgctttaaacgggaaatagctaatgtagaatttatctgatataaaacactcatatcgataaaaaggtttgaactatttactagaagggcaccctgcccttttttatccaatgccgaatcgacgacctatgtataaaataaaaaaaagagaaattttttggatttgaagaaaaaaaaagaattctatcaattttcattttccatttatttagttagtttttcttaatgaaattgaaattattaactaaagggcaaatacaaataaagaaacaactttgctgaccatgatagatttttatctaggcggaagagtcctcttaatatttatctagtcttatattcttaatatgggtttcggtatattgaaatataaacagaaaagagaagatagaggataggctcattacataaaaaaaaagatatggaaatagccatagcaaaaaaagaaaaaaaaggagcgtgagagccaaatgaatcgaaagattcatgtttggttcgggaagagatcataaaaattgtaaacttaatagcaagataatctactttcattaaaagatttattagataatcgaaaacagagaatcttgagtactattcgaaattcggaagaattgcgtagagggaccattgagcagctcgaaaaagctcgggttcgattacagaaagtcgaactagaagcagatgagtatcgaatgaatggatactctgagatagaacgagaaaaagaaaatttgattaatgctacttctattagtttggaacaattagaaaagtctaaaaacgaaatcctttattttgaaaaacaaagggcgatgaatcaggtccgacaacgggttttccaacaggccgtacaaggagctctaggaactctgaatagttgtttgaataccgagttacatttccgtacgattcgtgctaatattggcattctcggggccatagaatcgaagaaataattaaattaattaggccttgaacttctactttcgtttagaatttaggcattatttttccccttgcttccgaaaaaaagagtcaagaaacactaatggcaacccttcgagtcgacgaaattcataaaattctccgcgaacgtattgaacaatataataggaaagtagggattgagaatatcggtcgcgtaattcaagtgggggatgggattgctcgtattataggtcttggtggaataatgtcaggtgaattagtcgaatttgcagaagggactaggggtattgctctgaatttggaatccaaaaatgttgggattgtattaatgggcgatgggttgatgatacaagagggaagttttgtaaaagcaacaggaagaattgctcagatacccgtgagcgaggcttacttgggtcgtgttataaatgctctggctaaacctattgatgggagaggcgaaattgtagcttcggaatctcgcttaattgaatctcctgctccgggtataatttccaggcgttccgtatatgaaccccttcaaacagggcttattgctatcgattcgatgatccccatagggcgcggtcagcgagagttaattattggggacagacagactggcaaaacagcagtagccacagatacaattctcaatcaaaaagggcaagatgtaatatgtgtttatgtagctatcggtcaaagagcatcctccgtggctcaagtagtaactactttccatgaagagggggccatggaatacactattgtagtagctgaaatggcggattcacctgctacattacaatacctcgccccttatacgggagcagccctggctgagtattttatgtatcgcgaacggcatactttaataatttatgatgatctctccaaacaagcacaagcttatcgccaaatgtcccttctattaagaagaccccccggccgcgaagcttatccaggggatgttttttatttgcattcacggcttttagaaagagccgctaaattaagttctcttttaggcgaaggaagtatgaccgctttaccaatagttgagactcaatctggagacgtttccgcctatattcctactaatgtaatctccattacagatggacaaatattcttatccgcggatctatttaatgccggaattcgacctgctattaatgtgggtatttctgtttccagagtaggatccgcggctcaaattaaagccatgaaacaagtagctggcaaatcaaaattggaactagctcaattcgcagaattacaagcctttgcacaattcgcctctgctctcgataaaacaagtcagaatcaattggcaaggggtcgacgattacgggaattgcttaaacaatcccaatcaaaccctctctcagtggaagagcagatagctactatttataccggaacgagaggatatcttgattcgttagaaattggacaggtaaagaaatttctggatgagttacgtaaacacctaaaagatacgaaacctcaattccaagaaattatatcttctagcaagacattcaccgagcaagcggaaatccttttgaaggaagctattcaggaacagctcgaagggttttcccttcaggaacaaacataaattttgcatgtctactcttgttagtagaagaggaatcgttgagaaagatttttcatttgaatcatgcaaaaaagttttcttagtttttagtatagttatttaaagaatagatagaaataagattgcgtccaataggatttgaacctataccaaaggtttagaagacctctgtcctatccattagacaatggacgcttttctttcatattttcttctttcttttcg-ttttttttctcttgttccgataaaaaactcttagaccgaaactcttttaggaaagaaaaataaatccatatacaaatggatgatgcatatatcataaagaaggaatatggagcgggtagtgggaatcgaacccgcaaccccaaggttatgagccttgtgagctaccaaacagctctatcctcttaaactaaagagcggggaactagtggataaaagggggttggatacgcccctctaccatatctatacaaatagaatagtccatttatacagaatggtaaagagggctcttctacgatcatccattctagaaatccatacaaatatgaaagaaagggtattttatccttaccaactggatcttgttgcacccggtaacaaacatgcataaaccatttctcgaagtatgtgtccggatagtccaaagtctcgatagttagctctaggtcttccggtcaaaaaacaacgtcgatgaaggcgtgtaggtgcactattacgtggtagggattgcaatttttctcgcattttcgttttttcactcaaactcaaaggggaaactttgcttcttatctttttttttgaagatcgacgaatcaaatgatatttctgttctaatttctgccgcttcttctccctctgaatcaaacttttttttgccataatgtgccgttactattattaccaagtatatggttctaatcctagatggaaaaataaatagaaaaagaaatctaagaaggcggatcctccctctccatcaagagtaatgaactaggtgctggtacagtacaaaaaaacaaaaaaaactaactaaattaaccaaacttgcctgatgttgaggcaatcaagaaagctgcataagtgaatatataacctacggaaaagtgggctaatccaaccaatcttgcttgcacaatggaaagagccacgggcttatctctccagcgaattaaattagccaaaggtgtgcgttcatgagcccatgctaaagtctcaattaattcctgccaatatccacgccaggaaattaagaacataaatccagtagcccaaacaagatgtccaaataagaacatccacgcccataccgataaactattcatcccaaaaggattatatccattgataagttgtgaagagtttaaccataggtaatctcttaaccatcccatcaaataagtggaggattcattaaattgtgaaacgttgccctgccataatgtgatgtgtttccaatgccaataaaaagtaacccatccaatggtatttaacatccataaaactgccaaataaaacgcgtcccaagcagaaatatcacaagtaccgccgcgccctgggccgtcacaaggaaaactatacccaaaatcctttttatccggcattaattttgaaccgcgtgcatcttttgctccctttactaaaatcaatgtagttgtatgcaaacctagagcaatagcatgatgaaccaagaaatctccaggccctattgttaagaaaagagaattactattctcattaacagcattcaaccatccgggcaaccataaggttcgacctgcattgaaagcggggccgctcgttgaagataagagtatatcgaacccatatgtcgtcttaccatgagcagattgtatccattgggcaaatataggttcgatcaagatttgcttttctggagtaccaaaagcaagcatgacgtcgttatgaacataaaggcccaaggtatggaatcctaggaagaggctagcccaacttaaatgagatatgatagcttctttatggtctaacattcttgccaatacattatcctcattctgttccggattgtaatccctaatgaaaaaaatagctccatgagcaaaagcccctgtcatgatgaaccctgcaatatattggtgatgagtatataaagcagcttgagtggtaaagtcttgtgctatgaatgcataagcaggtaaagagtacatatgttgagctactaaggaagtaataacccctaaagaagctagagcaagacctaattgaaaatgaatcgaattattgattgtgtcgtaaaggcccttatgcccacgccctaatcgaccccccggaggagtatgtgcttctaaaagatctttgatactgtgcccaattccgaagttagttcgatacatatgaccggcaatgagaaaaataaatgcaatagctaaatgatggtgagcaatatcggtcagccacaaactttgtgtttgtggatggaatcccccaagaagagttagaatggcagttccggctccttgagcggtaccaaataaatgattactcgaatcagggttttgggcataaagattccactgacccgtcagaaggggtcccaacccctggggatagggtaatacatctaagaaattattccatcgaacgtactcccccctggatccgggaatagcgacatgaactaaatgtcctgtccaagccaaagaacttaccccgaaaagtcctgacaaatgatgattgagacgagattccgcgtttttgaaccacgaaaggcttggtttccatttgggttgtagatgtaaccaaccccctattaaggatagcgtagaaagaaataatagaaacagagctccagtataaagatctccattggtgcgtaatccaattgtataccaccactgataaaccccagaataggcgatattcactggaccggcagcacctcctcgagtaaaggcttccacagcgggttgaccaaaatgaggatcccaaatcgcatgagcaataggccttacgtgtaaaggatcctgtatccatgattcaaaatttccttgccaagctacatgaaacagatttccggatgtccatagaaagattattgctaactgcccaaagtgagaagcaaaaatgttctgataaagacgttcctcagtaatatcatcatgactttcgaaatcatgtgcggtagcaataccaaaccaaatacgacgagtagtggggtcctgagctaagccttggctaaacctgggaaatcttaattccataatgcctttcaaatcctcctagccactatcctactgcaataattctcgctaagaagaatgcccatgttgtggcaattccacccagaaggtaatgggttactcctacagcacgtccttgtataatgctcaaggctctaggctgagtagcaggagcaacttttaatttgttatgagcccaaacgatagattcaatgagttcttgccaataaccacgaccgctgaataaaaacattaaactgaaggcccagacaaaatgagcacctaagaaaaaaagaccatatgcagataatgaagaaccataagactgaattacttgggatgcctgtgcccacaagaaatctcggagccacccattaatcgtaatggaactctgtgcaaagtttccccctgtgatatgagttaccatcccttcatcgcttatagtaccccaaacatccgactgcattttccaactgaaatggaaaatgactaccgaaattgcattgtacatccagaatagacctaagaaaacatgatcccaggcggatacttgacatgttccccctctcccaggcccatcgcaagggaagcgaaaaccaagatttgctttatcgggtatcaaacgggaactgcgagcaaataaaacacctttcaaaagtattaatacagtcacatggatggtaaatgcgtgaatgtgatggactaaaaaatctgcggttcctaatggaataggtaacaaagctactttgccgcctactgctactaactcgccacctccccacgttaagctggtacttgttgttgcaccaggagctgttacgccaggcgcgttagcatggatattttgtacccattgagcaaagatgggttgtaattgtatggcggtatccgaaaacatatcttggggacggcctaaagcactcatggtatcattatgaatgtacaagccaaaactgtgaaaacctagaaatatacatacccagttaaggtgggatatgattgcatcgcggtgtctaaggacgcgatctaatagatcgttgtatcgagtagttggatcatagtctcttaccataaaaatggctgcatgtgcagcagcaccgactattagaaatccgccaatccacatgtggtgtgtgaacaaggaaagttgtgtaccatagtcagtagctaggtatggataggggggcatagagtacatatgatgagctacaacaatggttgtagagcctagcatagctaggttaagagataattgagcgtgccatgacgttgttaggatttcatagagacccttatggccttgtcctgtaaatgggcccttatgagcttccaaaatatctttaagtccatgaccaataccccagttggtcctatacatatgacctgcgatcaggaaaagaatagcaatagctaaatgatggtgcgcaatatcgctcaaccatagacctccggttattgggtctagtcctccgcgaaaactcagaaattctgcgtatttggaccaattcaaggtgaaaaagggggttgctccttcggcaaaactaggataaagttgagccaaaaggtcgcgattcaagataaattcatgaggaagtggtatctctttaggatcaaccccagcgtcaagaaattggttaattggtaaagatacatggatttggtgtcccgcccaagaaagagacccaagtcctaataaccccgctaagtggtgattcaacatggattctacatcttggaaccaggccaatttgggagcggccttgtgataatggaaccaaccagcaaaaagcattaacgatgcaaaaatcaatgcaccgattgcggtacaatagagttgtaattcattagttattccagatgctcgccaaagctgaaaaaacccagaggttatttggattcctcggaaacccccgcctacatcaccattcaatatttcttgccctactattggccaaactacctgagcactgggtccaatgtgagtaggatcacttagccatgcttcataattggaaaaacgggcaccatggaagtacatgccactcaaccaaagaaagataatggagagttgaccgaaatgagcactaaagacttttcgagagatctcctccaaatcaccggtatgactatcgaaatcgtgagcatcagcatgtaggttccagatccaagtggtagtatcagggcccttagctattgttcttgagaaatggccgggtttggcccattcctcaaaagatgtttttacaggatccctatccacaacaatttttacttctggttccggcgaacgaataatcattaagtcctcctctttccggacaagacatacaaagagacccgccaactgtctttttagtgaacctttgaaagatagatattatgattagtccttttctttactatctaccgtctaccgtccttctactttttttttagttattcactggagcaattatatattgaagtcaatccgaggcaagtgttcggatctattatgacataaggattaggtgcctaacggacattgtttattttggaaaattatttcccgacgtactaaaaaaaacctttttttaatttacgaagctagtgtatttttttttgagggtataagctcctatctacatctactttccttgagtatagatttttttattcgattccaaattccaagataactcattagaattattaataagacggtcctgatatattagcaatatttagatcgccccctttattcgctttattacttctattctagaccctatccctatcgtttatccttatgaaatagaataaaaaatagaaggtagaagaaagggatataatgaaattcttgattcgatcttccgacctaatttatttgattaatggatcaacaaccaaaccacccattttatgaaaaaggagagtggtcttattcaaattcaaagcgcttcgtaatcttcaaccagttctgtgcttcaatataatttcccggagtaagcgctatagcttgtttccaatactcagcagcttgatcaaaccaagcttccgcaatttccgaatcaccctgtagaatggcctgttctcctcggtcggaataggcagttccttcccctagaaccgtacttgagagtttcctacctcatacggctcagaaattgctatcctaatttcccctatcttaactgaattcgatttctccaaaatcgatccaatttcttcttgggttaagcagaagaagttaattacctaagtttcaaaccctaattttgatcaataatcagtttgatcttttctcccaccttcagaagaatgaagcatagatagacctatagccttcgttcgaattttctgaaaggtaactatctcggtttcttatatgaaatttctatagaatccttgaaaaagactttttcccataagaaagaaaaaagaacttactatctttgggatctgatactacaccgctgcttaattccttagtggatcggctctattacataagcagattcctaaattttgccccatatcatgggataagtaagcagttttttttagttgtatcgacccagtcgctcactaatggatctttacggtgctttctctatcaatttgggaactttatccatagagtagtagtataggccatactttcttcctattttgattctcgtgaagtgtccttccttcctacagcttatagggcaaaatcgttgttttgacgatccctatgtagaaagccttttttctagtatttactagaaaatttgatcctttctttttttttcttctttctatagtggagatagtcgcacgtaatgacagatcacggccatattattaaaagcttgcggtaagaaggggtttcgttctagtgcccggaaataatattccaaagcctttgtatgctctccattgcttgtgtgtataaggcctatattatagagtatataacttcgatcatagggatcaatttctagtcgcgtagcttcataataattctgcaaagcttccgcataatttccttcggattgagccaacatccgttacggtcgttcattctattcaaaaaatctccgttccaaaaccgtacatgaggttttcatctcatacggctcctcccttctgtacatagtactaagcgaaataatctatagaataaaaatagaattagtcccatcttattatgaaccgaaaggggctggtatttttccaagaaatctctagccaaccttcccgcaagaggtttttcttaacaccaatgaattctattaatgctagaggaaaacgatagctccaagaatttctttgttctcaacgcctcctatttagaggaattagccacttcaacgatctttgatggttataggggtatccaaagtacaaacctgatggttgtttgttatcccaaccattcttcccagccctgataccgatcaggaaagggctaatttctaacaaagtttttctcttgttgattcctatttctaggtgtagtgcttttctcccctatgctgcctattggtactagtagagtaggattggcctgtaatacagaacctatcctgtaggtgtaacctttcgctcaatactcaaatctacaattgaagcatctgaggccgcatcaatcgaggatacacgacagaaggaattgttagttcacctcaccttccccaagcgtgggtttcctttactaattttgttctctctatgcgaaccccctctctttctcgtaagactgaggtgtaggtagggctaaaaaaaaaaaaaaaagagtcaaatcgcaccatctctataataagtaaatgcccttttttcccctgaggttgtcggaattattcgcaataaaatattggctacaattgaagaggtcttatcaatgaaatttccatttatacgggatctaggcataattcccaacccattctatatagaattgttttcatttcttcacaaaataacataaaaacaaacacattcgattcttataaatcgatcgatccatatgctctaaatggataagagaggtatggattttccgctcagctcaaattgtctccttttccttctgtttggacaagaatagatatgaaatatttgactaagattggatttcattccacttttctatttctcaacaataacttctctcatcagctatttcgcgttttcaaagtcattaattgtctcatacccttttttagatttcgattgtatggcgtagcgtaccttatgcaaacagaattctagggttcctctattttattatggaataagaagaattcttccattctctttttctttggtttggggaaaacccaaactaaaacttttcgagggagcggaattcctagtaaaaaaatcctggatccttccacttagatgaaaaggcatttttccaatagaaccatggaacccccgagccgttgtggttgtacctgtactgcaggaataggaaaactcgctattcacttagtttattttccataataagattatgtaggagagatggccgagcggttcaaggcgtagcattggaactgctatgtagacttttgtttaccgagggttcgaatccctctctttccgtttctcttaattgatcaacgttaacgatcacaatgtatcaaatcaaataacaatttattccagcaataatacctttatttaatagaaattttttatagtaaattactgtggtatgtaaaatacacatagaggaaagaacaaaaaagaaaaaggatcctagggttaatccatttatgctagttgaatgggaaaatacgaattaagggccttaggtcgatttagttcggggaaaggggaaggggaagaaaattctatgaacttttccttttttcgttaagttcaagtctgacgagagtaatattctacaactaacaactcatttattttgagaccgacccacttcctatctaggatttttttaactagtcctttatattgcaatgtgtcaatcgtcaaatgctttggcaatttccccgggtcggatgaagcaatagaattttgaatcagacgttttgatctttggttatccttcgtagtaataatatctcggggtttgcaacgaaaacttggtatatcgactatacgaccattaactaaaatatgtctatggttaactaattgccgggccccaggaatggttgaagccatacccaatcgaaaaaggatattatccaaacgcatttcaagtaattgtagtaaaacctgacctgttgacctttttgcttttccagcgatatgtacatatctaagtaattgtcgttctgtcagaccataatgaaaacgcaatttctgtttttcttgaagacgaatacgatattgctcttttttcccagaatggaatttctttttcagattacttccggatttaggtgtttttctagtgagtcctggtaaagctcccagacggcgtattttttttaaacgaggtcctcgataacgggacatgaagactccttgtttattttattgaaatttcattttacacaattaatttcattgtatttacattacagaatacatcaaaattaaaactgaattaaactaaaggataaacagagtaaaatctactaaagtaccacaaaaaatggaatttcatcaacatctggattttttgtatatatattatttattttattgttttgtatctagcaaaattgtaaggtagaaccacataatagatcctggattctccatttaattcggagaaaaagagagattcttgttcatggaacatcgatatagaaaaaagccgactatcggatttgaaccgatgaccctcgcattacaaatgcgatgctctaacctctgagctaagtgggcttacataacagaaatagtgtaacaaatagaaatatgtatagtataggaaatccgtaaaatgtcagatcttaattattaatcttagctattaactagttcgaaattggaagttctacttagaaaaaaatactagaacttcataaagataaagttaacttgatatgcttaactggaggatatccttaaataggattatagaaatttttgaactttctttttatttctctaattcgcaaattgatttttctaatagaatagaatctattccaatttctatattgaatttgatttcagatattttcaatttgatatggctcggatgagtaatctaatacatagaaaagaataatatatatgatgaaagatataataaagagaaaatgtgaatttcttggcattttcattcgatcattatagacattttttgagatattttgttttttttgttatttcttaataatttaatgattaatatttcactaaggagaacatagaatcatagcaaatgaaattgctaattctgattagaaaaaaaagaatgaatatcaagcgttatagtatgattttgaatactctaaaaaagaaaggcgggggtgggggagagaaaaactttgggatatattgattcggattgaattgcaaatacatcaacgatagaatcaattcaattctgaattgcaataagcagggtctgtcaaatagagacgaactgctagactacgtcgagtaatgaattcaacgattcaaaaaaaaactaagagatggatgaaattacacaaggaatccaggtctcaatcaaagaaaaggaaaatggggatatggcgaaatcggtagacgctacggactttattgtattgagccttggtatggaaacctgctaagtggtaacttccaaattcagagaaaccctggaattaaaaaagggcaatcctgagccaaatccgtgttttgagaaaacaagtggttctcgaactagaatccaaaggaaaaggataggtgcagagactcaatggaagctgttctaacgaatcgagttgattacgttgtgttggtagtggaactctctcaaaatttagagaaagtaagggctttatacatctaatacacacgtatagatactgacatagcaaacgattaatcacggaacccatatcataatataggttctttattcttttttagaatgaaattaggaatgattatgaaatagaaaattctgaatttttttagaattattgtgaacccattccaatcgaatattgagtaatcaaatccttcaattcatagttttcgagatcttttaaaaagtggattaatcggacgaggataaagagagagtcccattctacatgtcaatactgacaacaatgaaatttctagtaaaaggaaaatccgtcgactttataagttgtgagggttcaagtccctctatccccaaaccctcttttattcactaactatagtatttatcctctttttttctttttatcaatgggtttaagattcattagctttctcattctactctttcacaaaggagtgcgaagagaactcaatggatcttatgctgctattcattgaatagatttcttttttattatagtatcggcaaggaatctctattattaactctatttttaagtattattaagtaagccatgcacaatgcataggattacccccccctcatttccaaatttagaatttggaatactttattgattttttagtccctttaattgacatagatacaaatactctactaggatgatgcacaagaaaaggtcaggatagctcagttggtagagcagaggactgaaaatcctcgtgtcaccagttcaaatctggttcctggcacagaaaaaaaaaggatctaccgaataggtattgatacaaatacctcgagatgggttgggatacatattcgttaataatatagatagagtatgatttattcatctaagtagataaatctctaaatagaggcacttctttttctttttagagaagggtaaaaatttctggttcttttctttatggtacagaaggaggtgagattaggttaccttttcttcatttttgcatttcttaattttgtattccgctattccgacgaatatttatttattcttgcttatcttatcttactttcctagctgttctaagtaatgcgcgcggtacaaagttcgtggtagggaacttctttgagtcatcgtatttttctgttcatacgaaggaaatgaatatgtgattttccaaattggagaatcgaaatgaagcccttttttgctcagtctatctggaccctttttgtataataggaattaattagaatataataggtattccgtttcatctagtaacagaacgtaaaaatattccttgacttgaataaaatctggagttgtgttgtataagtgagcatgaatttcttatcattcaatgagcatcttgtatttcatagaaattgggggttatatagtccttacgtaagggccagcctatccaactttcaggcattagaatacgtttaaggcgtggatgattatcataagagattcccaccatatcataagattcgcgttcttgaaaatcggcacttctccaaatccagaagacagacgggattctaggattatccttttgggcaaagacttttatgcatacttcttctgggttatctataccatactgtattctcgtaagatgatacacgctagctaaagatccaccgggtgctacgtcataagcacattgggaacgtaaataattgtaaccatatacatataaaatgacagcaatggaatcccaatcccctgcttttatttgtaaagtctctattcctcggtgatcgaagcccaaagatctatgaaccacctcatgtttgactagccaattagataaccaaccctgctgcattgtcttgatctctccccctttgtataaatatttcacatttcgaatgcaagtttgaaagattgccctgctctttctttttctacacaaaagaacccctcctaattcactaatttggaggaagatactggacttttggatttgaaaaaagtttcagaagatatgtctaaagtagatggtgattgatagagcaattcttgctcgtaagttccagtatgagtactgcgcctaacataaagcttgtgactggtagtaaaacatcgatttttcttttgagatagagttcgatcctcaactatttctcgcgatatcttcttacgaagttttgttagggcatctataactgcctccggtttaggtgggcagcccggcaagtagacatccacaggaattaacttatcaactccccgaacagtactataggaatccgtactgaacattccccctgtaatagtacaggctcccatagcaatgacgtattttggttcaggcatttgctcgtataatctcactaaagagggagccattttcattgttaccgtaccagctgttaaaattaggtctgcttgcctaggacttgatcttggtaccaatccataacgatcaaagtcgaatcgtgagcctattaatgaagcaaattcaatgaaacaacaactggtaccatatagaaggggccataaactggagagtcttgaccaatttgaaagatcatttggtgtagttgaaataacggaattggaacttgtttggtcaagtaagggaaactcaatcaaactcataactgtctcaatggaatcttttccttcttttttttttttgtctgaatattcagttaagaccattccaaggctccttttcgccatgcataaactgaaccaacaactgggataagcacgaaaatgaaagcttcgataaaaacggatacacccaatacgtcgaaactcattgcccaagggtagagaaagaccgtttccacatcaaaaacaacaaaaactagcgcaaacatgtaatagcgtattcggaattgtaaccaagcccctcccatgggttctatacccgattcataactagaaagcttctctggtccttcactaatcggggctaaaagtcctgaaatccaaaatgcaaaaataggaataaagcttgctattattagaaatgtccaaaaaatatcatattcgtgaagcagaaacataaatgtactcccattaatgtggaataggcggaactgaattagtcaattcaagtcagcgttgtcaatttatccagaacttctctcttttcctcggtgaaacaagaatccgttttgctcaaaccaaagcacttagtttagcctttgtttcctctgtgccctgtcttctttaaagattcatccaatggaatcccgactccctttctttttgatttccattctatttataattagaacctaattaagataggatgactaatgtatgcagcctaatgaggagtaatactataaaaataaagaactctatttcagaactatgagacagaatattctgttttcttatttactctttctttatttttggattttatttaaagtagatcgatttagataatgtatatataagcaaagtaatatacttcaaacaaagtaggaattcgcaagatggagaaaatcattgcagttattatagggaagtctagggacttagagcatatcctatttgaaggaggatggaattcaaatcaggtaagggatccttccttctattgatttgatagaaattcgtttttcttttcctgtctctaagattttcgatgaatgagcctgtggtaatgcttttatctctattctatggcgcaagcgaccgtccagtctataaacaagtactaatgaggaaatgaaaactatactaaaggaaacataggatctctatcctaaaatctaaaaaaaggacatattagggctatacggattcgaaccgtagaccttctcggtaaaacagatcaaacggattattatcgaaatgattcgaactgtttcaaagacccaacatgcatttttttgcattgggctctttcatcaactgatgtaaagatcagttagtccaccatagtttttctttacggaaagataatgagatggctccctgtgctctgattgattatttgtattatgatctatctaggagcaataccaaagtgtttcaaaggaggattatcttgacttaggtctgcctccggcctaaattaaatcaacctaagtgaaatggagtctctatcgttccgctgcaagagttgactatgagacttcatacaccttaaagttcatagaacgaaaagaagttttttggaggcccttatcctcattacgcctagcatttagtgggctggatatttaccttatcaactagcaaatcaataagggttctatttgattaggcacctgaattggcacctgaatcggactgaaccgactgtttgtcaggctactgttctcctattctctcgaatccatgaagtaagacattgattttgcaataagatcaattatgttcattgcataataagctcccttgaaaagcattggcgcacgtgtaagcgagttgctctaccgaactgagctatagcccttgtcagagatatcttaacatatagataatttcttgtcaagatgaatattctctaatgccagaggatatccctttgatctgtttactatataacataccaataacggagcagtattgcttataaaaaggattcgatctataatcgatcgaagtaatgggtcttcctttgtggtgataaattgcctacttaactcagtggttagagtattgctttcatacggcgggagtcattggttcaaatccaatagtaggtaggtaggtagaaaaattactagatagcattggacttacttcgcttcgctatctaataactttttctacccctcttccctttttctttgtatcaactaaaccattggattgtattcaattggatgggggaatccaattgatagcctcgactcgtatcctagctcgtctgagagctagcttcgcttcaaccaactctttcgtaccctcagctctactcaagttagcttcggctatttcaagtgcctgttgagcttcttccggatcaatgtcactacccagttccgcatcatttcctaaaatgatgatctcattattaactattctcgcaaaaccgctccacagaaccgccgttaaccattggtcgttgaggaggcgtattctcaaaggacccatatctacagctgtgttaatgggggcgtggtttggtaatacgccaatttggccactattagtagataaaatgatttctttcacttcacaatcccaaataattcgcttaggagttagtacataaagatttaatttcatttcttcaatttgttctcctcttctaagtttatagctttcgtgctagcttcatcgatgttacccaccaaataaaaagcttgttcgggtaggccgtctaattctccggaaaggattagttgaaatcccctaattgtttctgcaagaccaacatactttcctgcagaaccggtaaaaacttctgccacaaagaacggttgtgataagaaacgttcaatttttcgtgctcttgctacagttaaacgatcctcctctgataattcatccaacccaagaattgcgataatgtcctgaagttctttgtaacgttgtaaagtttccttaactctttgcgcagtttcataatgttcgttgccaacgatccgaggctgtaacatagttgaggttgaatctaaaggatctactgctggataaatacccttggaagctaatcctctggaaagtacggtagtagcatccaaatgtgcaaatgttgtggcaggagcagggtcggtcaaatcgtccgcaggtacataaactgcttggatcgaagttatggatcccttttttgtagaagcaattctttcttgcaaagaacccatttctgtactaagagtaggttgataacccactgcggagggcattctccctaataaggcggatacctccgatcctgcttgaacaaaacgaaagatattatcgatgaatagaagcacgtcttgcttattaacatctcggaaatattctgccatagttagggcagttaaaccaactctcatacgagctcccggcggttcattcatttgaccatagactagagctacctttgattcctcaaaatttttttcattaattactccggattccttcatttccatataaagatcatttccttcacgagtccgttcccctactccgccaaatacggatacgcctccatgagctttagcaatgttgttgattaattccatgatgagtactgttttacctactccagcccccccaaatagtcctatttttcctccacgtcgataaggagctaaaagatcgaccaccttaatacctgtttcaaagatggataatttcgtatctagctcgataaaggcaggcgcagatctatgaatagggaatgttgcattaatatctacaggacccaaattgtcaataggttccccaagaacgttgaaaattcgtccgagagtagctccaccgactggaacactgagaggagctcccgtgtcaatcacttccaatcctctcatcaacccgtctgtagcactcatagctacagctctaactcgattatttcctaataattgttgtacctcacaagtcacattaatttgcttaccggcagtgtctctactcttgactaccacagcgttataaatataaggtaacttgcccgggggaaaagtgatatccagcacgggtccaataatttgatcgatacgccctatgcttttttcttcaattgtggaaaccccgggacgagaagtagtaggattggttctcataattatcacataatttgcaaaaaaaaaggaatttgtcgaattttttcttgttgaataatgccaaatcaaatccaaaaaaatagccaaaaatccaaaagtaaaaaggaaatgaattagttaattcaataagagagaaagggggacgaggacttgatttcgttgcccaagcgaatcccattcaatcgtttactcatggaatgagtccgttggaaagttcaatcaatcttttttttcatatacatttcgccttttgtggaggatctgtccctactctactttcctatctaggacttcgatatacaaaatatatactactgtgaagcatagattgctgtcaacagagaattttcttagtatttaggtatttacattcaaaataagaaaggggcctattaagaacttgtaaaataaggattagggattgatttgggttgcgctatatctatcaaagagtatacaataatgatggatttggtgaatcaaatccatggtttaataacgaaccatgttaacttaccataacaacaactcaattcctattgaattcctatagtagaattcctataggatagaacatacatagggtgtacgcattatatatgaatgaaacatattcattaacttaagcatgccctccattttctttaatgagttgatattaattgaataccctttttgttttaaaagatttttgcaaaggtttcatttacgcctaatccatatcgagtagaccctgtcgttgtgagaattcttaattcatgagttgtagggagggacttatgtcaccacaaacagaaactaaagcaagtgttggatttaaagctggtgttaaggattataaattgacttattacaccccggagtatgaaaccaaggatactgatatcttggcagcattccgagtaactcctcagcccggggttccgcccgaagaagcaggggctgcagtagctgccgaatcttctactggtacatggacaactgtttggactgatggacttaccagtcttgatcgttacaaagggcgatgctatcacatcgagcccgttgttggggaggaaaatcaatatatcgcttatgtagcttatccattagacctatttgaagagggttctgttactaacatgtttacttccattgtgggtaacgtatttggtttcaaagccctacgcgctctacgtctggaggatctgcgaattccccctacttattcaaaaactttccaaggtccgcctcatggtatccaagttgaaagggataagttgaacaagtacggccgtcctttattgggatgtactattaaaccaaaattgggattatccgcaaaaaattacggtagagcgtgttatgagtgtctacgcggtggacttgattttaccaaagatgatgaaaacgtaaactcacaaccatttatgcgctggagggaccgttttgtcttttgtgccgaagcaatttataaatcacaggccgaaaccggtgaaatcaaggggcattacttgaatgcgactgcaggtacagtcgaagatatgatgaagagagctatatttgcgagggaattaggggttcctattgtaatgcatgactacttaactgggggattcaccgcaaatactactttggctcattattgccgcgacaatggcctacttcttcacattcaccgggcaatgcatgcagttattgatagacagaaaaatcatggtatgcattttcgtgtattagctaaagcattgcgtatgtctgggggagatcatatccacgccggtacagtagtaggtaagttagaaggggaacgcgaaatgactttaggttttgttgatttattgcgcgatgattttattgaaaaagatcgtgctcgcggtatctttttcactcaggactgggtatctatgccaggtgttataccggtggcttcagggggtattcatgtttggcatatgccagctctgaccgaaatctttggagatgattccgtattacaatttggtggaggaactttaggacatccttggggaaatgcacctggtgcagtagctaatcgggtggctttagaagcttgtgtacaagctcgtaacgaagggcgcgatcttgctcgtgaaggtaatgaaattatccgagcagcttgcaaatggagtcctgaactagccgcagcttgtgaaatatggaaggcgatcaaattcgagttcgagccggtagataaactagataagtagataaaactagatataaagaaggtctaaataaaaaataagcgaaatagaaagagaaaaaagcagttacgaaatgcagtaattcttctttattcttctaattgattgcaattaaactcggctcaatcttaaaaaaaagattgagccgaataaaaatagatcttgatacgatcatgagacttgacaaatcgagattcctctattctatatatttagaatatataaaggtataatacaataaataaatacaaatatagtattatcatatgataatggaatcaaatacgcagtatttacagaaaaagtctttatttattgggaaagaatcaatgaaaaaagattaggaatcgcaatgctactatacgcgtccggaggagtattcggaataatattcttctataatccattcttgtgtcttgcgcggggtcttactaacaggacttcgctgcacgggacgggttttcgtcgaaaagctaactccacccggcattttcataccctttgggtggtatatcgccttaaaaagtctaagggggtagtatgagatctgtagtaggtaagagaatttgccctttgattttgattgagtatgctatttttccgcctttaccgcgcattattgtatgagcttctagaggatagaggagcacgtatgcaggaaggaaattacagcttaataaaaaagtctaaaaaagcttcaactttacggcactatcaatcaactaaaaagccctatgtatgaatccttacaaccggtgggataggataagagcgagtttcggtatactggggttgggggatatccttatttcaaaacctgacgcgcatcttgcgtttgtgggggtccgagagtggttgaagaagtattgcatgtggaagtaggtagacgaaactgatttaggattcgaaatgggcgcattcgactaaaagtcgtactgagacctttttaaaagggtattctgaaagaggtatttcattttcacaatcgctttcttttgaatccaatttcaagttcgattagaaggatagaaaggccatgaggacgggaaaagaaaaatcaaatctttttaatctccttttttgcaattttcttattatccattccattcatttttttt--tagagta--agagtattcta---tattctataaaaaatctttattttgcaaactaaaaaatacaatagtcaatattccttataatagatatacttaattatattataagaatcctaagatatttttcgaatagatagaaatagtaaatttgaattgagacacctattctatgacggattttaacttaccttctattttcgtgcctttagtaggcttagtatttccggcaattgcaatggcttctttatttctttatgtgcagaaaaataagattgtctagaaccgatggggcctaattttctcaatgtatttccacgcaggatcataatacagatattttttagtgtaagtaatataatatggtagggtatgtggctctttctacacacaaatgaaaaacggctatggatgcggatataggctacgagcataaatgcatgcatatgcggagccgggtatagcgagttttattttaagtggatcaacagatatttttggaatagaaagtcaatgtatctaaccaattatttcacaggagtactagttactgaaggcgatttcagaatccaaaaaagtaaagtcaaaatcatttagcttattctctcaatttcaatcgaccgctgctggatttagtatatctaatatgaattggcgatcagaacacatatggatagaacttctaaaaggttctcgaaaaagaggtaattttttctgggcctgtattctttttctaggttcactaggatttttattggttggggcttccagttatcttggtaagaatatgatatctgtacttccatctcaacaaattcttttttttccacagggggtcgtgatgtctttctacggaatcgcgggcctattcattagctcctacttgtggtgcactattttgtggaatgtaggcagtggttatgaccgattcgatagaaaagagggaatagtttgcatttttcgttggggattccctggaataaaacgtcgcgtcttccttcgattccttatgcgggatatccaatcaattagaattcaggttaaagagggtctttatcctcgtcgtatcctttatatggaaatccggggccagggggtcattcccttgactcgtactgatgagaagttttttactccacgagaaattgaacaaaaagctgccgaattggcctatttcttgcgcgtaccaattgaagtattttgaataccgatttcatttttttgaaatgaattgaatgaattggattcgttattgtaaggagatttttgagtatttatctaaagaaaggaacaaacgaggataagagaaaattgcttctaatttgttttgtccaagtgagatatatggcataatattcttccattttcatccgaaagggctttttttttattctatttctctattccactccatctagatctaagaaagaacccaatgcaatgaaattccactagtatacaaaaaagaggaatagatacaaggtctcaaaccttgttatagaatttttgcttcaaataaaaagaaatatcatatagagtcagcgaatgaaatagagtcagcgaatgaagcagattcattaacaactcaatttacagatcaaaaatgaaaaaaaagaaagcattgccttctttcctatatcttgtatttatcgtacttttgccctggggagtctctttctcttttaacaaatgtctggaactttggattaagaattggtggaataccaggcaatctgaaactctcttaactgatattcaagagaaaaaggttctagaaagattcatagaattagaagaactttttctcttggacgaaatgataaaagagaaaccgaagacacatgtacaaaaacctcctataggaatacaaaaggaaataatacaattgatcaaaatagataatgaggatcatctccatatcattttgcatttctcgacaaatataatctgtttggctattctaagtggttctttttttctgggtaaagaggaacttgtcattttgaattcttgggttcaggaattcttctataacttaaatgactcaataaaagcttttttgattcttttagttactgatttttttgttggatttcactccacccgcggttgggaactactaattcgttgggtctacaacgatcttggatgggctcctaatgagctaattttcactatttttgtttgtagttttccagtgattctagatacatgttttaaattttggatctttttttctttaaaccgtctatctccttcgcttgtagtcatttatcattcaattagtgaagcataaactcattcgatttcctgatattaatcaaattagcatctttcttcctttagaaagaaagcccttttccattttagcaaaattctttctatttctacctgctcaaggtattcatcattccagtacaactgttgcagtagaatgacaacagactcgtgtatagggaactagattagcttagctacctatctaatttattgtagaaattctgggatctgcgattggatatggaaaatagaaatactttttcttgggtaaaggaacagatgattcgatcgatttctgtatcgatcatgatatacgtaataactcggacatctatttcaaatgcatatcccatttttgcgcagcagggttatgaaaacccacgagaagcaaccggacgaattgtatgtgccaattgccatttagctaataagcccgtggatattgaagttccccaagctgtgcttcccgatactgtatttgaagcagttcttcgaattccttatgatatgcaactgaaacaagttcttggtaatgggaaaaagggagggttaaatgtgggtgctgttcttattttgcccgagggattcgaattagcgccgcccgaccgtatttctcctgagttgaaagaaaagataggaaatctttcttttcagagttatcgtcccgataaaaaaaatattcttgtgataggccctgttcccggtaagaaatatagtgaaatcgtctttcccattctttcccccgatcctgctacgaagaaagacgttcatttcttaaaatatcccatatatgtagggggaaaccgaggaaggggacagatctatcctgatggtagcaagagtaacaatacggtctataatgctacgtcaacaggtatagtaagaaaaatactacgtaaagaaaaggggggatatgaaatatccatagtcgatgcatcggatggacgccaagtgattgatattataccttctgggccagaacttcttgtttcagaaggggaatcgatcaagcttgatcaaccattaacaagcaatcctaatgtgggagggtttggtcagggggatgcagaaatcgtgcttcaggatccattacgcgtccaaggccttttgttcttcttcgcatctgttattttggcacaagtttttttggttctcaaaaagaaacagtttgaaaaggttcaattgtacgaaatgaatttctaggtcccggcttaccatcaagttgctaaaaagccgcgatttattggcgattgctagaattatctatgatccattttggaaatcttttttttgtttaaactgttttttgtttgcgagatgcctggaattccttatttctatctcatgcaaaagaagagaattcaaggcaaaggcgagaacaataaaaggatttcctccttttaggagggattgctggtcttcttaatcctctattgggcacaagaaaaaggcttttttgcctttttcttgtgtcgattcttcttgtatcaaaattaagaatcatttttcttcctattcgtcaaagattactatttcttcttttctttattcgggtctgtctcttggacctcttttgcttaggttcaggcgaggtagtggacaaacagagggaaagaaaatatggcgggggacaaatttcttgtgagcaaatagaattgcttgacttgttcaattaagttcaacttcgaacttacagaatttttgcaaaaaaacgtatactcttcgtttgaagggtggtttttctttttaggctagttgagtagttttgattaaggttttattagtttattactctaaactaaatcaatgatttgcaggatacttcttccgtggaataaaatattggatcctcgattgaccccttctttcttgttgcttcataagagtgaatcaatttcatgggcgaagggcggggactataaatcaaccgatggattgcttcactaacaccattaacaaacaaaagaataaatagagggattctgaccatcagagcaaaggttttctctttgttatttttacaaatcgaaataggtaacccatttgtaggttatggaatagattaaagtcgcgttatattataagagtaagaattccgcgggtcctttccgctctaatcagataaaagggggtaaggacccgctaagctcctactttttcatgtttacaatctggtccctccgattactatagagatgaacccaatccagaatatgaaccgtaaaagaaaacacctattaaaccaatcacaggaataccagttacagtacctatcagccaaagaggaattcttccagtagtatcggccatttcccctactttcctccacattttatcaagtggtcatgctagagacaaaaacagtcatggatagttataaggatggtatccttccaaatgggataagagaattcttactactctctttctttctctcaattgaagaagtaattggaaaataaaacagcaagtacaaaaatgagtaataaaccccagtatagactggtacgattcaattcaacattttgttcattcgggtttgattgtgtcatagttctataattggaatttggtttatcgttggatgaactgcattgctgatattgatcccaagaaaaaaacagtaggtacggctagtccgtgaacagccagccatcggactgtaaaaataggataggttcgatctatggtcattgagggcctcctaaaaggatctactaaattcatcgagttgttctaaagaatcaaaacggtcggttattaagggaattccttgtcggctttccgtgaaatactcgtttggccgaggacttccaaacacgtcataagctaaacccgtactgacaaataaccaacccgcaatgaatagggaaggtatagtaatgctatgaataacccagtatcgaatactggtaataatatcagcaaaagaacgttctcccgtgcttccagacatgctgagctccccaaatttttgtacattcaaaaaaggaattgattccgtaaaagatgggatcaaccagtaaatagaaaattactgatatttcatccttgtgagattgtcaattttgtaccaaaggtgtattttgagtataccgaattagtatagctatccttcctatggcacagcaatctagttttgcttggtcccgaaacagaattctttttttctcttctttgttccttgtctataggtaagctatatgttattcaaggcatcaatagaaaacccccaattttttggggtcctgcttattttcattggcttcggattagtagaataattcggaatagcggccaagatcttgggaaaatccaagttaatgatcaataggtttggataaataatttaggaaagatattctcatactgacacaatataaggacaagtatatgcgaaatctatccctttttagttaaaagttttcttcgaatccaacctttccctttaaggaatttaattggttagcataatataatatctaataaatagaaaatcgaatagtggataatctgttatgagagaaagaaaacattctttgaagaatcaagattcgtaatcaatccttgccttgtttgttggattaggtctaactttcttgactaaactgcaagcgtggaactttacgagatgaaatagggaaagacagaagatagaacttaaaaggataattgaagtgactcgtcttcaaatcaactttggttggggttcgaaaaaggaataaaaataaagtaaattcaaggaagagctttcctttttttaaggggccccttgctcggggggtcgtggaatgcttttcttctcctcttattccatatggaatacaatcagttaaaataagaaggaataggggaatattcgactgtttcaattctttatttatcttatattccaaaattatcccgaaaatccaatttaatttttcaatggggttagatgatctagttcttaatattattactttaaagaactgacagattccacaacaaatctcttgattcggaattagagactcatgtcccatctgatgaatcgattttcttttacacttctgtatctcactctatcttgttttttagtattatctaaaataaccgatgaattctgaattttccataacttaggtaagtgctttaccaacatatgtagtgtagtaaaaaaataaatggaatttaaccctttcatgcttactataactagttatttcggttttctactggctgctttaactataaccccagctctatttattggcttgaacaagatacgtcttatttgaaatgaattgaatgaataagtcagaaaagaaaaatctttcttttggattcctggtattctacgactcttttccacactaattatcaattcttttcttggtcattgagattcgtggataatttagactactatttagggatagatcgtacctctttttttttatcccctcgaacaaatcgaaatgattgaagtttttctatttggaatcgtcttaggcctaattcctattactttagcgggattattcgtgactgcgtatttgcaatacagacgtggggatcagttggatctttgattgagtaatatttcttttttgattgacctcctccagaccagagaggaggtcaaattggagttgcaattcaactttgttttgttaagttattttactctgcttcgacataagatagatgaaatcacgctctgtaggatttgaacctacgacatcgggttttggagacccgcgttctaccgaactgaactaagagcgctttcattcaaaaagaaaacccttttctactcctaacgtgtctcacgtacgtatagtatccacaaattcaagttatacccactttaatcgatctcctcgctactgcccataaagaagaaagaagtaataggtagggatgacaggatttgaacctgtgacattttgtacccaaaacaaacgcgctaccaagctgcgctacatcccttttccaaattgttgtataatggcattgtacacaattcctgtcttgttttccacatcgtaattttcttctctttctctatctatatagaaccttcttgtcatttcttctttttggtctcatataatcaaggaatggtatacatctaaaatcctatctaatttcacctataaaagaaagattactattccttggtaatgtataggaagaaggggtcatctttttcttttttaggggtaggaaaatctcgtctataccgttcattctatatatagaatattgattttgtttttttagttaggaatttcgcctaaacaaaagaaatacaaatgatcttgggcaagagtatctgatcatatatgtattccaataaggaaggaggattttcaatgcgggatataaaaacatatctctctgtagcgcccgtgctaagtactctatggtttggggctttagcaggtttattgatagaaattaatcgtttattcccagatgctttgtcattcccttttttttaattctagttattgctatgcgaggaattcttcgtgacatgacgcaaattttccctttttcaatctttttttttttagtataggaaggaaaaagaaagaaaagatggattgggttgaacctcagagtcatgaaaaattcggcaaatcccattttggaaaacagaaattcaatcaaaagcggtatccaagctaagtcaggcctcagaaatcagagcatagaaagaggctgggctggctacttaaatgaaaggatttcgaagcaaaatccttgctaattcgacaaggattgtattctttaattatttctctattttttattacttaatttaagaattttaaaaattttttattcgaatggattttattcttcttcttgggattccaaatagaagaataacagaataagtagaagaattaagttaagtcaatccaaaaaagaaaggaggttcatggccaaggggaaaggtgttagaatcagagttattttggaatgtatcagttgtgttcgaaaaggtgccaatgaggaatcgacggggatttctagatatagtactcaaaagaatcgccacaatacacccggacaattagaattaaaaaaattttgtcgttattgtcgcaagcatacgactcatgacgaaataaaaaaataggagcatcgtgtgttcgatctttccaaagaacagatttaatatatagaacatagatagaatacaaaatacaaatcaattcatttgatttcaggtagatattatttcatatgtatagagggtattcatatactatatatgaatcaaataataatatgaatcaaataatatatggaccaaagaaagactacttcttctggatccaaaattaataaaataaagaaatc--tttttttttc-aattttcaaataaagaataaatcatgtatacatctaaacaaccttttcataaatctaagcaaacttttcataaatccaagcaaacttttcataaatccaagcaaacttttcgtaaatccaagcaaacttttcgtaaatccaaacaaccttttcgtaggcgtcctcggattggcccgggggatcgaattgattatagaaacatgagtttaattaatcgatttattagtgaacaaggaaaaatattatcgagacgaataaatagattaaccttgaaacaacaacgattaattactcttgctataaaacaggctcgtattttatctttcttaccatttcgtaactatgagaatgagaagcaatttcaagcccagtcaatttcaataattactggtcctagacccagaaagaatagacatattcctcaattaacgcaaaagttcaattccaatcgaaacttaagaaactccaaccagaatttaagaaacaacaatcggaacttaagttccgattgttgatgttttattcgaaagggccagacctatataaagaaagtaatccagttttgattcttgtgtttgttataagaaagaaaaatggggaagaataaatagtttttttatttattgcaacatgctcgttgattcctaccacttaatcttaatttattgtatcttcccggagttccctctccgggaattcggttttaattattcctgtatattacttttttatccatttaattgaggatctttattttattggaaatcgtgtaaagattatttggatttgatacagctacttgtgcaagcattttacgattaagaatcaattccttcttgtacagattgtgtattaatttactataactatcgaatactttatatatccgcgttgctgcgtttatccgagtgatccacaaacgacgaaaatccctcttttgcctgcctctatctcgatgagaggaaacaaaagctcttcttacttgttgagtaatcattcgattaagtcttaaatgagcccctctaaagtttgaggcaaatgaacgcatttttgttcgtcgtctccgagctatatatcctcgcggaactctggtcattgaatcaaattaaccttaatgaataactaatgatttttcttcttttagccatcctttttcccattaataacaaaacgaattattccgatatataaaatattaattccaatggcttttgctactgtaaccttcccaaccacgattttttattctattctcttcagttatttcgcatagaaataacaaattctaacgatactcaaaaaaatagtgggttccatcgtttctatggttcccttttaaacggtgaggccctctctatacaccggagccctttctttcatttcatcaaaaggtattgtgaacttgtatagttcacattctttggctctacctatccattatagagtaaatagctcttttcacaataagagttatccatacagtgacggcatttaattatgaaagttggctaagtagctgaccctgttagtccgttcttttaagataaaggagcataagcctttttctttttattactatttcctccgcttaatggataaccattttctaccaatgggggaattgcttcttaatttccaatttagatgattggatttgcaccaaaggaaaccagaaattccatataccatagaaatctaggatagagaagctctatcctattcattggtaccgatcatggatacttcaaaaattgtcttatttgtttgaactcatgatctgaacgagtcgcacatacaccctagcacatgttcctcgacgctgaggacatcccttaagcgcgggcgattttctagcatttcgtattggctgtcttgcgtttctaataagttgtttaaccgttggcatgtcgtatgtatatagaaaaaaaaggattggtttagatcgatcttaacctgatgattgatcatcatgaagtatttctattttctattaaatcgcagaaaacctgaatttaggtttgaaataaatttacaagaaatccggccactaccaatccttaaacatttctggaaaccacactggatcagtatcgcagtgctcgtcaatcatttcatcccctacaatatcgacaagtccataagctttggcttcgtctgctgacataaaaacatccctttccatgtcttcggatacaacccaaaaaggcttgcctgttcttagggcataaacccttgtgatcatttcgcgaactttgtgtaactcttccacttctagtaaaaattctggtgtccttgcccgataataagcactagcaggttggtgaagcataatcctcgcgtgagggaatgctatacgcttggtgggttcgcctccaagcagaatgaaggatgccatggacgcagccattccgaggcatattgtatatatatctggtgtcaccgtttgcatcgtatcaaaaattgccattcctgagattagccacccgcctggggagtttataaacaaaaaaatatcactaattccatcttctatactgagatataccatgagacctgtaatatgattcgtgacctcgcaacgaatctcttgacctaaaaaaagtgtcctttctcgatacataacattgtataagtcaacccaagtcgcttcttcatctccgggaatccggtaaggtacttttggaacaccaatgggcatattagattaatattattaaatttaagtaagaaaactacactttaatatggaaacgtaagaatagaagagaaagaaagaatccgcagtttattgtcttcattttttttttcttattctatatgaatactatagattctattaatacgtagattgaaataatacatataaggaaggtaagacagattgaataaagaaaaaggaatcggtgattggaatgataaacaaagagggatagggatctattcttcgttttttccaaataggccaagctacccattgcatattggcacttatcgagtatagaatagatctgcttctctttcttcttacgaacagaattggcttcttatttttaatggaatgaaataaatattcacgctttctgacacagaatcccctagaggggttaggtacataggatatggatagtcttttccaatgcgataaaataaagcgacatcgtgtctatttttctttgctaaaggggtatttccatgggtttgccttggtatcgtgttcatactgttgtattgaatgatccgggtcgattgctttcggtgcatataatgcacacagctttagtttctggttgggccggctcgatggctttatatgaattagcggtttttgatccctctgatcctgttctggatccaatgtggagacaaggtatgttcgtcattcccttcatgactcgtttaggaataaccaattcgtggggtggttggagtatttcaggaggaactgtaacgaatccgggtatttggagttatgaaggtgtggcaggtgcgcatattgtgttttctggcttgtgtttcttggcagctatctggcattgggtatattgggacctagaaatattctgtgatgagcggacaggaaaaccctctttggatttgcccaagatctttggaattcatttatttcttgcaggggtggcttgctttggctttggcgcatttcatgtaacgggtttgtatggtcctgggatatgggtgtccgatccttatggactaactggaaaagtacaagctgtaaatccagcgtggggtgtagaaggttttgatccttttgttccggggggaatagcttctcatcatattgctgcgggtacattgggcatattagcgggcctattccatcttagtgtccgtccgcctcaacgtctatacaaaggattacgtatgggcaatattgaaactgtactttccagtagtatcgctgctgttttttttgcagctttcgtagttgccggaactatgtggtatgggtcagcaactaccccaatcgaattatttgggcctactcgttatcagtgggatcagggatactttcagcaagaaatatatcgaagagttagcaatgggttagccgaaaatcttagtttatcagaagcttggtctaaaattcccgaaaaattagccttttatgattatattggtaataatccggcaaaggggggattattcagagcaggctcaatggacaacggggatggaatagctgttggatggttaggacatcccgtctttagagataaagaaggacgcgagctttttgtacgccgtatgcctactttttttgaaacatttccggttgttttggtagatgaagagggaattgtgagagcggacgttccttttagaagagcagaatccaaatatagtgttgaacaagtaggtgtaacggtggagttctatggtggcgaacttaatggagtaagttattctgatcctgctactgtaaaaaaatatgcgaggcgttcccaattaggggaaatttttgaattagatcgggctactttgaaatcggatggtgtttttcgcagcagtccaaggggttggttcacttttggtcatgctacctttgctttgctcttctttttcggacacatttggcatggcgctagaaccttgttccgagatgtttttgctggtattgatccagacttggatgctcaagtggaatttggaacattccaaaaagttggagatccaactacaaggagacaagcagtctgataccacattgctatggtatctttcatctctcttttttgatttgacatgggaaacatctcccatcctttctttgactctttttctttctttatctttatatgggaaaagatcccaaatgacaaatgaataggtgtggaagttataattgtaaataaaccacgatcgaatctatggaagcattggtttatacgttccttttagtttcgactttagggataatttttttcgctatcttcttccgagaaccacctaaggttccgactaaaaaaatgaaataatttcattgaagtaagaagtctcccagatggggagacttcttacttcaattagtccccgtgttcttcgaatggatctcttaattgttgagagggttgcccaaacgcggtatataaggcatacccagtaaagcttacaagtaaaccagatatggagatggcgactaaagttgctgtttccatttttatagaatttcaagattacaatggatctacgaaaagatcttgtatttacaactacaacggaatagtatacaaagtcaacaccaatgattaaatagaatttatggctacacaaaccgttgaagatagttctagacctgggccaagacgaactcgcgtaggtagtttattgaaacccttgaattcagaatatgggaaagtagctccgggttgggggactactccttttatgggggtcgcaatggctttattcgcgatattcctatctatcattttagaaatttataattcttctgttttactggacggaattttaatgaattaggtttctactaactaaaactacgaagtcattgtttttccatccaaaaaagcctttctactttaagctatacatttctagacattctggtagttcgaccgtggaatttttttgttttggtatctctggaatatgagtgtgtgacttgttagaatggatcctattgataatacatagaaagggcctgttatctctatcaagatgattctaattcgtcggatattttttattctagtatctggaacacgaaatagatagagtggatcaagaaaaaaaatggaactatgattcatactcactattcagacctcgcaaccagacttcaaaaaattcaagtagtttttaataaaaaaagaaattttcttccttccaattttgtttgcccaaaagacaacttttttttctctcgattttgtcgagttattacacggattcaataaatgatcatcaagcggttcttattcgaagaacccttgccttttggttagcttgagactcaatcatcgtggctctagtatgaatctaaggttttaattgaactgattcataggatcgcaacaagataatttctatcagaaaactactagaatttttgctttatttatttactagtaaaacaagagtaaatctgcattacgcaaaaaaaaaagaaatccaaaatagggaagagaaaagtcaagaagcctctaatgaccaacataagggaaagaaagaaagacagatgagccaacttgagattttttggcattatcatcacaaagaataagttctggatttttcttatttcatatcttcaaggcaaatcgacccaatccagtggctgatgaagttttgaaccttttttttctaatatccgttgaaaatttgtgtgtttctgcttgagccgtacgagatgaaattttcatatacggttctcggagggggactcgggttagttacctatctcaataaagtatatgattggtttgaggaacgtcttgagattcaggcaattgcggatgatataactagtaaatatgttcctcctcatgtcaacatattttattgtttagggggaattacacttacttgttttctagtacaagtcgctaccggttttgctatgactttttactaccgcccaaccgttacagaggctttttcctcggttcaatacataatgaccgaggccaactttggttggttaatccgatcagttcatcgatggtcagcaagtatgatggttctaatgatgatcctgcacgtatttcgtgtgtatctcacaggtggatttaaaaaaccccgcgaattaacttgggtgacaggtgtggttttgggtgtattgactgcatcgtttggtgtaactggttattctttgccttgggatcaaattggttattgggcagtcaaaattgtgacaggtgtacctgaagcgattccggtaataggatcgcctttagtggagttattacgtggaagtgctagtgtgggccaatccactttgactcgtttttatagtttacatacctttgtactgcctctgcttactgccgtatttatgttaatgcactttccaatgatacgtaagcaaggtatttcgggtcctttatagggaagccatatcatagagaaagataattctaattttcatatatcatatcgggtaggttgtggtatttcattgctacaaacatgggttattgtaaaataagacatgtcatttggatacttttcttcaactccgaagtattttgatacaaatagttgaagttcattttatgaaagaaaataaggcggattatgggagtgtgtgacttgaattattgatttggccatgcagataaagaattggatctgccacattagaattcacaaccaaaggtgtctccgcatccaatcaacacgtaagtcccctatctaggaaggataggctggttcacttgaggagaatattttttatgatcataccccaaccatgtcatccatgaacaggctccgtaagatcccatagagtagaaatagaataagtcatgtgacatgatccaattctctatttattacacttactttttttattatagtatggaaatgcattcattttctttgcatcgattgcgatccgcaatactatcggagtaaaagaaggtatctaaagaagaacgtaggctagactttttgattttttattagtaacaagtaaatactttgtttggacgtaagaaacttgcgatattgaggggataaacaccaactaatcaagagacatgagacaatccacaaagcaattgatcatgatcaaatttgcaagccaacttggatattgagcatttacccataagaataagattattttcaataagtagttgtaggtgcaacttcggaaaagagaatctgataaagcttttcttacctagagtcattgagtcattatataccttattctattatggatcttccacggtcttttttctttcattcttgctcgagccggatgatgaaaaattctcatgtccggttcctttgggggatggatcctaaagaattcacctatcccaataacaaagaaacctgacttaaatgatcctgtattaagagcaaaattagctaaagggatgggacataattattacggggaacccgcgtggcccaacgatcttttatatatttttccagtagtaattctaggtactattgcatgtaatgtaggtttagcggttctcgagccgtcaatgattggtgaaccggcggatccgtttgcaactcctctggaaatattacccgagtggtacttctttcccgtctttcaaatactccgtacagtacccaataagttattgggcgttctcttaatggtttctgtgccaacgggcttattgacagtaccctttctagagaatgtcaataaattccaaaatccatttcgtcgcccagtagctacgaccgtttttttaatcggtactgcagtagctctttggttaggtattggagcaacattacccattgaaaaatccttaactttaggtcttttttagggatttttcaggttgattcattcaaccgtgaagtaccgtgcataggtatctaggaaatagttacttccaagtgaatcttccctagatacctaaaatccattttattatgatccatttcgcgaaaatatagattgtgccaaagatgcaaaattgttttcttttttctttttattctaactcgaaaaagaagaagaggcaaaaattgcaatggatttaaaacgagaacttattcttaggtaaatcgattgggagatgcttctctagagtgtcccatatctgttttccatcttccatacgaaaactgtcaattctcataagatcttcttcagtcttactcaaaaggtccaatagtgtatgtatattggcccttttgagacaattatacgttctagaaggcaattctaattgatcaataaaaatacaattcaatggaattccttttttgtttttctttagattagttaatcttttttgaaaggttaaaaggggtggagtaaacctgtttttattttcttcgaaactagtgccctcttcctccgcgtgtagaaaaggaagaaataaatcaatcaaattacgagaagcctcataaagcgcttccttaggggttaaacttccattcgtccatatttctagaaaaagtatctcgtgtttttcatttccattcccacaagaaaaaatactataattcacatttcgaataggcatggatacagcatctatgggataacttccatcttgagagttctttctgagttccgtgtgatatccgcgatctctcttgatctgtaactcaatacagaaatcaatgggctctgtcaagttagctataggttgtgccgtatcaacgatctctacggaaggtggtaagatgatatcttgagcagttatgtatctaggacctttgacgcaaattgatgcgtctctaactccatagagattacttctcaatacaatttctttcaaatttagtaaaatttcttgtacggattcttcaataccagctattgtagaatattcgtgtggcacgctcccaaattttgcacgtgtgatacatgttccttctatttctccaagtaaagctcttcgcaaggcaataccgacggtatccgcttgaccttttctaagcggggacaaaatgaaacgaccataataaagacgcttactatctactcttgattcaacacacttccactgtagtgtttgagtggatcctgctacctcctctcgaaccataatagactagtattattatttgatcattgaatcgtttatttctcttgaaagcgttttaattcttttacagacgtctttttttaggaggtcgacatccattatgcggcataggtgttacatcgcgtatacaacttaatcgtacaccacttttagcaatggctcgtaatgcggcatctcttccactaccagcaccctttaccataacttctgctcgttgcaaacccactgtacgaatagcatctactgctgttctttgaccagcatagggtgatgcttttcttgagcttttgaatccacaagtacccgcggaggaccagaaaaccacccgaccttgcgggtctgtaacagttataatggtattgttgaaactagcttgaacatgaataactccttttgttattctacgtgcacttttccgtaaactaaaacgcgcattcctacgcaaaccaatacgcactctcctacgtgaaccaatttttggtatagcttttgtcatattttattatctcataaatatgagttagaaataacaaaaagaaaaaaagatacaaagatatccgtttcagggtaaaatatatcctttactttaattattaattattttatttggaatttggacgtttccgcgggtactttttttactttttagaaagtaaagttctttttcgaaagattacccctgcctttgtttatgcttcggattggaacaaatgactctaattcgtccacgcctacgaatcagtcgacattttgtacaaattttacgaacggaagctcttattttcatatttccttattcctttcttaaactatgaatctaatctttgggaaaaaatgagtctcttcgcttgaattttggaactttgaatttattaccctagaaaaaagaaaaacctaatcctttgaatctttggtatccttcaaatcttcggtatccttcgagtcttcggtacgcttcgaatccttatggggaagtctataaattatacgtcctttgcttgaatcataacgacttacttcaattttgaccctatcccccatcagtattcgtatagaactagaccggatctttcctgaaatatagcccaggatgatggtgtcattctctaggcgaacgcggaacattccgttgggtagggcttccgtaactaaaccttcgaaagtgacttttgcttctctcgggttttttttttctctcctattttttttttctgtcatattttttttctcctatttttctattttgattttcaaataaaaaaaaacgttgtatttttatttgaaaaataggaagttcgagatagaattcgagtactataggaggggcgattaccatatataacataagacttctcccccaattctgtttagtcgagcttctcgatctgtcattatacctcgagaagtagaaagaatagcaattcccattccgcccaaaactttaggaattccttgatagttggcataaattcgtaagccgggtcggctgatacgttttaaaaaggttctagttctatatattccttttctagtctttctcttttgatgtcgcaaagttgaaaccaagaaatatctgttactttcctgatgtttccgaacactttcaataaaaccctctcgtagaagtattttaacaatgttttcggtaatatttgtagatactactcgaactgttccttttttattcatgtccgcgtttcttatagaggttagtaaatcagcaatagtgtccttgcccataagactctaattctaggttcctcctaatttttctataatcaacatgttttcttttcttttactttacttttggattttaaagcatatacgtgagacataatctactaattttttctttgatctatatctcgcctactagtatttataatacttcaggagctaatgaaactattttagtaaaattcaattctctcaattcctcggcgatcgcgccaaaaactcgagttccttttggatttcctttttgatcaatgataaccgctgcattgtcatcatagcgtattattataccgtcttcgcatttgaactctttacatgtacgtacaattacagctcgaattacttcggatctttctagaggcatttggggcactgcgtctttgattacagcaacaataacatcaccaatacgagcatatcgctgattactagcagctcctatgactcgaatacacatcaattttcgagctccactgttatctgctacatttaaaagggtctgaggttgaatcatattattttgatttcaatttgttatttctatgcaaaaggatgaaataaatattgtctttccataaaaaaaaccaggttttttttatcttcaatactcctttttttggatgctatatctctaatcgaagaaattgacttcgtatgggcattttactggcagctatggagatagctgctctagctacagtttcggatactccgcccatttcataaagtattcgacctggtttaacaacggctacccaatattcgggggatccctttcctgagcccatacgtgtttctgtgggtcttagtgtaaccggtttgtcgggaaatatacgtacccatatttttccaccacgacgtgcatatcgtgtcattgctcttcgtcctgcttctatctgtctcgacgtgatccaagcgggttcaagtgcttgcagagcatatctaccaaaacaaatacgattgcctcggcaggattttcccttcattcttcctctatgttgtttacgaaatctggttcttttggggttatagtcgatggttctttcttagttccatctctactgcaaaactggacatgagagtttcttctcatccagctcctcgcgaatgaaatgagaaagcgtgcaaatttctctaattccataatattccaaaatattatggatagatgcacattaatagataatagaaaaagttagggtttttttaatattgaatttgttaaaatagaaaaatatatagtcaagaaagaagatctagaatatatctagatgtgtgtgtctatttatctatattctatatttatagataatgtaatctttcttaaaaaaaaatctccttattttgactcttattgaatcgcgggaaagtattctaattcaataaagatttcgcgggcgaatatttactctttcctgtcttatttgttaatttataaccttaccaaataaggcaatttttttggtttgttccgccatcccacccaatgaagtcttaggattcttttcaataaaatcctatgcagtcataggttctgtcgttcccactacttctcctttaatggttaggtctgaatcccacaatggagctttccaaaaatttctttccgagtcaattttctcagttttattaacccgggccgctctttattttattattgcttaaaatttctattttttgtttcaagttacgatttcgaattctctgttatttttattatattgatgctttatcacattgccttttatgatgtaactcatagaccatacatattggaatcctatatctttcttattcttcttccttctttctatcatccctccttttatccacatccctttagttttgcttcacaacctagaatccgttttcttttttagagaaaaaattgcagttgctacaactatatgatagatctactcatttatgatagatgtatttattcatatagtgactgtttcttagttaggatctcgacaatacgaagcaataggttggttattagttaattttctataattactaagttttttctttttctatttatagtagggttcagtcaattttttttgaatctccatttttgactctaaagaaaaaactaacgagtcacacactaagcatagcaattatattaaaagatttatcaattttcattaaatcttatagaaagaggtagaatttcttcttttttttcagggatttcaggaaaaataaggctcttgtcattttttattctattactgaacagaatgggaagacaaggctagttattcttcgtctacgaatatccaaatttttacacctaatactccatagatagttcgaattggatagcagcaataatcaattttagcgcgaattgtttggaggggaagtctaccctttttgatgcattcggcacgtgcaatttctttccctgcgagacgacctgcaatttttacttttaccccccttatatctgcttttttagttaattcaatggcttttttcattgcctttcggaatgaaactctattttttaattggaaagctatatattctgcaagaatgttaggttgtctataaggttctttaactttttcaatagcaatattaagtctctggtttacagaattaacttccttttgtagatctttctctaattcttcgattgctccttttttctttaataaattggggaatccaatatggattatgacgtggatcgtatcgatttctttttgaatttctatacgtgtaattacttcagaacttgagcctgagtccatttttctattatgtgtaattacttcggaacttgagtctgattctatttttctattcgagccttttttcctattcttttgtatatagttcttgatacaattccgtatttttttatcttcctgtagaccttcagaataattttttggttgtgcgaaccaaaaggaatggtgattttgggttgtaccaagtctgaaaccgagtggatttattttttgtcccatatttttctattctatttttttttactgggaatcgaaatctaagatagatctaaagattatttagatttctttactatatttagtacaattgttatatgacacatggttttttttatgggagaactacgtcctcgagctcgaggtctgaattttttcatgatagtactcctactgacttcggctttagtgatgaataaattcgctttgtcgaaatccctataatgagtagcatttgctgctgccgaataaaccaactttaggatgggataagatgctcgataaggcatgaggttcagtatcataacagtttcctcgtagtaacgccagcgaatctcatcaagaactctttgtgctttgaaaacagacatatggatgcgtttttgtgctttgaaaacccgttcgaacttaagtagacgatcggttggaactttccttgcgagtttccttagcccactcttcttcttctttatcctaggggtatactttaccagtttgaaacttgtcataaataaggttattccccgccttttgttttttttattttgaatctttctattctgaattcagttaacgacgagatttagtatcttttcttgcactttcataactcgtgaaatgccgagtaggcacgaattcccccaatttgcgacctaccataggatttgttatgtaaataggtatatgttcctttccattatgaatcgcgattgtatggccaaccattgcgggtagaatgctagatgcccgggaccacgttactattgtttctttctcctccttcatattgaccttttcgatttttgccaataaatgatgagctacaaaaggattcgttttttttcgtgtcacagctgattactccttttttccattttaaagagtggcattctatgtccaatatctcgatcgaagtatggaggtcagaataaatagaataatgatgaatggaaaaaagagaaaaatcctttagctggataaggggcggatgtagccaagtggatcaaggcagtggattgtgaatccaccatgcgcgggttcaattcccgtcgttcgcccatcgcattattgcaaattccaaaaatgcaattttccatattcctagttacgtatttacttacggcgacgaagaataaaactatcactatattttttccttttcctagttcttcttccaagcgcaggataaccccaaggggttgtgggtttttttctaccaatgggggctttcccttcaccgcccccatgggggtggtccacagggttcataactacccctcttactacggggcgtttacctagccaacacttagatccggctctacccaaacttttttggttcaccccaacattacccacttgtccgactgttgctaagcaattttgggataccaaacggacctccccagatggtaatcttaaagtggccgatttaccctcttttgcaatcagtttcgctacagcacctgctgctctagctaattgcccaccccttccacgtgtgatttctatgttatgtatggccgtgcctaagggcatatcggttgaagtagattcttcttttctctcaaaaaaccccttcccaaactgtacaagcttcttccaaagcatacagctttctagatgtatatgacgatctctagacagatggatcttatatgaatcgtatgatgaagtaccacatgagtggatatataggaaaggaatccaaatctgccgaatcgctcatgttatgatcttctacatcctaggtctccgcgttccgtcatctggcttatgttcttcatgtagcattcagatcgaatgactctatgaaattacgtcgatacttccacatattatgggtaacgtaggagacatccctattttccccggggggtcttaattaccactgcttagctttcaattcgcctctgaccatcaaattaaatgtgaataacccgtcctcctctctttgaaacaaggggcgcttccggttctgtgcgtgcttcaaacaattttgtcttctccatattaccatatctctagagtcaataattttctatgaggaactactgaactcaatcacttgctgccgttactcaacagttttctgttgaggtctatcccgtagaggtagtcaaattggatcagtgatcgatttctaggtttcgtcgtaaacctaattggttacttccaattacgtaaatcaatagttcaaaccgcactcaaaggtagggcatttcccattgatataggaacttttgtaccagaaacaatagtatctccaattatagcccctctgggatgtaaaatatatctcttctcaccatccccatagtgtatgagacaaatgtatgcatttcgattagggtcgtattctatggttacgattctaccagatatgtctttttgattccgtcgaaaatcgattttacggtataggcgcttatgacctccccctctatgccttgcggtaatgattcctctggaattacgacctttaccacaacggtgccgtccatggatcaaattatttcgtggattggatttcacttgcctgtctacggttcccttgcgtgtgctcgggataggtgttttgtataaatgtttcgccgtattattaagtattctcctttagtttttttctctatctagaagtggaatagaataacccggttgaagggtaatgatcatacgtctgtaatgcattgtatgtcccagaataggtcccattcttctaccctttccgggtagtcgatggctattcacagctactaccttaacaccaaagaagagttcgacccaatgctttatttctgtcttagtgaatcccgattcgacattaaaagtatattgattctttcccaataaacgaagacttttttctgtaaatactgcgtatttgattccatccataaatcgactttccctcctatgctctgagttccagtatcgataagaattcgagttcttattgttcttatgttatggtatgaatataccataccaattcgttatgtatggatgatggatgagattccatggatagagagccagttccaatagacttatggaacgttcccgttcgcgtgcatccagcaggaattgaacccgcaaatttaccaattatgagttgggcgctttaaccattcagccatggatgcttaacagggatcatcgtacatcgtaaataaccaattttcatatagaaagacatatcatagaaaaatgaaatcgaaaatattcggagatgactatgaaaacacctctctggatcctcgaattgaaagagagattgagagggatcaagaatcctaattctcgctatttggaatggatccaattctattgagtctgactcatagtgatcatttctctttagcaaagaatgaccttggttatcaaaggattgaacaaccgggatccatttacttatgatacctagttgacattgataacaaggatctaatgaattatgagtttaatagatcctctttagcagaaagacgtatattccttgctcattatcagacaatcacttattcccaaacctcgtgtggggctaatcgttttcatttaccatctcatggaaaacccttttcgttctgcttagccctatcgggtattttagtgataggttctataggaactggacgatcctatttggtcaaatacctaacgaaaaattcctattttcctttcattaaggtacgagggcttcttattccacaagaacgaaagcaccttttcattctttcatatactaggggtttttacttggaaaagacaatgttccatactaaaggattcgggtccataaccacgagttccagtgcactagatcttgtagcacttagcaacgaggccctatccattagtattccacataagaaatccattatagaaactaatacaattagattggctcttcatagacaaacttggggtttgcgagccaaggtaagaccggctcgggatcatgggacccttttctatcagataggaggggctcttgtacaaaatagacttctaagtaataaccccatagaatctatctatataaagataaagaggcaatcgtgtcaggaagcgggtttttctttggccaaagggtacttcgaacttggaacgagcatgaagagattaacgagacttctttctcttttgagtttttctggcggaccggtcgcgcaagatctttggtcttcccccggaaccgatgaaaaaaagtgggtcgcttcttatggactcgctcagaatgattcttctctatctatagttcatggcctattagaagtagaaggtgctctggtgcaatccttaccgacagaaaaagattgcagtcaggttgataataatcgagtgccattacttcgtcggtccgaaccaaggaatccgttagaaatgttttgaaatggatattgttctctctttgatcagggattgctatatgaaaagaagtggagtttgaaaaagggaacggaatggtcaaaccggaactgctagaggaacgaattttcaatagcataacttgggctcctagaatatggcgcccttgggacaatctatttgattgcagggttttgttccgaagcaaagatatccgcggaggccggttcgttcgtcctattctgatattcaggaccaagaggtactggattctctttcggataggccctgaaaggagaagaaaggctgaaatgccaacggacctctgtctattctctaattcacccgatccgatagtacccgtttttggaacgtccagtgccaaagtcactgaatgggtaagtcaccaatccaatccctttgacaaatcgggtgtcatattagatatcatattctatatatatagaaatatcatagaatagacatatagaattttgggtcgggaaattcgaatgaatcattgagtgaaaaaggagcaaagaatgacaaaagacgagactctactagtcttcactcttgtggtttcctcggtttctgttttcttattcgggatcttgcttttcatggttctcatctctgcaactcgcgattttcgcgagagaaccaaatccaagttggtgaagatcatgatttgggctggcatagtagttattacctttgcaattgcggttcgaatctatccgatctttatctttttgctcaaagaacgaataaaaccccttgtcgaagccctttatgataagcttccctggatctgggaagtttctctttcacggtattgggatcgtttgatcgatttccttgatcgctacttatgggcgtgcgctcaaaggatacaaacaggaattcgcaaacaaaaaggggaattcgtagtcactttttcctgtcgcgtaaaaaaaaggctttacgcgagagcaatagaggttgggatacatctatctcttctgagcaacctcttttggattcttaagaccacccttgcagtaggataccgtctgctttgggttctttattatctccttccagggatttttaggatcgttcaggctatatttagtctattttggcttttactgtctacttttctcagggagatggttaaggacctcagaagatagaggagagcgccaggcgcagatttccggaatacttctacggggaatgctcattcaatgagcattctccatattatgccttgaagaggactcgaacctccacgctctttagcacgagattttgagtctcgcgtgtctaccatttcaccatcaaggcatcttgaaagtgaatcgtattccatgaatatgatatctatctaatgtgatatattccatatatgacaaaggtggagtcttggagtatttcgatcgatcggtcatataggcctgagtcagacatcaaatagcttcgatttgcattatccgtagaacaccttatatgtatcaaaatcgatatcaaaatcaaaaagatgtacaatccaatttctcgattcaatagaagcccaaagaggtgcatatggtacccaaataaggataggatagatatgtcaaaagcaggtctgattacacctattcctaatcctaaatagaatgtaagggcgtagggatttctatgtaaacagagtatcctatttccataggctcgaatgaccccttctcataataagaatgtgcacggtctggtccggtatggaatgaacttataatctgatgatcgagtcgattccatgattataagttcataaccctagcgcccattcccattttgggcggaacagatctactaattcttttattccagttagtaagagggatcttgaactaagaaatagacctagcagctaaaagagggtatcctgagcaattgcaagaatggggttcattgatattcctggtatagtagatgctatcacacatacagtcatactcaattcgatggaattgtttgatcttaaaggggatcttctataatttcgcacataaggggttatttcttggtttcgtccagtcattaataacttgattatttttagataatagtagatagaaagaacgctcgtaaggagtcctattgaaaccaagaaatataggcctgcttgccatccacaccagaatagatagagttttccgaagaaacccgctagtggaggaaggcctcctagggataagagacatagggctaaagagagagccaaaaaaggatctttcgtgtataatcctgcataatctcgaatgttatcagttccggtacgtagaccaaataatacaatgcaagcaaaagttcctagattcatggagatatagaacagcatataagttatcatgcttgcatatccatcatttgagtctccaacaattattccaataattacatatccgatttgccctatggacgaatatgcaagcatacgtttcatgcttgtttgagtaatagcaaggagattccccaatatcatgctaagaatagctaggatttccagaagaagatgccattcgtttgatgagaaataaaaaggaatatcgagaattcgcgtggctgaagctgaagcagctactttcgaagtaacagaaagaaaagcaacgactggagtgggggagtcagagtcgaaaagaggattcctcgcttctttctctcatgcaaaaccgtgcatgagactttcatctcgcacggctcctaagtgataaaagaaagaagaactcgtcttctttcttttttgattaccttcctcgcgtatgtataagacccaatccattctttttcgaaatcgatttcgaaaaagaactactaatccttaacttttcgaggaatccttcatcagtggttgtgaatgactgactttttcaatcctttcgactttggttccgtaggagcaagtcagaaaggttgagaaatagaaccatctgatttgattcgttcccaatagccatgagatgattatcttagggtgatccttttgtcaacggatgctcctattacactcgtagtctctgaaggatgagaacccactatgtagcatctacattgataattcaagcattgtatacgtcattagtccgattctttgtaggaactacccgtaataacgagcttgcaaaatggatctgtttatcataaagagattcgttgttcctgaccctgcttcaccttaattgttatttgaacaaaaagatcacaataaacttttggtaaaagttctgtcttggtcggagtggggatagcatttctcttctgcatgtctatggagttttgcaaaacccaaacacctcagagatagatatagaggtaggaatttgtcgaacgaaccacactccttcgtagacgtcaggagtccattgatgaaaaggggctggggaaagcttgaacccaagtcctacagtgatggatataagcgcaattgaaattcctggggagttatacatttgtgtattgataagaccgttcacaatttcttgaagctcgatctcccccccagatgaaccatatagccaagagaaaccatgaaccagaatagaagagcttgccccacccatgagtaaatatttcatagtagcctcattagaccgtagatctctcttggtatatccagacaataggtaggaacataaactgaaacattctggagctacaaagatagttattaaatcgttagcaccacataaaaacattccccctagagtagctgttaatacgaataacagaaactctgttatagccatttctgtacattcaatgtactctacggatagaggaatacataaagttgaacataataaaataagaaattgaaagatttcgttgaaattgttcgtttggaaatttcccgaaaagctaattataggttcttctctccatcggaacaatagggccgttatgcttattactaaacttgttgaagagatgaaatagaaccaaggtctatctttttgatcagaggttgaatcgatcatcagaagaagaattaggccaaaaattaggatacattctgggaaaatgaaacttccatggaagagaagcaaatgaaacgctttcataaaaattctcgtagaatcgagaatgaagttttcattctgtacatgccagatcatgaattagtaactgcatccaatctccgaaaagtcccgattgtttcgatttttggaatgggatatttacggaatccccatgaataggatcaaaccttattccatgctatttccataagattcctctttcttattcttaagcaagcccccgagagggcttagttgatcatgatttctgttttctctttcttttcctttttgtttgtttcgagaaagatatcgtccgattctccttctattgattcttttccgatcgagatgtatggatccatgtgtctacatacctagattctgttcatggattaacgaaaatgtgcaagagctctatttgcctctgccattctatgagtcgcttcctttttgcgtatggcacccccactccctttggcagcatctactaattcggaacttaatttgaaagccatatttcgacccggacgcttttgggatgcttctaataaccaacgaatggcaagtgctcttccttgtttagatcctatttcaatcggaactttccgcgtcgatccttttttattacgtcttgtttttactcctatattgggagttactctacgtattgcttgacgtaaaaccaatagtggatttgtttctgtcttttgttgaatctttttcacggctcgatagagaatttgataagccaatgatttttttccgtctttcataatacggttaaccaccatgttaactaatcgattacgaaaaattggatcggattttgcagttcttttttctgcagtacctcgacgtgacatgagcgtgaaagaggttcaagaatccgttttctttttataagggctaaaaacgaatcacttatttttttggctttttgaccccatattgtagggtggatctcgaaagataggaaagatctccctccaagccgtacatacgactttcatcgaatacggctttccacagaattctatagggatctatgagatcgagtatggaattctgtttactcactttaaattgagtatccgtttccctccttttccccctaggatcggaaatcctgtattttccatatccatacgatcgagtccttaggtttccgaaatagtgtaatggaaaaagaagtgcttcgaatcattgctatttgactcggacctgttctgaaaaagtcgaggtatttcgaattgtttgttgacacggacaaagtaagggaaaacctctgaaagaatttccatattgaccttggacatataagagttccgaatcgaatctctttagaaagaagatcttttgtctcatggtagcctgctccagtccccttacgaaactttcgttattgggttagccatacacttcacatgtttctagcgattcacatggcatcatcaaatgatacaagtcttggataagaatctacaacgcactagaacgcccttgttgacgattctttactgcgacagcatctagggttcctcgaataatgcgatatctcacaccgggtaaatccttaacccttcctcctcttactaatactacagaatgttcttgtaaattatggccaatacctggtatataagcagtgatttcaaatccagaggttaatcgtactctggcaactttacgtaaggcagagttgggttttttggggttgatagtggaaaagtcgacagataagtcacccttactgtccctctacagaaccgtacatgagattttcacctcatacggctcctcgttcaattctttcgaagggatccttttcctcgttcgagagtctccgcccttcttccactccgtcccgaagactaactaagaccaatggagtcacgttttcatgttctaattgaacactttccatttatgattaaaggagaagattgttcttttaccaaacatatgcggatcaaatcacgtcttataataagaagaaatctttctcggtatcaatccccttgcccctcattctttgagaatcagaaggatccttttcgagtttccatttcttcatttggaatctgggctcttctatcttcgacttatttttttggctttattctttatttatttcatttcgatttttccctcttcctctatccctatcctctaggtacagcgtttgcatcaatagagaaccttttcctctgtatgaatcgatattattccattccaatttcttcccgaaacttcccaagaaaaatcccgaattggatccaaaattgacgggttaatgtgagcttatccatgcggttaggcactcttcaaataggaatccattttctaactggctttcgtgctttggtgagtcgtccgagatcctttcgatgacctatgttgtgttgaggggatatctatatgatccgatcgattgcataagacccgcggtagcaatagaacggggaaagtatacagaaaagacagttcttttcaatttcgattatctatatattagttcgtttctatttctagatatctatttctatatattagtattagttagtagtactattctattagttagcgatcccggctctgtgagttctttcttccgtgatgaactgtcggcaccagtcctacattttttctctgtggaccgaggagaaagggggttcagcaggaagaggattgtaccatgagagaagcacagaggtcaacccgcttcaaatatggaacatggattctggcaatgcaacggagttgggtcctcatatcgatccgaatgaatcagtctttctacagaggtcaatctttgcctattaggcaagaggatagcaagttcgaaattctgtctcgataggacatggatttctattcctatgaaattcataaatgaaaatgaagtagttaatgggagggctaccattatcctttttcttgtatgtgttcctaagagaaggaatttgtccatttcatgtttcgaggtctcaaaaaaagggcgtggaaacagatagaaactcttgaatggaaattgaaaagaaatgtagccccagttccttcggaaatggtaagatctttggcgcaagaagaaggggcgacccgtatcatcttgacttggttctgcttcccctctttttttaagaataccgagtcgggttcttctcctaccagtatcgaatagaacatgctgaacaagatcttcttcatggaaacctgctcgatttagatcgggaaaatcgtacagattttatgaaaccatgtgctatggctcgaatccatagtcaatcctactttcgataggaccggttgacaattgaatccaatttttcccattatttgactatccataatagtgcggaaagaaagcccggaggaagagtggccttgagtttctcgcccctttgccttaggattcgttaattctctttctcgatgggacggggaagggatataactcagcggtagagtgtcaccttgacgtggtggaagtcatcagttcgagcctgattatccctaaacccaatgtgagttttttctattttgacttactcccccgccacgatcgaacgggaatgtataagaggcttgtgggattgacgtgatagggtagggttggctatactgctggtggcgaactccaggctaataatctgaagcgcatggatacaagttatccttggaaggaaagacaattccgaatccgctttgtctacgaataaggaagctataagtaatgcaactatgaatctcatggagagttcgatcctggctcaggatgaacgctggcggcatgcttaacacatgcaagtcgaacgggaagtggtgtttccagtggcgaacgggtgagtaacgcgtaagaacctgcccttgggaggggaacaacaactggaaacggttgctaataccccgtaggctgaggagcaaaaggagaaatccgcccaaggaggggctcgcgtctgattagctagttggtgaggcaatagcttaccaaggcgatgatcagtagctggtccgagaggatgatcagccacactgggactgagacacggcccagactcctacgggaggcagcagtggggaattttccgcaatgggcgaaagcctgacggagcaatgccgcgtggaggtggaaggcctacgggtcgtcaacttcttttctcggagaagaaacaatgacggtatctgaggaataagcatcggctaactctgtgccagcagccgcggtaagacagaggatgcaagcgttatccggaatgattgggcgtaaagcgtctgtaggtggcttttcaagtccgccgtcaaatcccagggctcaaccctggacaggcggtggaaactaccaagctggagtacggtaggggcagagggaatttccggtggagcggtgaaatgcattgagatcggaaagaacaccaacggcgaaagcactctgctgggccgacactgacactgagagacgaaagctaggggagcaaatgggattagagaccccagtagtcctagccgtaaacgatggatactaggtgctgtgcgactcgacccgtgcagtgctgtagctaacgcgttaagtatcccgcctggggagtacgttcgcaagaatgaaactcaaaggaattgacgggggcccgcacaagcggtggagcatgtggtttaattcgatgcaaagcgaagaaccttaccagggcttgacatgccgcgaatcctcttgaaagagaggggtgccctcgggaacgcggacacaggtggtgcatggctgtcgtcagctcgtgccgtaaggtgttgggttaagtctcgcaacgagcgcaaccctcgtgtttagttgccactatgagtttggaaccctgaacagaccgccggtgttaagccggaggaaggagaggatgaggccaagtcatcatgccccttatgccctgggcgacacacgtgctacaatgggcgggacaaagggtcgcgatctcgcgagggtgagctaactccaaaaacccgtcctcagttcggattgcaggctgcaactcgcctgcatgaagcaggaatcgctagtaatcgccggtcagccatacggcggtgaatccgttcccgggccttgtacacaccgcccgtcacactataggagctggccatgtttgaagtcattacccttaaccgtaaggagggggatgcctaaggctaggcttgcgactggagtgaagtcgtaacaaggtagccgtactggaaggtgcggctggatcacctccttttcagggagagctaatgcttatgcttattgggtattttggtttgacactgcttcacgcccaaaaagaaggcagctacgtctgagctaaacttggatatggaagtcttctttcgtttagggtgaagtaagaccaagctcatgagcttattatcctaggtcggaacaaattagttgatagtgataggatcccctttttgacgtccccatgtcccccccgtgtggtatggcggcatggggatgtcaaaaggaaagggatggagtttttctcgcttttggcgtagcaggcctccctttgggaggcccgcgcgacgggctattagctcagtggtagagcgcgcccctgataattgcgtcgttgtgcctgggctgtgagggctctcagccacatggatagttcaatgtgctcatcagcgcctgacccgaagatgtggatcatccaaggcacattagcatggcgtactcctcctgtttgaatcggagtttgaaaccaaacaaacttctcctcaggaggatagatggggcgattcaggtgagatcccatgtagatctaactttctattcactcgtgggatccgggcggtccgggggggggccaccacggctcctctcttctcgagaatccatacatcccttatcagtgtatggagagctatctctcgagcacaggttgaggttcgtcctcaatgggaaaatggagcacctaacaacgcatcttcacagaccaagaactacgagatcacccctttcattctggggtgacggagggatcgtaccattcgagcctttttttcatgcttttcccggcggtctggagaaagcagcaatcaataggacttccctaatcctcccttcctgaaaggaagaacgtgaaattctttttcctttccgcagggaccaggagattggatctagccataagaggaatgcttggtataaataagccgcttattggtcttcgaccccctaagtcactacgagcgcccccgatcagtgcaatgggatgtggctatttatctatctcttgactcgaaatgggagcagagcaggtttgaaaaaggatcttagagtgtctagggttgggccaggagggtctcttaacgccttcctttttctgcccatcagagttatttcccaaggacttgccatggtaagggggagaagggggaagaagcacacttgaagagcgcagtacaacggggagttgtatgctgcgttcgggaaggatgaatcgctcccgaaaaggagtctattgattctctcccaattggttggatcgtaggggcgatgatttacttcacgggcgaggtctctggttcaagtccaggatggcccagctgcgccagggaaaagaatagaagaagcatctgactctttcatgcatactccacttggctcgggggggatatagctcagttggtagagctccgctcttgcaattgggtcgttgcgattacgggttggctgtctaattgtccaggcggtaatgatagtatcttgtacctgaaccggtggctcactttttctaagtaatggggaagaggactgaaacatgccactgaaagactctactgagacaaaaagatgggctgtcaaaaaggtagaggaggtaggatgggcagttggtcagatctagtatggatcgtacatggacgatagttggagtcggcggctctcctaggcttccctcatctgggatccctggggaagaggatcaagttggcccttgcgaatagcttgatgcactatctcccttcaaccctttgagcgaaatgtggcaaaaggaaggaaaatccatggaccgaccccattgtctccaccccgtaggaactacgagatcaccccaaggacgccttcggcgtccaggggtcacggaccgaccatagaccctgttcaataagtggaacacattagccgtccgctctccggttgggcagtaagggtcggagaagggcaatcactcgttcttaaaaccagcattcttaagtttaagatcaaagagtcgggcggaaaaaggggagagctccccgttcctggttctcctgtagctggattccccggaaccacaagaatccttagaatgggattccaactcagcaccttttgttttgagattttgagaagagttgctctttggagagcacagtacgatgaaagttgtaagctgtgttcgggggggagttattgtctatcgttggcctctatggtagaacccgtcggggaggcctgagaggcggtggtttaccctgtggcggatgtcagcggttcgagtccgcttatctccagcccgtgaacttagcggatactatgatagcaccgaattttgccaattcggcagttcgatctatgatttcgcattcatggacgttgataagatccttccatttagtagcaccttaggatggcatagccttaacgttaatggcgaggttcaaaagaggaaaggcttgcggtggatacctaggcacccagagacgaggaagggcgtagcaagcgacgaaatgcttcggggagttgaaaataagcatagatccggagattcccaaataggtcaaccttttaaactgcctgctgaatccatgagcaggcaagagacaacctggcgaactgaaacatcttagtagccagaggaaaagaaagcaaaagcgattcccgtagtagcggcgagcgaaatgggagcagcctaaaccgtgaaaacggggttgtgggagagcaatacaagcgttgtgctgctaggcgaagcggttgagtgccgcaccctagatggctaaagtccagtagccgaaagcatcactagcttacgctctgacccgagtagcatggggcacgtggaatcccgtgtgaatcagcaaggaccaccttgcaaggctaaatactcctgggtgaccgatagcgaagtagtaccgtgagggaaaggtgaaaagaacccccagtgggtagtgaaatagaacgtgaaaccgtgctgagctcccaagcagtgggaggggaaagtgatctctgaccgcgtgcctgttgaagaatgagccggcgactcataggcagtggcttggttaagggaacggaacccaccggagccgtagcgaaagcgagtcttcatagggcgattgtcactgcttatggacccgaacctgggtgatctatccatgaccaggatgaagcttggatgaaactaagcagaggtccgaaccgactgatgttgaagaatcagcggatgagttgtggttaggggtgaaatgccactcgaacccagagctagctggttctccccgaaatgcgttgaggcgcagcagttgactggacatctaggggtaaagcactgtttcggtgcgggctgcgcgagcggtaccaaatcgaggcaaactctgaatactagatatgacccaaaaataacaggggtcaaggtcggccagtgagacgatgggggataagcttcatcgtcgagagggaaacagcccggatcaccagctaaggcccctaaatgaccgctcagtgataaaggaggtgggggtgcaaagacagccaggaggtttgcctagaagcagccaccctttaaagagtgcgtaatagctcactgatcgagcgcccttgcgctgaagatgaacggggctaagcgatctgccgaagctgtgggatgtcaaaatgcatcggtaggggagcgttccgccttagatggaagcaaacgcgaaagcgggggtcgacgaagcggaagcgagaatgtcggcttgagtaacgaaaacattggtgagaatccaatgccccgaaaacccaaggtttcctccgcaaggttcgtccacggagggtgagtcagggcctaagatcaggccgaaaggcgtagtcgatggacaacaggtcaatattcctgtactaccccttgttggtacggagggacggaggaggctaggttagccgaaagatggttataggtttaaggacacaaggtgaccctgctttttcagggtaagaaggggtagagaaaatgcctcgagccgaggtccgagtaccaagcgctgcagcgctgaagtatgagccccgtggactagccattgcttctccacgagcctcataccaggcgctacggcgctgaagtatgtaacccatgccatactcccaggaaaagctcgaacgaccttcaacaaaagggtacctgtacccgaaaccgacacaggtgggtaggtagagaatacctaggggcgcgagacaactctctctaaggaactcggcaaaatagccccgtaacttcgggagaaggggtgccccctcgcaaaagggggtcgcagtgaccaggcccgggcgactgtttaccaaaaacacaggtctccgcaaagtcgtaagaccatgtatgggggctgacgcctgcccagtgccggaaggtcaaggaagttggtgaactgatgacagggaagccggcgaccgaagccccggtgaacggcggccgtaactataacggtcctaaggtagcgaaattccttgtcgggtaagttccgacccgcacgaaaggcgtaacgatctgggcactgtctcggagagaggctcggtgaaatagacatgtctgtgaagatgcggactacctgcacctggacagaaagaccctatgaagctttactgttccctgggattggctttgggcctttcctgcgcagcttaggtggaaggcgaagaaggcccccttccgggggggcccgagccatcagtgagataccactctggaagagctcggattctaaccttgtgtcagacccgcgggccaagggacagtctcaggtagacagtttctatggggcgtaggcctcccaaaaggtaacggaggcgtgcaaaggtttcctcgggccagacggacattggtcctcgagtgcaaaggcagaagggagcttgactgcaagactcacccgtcgagcagagacgaaagtcggccttagtgatccgacggtgccgagtggaagggccgtcgctcaacggataaaagttactctagggataacaggctgatcttccccaagagtccacatcgacgggaaggtttggcacctcgatgtcggctcttcgccacctggagctgtaggtggttccaagggttgggctgttcgcccattaatgcggtacgtgagctgggttcagaacgtcgtgagacagttcggtccatatccggtgtgggcgttagagcattgagaggacctttccctagtacgagaggaccgggaaggacgcacctctggtgtaccagttatcgtgcctacggtaaacgctgggtagccaagtgcggagaggataactgctgaaagcatataagtagtaagcccaccccaagatgagtgctctctcctccgacttccctagagcctccggtagcacagccgagacagcgacgggttctccacccatacggggatggagcgacagaagtatggaaataggataaggtagcggcgagacgagccgtttaaataggtgtcaagtggaagtgcagtgatgtatgcagctgaggcatcctaacgaacgaacgatttgaaccttgttcctacacgacctgatcaaattgatcaggcacttgccatctatcttcattgttcaactctttgatgaaaagatgaaaaaaccaaaaaaaagctctgcccttccatctcttggatagatagagagggagggcagaggcctttggtgtcccttccagtcaagaattggggcttcacaattactagccaatatttctctcatgcctttcctcgttcatggttcgatattctggtgtcctaggcgtagaggaaccacaccaatccatcccgaatttggtggttaaactctactgcggtgacgatactgtaggggaggtcctgcggcaaaatagctcgatgccagaatgataaaaagcttaacacctcttatttgactttttcactattttgaaatacgaaaaagatccaaatccaaaatgcaaaggtcgtcttattcaaaacctcaatcatcacatcccctctctcccacttcacacctcggaacgcactgttcttatagagagaaaggcgctttcccatcttcttaacccgaaatgaaatggctgaggagaggaaggttccttttggggggtacccccgggaagagatccagtggagacggggtgggcctgtagctcagaggattagagcacgtggctacgaaccacggtgtcgggggttcgaatccctcctcgcccacagccttccaaagggggaagggcctttactttccccctgagggtaggaaaatcatgatcgggatagcggacgtaaagctattgaacttgggtatgctctttccttttgtcgaagtggaatcgtagaacagaatgtgatacgatgagatagaatgcaatagaaacaagcaaggatagcgaacgggttacctactcctaagggtcaaagcaagccctttaattcaattctttattcttacattaaagaatgaatcaaatctccccaagtaggattcgaacctacgaccagtcagttaacagccgaccgctctaccactgagctactgaggaacaaggggagattcgacctcctagagttcaactcccgctctcaacccatgaacaatatgagtccgaagcttctttcgtaactcccggaatttcttcgtagtgactccgttccatgcctcatttcatagggaagcccaaagtggctctatttcattctatttcacttcctagcacttcctatcatttaatatccatccctttggtcttatttacataagagatgtcatttatagtctatctctttctatatatggaaagtcaagaaattctcatcgaaacatcgagaaattgtgcatatagaaaactctaaagaaagaaaaaaaggagacccatgccatgattttcaaatcttttctaccttttctacttagtagtctaagtttctcgatgaggataattaattcggtcgttgtggtcggactctattatggatttctgaccacattctccataggtccctcttagatcttctttctccaatcttggattagggaagaaggagatattcgcgactactggcggtttcattatggggcagctcatgatcttcatatcgatctattatccacctctgcatctattctttcttagctaaacgggtggaagatccatccaatttggttatatcatggactcgaaaagcggatctgaatgtgactgaaatgcacgatcttcacaggtatcacttttcacgatacctaaaagatggaatagcgattttcgaaccatttcctatacgagaatggtttccattactttgagaaatggattctatatcaaactatagctattgcattaaagaagaaaagaaactaatagaagtcgaagacgcggaatggtagtgaatagagagaaagattcttctgattttcttgttcctgaaaatattctatctatctcctagacgccgtagagaattgagaattttcatgtctttcaattctcgtactcgtaattggaaagttacggaaggaggtccatcattttgcaatgaaaacaacataaaaaactctggacaatttcgaaatcaggccaagcgtcttaatacatatgccaaaaaatgcattattggcccaccattgattagaagatttagcttgtatgaatcgctattggtttgatacgaataatggcagtcgtttcagtatgttaaggatacagatgtatccacaattcatttagagttacttaatagcctatttcttataccatatctctatcccgtgaaattctcgagccgaaagatggatgcatatgctgtgtttcattttgctaaacgatatcaattaaatggtgtatcaattccataaattggatatagcaataaataaatcagcaaaattcttttattttagatagaagaaatgtttcttctatctaaaataaaagaatgtacccttctatccaaatccaatttgcatcgataaaataaatccaaattccagtagtagatgaataattgcaaatttttgtgtgtacgagattagaataacttcaaaataactgacataattttttatttttcctgatcagaaaaatacatgaaaaagaaaggaggtagaaaaattttgggatttatggttaaagaagaaaaagaagaaaacaggggttctgttgaatttcaagtattcagtttcaccaataagatacggagacttgcttcacatttggaattacacaaaaaagatttttcatcggaaagaggtctacgaagacttttgggaaaacgtcaacgtttgctggcttatttggcaaagaaaaatagagtacgttataagaaattaatcagtcagttggatattcgggagaagtaatttaatcgttcgaatttttttcttattttattagtagtcttatagtagtcttacattttttattttgatgagcctcgttttgaggaattcatggaataatccattttcatggaataatgaattaaggaagaaaggatatgagtctaccgcttacaagaaaagatctcatgatagtcaatatgggccctcagcacccatcaatgcatggtgttcttcgactgatcgttactctcgatggtgaagatgttattgattgtgaacccatattaggctatttacacagaggaatggaaaaaatcgcggaaaaccgaactattatacaatgagagaaagaaaaagagagagatggtagaaaagggggagagatgggggaagaagataggaaggggaataagggggctctttaggcaggagacgggggaattccttaagttaagaaagaaaaaagaataagaacacggatacataacataaaaaaaagaataaataagacgatattcgccctccccctacatatttaatttcttctcctatacaaaaaccagcaagacctactccattggtaattccatcaatgacacccttatcgaaaaactgcgttagttcagttaatcctcttatacccagggtaaagaccctagtatagaaaatatctatataaccacgattatatgaccaactgtatatctttttttttacttgatccgaaaaaaactttttcggactctcttttacaagagaatttattaaatccaaattctgaaaaaaggaataagcggatccatagaagatatatgctatggatagaccaaacatagctagacttacagaagaaattgcattagtgataaattcatatgaatttatggaagaattagaactttcctggaaaaagtttattgagggagttaaccactttgataatatggttaactccgctattccattatccattactccattatcaaaatggattcctatggatccaatgaacaaagtaaaaagcagtaatataaaaagagggaatagcatagtatttcccgtttcatgaggatagacaaaagtgtttttagccccaaaggaagtactaaaggaccctatcctatttcttgtattaccatgaattttggatatattttgtgaaaaaaaagaaactccactcttcgttgttgataaaatgaaatctctattcactcctttgggtatcctttttccccataaggatattgaatacaacgaaccctctttagtgctactgtaattttgaaaatgaacacgcaggtacccatcaaaagtaagtaaatatatccgaaacatataaaacgcagttaatcctgcagtaaaagaggctattattccaaaaaagggtgaatacaaccaactattactaaggatttcatctttggaccagaagcaagcaagaggtggaataccacaaagagaaagcgtaccccataaaaaagtagttcttgtaattggaacgtattttcttaaaccacccataagaaccatattctgacttttatctggtgaatatccaacaagaggttccattgaatgaataatggatccggatcccaagaacaataaagctttcgaataagcatgagtgatcaaatggaataaagcagcttgataagaacctatacctagagctaacatcatataacccaattgagacattgtagaataggctaagcttcttttaatatctctctgagcaagagctaaagtagctcctaagaagagtgttattgtacctactaaagaaatgaaactcattattaaaggtagggatatgaaaagaggaagaagtcgagctagaagaaaaatccccgcagcaaccatagttgctgcgtgtataagagccgaaatgggagtgggtccttccatagcatcgggtaaccatacgtgaagagggaattgtgcagatttcgcaactgcaccaaggaataataaaaaagcacacaaagtagtaagtaaggaattaatcccattattaggaatccagttattagctattttgaacaaatcccgaaactctaaactacctgttatccaaaaaaaacctaaaattcctaataacagaccaaaatcccctacacgattagttacaaaagctttttgacaagcactcgctgcaattggccgtgtaaaccaaaagcctatcaataaataggaacacattcccacaagttcccaaaaaaaataaatttgtatcaaattggaactagtaaccaatcccaacatggaagtattgaaaaaacttatataaacaaaaaatctcaaatatccttcatcgtgagacatataatcgtcactataaataagaacgaggattcctacagtagtaattagtattaacataatagaagtaagcgggtcgatcaagtatccaaattctaaggaaaaatcattattgacggtccaagaccatagatattgatagatagaacttccatttatttgttgaatagataggtgaactgagaataccatagctatacttaagagtaaaacacaaggaaaagcccatatgcgacgaagattttttgttgctgtcggaataagaataagtccaaaccccattgacataataactggaagtgggagaagagggattacccatgcatattgatatgtatgttccataagaaaagaaattacaatttttacttgaaatttttctataaaataaaattgtttccgattcaccaaaccaattcttatctctttctgaaggaattccaaaaaataagaataagacaaaatactggaattcttcatttttccaaatttctctcattgaaataatcaaaaatgaagaatgggtttacttggttaaattcaaaaagttaattaaataactttgttacctagttattacctaaag---------------------------------------------------------------------------------------------------------------------------------------------------------------------------------------------------------------------------------------------------------tttgattggaattccattatggaataccattctgaacttaattaactatttgaattttcccttccttttatccccccatcttatatgggggataggccgtagatctatatatggagtatacttaatatagaaattgatttaaatagaaaacctttgtatatattctatattattaaaacaaagtataaaatatatatgaaaaatatgctaaaaaattcttgtcttatccgcattagagaaaataaagtaaaaaagaattcataatttcagttcagtatctaagtataaatactaagaaaaaacagaaagaaggattgatttgcggcaatagatgtctttcacatacaactagaaaaaagtaatctcttttttgaatggcagttccaaaaaaacgtacttcgatgtcaaaaaagcgtattcgtaaaaatctttggaagaaaaagacttatttttccatagtacaatcttattctttagcaaaatcaagatcattttccagcggcagcgagcatccaaaaccaaagggtttttctgggcaacaaacaaacaaataatctggttttggaataatctgaattgacctatcccaaagaaattccaattatttaatattaataattcggattaattaatgaatgtacttttatgtgtcgaattcctcggtacaatattcttagaactaacccctctgatatatagaacaaaagtttttggtatactgtgtcctaagtattcttttcctatcaacgaacttttcataatagaatcttcataataaaatatgaggattctattatgaaaagtagagtattcttgcaataggacttacaacttctacctatcttatcaaaaatccacaaaaaaataggtttaggcttggtaaatcatattaataagagcataaaggctttcattctataaattttgctaaaatccaaaattctttgtatttaatgatgaaattatagaaattctaatggatagattgaaagatttttttttatttcaatgagaaactaattagaaaaaaatgagttctatattgcaactgagaaaaaacagttccaactctttcaagctttgtttctattgggcaaagcaagagtttattgttaaaaaaatccccaatgatactaccaaacgaagtccattttaatgaggattctaatgttcctaaattctatggactctcccaatctcgacgatttgcgagaaaataactattattcttttaacttccctattatttaaagttagccgccatggtgaaattggtagacacgctgctcttaggaagcagtgctcaagcatctcggttcgagtccgagtggcggcattctcgaaaaagaatacaatagattagaaaatggattcaattcgaaatttccaattttgtaatgggaccttctccttatgctatttgcaactttagaacatatactaactcatatctctttctcaaccatttcaattgtcattacaattcatttgataaccttattagttcgtgaacttgggggattacgtgattcgtcagaaaaaggaatgatagctacttttttctctataacaggattcttagtttctcgttgggcttcttcgggacattttccattaagtaatttatatgagtcattgatcttcctttcatgggctctgtatattcttcatacgattcctaagatacagaactctaaaaatgatttaagcacaataactacgccaagtactattttaacgcaaggctttgccacgtcgggtcttttaactgaaatgcatcaatccacaatactagtacctgctctacaatctcagtggttaatgatgcatgtcagtatgatgttactaagctatgcaactcttttgtgcggatccttattatccgccgctcttctaatcattaaatttcgaaagaattttaatttctttttagaaaagaaaaaaaatgttttaaataaaacatttttctttagtgagtttagtgagattgaatatttctatgtaaaaagaagtgctttaaaaaacacctcttttccttcatttccaaattattacaaatatcaattaattgagcgtttggattcttggagttatcgtgtcattagcctagggtttacccttttaaccataggtattctttgtggagcagtatgggctaatgaggcgtggggatcctattggaattgggatcctaaggaaacttgggcatttattacttggaccatattcgcaatttatttacatagtagaacaaatccaaattggaagggtacgaattccgcacttgtagcttcgataggatttcttataatttggatctgctattttggtatcaatctattaggaataggtttacatagttatggtgcatttacattaccatctaaatgattacataacataaaaccttcgtgaaatgaaagtttttccatttttgtttgatttgagaacccttgaacgccttctcaaagggttctcaaaaattcgagatagatctaattagacttttttacttttttctgaattatttggtttttccactatggaatatagagcggactagtaaaaaaaaattatttaggataataattggataagagagcctctaccttgtcaaccgatagcgagagaacaaaatctggataaataccaattcctattactggtaaaaagatacagattaaaagaaagagttctcgtggtccagaatccaccaaatttgcgtttggaacatgaaatagcttgtatccatagaacatctggcgtaacatagataataaaaaaataggagttaatatcattccaattgccattacaaaagtaattagcatttttggtattaacagaaattttggactagtaattagtccaaaaaatactactaattctgcaacaaaaccgctcattcctggtaaggcaagagaagccattgaaaagctactaaacatggtaaaaattttcggcattgggatagatatcccccccagttcttcgagataaacaagacgcattctatcacaagccgttcccgccaagaaaaaaagtgtagcaccaataaatccatgggatagtatttgtaaaacagctccattgagtccaatgttggttatggaaccaattcctataattatgaaacccatgtgagatacggaggagtaggctattctttttttgaaatttcgttgaccaagagaagttgaagctgcatagattatttgcatcgctcctattattaccaaccagggggaaaatagataatgagcatgaggtaacaattccatattgatccgaatcaatccgtatgctcccatctttaataggattcccgctaaaagcatacatgtactgtaatgcgcttccccatgggtatctggtaaccacgtatgtaggggtataatcggcaatttgacagcataagcaataaggaagccaaaataaaatagtatttccaatgttgcagggtatgatcgattaattaatctttccaaatctaatcttggttcgttggaaccatataagcccatacctagaactccgattaagaaaaaaatggaaccgcctgcagtatacaaaataaattttgtagctgaatacagacgcctctttcccccccacatggataaaagtaagtaaacaggaattaattctaactcccacatgataaaaaaaagtaaaaggtctcgcgaagaaaataatcctatttgaccactatacattgctagcatcaggaaatagaataatcgcgaattctgggtaactggccaagctgctaaagtagctaaagtagtgataaatcctgtcaataaaatagatcctaatgaaagtccatcgattcccaatctccagtggaaatcaaagacatctatccatttagaatcctcctttaattggattaagggatcctctaattggaaatgataacagaatgcataagtcattagaaggaattctaataaacaaatagatatagtataccacctaacgattttgtttcccctatgaggtaaaaagaaaattaatgaacctgcaaatatcggcaaaacaacaagtattgttaaccaaggaaaataactcatgataaagtgataaagagaagatacgttttgaccagaaaagcccgtgctcgaaataagcgagcacaggcttcctcggtaaagaggaatcagacgattcaagtggagttttttgtaacgtatcaataagatagagccatgctgcgggttgtttcaggccctaaataaacgcggacacttaaaaaatctgttgggcaggcagattcgcatctcttacaacccacacaatcttcggttctcggcgcggaagcaatttgcttggctttacacccatcccagggtatcatttctaatacatctgttggacaagctcgtacacattgagtgcatcctatacatgtatcataaatttttacggaatgtgacattggatctataaattttccttttcaacataaaaattttcgatctggtaaaaatgaaattagtactatatgagtcatatgtattgtagacaccagacgaagcaatggtttatccaaacttcaacaaataaataaataaaataatgcaatatatttcttaatccgtttgtgagaaagcgtgaaaagagccaagagacttgaatttttggcttcaacaatcataattatacgaattgtacatacgaattcgaattagccaatttattggctatcgtcttttcaatataaattattgcaatattcaaattgcaatatcaatgaattgcaaaaattcaataagtaaaaaagaatactatgtaataacctaatcaaaaaatagatattataaaataataaaataataagaaaatagtattcgatttctattcatcttaatatttgatattattattatatgtgcgcctttgtttagaggattttatgtctaattattcaaaaaattagattgattgatacgagttgatttcttgttacgatggatggaagaaagaatggatagtccaatagctgcttcagcagccgcaagggctataacaaaaattgcgaaaatgtctccttttaattggcgactatcaaatagatcagaaaatgttacgagatttagattaattgaattcagtataagttcaagacatattagagctctaaccatgtttcggcttgtgatcaatccatagataccaatcgaaaataaatagacactaaaaaaaagtacatgctcaaacatcattaactaactccttatcaatctcgattcatttcaatatgaggacaagaattgaaccgattccattaattagaatagaacagttacacaacaaaagagaaaagaaggtatttgttggcagtagatgggttttactaaatcaaaattgtgattctttagttatttattttagatttgaaattctaagaattttgactaattctaagtatttcttattgccgagccatagtaattgcacctattaaagaaactagaagaattatggaaatgagttcaaacggaagataaaaatcagttgctaaatgaatcccaatttgttgaacgttatttatgagaccctgttctactatttggtttgatcttgtagtccaaagaattccataccatgacgtatctgggatagtagtcattagtgaaaaaagaatagttatacaaacgagtgaagtgaacccatctccaatagtccaataattcttatttttagaccattctgagccatttacgaacattacggcaaatatgatcaaaacatttatagctcccacataaataagaagttgtgcgacagctacaaagtaggaattcaataaaatatagaataaggatatacaaacaagaactaatcccagcgaaaaggcagaataaattgggttggtaagtaatactactcctagacctcctagtagaagaacaaatcccccaaatagcacaagaatctcatgtattggtccaggtaaatccattatggataagaagaaattaatagtataaaatttttcatgaactgactaaaactaaaagattcaaggaaggaaaaagggattaggatatttttttgtatataagttgtatagttagaaatcacatcacgaaaatctactctcattttaaatcaggaataatttgcaataagcagtagttattcgtttttctttatagttaataaaaaactattggatttttcttttttgttagaaaaatcctagtaactaataattagtaaccgttcttgaattccaagatttttcttcgtctattttactttgagtcgaattcctaattgtttgaattgtgtaatctcccattatggagattggtaaccgactcaaagcaatttgattgtaattcaattcatgacgatcataagtagaaagttcatattcttcagtcattgataaacagcttgtcggacagtactcaacacaattaccacaaaatatacaaactccgaaatcaatactataattaagcaattgtttccttttaatatccttttcaaatctccaatccacaaggggtagatctatcgggcatacgcgaacacatacttcacaagcaatacatttatcaaattcaaagtggattcgcccccggaaacgctccgatgtaattgatttttcataagggtagtgaatcgttataggtaaacgatttgtgtgggataaggtaattatgaaactttgaccaatgtaccttgcagcgcgtattgtttgttgaccataactcatgaacccagttaccatagggaacatattctaaatatctatgaaaaaggtatgtttctttctcttgtttgagagaacttttgtgttgaaaatattcttactgttattgtattatcttatttatagtgaaacaagttgggaagaagttgttaataagagattgcccagggaaataggtaaaagaaatttccatccaagatttaataactgatccattctcatcctgggtaaagtccatcttattgtgatagaaatgaagagaaataaataagctttagttaatgtaataaagatacccattgtcatttccaaaattccaaccattttattcatttggaaaaattcaaaaaaggatatatagggaatagagaaattccagccgcctaagtagagaactgttacaaataaagaggaaactaataaatttaggtaagaaacaagataaaataaaccatatttgataccggaatattcggtttgataacctgctactaattcttcctctgcttctggtaaatcaaagggtaatctttcacattctgccaaagaagaaattagaaaaaccagaaaacctataggctgacgccaaagattccatccaaaaaaaccatattttgactgtgcttcaactatatcaactgtacttgaactattagataatcatagtcgatgataacatcacagttcccaccgctattccaaaaccgtacatgaaaccttagcttcatacggcttctctatgatcagaaaaaaggaaagggttgtttcgtttcggtattatccccctgggcatagatagaattaggtaagataaaatcgattggaaagtcctaaattagaccaaaggaattccgtctgctagaataagaaaaagcgcttccgaattgatctcgtcctttattatataatgaaaatttttctttgttcagtaataacttaatcttggaataaaacactcgttatagcaattaataaatgaaaagaattaggcattaattcatgaggaattctgtattaatatgaatagaggaaggaaagaataaataaatatcttttttttgtattgcattccatatcttttgtcctattcttctttccccggggaagggtacttaaaaagaaaaaaggaataaaggattaattcgttcttgatagccatttctttaacaagtgaaagggaacatactctggatcggaatccgaagaaagtactacttgatcatttccaccaatttcaagtccttattatgattccttttatgaggaaaaatctctaatgtcttagattccctcattactaatcctttatgtactttagtgttcctaacccctcactaatttttgatggattccccttatgattataagttatagtaataactcggaatattctagtaatggaattccatatcgcgaatcctttattcttgcccgcttcaagatatgatgactaatcaaaaaatctcaaccttggggtaaagagtttacactacttatgtttacttcaacttttttcttgtacgtaggaaatgagattttttctttttactacaaattaataagctgttttgtttcactcatatagctatctagtttaacttaccaacccgagaataagaaaaggaagataaatattcaatggattttggaggaaaaagatcctattttaacgaatcacacgtagagatattgctagcacacaaaaagttaatggtatttcataactaatagattgagcagcagctcgtagaccgcctgaaaaagaatatttattatttgagctatatcctgccataagaagaccaataggagcaatacttgaaatggcaatccataaaaaaacaccaatactaagatcggctaaaacaaaacgatatcccaaagggataactaaaaaacttaataaaattgatatgactgctatagaaggtccaatgctaaataaaggaatatctcctcgggatggcaggatatcctccttaaaaagtagcttagttccatcggctatagcttgaagcagtcccagggggccagcatattcaggaccaatacgttgttgtatcgatgcggatatttctctttctaaccacacaattacgagtacttctattgtgattcccagtaggagggtcaaaatgggtagaatccatatcagtccatagacttcttttaataattccgatttcgaaaaagaattgatagtttctatctctaccctatctattatcatttcaacgatcaacttcccccataatgatatctatactacctaatatcgtcatgatatcagccaatttcatttttttaactagttgaggaagaatttgcaaattaataaaaccgggtggacgaattttccatctccaggggaaaagactatcatctcctaccagataaattcctaattcaccttttggagcttccactcttacataaagctcttgctttgacaattcaaaattgggcgaaggttttttaccaagaaatcgatattcaaaatcattccattcggaattctttgttttcttaaagcgtcggacttctaaattctcataagggcctccaggaattttctctacagcctgttgaataattttgatggattccctcatttcacccattcgtactaaatagcgagctaatgaatccccttctttttgccattggactttccaatcgaattggttgtaagactcataaggatcaactttacgaagatcccattgtattccagaagctcgtaacatcggtcccgataagccccaatttactgcttcttctccgctaataaaaccgactccttcaactcgttctaaaaaaacgggattccgtgtaataagttgttgatattcaacaactcctcgtaaaaaataatcacagaaatctaaacatttatcgacccatccataaggtagatcggcggctacccctccgatgcgaaagtaattatgcatcattcgcatacctgtagcagcttcaaatagatcatatatcaattctctctctctaaaaatatagaaaaaaggggtctgtgcgcctagatccgccataaaaggtccaagccataacaagtgagaagctatacggctcaactctaacataattaccctaatatagctggctctttggggtatttgaatattctccaagaattctggtgcatttaccgttattgcttctgtaaacatagtagctaaataatcccaccgtgttacataaggtaagtattgtataatagttcggttttccgcgattttttccattcctctgtgtaaatagcctaatatgggttcacaatcaataacatcttcaccatcgagagtaacgatcagtcgaagaacaccatgcattgatgggtgctgagggcccatattgactatcatgagatcttttcttgtaagcggtagactcatatcctttcttccttaattcattattccatgaaaatggattattccatgaattcctcaaaacgaggctcatcaaaataaaaaatgtaagactactataagactactaataaaataagaaaaaaattcgaacgattaaattacttctcccgaatatccaactgactgattaatttcttataacgtactctatttttctttgccaaataagccagcaaacgttgacgttttcccaaaagtcttcgtagacctctttccgatgaaaaatcttttttgtgtaattccaaatgtgaagcaagtctccgtatcttattggtgaaactgaatacttgaaattcaacagaacccctgttttcttctttttcttctttaaccataaatcccaaaatttttctacctcctttctttttcatgtatttttctgatcaggaaaaataaaaaattatgtcagttattttgaagttattctaatctcgtacacacaaaaatttgcaattattcatctactactggaatttggatttattttatcgatgcaaattggatttggatagaagggtacattcttttattttagatagaagaaacatttcttctatctaaaataaaagaattttgctgatttatttattgctatatccaatttatggaattgatacaccatttaattgatatcgtttagcaaaatgaaacacagcatatgcatccatctttcggctcgagaatttcacgggatagagatatggtataagaaataggctattaagtaactctaaatgaattgtggatacatctgtatccttaacatactgaaacgactgccattattcgtatcaaaccaatagcgattcatacaagctaaatcttctaatcaatggtgggccaataatgcattttttggcatatgtattaagacgcttggcctgatttcgaaattgtccagagttttttatgttgttttcattgcaaaatgatggacctccttccgtaactttccaattacgagtacgagaattgaaagacatgaaaattctcaattctctacggcgtctaggagatagatagaatattttcaggaacaagaaaatcagaagaatctttctctctattcactaccattccgcgtcttcgacttctattagtttcttttcttctttaatgcaatagctatagtttgatatagaatccatttctcaaagtaatggaaaccattctcgtataggaaatggttcgaaaatcgctattccatcttttaggtatcgtgaaaagtgatacctgtgaagatcgtgcatttcagtcacattcagatccgcttttcgagtccatgatataaccaaattggatggatcttccacccgtttagctaagaaagaatagatgcagaggtggataatagatcgatatgaagatcatgagctgccccataatgaaaccgccagtagtcgcgaatatctccttcttccctaatccaagattggagaaagaagatctaagagggacctatggagaatgtggtcagaaatccataatagagtccgaccacaacgaccgaattaattatcctcatcgagaaacttagactactaagtagaaaaggtagaaaagatttgaaaatcatggcatgggtctcctttttttctttctttagagttttctatatgcacaatttctcgatgtttcgatgagaatttcttgactttccatatatagaaagagatagactataaatgacatctcttatgtaaataagaccaaagggatggatattaaatgataggaagtgctaggaagtgaaatagaatgaaatagagccactttgggcttccctatgaaatgaggcatggaacggagtcactacgaagaaattccgggagttacgaaagaagcttcggactcatattgttcatgggttgagagcgggagttgaactctaggaggtcgaatctccccttgttcctcagtagctcagtggtagagcggtcggctgttaactgactggtcgtaggttcgaatcctacttggggagatttgattcattctttaatgtaagaataaagaattgaattaaagggcttgctttgacccttaggagtaggtaacccgttcgctatccttgcttgtttctattgcattctatctcatcgtatcacattctgttctacgattccacttcgacaaaaggaaagagcatacccaagttcaatagctttacgtccgctatcccgatcatgattttcctaccctcagggggaaagtaaaggcccttccccctttggaaggctgtgggcgaggagggattcgaacccccgacaccgtggttcgtagccacgtgctctaatcctctgagctacaggcccaccccgtctccactggatctcttcccgggggtaccccccaaaaggaaccttcctctcctcagccatttcatttcgggttaagaagatgggaaagcgcctttctctctataagaacagtgcgttccgaggtgtgaagtgggagagaggggatgtgatgattgaggttttgaataagacgacctttgcattttggatttggatctttttcgtatttcaaaatagtgaaaaagtcaaataagaggtgttaagctttttatcattctggcatcgagctattttgccgcaggacctcccctacagtatcgtcaccgcagtagagtttaaccaccaaattcgggatggattggtgtggttcctctacgcctaggacaccagaatatcgaaccatgaacgaggaaaggcatgagagaaatattggctagtaattgtgaagccccaattcttgactggaagggacaccaaaggcctctgccctccctctctatctatccaagagatggaagggcagagcttttttttggttttttcatcttttcatcaaagagttgaacaatgaagatagatggcaagtgcctgatcaatttgatcaggtcgtgtaggaacaaggttcaaatcgttcgttcgttaggatgcctcagctgcatacatcactgcacttccacttgacacctatttaaacggctcgtctcgccgctaccttatcctatttccatacttctgtcgctccatccccgtatgggtggagaacccgtcgctgtctcggctgtgctaccggaggctctagggaagtcggaggagagagcactcatcttggggtgggcttactacttatatgctttcagcagttatcctctccgcacttggctacccagcgtttaccgtaggcacgataactggtacaccagaggtgcgtccttcccggtcctctcgtactagggaaaggtcctctcaatgctctaacgcccacaccggatatggaccgaactgtctcacgacgttctgaacccagctcacgtaccgcattaatgggcgaacagcccaacccttggaaccacctacagctccaggtggcgaagagccgacatcgaggtgccaaaccttcccgtcgatgtggactcttggggaagatcagcctgttatccctagagtaacttttatccgttgagcgacggcccttccactcggcaccgtcggatcactaaggccgactttcgtctctgctcgacgggtgagtcttgcagtcaagctcccttctgcctttgcactcgaggaccaatgtccgtctggcccgaggaaacctttgcacgcctccgttaccttttgggaggcctacgccccatagaaactgtctacctgagactgtcccttggcccgcgggtctgacacaaggttagaatccgagctcttccagagtggtatctcactgatggctcgggcccccccggaagggggccttcttcgccttccacctaagctgcgcaggaaaggcccaaagccaatcccagggaacagtaaagcttcatagggtctttctgtccaggtgcaggtagtccgcatcttcacagacatgtctatttcaccgagcctctctccgagacagtgcccagatcgttacgcctttcgtgcgggtcggaacttacccgacaaggaatttcgctaccttaggaccgttatagttacggccgccgttcaccggggcttcggtcgccggcttccctgtcatcagttcaccaacttccttgaccttccggcactgggcaggcgtcagcccccatacatggtcttacgactttgcggagacctgtgtttttggtaaacagtcgcccgggcctggtcactgcgacccccttttgcgagggggcaccccttctcccgaagttacggggctattttgccgagttccttagagagagttgtctcgcgcccctaggtattctctacctacccacctgtgtcggtttcgggtacaggtacccttttgttgaaggtcgttcgagcttttcctgggagtatggcatgggttacatacttcagcgccgtagcgcctggtatgaggctcgtggagaagcaatggctagtccacggggctcatacttcagcgctgcagcgcttggtactcggacctcggctcgaggcattttctctaccccttcttaccctgaaaaagcagggtcaccttgtgtccttaaacctataaccatctttcggctaacctagcctcctccgtccctccgtaccaacaaggggtagtacaggaatattgacctgttgtccatcgactacgcctttcggcctgatcttaggccctgactcaccctccgtggacgaaccttgcggaggaaaccttgggttttcggggcattggattctcaccaatgttttcgttactcaagccgacattctcgcttccgcttcgtcgacccccgctttcgcgtttgcttccatctaaggcggaacgctcccctaccgatgcattttgacatcccacagcttcggcagatcgcttagccccgttcatcttcagcgcaagggcgctcgatcagtgagctattacgcactctttaaagggtggctgcttctaggcaaacctcctggctgtctttgcacccccacctcctttatcactgagcggtcatttaggggccttagctggtgatccgggctgtttccctctcgacgatgaagcttatcccccatcgtctcactggccgaccttgacccctgttatttttgggtcatatctagtattcagagtttgcctcgatttggtaccgctcgcgcagcccgcaccgaaacagtgctttacccctagatgtccagtcaactgctgcgcctcaacgcatttcggggagaaccagctagctctgggttcgagtggcatttcacccctaaccacaactcatccgctgattcttcaacatcagtcggttcggacctctgcttagtttcatccaagcttcatcctggtcatggatagatcacccaggttcgggtccataagcagtgacaatcgccctatgaagactcgctttcgctacggctccggtgggttccgttcccttaaccaagccactgcctatgagtcgccggctcattcttcaacaggcacgcggtcagagatcactttcccctcccactgcttgggagctcagcacggtttcacgttctatttcactacccactgggggttcttttcacctttccctcacggtactacttcgctatcggtcacccaggagtatttagccttgcaaggtggtccttgctgattcacacgggattccacgtgccccatgctactcgggtcagagcgtaagctagtgatgctttcggctactggactttagccatctagggtgcggcactcaaccgcttcgcctagcagcacaacgcttgtattgctctcccacaaccccgttttcacggtttaggctgctcccatttcgctcgccgctactacgggaatcgcttttgctttcttttcctctggctactaagatgtttcagttcgccaggttgtctcttgcctgctcatggattcagcaggcagtttaaaaggttgacctatttgggaatctccggatctatgcttattttcaactccccgaagcatttcgtcgcttgctacgcccttcctcgtctctgggtgcctaggtatccaccgcaagcctttcctcttttgaacctcgccattaacgttaaggctatgccatcctaaggtgctactaaatggaaggatcttatcaacgtccatgaatgcgaaatcatagatcgaactgccgaattggcaaaattcggtgctatcatagtatccgctaagttcacgggctggagataagcggactcgaaccgctgacatccgccacagggtaaaccaccgcctctcaggcctccccgacgggttctaccatagaggccaacgatagacaataactcccccccgaacacagcttacaactttcatcgtactgtgctctccaaagagcaactcttctcaaaatctcaaaacaaaaggtgctgagttggaatcccattctaaggattcttgtggttccggggaatccagctacaggagaaccaggaacggggagctctcccctttttccgcccgactctttgatcttaaacttaagaatgctggttttaagaacgagtgattgcccttctccgacccttactgcccaaccggagagcggacggctaatgtgttccacttattgaacagggtctatggtcggtccgtgacccctggacgccgaaggcgtccttggggtgatctcgtagttcctacggggtggagacaatggggtcggtccatggattttccttccttttgccacatttcgctcaaagggttgaagggagatagtgcatcaagctattcgcaagggccaacttgatcctcttccccagggatcccagatgagggaagcctaggagagccgccgactccaactatcgtccatgtacgatccatactagatctgaccaactgcccatcctacctcctctacctttttgacagcccatctttttgtctcagtagagtctttcagtggcatgtttcagtcctcttccccattacttagaaaaagtgagccaccggttcaggtacaagatactatcattaccgcctggacaattagacagccaacccgtaatcgcaacgacccaattgcaagagcggagctctaccaactgagctatatcccccccgagccaagtggagtatgcatgaaagagtcagatgcttcttctattcttttccctggcgcagctgggccatcctggacttgaaccagagacctcgcccgtgaagtaaatcatcgcccctacgatccaaccaattgggagagaatcaatagactccttttcgggagcgattcatccttcccgaacgcagcatacaactccccgttgtactgcgctcttcaagtgtgcttcttcccccttctcccccttaccatggcaagtccttgggaaataactctgatgggcagaaaaaggaaggcgttaagagaccctcctggcccaaccctagacactctaagatcctttttcaaacctgctctgctcccatttcgagtcaagagatagataaatagccacatcccattgcactgatcgggggcgctcgtagtgacttagggggtcgaagaccaataagcggcttatttataccaagcattcctcttatggctagatccaatctcctggtccctgcggaaaggaaaaagaatttcacgttcttcctttcaggaagggaggattagggaagtcctattgattgctgctttctccagaccgccgggaaaagcatgaaaaaaaggctcgaatggtacgatccctccgtcaccccagaatgaaaggggtgatctcgtagttcttggtctgtgaagatgcgttgttaggtgctccattttcccattgaggacgaacctcaacctgtgctcgagagatagctctccatacactgataagggatgtatggattctcgagaagagaggagccgtggtggcccccccccggaccgcccggatcccacgagtgaatagaaagttagatctacatgggatctcacctgaatcgccccatctatcctcctgaggagaagtttgtttggtttcaaactccgattcaaacaggaggagtacgccatgctaatgtgccttggatgatccacatcttcgggtcaggcgctgatgagcacattgaactatccatgtggctgagagccctcacagcccaggcacaacgacgcaattatcaggggcgcgctctaccactgagctaatagcccgtcgcgcgggcctcccaaagggaggcctgctacgccaaaagcgagaaaaactccatccctttccttttgacatccccatgccgccataccacacgggggggacatggggacgtcaaaaaggggatcctatcactatcaactaatttgttccgacctaggataataagctcatgagcttggtcttacttcaccctaaacgaaagaagacttccatatccaagtttagctcagacgtagctgccttctttttgggcgtgaagcagtgtcaaaccaaaatacccaataagcataagcattagctctccctgaaaaggaggtgatccagccgcaccttccagtacggctaccttgttacgacttcactccagtcgcaagcctagccttaggcatccccctccttacggttaagggtaatgacttcaaacatggccagctcctatagtgtgacgggcggtgtgtacaaggcccgggaacggattcaccgccgtatggctgaccggcgattactagcgattcctgcttcatgcaggcgagttgcagcctgcaatccgaactgaggacgggtttttggagttagctcaccctcgcgagatcgcgaccctttgtcccgcccattgtagcacgtgtgtcgcccagggcataaggggcatgatgacttggcctcatcctctccttcctccggcttaacaccggcggtctgttcagggttccaaactcatagtggcaactaaacacgagggttgcgctcgttgcgagacttaacccaacaccttacggcacgagctgacgacagccatgcaccacctgtgtccgcgttcccgagggcacccctctctttcaagaggattcgcggcatgtcaagccctggtaaggttcttcgctttgcatcgaattaaaccacatgctccaccgcttgtgcgggcccccgtcaattcctttgagtttcattcttgcgaacgtactccccaggcgggatacttaacgcgttagctacagcactgcacgggtcgagtcgcacagcacctagtatccatcgtttacggctaggactactggggtctctaatcccatttgctcccctagctttcgtctctcagtgtcagtgtcggcccagcagagtgctttcgccgttggtgttctttccgatctcaatgcatttcaccgctccaccggaaattccctctgcccctaccgtactccagcttggtagtttccaccgcctgtccagggttgagccctgggatttgacggcggacttgaaaagccacctacagacgctttacgcccaatcattccggataacgcttgcatcctctgtcttaccgcggctgctggcacagagttagccgatgcttattcctcagataccgtcattgtttcttctccgagaaaagaagttgacgacccgtaggccttccacctccacgcggcattgctccgtcaggctttcgcccattgcggaaaattccccactgctgcctcccgtaggagtctgggccgtgtctcagtcccagtgtggctgatcatcctctcggaccagctactgatcatcgccttggtaagctattgcctcaccaactagctaatcagacgcgagcccctccttgggcggatttctccttttgctcctcagcctacggggtattagcaaccgtttccagttgttgttcccctcccaagggcaggttcttacgcgttactcacccgttcgccactggaaacaccacttcccgttcgacttgcatgtgttaagcatgccgccagcgttcatcctgagccaggatcgaactctccatgagattcatagttgcattacttatagcttccttattcgtagacaaagcggattcggaattgtctttccttccaaggataacttgtatccatgcgcttcagattattagcctggagttcgccaccagcagtatagccaaccctaccctatcacgtcaatcccacaagcctcttatacattcccgttcgatcgtggcgggggagtaagtcaaaatagaaaaaactcacattgggtttagggataatcaggctcgaactgatgacttccaccacgtcaaggtgacactctaccgctgagttatatcccttccccgtcccatcgagaaagagaattaacgaatcctaaggcaaaggggcgagaaactcaaggccactcttcctccgggctttctttccgcactattatggatagtcaaataatgggaaaaattggattcaattgtcaaccggtcctatcgaaagtaggattgactatggattcgagccatagcacatggtttcataaaatctgtacgattttcccgatctaaatcgagcaggtttccatgaagaagatcttgttcagcatgttctattcgatactggtaggagaagaacccgactcggtattcttaaaaaaagaggggaagcagaaccaagtcaagatgatacgggtcgccccttcttcttgcgccaaagatcttaccatttccgaaggaactggggctacatttcttttcaatttccattcaagagtttctatctgtttccacgccctttttttgagacctcgaaacatgaaatggacaaattccttctcttaggaacacatacaagaaaaaggataatggtagccctcccattaactacttcattttcatttatgaatttcataggaatagaaatccatgtcctatcgagacagaatttcgaacttgctatcctcttgcctaataggcaaagattgacctctgtagaaagactgattcattcggatcgatatgaggacccaactccgttgcattgccagaatccatgttccatatttgaagcgggttgacctctgtgcttctctcatggtacaatcctcttcctgctgaaccccctttctcctcggtccacagagaaaaaatgtaggactggtgccgacagttcatcacggaagaaagaactcacagagccgggatcgctaactaatagaatagtactactaactaatactaatatatagaaatagatatctagaaatagaaacgaactaatatatagataatcgaaattgaaaagaactgtcttttctgtatactttccccgttctattgctaccgcgggtcttatgcaatcgatcggatcatatagatatcccctcaacacaacataggtcatcgaaaggatctcggacgactcaccaaagcacgaaagccagttagaaaatggattcctatttgaagagtgcctaaccgcatggataagctcacattaacccgtcaattttggatccaattcgggatttttcttgggaagtttcgggaagaaattggaatggaataatatcgattcatacagaggaaaaggttctctattgatgcaaacgctgtacctagaggatagggatagaggaagagggaaaaatcgaaatgaaataaataaagaataaagccaaaaaaataagtcgaagatagaagagcccagattccaaatgaagaaatggaaactcgaaaaggatccttctgattctcaaagaatgaggggcaaggggattgataccgagaaagatttcttcttattataagacgtgatttgatccgcatatgtttggtaaaagaacaatcttctcctttaatcataaatggaaagtgttcaattagaacatgaaaacgtgactccattggtcttagttagtcttcgggacggagtggaagaagggcggagactctcgaacgaggaaaaggatcccttcgaaagaattgaacgaggagccgtatgaggtgaaaatctcatgtacggttctgtagagggacagtaagggtgacttatctgtcgacttttccactatcaaccccaaaaaacccaactctgccttacgtaaagttgccagagtacgattaacctctggatttgaaatcactgcttatataccaggtattggccataatttacaagaacattctgtagtattagtaagaggaggaagggttaaggatttacccggtgtgagatatcgcattattcgaggaaccctagatgctgtcgcagtaaagaatcgtcaacaagggcgttctagtgcgttgtagattcttatccaagacttgtatcatttgatgatgccatgtgaatcgctagaaacatgtgaagtgtatggctaacccaataacgaaagtttcgtaaggggactggagcaggctaccatgagacaaaagatcttctttctaaagagattcgattcggaactcttatatgtccaaggtcaatatggaaattctttcagaggttttcccttactttgtccgtgtcaacaaacaattcgaaatacctcgactttttcagaacaggtccgagtcaaatagcaatgattcgaagcacttctttttccattacactatttcggaaacctaaggactcgatcgtatggatatggaaaatacaggatttccgatcctagggggaaaaggagggaaacggatactcaatttaaagtgagtaaacagaattccatactcgatctcatagatccctatagaattctgtggaaagccgtattcgatgaaagtcgtatgtacggcttggagggagatctttcctatctttcgagatccaccctacaatatggggtcaaaaagccaaaaaaataagtgattcgtttttagcccttataaaaagaaaacggattcttgaacctctttcacgctcatgtcacgtcgaggtactgcagaaaaaagaactgcaaaatccgatccaatttttcgtaatcgattagttaacatggtggttaaccgtattatgaaagacggaaaaaaatcattggcttatcaaattctctatcgagccgtgaaaaagattcaacaaaagacagaaacaaatccactattggttttacgtcaagcaatacgtagagtaactcccaatataggagtaaaaacaagacgtaataaaaaaggatcgacgcggaaagttccgattgaaataggatctaaacaaggaagagcacttgccattcgttggttattagaagcatcccaaaagcgtccgggtcgaaatatggctttcaaattaagttccgaattagtagatgctgccaaagggagtgggggtgccatacgcaaaaaggaagcgactcatagaatggcagaggcaaatagagctcttgcacattttcgttaatccatgaacagaatctaggtatgtagacacatggatccatacatctcgatcggaaaagaatcaatagaaggagaatcggacgatatctttctcgaaacaaacaaaaaggaaaagaaagagaaaacagaaatcatgatcaactaagccctctcgggggcttgcttaagaataagaaagaggaatcttatggaaatagcatggaataaggtttgatcctattcatggggattccgtaaatatcccattccaaaaatcgaaacaatcgggacttttcggagattggatgcagttactaattcatgatctggcatgtacagaatgaaaacttcattctcgattctacgagaatttttatgaaagcgtttcatttgcttctcttccatggaagtttcattttcccagaatgtatcctaatttttggcctaattcttcttctgatgatcgattcaacctctgatcaaaaagatagaccttggttctatttcatctcttcaacaagtttagtaataagcataacggccctattgttccgatggagagaagaacctataattagcttttcgggaaatttccaaacgaacaatttcaacgaaatctttcaatttcttattttattatgttcaactttatgtattcctctatccgtagagtacattgaatgtacagaaatggctataacagagtttctgttattcgtattaacagctactctagggggaatgtttttatgtggtgctaacgatttaataactatctttgtagctccagaatgtttcagtttatgttcctacctattgtctggatataccaagagagatctacggtctaatgaggctactatgaaatatttactcatgggtggggcaagctcttctattctggttcatggtttctcttggctatatggttcatctgggggggagatcgagcttcaagaaattgtgaacggtcttatcaatacacaaatgtataactccccaggaatttcaattgcgcttatatccatcactgtaggacttgggttcaagctttccccagccccttttcatcaatggactcctgacgtctacgaaggagtgtggttcgttcgacaaattcctacctctatatctatctctgaggtgtttgggttttgcaaaactccatagacatgcagaagagaaatgctatccccactccgaccaagacagaacttttaccaaaagtttattgtgatctttttgttcaaataacaattaaggtgaagcagggtcaggaacaacgaatctctttatgataaacagatccattttgcaagctcgttattacgggtagttcctacaaagaatcggactaatgacgtatacaatgcttgaattatcaatgtagatgctacatagtgggttctcatccttcagagactacgagtgtaataggagcatccgttgacaaaaggatcaccctaagataatcatctcatggctattgggaacgaatcaaatcagatggttctatttctcaacctttctgacttgctcctacggaaccaaagtcgaaaggattgaaaaagtcagtcattcacaaccactgatgaaggattcctcgaaaagttaaggattagtagttctttttcgaaatcgatttcgaaaaagaatggattgggtcttatacatacgcgaggaaggtaatcaaaaaagaaagaagacgagttcttctttcttttatcacttaggagccgtgcgagatgaaagtctcatgcacggttttgcatgagagaaagaagcgaggaatcctcttttcgactctgactcccccactccagtcgttgcttttctttctgttacttcgaaagtagctgcttcagcttcagccacgcgaattctcgatattcctttttatttctcatcaaacgaatggcatcttcttctggaaatcctagctattcttagcatgatattggggaatctccttgctattactcaaacaagcatgaaacgtatgcttgcatattcgtccatagggcaaatcggatatgtaattattggaataattgttggagactcaaatgatggatatgcaagcatgataacttatatgctgttctatatctccatgaatctaggaacttttgcttgcattgtattatttggtctacgtaccggaactgataacattcgagattatgcaggattatacacgaaagatccttttttggctctctctttagccctatgtctcttatccctaggaggccttcctccactagcgggtttcttcggaaaactctatctattctggtgtggatggcaagcaggcctatatttcttggtttcaataggactccttacgagcgttctttctatctactattatctaaaaataatcaagttattaatgactggacgaaaccaagaaataaccccttatgtgcgaaattatagaagatcccctttaagatcaaacaattccatcgaattgagtatgactgtatgtgtgatagcatctactataccaggaatatcaatgaaccccattcttgcaattgctcaggataccctcttttagctgctaggtctatttcttagttcaagatccctcttactaactggaataaaagaattagtagatctgttccgcccaaaatgggaatgggcgctagggttatgaacttataatcatggaatcgactcgatcatcagattataagttcattccataccggaccagaccgtgcacattcttattatgagaaggggtcattcgagcctatggaaataggatactctgtttacatagaaatccctacgcccttacattctatttaggattaggaataggtgtaatcagacctgcttttgacatatctatcctatccttatttgggtaccatatgcacctctttgggcttctattgaatcgagaaattggattgtacatctttttgattttgatatcgattttgatacatataaggtgttctacggataatgcaaatcgaagctatttgatgtctgactcaggcctatatgaccgatcgatcgaaatactccaagactccacctttgtcatatatggaatatatcacattagatagatatcatattcatggaatacgattcactttcaagatgccttgatggtgaaatggtagacacgcgagactcaaaatctcgtgctaaagagcgtggaggttcgagtcctcttcaaggcataatatggagaatgctcattgaatgagcattccccgtagaagtattccggaaatctgcgcctggcgctctcctctatcttctgaggtccttaaccatctccctgagaaaagtagacagtaaaagccaaaatagactaaatatagcctgaacgatcctaaaaatccctggaaggagataataaagaacccaaagcagacggtatcctactgcaagggtggtcttaagaatccaaaagaggttgctcagaagagatagatgtatcccaacctctattgctctcgcgtaaagccttttttttacgcgacaggaaaaagtgactacgaattcccctttttgtttgcgaattcctgtttgtatcctttgagcgcacgcccataagtagcgatcaaggaaatcgatcaaacgatcccaataccgtgaaagagaaacttcccagatccagggaagcttatcataaagggcttcgacaaggggttttattcgttctttgagcaaaaagataaagatcggatagattcgaaccgcaattgcaaaggtaataactactatgccagcccaaatcatgatcttcaccaacttggatttggttctctcgcgaaaatcgcgagttgcagagatgagaaccatgaaaagcaagatcccgaataagaaaacagaaaccgaggaaaccacaagagtgaagactagtagagtctcgtcttttgtcattctttgctcctttttcactcaatgattcattcgaatttcccgacccaaaattctatatgtctattctatgatatttctatatatatagaatatgatatctaatatgacacccgatttgtcaaagggattggattggtgacttacccattcagtgactttggcactggacgttccaaaaacgggtactatcggatcgggtgaattagagaatagacagaggtccgttggcatttcagcctttcttctcctttcagggcctatccgaaagagaatccagtacctcttggtcctgaatatcagaataggacgaacgaaccggcctccgcggatatctttgcttcggaacaaaaccctgcaatcaaatagattgtcccaagggcgccatattctaggagcccaagttatgctattgaaaattcgttcctctagcagttccggtttgaccattccgttccctttttcaaactccacttcttttcatatagcaatccctgatcaaagagagaacaatatccatttcaaaacatttctaacggattccttggttcggaccgacgaagtaatggcactcgattattatcaacctgactgcaatctttttctgtcggtaaggattgcaccagagcaccttctacttctaataggccatgaactatagatagagaagaatcattctgagcgagtccataagaagcgacccactttttttcatcggttccgggggaagaccaaagatcttgcgcgaccggtccgccagaaaaactcaaaagagaaagaagtctcgttaatctcttcatgctcgttccaagttcgaagtaccctttggccaaagaaaaacccgcttcctgacacgattgcctctttatctttatatagatagattctatggggttattacttagaagtctattttgtacaagagcccctcctatctgatagaaaagggtcccatgatcccgagccggtcttaccttggctcgcaaaccccaagtttgtctatgaagagccaatctaattgtattagtttctataatggatttcttatgtggaatactaatggatagggcctcgttgctaagtgctacaagatctagtgcactggaactcgtggttatggacccgaatcctttagtatggaacattgtcttttccaagtaaaaacccctagtatatgaaagaatgaaaaggtgctttcgttcttgtggaataagaagccctcgtaccttaatgaaaggaaaataggaatttttcgttaggtatttgaccaaataggatcgtccagttcctatagaacctatcactaaaatacccgatagggctaagcagaacgaaaagggttttccatgagatggtaaatgaaaacgattagccccacacgaggtttgggaataagtgattgtctgataatgagcaaggaatatacgtctttctgctaaagaggatctattaaactcataattcattagatccttgttatcaatgtcaactaggtatcataagtaaatggatcccggttgttcaatcctttgataaccaaggtcattctttgctaaagagaaatgatcactatgagtcagactcaatagaattggatccattccaaatagcgagaattaggattcttgatccctctcaatctctctttcaattcgaggatccagagaggtgttttcatagtcatctccgaatattttcgatttcatttttctatgatatgtctttctatatgaaaattggttatttacgatgtacgatgatccctgttaagcatccatggctgaatggttaaagcgcccaactcataattggtaaatttgcgggttcaattcctgctggatgcacgcgaacgggaacgttccataagtctattggaactggctctctatccatggaatctcatccatcatccatacataacgaattggtatggtatattcataccataacataagaacaataagaactcgaattcttatcgatactggaactcagagcataggagggaaagtcgatttatggatggaatcaaatacgcagtatttacagaaaaaagtcttcgtttattgggaaagaatcaatatacttttaatgtcgaatcgggattcactaagacagaaataaagcattgggtcgaactcttctttggtgttaaggtagtagctgtgaatagccatcgactacccggaaagggtagaagaatgggacctattctgggacatacaatgcattacagacgtatgatcattacccttcaaccgggttattctattccacttctagatagagaaaaaaactaaaggagaatacttaataatacggcgaaacatttatacaaaacacctatcccgagcacacgcaagggaaccgtagacaggcaagtgaaatccaatccacgaaataatttgatccatggacggcaccgttgtggtaaaggtcgtaattccagaggaatcattaccgcaaggcatagagggggaggtcataagcgcctataccgtaaaatcgattttcgacggaatcaaaaagacatatctggtagaatcgtaaccatagaatacgaccctaatcgaaatgcatacatttgtctcatacactatggggatggtgagaagagatatattttacatcccagaggggctataattggagatactattgtttctggtacaaaagttcctatatcaatgggaaatgccctacctttgagtgcggtttgaactattgatttacgtaattggaagtaaccaattaggtttacgacgaaacctagaaatcgatcactgatccaatttgactacctctacgggatagacctcaacagaaaactgttgagtaacggcagcaagtgattgagttcagtagttcctcatagaaaattattgactctagagatatggtaatatggagaagacaaaattgtttgaagcacgcacagaaccggaagcgccccttgtttcaaagagaggaggacgggttattcacatttaatttgatggtcagaggcgaattgaaagctaagcagtggtaattaagaccccccggggaaaatagggatgtctcctacgttacccataatatgtggaagtatcgacgtaatttcatagagtcattcgatctgaatgctacatgaagaacataagccagatgacggaacgcggagacctaggatgtagaagatcataacatgagcgattcggcagatttggattcctttcctatatatccactcatgtggtacttcatcatacgattcatataagatccatctgtctagagatcgtcatatacatctagaaagctgtatgctttggaagaagcttgtacagtttgggaaggggttttttgagagaaaagaagaatctacttcaaccgatatgcccttaggcacggccatacataacatagaaatcacacgtggaaggggtgggcaattagctagagcagcaggtgctgtagcgaaactgattgcaaaagagggtaaatcggccactttaagattaccatctggggaggtccgtttggtatcccaaaattgcttagcaacagtcggacaagtgggtaatgttggggtgaaccaaaaaagtttgggtagagccggatctaagtgttggctaggtaaacgccccgtagtaagaggggtagttatgaaccctgtggaccacccccatgggggcggtgaagggaaagcccccattggtagaaaaaaacccacaaccccttggggttatcctgcgcttggaagaagaactaggaaaaggaaaaaatatagtgatagttttattcttcgtcgccgtaagtaaatacgtaactaggaatatggaaaattgcatttttggaatttgcaataatgcgatgggcgaacgacgggaattgaacccgcgcatggtggattcacaatccactgccttgatccacttggctacatccgccccttatccagctaaaggatttttctcttttttccattcatcattattctatttattctgacctccatacttcgatcgagatattggacatagaatgccactctttaaaatggaaaaaaggagtaatcagctgtgacacgaaaaaaaacgaatccttttgtagctcatcatttattggcaaaaatcgaaaaggtcaatatgaaggaggagaaagaaacaatagtaacgtggtcccgggcatctagcattctacccgcaatggttggccatacaatcgcgattcataatggaaaggaacatatacctatttacataacaaatcctatggtaggtcgcaaattgggggaattcgtgcctactcggcatttcacgagttatgaaagtgcaagaaaagatactaaatctcgtcgttaactgaattcagaatagaaagattcaaaataaaaaaaaaaaac
>Gelidocalamus fengkaiensis
aaatacccaatatcttgttccagcaagatattgggtatttctggctttccttccttcaaaaattgctatatgttagcagaaaagccttatccattaagagatggaacttcaagaacagctaggtctagagggaagttgtgagcattacgttcgtgcattacctccataccaagattagcacggttgatgatatcagcccaagtattaataacgcgaccttggctatcaactacagattggttgaaattgaaaccatttaggttgaaagccatagtactaatacctaaagcagtgaaccagatccctactacaggccaagcagccaagaagaagtgtaaagaacgagagttgttgaaactagcatattggaagattaatcggccaaaataaccatgagcagccacaatattataagtctcttcctcttgaccaaatttgtaaccctcattagcagattcattttcagtggtttccctgatcaaactagaggttaccaaggaaccatgcatagcactgaatagggaaccgccgaatacaccagctacacctaacatgtgaaatggatgcataaggatgttgtgctctgcctggaatacaatcataaagttgaaagtaccagatattcctaaaggcataccatcagagaaacttccttgaccaatagggtaaatcaagaaaacagcagtagcagctgcaacaggagctgaatatgcaacagcaatccaaggacgcatacccagacggaaactaagttcccactcacgacccatataacaagctacaccaagtaagaagtgtagaacaattagctcataaggaccgccgttgtataaccactcatcaacagatgcagcttcccaaattgggtaaaagtgcaatccgatcgccgcagaagtaggaataatggcaccagagataatattgtttccataaagtaaagaaccagaaacaggctcacgaataccatcaatatctactggaggagcagcgatgaaggcgataataaatacggaagttgcggtcaataaggtagggatcatcaaaacaccgaaccatccgatgtaaagacgattttcggtgctagttatccagttgcagaagcgaccccacaggcttgtactttcgcgtctctctaaaattgcagtcatggtaagatcttggtttattcaaattgcaaggactcccaagcacacgtattaactaaaaagaaaatagataatagaaggcttgttatttaacagtataacatagactgtataccaatgtcaaccaagccagccccaacgattggatatccatataactaaattcaccaaaccaaaaaattttgtaaatgaagtgagtgaaaattcaaaactcagattactcttttctattttccatatgggttgcccgggactcgaacccggaactagtcggatggagtagataattcttccttgttacaatagagaacaaaaatccctccccaaatcgtgcttgcatttttcattgcacacgactttccctatgtagaaatagtcaatttctattccaaagaggaagtctaccaatttttttaattagtaaattgattcacctactatttattatagtatagggaacatttcagaagaacatttcagaatggaaaatgtgaaagttttatcttgatcatttatcgatcatttctagtgtattagttttgcctaatgattaattaaaagggttcaccaggtcattgatacggataatatccaaataccaaatacggtcactgtgtgatccacggaaagaaaagtgggttgttttggtgaacatcaaagaaaaaacttgctcttcttccgtaaaaaattcttctaaaaataccgaacccaatcgttgcataaaagttcgtaccgtgcttttatgtttacgagctaaagttctagcgcatgaaagtcgaagtatatactttagtcgatacaaagtccgttttttcgaggatccactatgataatgaaaaagatttctacatatccgaccaaatcgatcaagaatatcccaatctgataaatcggtccaaatgggtttactaataggatgccccgatccagtacaaaattgagcttttgataaggatccaatgaggggagtagcagggactatggtatcgaattttttcattcgagtctctattagaaatgaattctctagcatttgattccttactaacaaaggatttattggtacacttgaaaggtaccccagaaaatcgaagcaagagtttactaattggtttagatggatccttcgcggttgagtccaaaaagaaaaagaatattgccagaaattgacaaggtaacatttccatttcttcttcaaaagaagagttccttttgatgcaagaattgcctttccttgatatcgaacataatgcataagaggatccataaagatccatacggttttccgaaaaaaacctgggtacattaccccaaaatgttccatcttcctagaaaagtggattcgttccacaaaggttccagaagatgttaatggtaagcaagaagattgtttacgaagaaacaacaagaaaaattcatattctgatacataagagttatataggaatcgaaatagtcttttattttcttttttcaaaagaaaaatcgatttcattgaagtaatgagactattccaattcgaatagtagttgagaaagaatcgcaataaatgcaaagatggaacatctttgatccggtattgaaggagttgaaccaagatttcaaaatggataggatagggtatttctatatgtgatagataatgtaaatgcaaaaatttgtcttctaaaaagggaaatattgaatgaatagatcgtaaattctgaaactttggtgtttctttttctttcggacaaaataattctcgtagcgagaatgggatttctacaacgatcgcaaacccctcagatagaatctgagaataaaactcagaataaaaaaaattgttgtaatccaacaatcgatcttggttaggatgattaaccgagttaatccaaaaattctgctgatacattcgaataattaaacgtttcacaagtagtgaactaaatttcttgttattacaactaacaatttccacaggttcggaaccttttaatccataatcatgggcaaatgcataaatatactcctgaaagagaagtgggtaaacgaagtattgttgacgagatttctgtttttctgaatacccttccaatttttccatttgtatttctacttgaatcagaaagaagaagcatttctcggtttctcaaatgatgatacatagtgcaatatggtcaaaacagggtgttgcattttttaatacaaaccctggaaagaaaaggaatctaatccacagatcttttccttttctatccaattagtttatgtttgttctaattacaaaagagaacaaatcttttatttttgcaggccaatcgctcttttgactttggaatccagtctctttatcaatatactgcttcttttacacattcaatccataacatcccttttcaatccataatcaagaataattaggatttctaaaaaaaaaaagaaaaaatcaagggtccgttcataggaaaacccaacctttccccgcatcaggcactaatctatttttaacgtctaattagatcggggaatcatttcaattaagaagttaagctcgttgctttttattttaccagaattggagccaggctctatccatttattcactagacccagaaaatcggaattttttattccattccaaaaatcaaaaataagaaattgattttattacgacatgctattttttccattcattacccttgaggatcagtcgtggtcttctagactctaccaagagtctggacgaatttgttgcttcatccaaatgtgtaaaagatcatagtcgcacttaaaagccgagtactctaccattgagttagcaacccagataaaataggatcttagatacgatcgaaaccaaaaaatcaatggaattacaccgcacgctcctgtcaaaacattgaactagcaaaacattaaaagaaagattttatcgcccatttaaaacactcaaatgccaaaatgaacaggtccggctaaatttcactaaggttaaaaaaggagcggccccaatcacgatagcaaaattgtcatttttttagcaatttagatttctttatataaagaaatcttgtatgagagtacatgcaagagggacaaccctatcatttgagcgaagtgtagacagaaaaacctaatatggagtgaggataaagagacccatctatctacaaattctatttgttcaatagacctttgtcaatggaaatacaatggtaagaaaacaaattagatagaaaaagtaaataaaataagggcttatgttggattggcacgacataaatccagtcaaaaataggactaagaaagaggcaaattgtgtctaaataattagacaacgagggatactagtgatcctctcctacttttttattcatttagttcttcaattaactcaaagttccttctttttctttaaagaattctgccttccttaaaatatcataaacagttcttgtaggttgagcacccttttcaaggaaatagagaatagctggaacatttaaacaagtttgattctttatcggatcataaaaacctacttttcgaagatctcttccttctcttcgagatcgaacatcaattgcaacgattcgatagacagcttattgggatagatgtagctaaacaatgccccccctagaaacgtataggaggttttctcctcatacggctcgagaaaaagattcgaatttctgtctataatacaagtagatagaaattcgactatgacttgcattaatttccttacagaaaaaacaaatttcatttatactcatgactcaagttggttaattttgactgacagacttaaaaggaaaaatccttccaaattttttgagtcgtctctaaactcttttctttgtctcatctcgaacgaattgacttttattccttattctgatccaattctattgttgagacaattgaaaatcgcgtttacttgttccggaattctttatctttgatttgtgaaatccttgggtttagacattacttcgggaattcctattcttttttctttcaaaagagtagcaacataccctttttttcttatttccttcgataaagcatttccctcttctatagaaatcgaatatgggcgattgattctgatagacttttaattgaaagagtttttccaatcttccaaaattggactttcttcttattttaacctttcgatttctatattaaggatagactgacaaagttggcctgatttattagttttcactaaccctagattctttcccttgataaaaaatcaattctgtcctctcgagctccatcgtgtactatttacttacaaacaacccagcacaaatttggttcgggacgaatagaacagactatgtcgagccaagagcattttcattactatggaaaatgatggataacaaaatccacaatcgatcatgtccttcaagtcgcacgttgctttctaccacatcgttttaaacgaagttttaccataacaaacattcctctaatttcattgcaaagtggtatagggaattgatccaatatggatgggatcatgaatagtcattggtttagtttagttttttgtatactaattcaaacttgctatctatggagaaatatggataaaagaaataagtatttatcggggaagactccgcaaagatccaatttatttaaacccatattctatcatatgaaggaaacatagttcgaaaaagacgaataaacaagtttgcttaagacttattttttattgaatttccatcctcaacagaggactcgagatggtcaatcctgaaatgagaagcgaaggatcgactcttctccaacaaataaactatcaacctcaaaaaaagtttaattaatttaattactatattagaattagattagcaatatatttttccataacaaaaactattaactaaataaactattccaatgaaaagattgaaagttttttggtagttatagaattctcgtacttcttcgactcgaataccaaaagagggaaaaaaatgaagtaaaaaaaacacatttcgtgtaaagtcaaattaaggcctttgcttttacttatagcattctttcttttacctaaaagaagcaactccaaatcaaaaatcaggagaagtatgattttttgaatccattctatccaacgaacagttcttaccttatccttaccagaatggatcattctggatatttaaagaatcgcagatcgagatggttttcgcttaaccaaagaggggccctttttactaataatataatacaacaaaaatctatctctatcataaagggataggtctcattttttatacagtgttttatgtcaagtttaaaattttttcaattaattcgaaagccgagtagacagaatatatgaatttctctctaatcctcacattccattgatttagaaatggatatttgcaaatcagataatatctaaaatacaaaaatggagttcctatccatagaatagaaaccctttttcttttttcgcaagccgatcttggtcaaaagttttaagacctgtgctgaaactaaaaacttcctattctttaatctggccatgaaatatagaattaggataccccctttattttctttttatttacttactttagttctttagttcgggaaaaagaaatagggggtccttcttttctttcacattagatgtcaaatgtatcatgtaagaattcccccttcatggatatggagcataaagtttatctaagaagttcgaatttcaaaacacatatgagtaatgagtagtagtaggggcatatcctgaatgtgactgatagacccaatttttcatgaaaataaagatattcaatttgactggacttgacacttgattatgttttctgagaaagaaaaagaatgcttagaaatgcatctaatctaagagttcataagagataattattctctttaataaactttcttttgtctcgtgtggggtacaatatgatttcatctttcgtttcatcagaaaaaatctgggacggaaggattcgaacctccgagtaacgggaccaaaacccgctgccttaccacttggccacgccccatttctggttttatgcgacactaataaacactattatgtttatttgttattcgtcaatcccacttcaattacataaaaaatgagggatactctcttgctaggattctagacatgcggataatatagaatccaaaaaatgcattgatcattacatggaattctattaagatattatatgaaagtcgaatttcttccattctcatttgagagtgcgaatacaaggaggtattttgcatttgggaaagtccgaagaaaaaaggattttgaacccgccttttcttttttcccttagaaaaataactcaatcaaaatccaattatctactctacaagaacgaaatgcttgttatgcctaatatacttagtttaacctgtatctgttttaattctgttctttatccgactagttttttcttcgccaaattgcccgaagcttatgccattttcaacccaatcgtggattttatgcctgtcatacctatactcttttttctattagcctttgtttggcaagctgctgtaagttttcgatgaaatctttactactctgttctgtctgccaaattgaatgatgtattcattccaaaaaaattctaaaaatgaataaaagccgagaagtcttatattatgaaccttcgattctaaaatttgaattcttctacattgaatgtatagctgcagcaataaattgggatccgcctttctaccccaccccctgcacctacgttgagcaggtacctttaggtacccacacaatacttaacctaatttttgatattgataagagtgcttattataaatcaattcttgcaatttttttccagaattgatttttgcatttttaggtgtaaaaataaacaaaacccatcctagtggatctgtgtggtaaggaaaaacgggtaatctattccttaaaaaaaaatcttggagattatgtaatgcttactctcaaactttttgtttatacagtagtgatattctttgtttccctctttatctttggattcttatctaatgacccaggacgtaatcctgggcgtgaggagtaaaaatcaaaatttttttggaattttttcttacaaattggatttgtttcgtacatttatctatgagaaaatctgggggtcagaattccttccaattcgaaagtcccaaatgatccgagggggcggaaagagagggattcgaaccctcggtacaaaaaaattgtacaacggattagcaatccgccgctttagtccactcagccatctctccccgttccaaatcgaaaggtttccgtgatatgacagaggcaagaaataacgattgcaaaaaatccttcctttttctttcaaaagtccataaaaattctattgccaattccattttaattatattcttttttcttaatgttaataaaaaaaagaagaaaattcttgttttttctttctaaaattcgatattggctgagaaacaatcagatagattttctcttcagcgggcattttcatataggacttgttataataaaacaagcaggttatataaaaaataaaaaactcttttttcgattatttataaacaaaacaaaaagggttcttatcaaacccaccataaaattggaaagaaagataaagtaagtagacctgactccttgaatgatgcctctatccactattctgatatataaattcgatgtagatgaaattgtataagcggattttttgtatttccttagacttagaccgcgcaaggcaagaatttttcgctatttacgatttcatattcttgttactagatgttctataggaataagaagaaatcgcaactcctttccgctacacataaaaattgatttcgaaagtcaatttttttttcaatatctttctttttttttcagaatccaatttttgttcttccacccatgcaatagagagcgagtgggaaaagaggggttacttttattttcatttttccttaaaagataggctttgaaataggagtcatggaataatgctgaattcaaatgtttatttctatagtataagaaaaactaatcgaatcaaattcatggatttaccacgacctcggttgtgaccccatagataaaaatgcaaaatttctatcttcgagacctttgaaaaagggcattgaacgagaaagaaatcgtccacagataatcaaactatcgtatgccttggaagtgatatgaggtgctcggaaatggttgaagtaattgaataggaggatcactatgactatagcccttggtagagttactaaagaagaaaatgatctatttgatattatggacgactggttacgaagggaccgtttcgtttttgtaggatggtccggcctattgctctttccttgtgcttatttcgctttagggggttggtttacagggacaacttttgtaacttcttggtatacccatggattggctagttcctatttggaaggttgtaatttcttaaccgcggcagtttccacccctgccaatagtttagcacactctttgttgctactatggggcccggaagcgcaaggggattttactcgttggtgtcaattaggcggtctgtggacttttgtcgctctccatggggcttttgcactaataggtttcatgttacgtcaatttgaacttgctcggtctgttcaattgcggccttataatgcaatttcattctctgctccaatcgctgtttttgtttccgtattccttatttatccactggggcaatctggttggttctttgcgccgagttttggcgtagcagcgatatttcgattcatcctctttttccaaggatttcataattggacattgaacccatttcatatgatgggagttgccggagtattaggcgcggctctgctatgcgctattcatggggcgaccgtagaaaacactctattcgaggacggtgatggtgcaaatactttccgcgcttttaacccaactcaagctgaagaaacttattcaatggtcactgcgaatcgcttttggtcccaaatctttggtgttgctttttctaataaacgttggttacatttctttatgctatttgtacccgtcaccggtttatggatgagtgctattggcgtagtcggcctggctctgaacctacgtgcctatgacttcgtttcccaggaaatccgtgcagcggaagatcctgaatttgagactttctacactaaaaatattcttttaaacgagggtattcgtgcgtggatggcagctcaggatcagcctcatgaaaatcttatattccctgaggaggttctaccacgtggaaacgctctttaatggaactttcgttttagctggtcgtgaccaagaaaccaccggctttgcttggtgggctgggaatgccagacttatcaatttgtccggtaaactacttggagctcacgtagcccatgccggattaatcgtattctgggccggagcaatgaacctatttgaggtggcccatttcgtaccagaaaagcccatgtatgaacaagggttgattttacttccgcacttagctactctaggttggggagtagggccggggggagaagttctagatacttttccgtactttgtatctggagtacttcacctaatttcctccgcagtcttaggcttcggcggcatttatcacgcgcttctgggacccgagactcttgaagaatcttttccattctttggttatgtatggaaagatagaaataaaatgactacaattttgggtattcacttaattttgttaggtataggtgcttttcttctagtactcaaggctctttattttggcggtgtatatgatacctgggccccgggggggggagatgtaagaaaaattaccaatttgacccttagccccagtgttatatttggttatttactaaaatccccttttgggggagaagggtggattgttagtgtggatgatttagaagatataattgggggacatgtatggttgggtttcatttgtgtatttggcggaatttggcatatcttaaccaaacccttcgcatgggctcgccgtgcatttgtatggtctggagaagcttacttgtcttatagtttaggcgctttatctgtctttggtgttatcgcttgttgttttgtctggttcaataatacggcttatccgagtgagttttatggacccactgggccagaagcttctcaagctcaagcatttacttttctagttagagaccagcgtcttggagctaatgtgggatctgcccaaggacccacaggtttaggtaaatatctaatgcgttccccaacgggagaggttatttttggaggggaaactatgcgtttttgggaccttcgtgctccatggttagaacctctaagggggcccaacggtttggacttgagtaggttgaaaaaagacatacaaccttggcaagaacgacgttcggcagaatatatgacccatgctcctttaggctctttaaattccgtgggtggcgtagctaccgagatcaatgcagttaattatgtctctcctagaagttggttagcgacctcccattttgttctaggattcttcttttttgtgggccatttgtggcatgcaggaagagcccgggctgctgcagcaggctttgaaaagggaatcgatcgtgatttggaacctgttctttacatgaaccctcttaactaagattttcttatttatagctgttctactgttttttttctgttctggctcggttattccatctagccgagccattcattcctttttatgaaagaaagataaggggacagaacaaagaaaaacaaataaagaaacaaacgtattcaataagcaaaaggagagagagggattcgaaccctcgatagttcctaaaactataccggttttcaagaccggagctatcaaccactcagccatctctccacagcctaatccctattttattcctacaaatagaacatagccatatgaaatgatctactaacctctagaaacatctcagatgcaagtccccctttcgatatatctctgtatactgtatagacggatacaggatccgctatatccgcttgtgaaataaagactaaagcccctcccctcaaccccatatccaaataaaaaaggtggtaagtaataagttttaaagagaagaatcaatggattcatgattaaacccctcctacttcttgtattttattacaattttggttaagtgagggatcaaatatgtagtcaactttatttgatggtagcttggaggattagaaatatgactattgctttccaattagctgtttttgcattaattgcgacttcctcagtgttagtaattagtgtaccccttgtatttgcttctcctgatggttggtcaaataataaaaacgttgtattttccggtacatcattatggattggactagtctttctggtagctattctgaattctctcatttcttaaatttgtttagtatttagtagcccgatacaaaataaataaaaaggccatttcttcgaaaaaattggaattgtgagacgcattaaaatgcaatttgcgttccgaattgctacctcttctctttcattattatgaaattccattgccattagaatattgattgacagacaattaaaaaaaagaaaactctaatataatagaaaatgaaacggtcgacccagacatagacggtcgacccgggcggatataccctataaaatatatcccgtagcgagcgtagttcaatggtaaaacatctccttgccaaggagaagatacgggttcgattcccgccgctcgccagcttaatttagtaaggtactatgataaaaaatttagtctagttgactacttaactacttatattaaattaagtaggtgttagtctagtaccgtatcccttactatcttacccttcttttgcaccccactcaaaaaaaggggctccggaggcgggaatcgaactcgccaacagggctccctaaattggggattcaccgagacaaacaactagcaaactgcttttaaagggaagggaggtagactgtgcctttctttcatttcttttttcttttctgcagggtaggaaggagccttgagagttcttcttgtaggggcaagtgacttcgcaaactgctccatttggccctttaggaccgggaactaaagaataaaaaagggttggataccgcccagccctctactctatacaaatagaatagtccttttatacagactgctaagtgcggagacgggaatcgaacccgtgacctcaaggttatgagcctcgtgagctaccaaactgctctactccgctctggagggacggaaactggtggacgaaaaaggttgaatacaggactctaccatgtctagacaaatagaatagtccttttatacagaatggagcgggtagcgggaatcgaacccgcatcgttagcttggaaggctaggggttatagtcgacgttggttgattagttttaacgtctctaattcaaaaccgaacatgaaattttgatttcattcggctcctttatggatattctcaccacttaacatctatgtcagcttttctatctgaatggaaccaaagctctccgctttctagatgatccctgtagagtaggagatagaaattctactaaatctatctaatctacttacttcgttccctaatttcattcaagagatcctgaggaaaagaattaggtttccaccgagctgaaacaatatgctgatggttctagtaaaccaaaactaccgttttttagctatttggcttccatttccttttttaacaaaagaagatttagttacgattggaaataaacttttttgtatcttcatccatagatcctttactcatattttaaaaattggaatacttaatccaatgcaaaattatgcttcgcgactctgtactcataatccaa------------------------ttagtttttgggtacaaatcgcgagaatgtatattcttcctcaatatgctattgagaggaaaaggattaaatcctttataagaactaaagttttcatcggaatataaaaaacttaaggacgccttaagtatatcatttcaaattcagttattaatagaacgaatcacacttttaccactaaactatacccgctacatgtagattatgataccaacgctaccctttgtcaagggtagccattcgagaaggaggccaattcccccttattgaatcaaatggagaaggttcatgacagtgagctgttggtacttcgatcgcgggcctttactttagctttagggtttagatagcccctctgggatgtaaaatatatctcttctcaccatccccatagtgtatgagacaaatgtatgcatttcgattagggtcgtattctacggttacgactacaatgatcattatttgttttgcgaggacgtaagtgtgccagactgctctaaggaatagtttgattattcctacaatatacactaggagatatagggagcagcactgcccccataaatccctttcttccttttcttttttgttcaattctgaacaaagaaattggggaagatattttctttcttgccccacttatcatgaagtccgagccgtagagaaagagtgagatgcattttttaaattcatcatagactttccctatggcttgagagaagcaagaaacaaagagtcgtaacttaaacggagaagcggacaggacccgacggatttacctgatgtaaagaagatcctaaatgtctctggttagtcgatcctctccatttaccaatttcttctcctcttttccactcaattctagtttattaaattcttgtttaaaagaatcaaagaagatgaatagaactaagaacacataaaaaagagcatagaggaccaagaccattaccaaatgttcctcccaagaatcatattgggtatctgttcccttccttttcccgctaggatcgggaatcttatattttccatatccatataccatcgaacctttagggttccagaatcctccttttttcctaatcttcggaaacagaaaacccatagccaggaggagttaggtatgtagggtatggtttattattttttgttgggcaggcagtagaataatttttatactctgcagtataaattcgactgcccactttttacaagcaaattgttgctaaaactccaacatagtttgttcaaaatgcaccaaccagaatccttggagaatattcaagtaccccccttccttggaaggggtacctgttaaaaatcgcttcaacaaatccgtccaaaactttttaagaaaaattgaaaagttttgaactcgaaggtttttctaagagatgcctgttaaaaatagtttcaatttctcaccaaaacagacaagaagtatatcactgaaaattaatacccaaccatatgggtatatgaagagcgcgaattcctttataccctacccaattagaattagaggaaataaaacataaatggagaaagttctcatcataagatcagccaatagaagaaaaaagtccctaattctgcagaacgttctgagcacgtgaaaagtcaatagcctaaagataaaaaaaaacaaagtctaccgtttttttaacagcagctcttattgcccctttggcctttttttttgcccattgttgtatccgattcaacaattgatacatatttgttctcctcttctaaaaaatagaacttctgggctttggtttggtgagtcgtccgagatcgtgtttacatacctatgaacttaccctcttcaagtatatcggatactaattttttattgtgtcaactctctcttcacgtattttattatatgtatttttttatataaaaagaaaaaaacctctactttgtgcaagtgataagagagaatatgaaagattttcttatttttcttgattttctcaagattttgaactctcaagattttgaacctcgccatgaataaacttctatatctcgatatatacatatataatctctacatatatctctatatatacatatattatgtacattatgcattagactcataatgagaaatcaaagtggctaatttttgaattgaataaaaagcccttttaactcagtggtagagtaatgccatggtaaggcataagtcatcggttcaaatccgataaagggctttttatttggtggtagagtaatgccatggtaagacgtaagtcatcggttcgaatccgataaagtacttttctactaaatttattatttattcacttttttttctttgtttttgcaaatttctctattttttcttgaattttatgacttagtgtcggatgcatgcatttttggtctgaacgctaaacgaagcacggggtggaaattacaaaaaagaaatcaaattggactctttttcctgttagatcaatcaaatcactacctgtactgaactaatctagaatcccttttattaatctattcttattctataccctttaaatgaatttccctaaaaagtagggaatgatccgtgaattaacctaaccatcaactaaaaaaaatcctatgaaagcataacagaaaagtaggaaagactctttgctttggatctagttatactcttcgagtatattgacaattccaaaaaactgctcatactatcattatagtataatgacgagcggttgtatatggccctatcgtctagtgaagtgatgcccctatcgtctagtggttcaggacatctctctttcaaggaggcagcggggattcgacttcccctgggggtagggagtattatgaaaggaggttaatcatagattctaaaaaaccctagaataaattcttcctgggtcgatgcccgagcggttaatggggacggactgtaaattcgttgacgatatgtctacgctggttcaaatccagctcggcccaaaaatctagggcttcgtgaatatgaactaaatccatttgtttttcttccataaaaacaaatgtctgatccatagaaataaaggataaagcgaaagggggaaatttctttctaatccatatctctctcattccttttttacaaacaaaagagtttttcttattgaaatgaaaggtggattatcatccatttttagcgataaaaaatcgcgacatactagttatgtcactctcactatacccacatatgatatgtgggtatgtagtatatgattcgtctatttcttagagtacgacaggcgaatcgaatcttcttatggttctatttaagaataggtatgccatacaccccgcggggattgtagttcaattggtcagagcaccgccctgtcaaggcggaagctgcgggttcgagccccgtcagtcccgaactagggttcaatgaatggagaaattcatctttcctttttccatgaaaaagggggggcaggagagaagatcaaatacctatggggcacccttatttcactttttttatttcgcatttctcattaaagagggaggggaggcctataggaatttttttttcactactcccggttgataaggaaagacatacatatcatacttggattagtataatttaggatattactctatccttatgatgataccatcctcatcttaacttcctattcgactcttatggaatagagtaccggtattttaccgaaatccatacataaatcgtattcattttttcttagacatagacagtgaatttaatttaatataattagtactttactttttggattaaaccaggccccctccattttgtagttccaactttgtttgtgtatgttcaatgactaattggaaagaatctatctcattttcattccatttgcggactccttttttatggatctgttctcatctttagacccaaaaagtggatattgatagtaacctaataaaataaaagaaaaaccaagcaaagcaaacgccctttttcctaaattaattaaaatatttgatttttttttatttaagccctcttttctccatctcacttctacttctactgcttatttggatgtctatgtgacccatagaaagtcggtcatataatacatacatacataattgtatgtataactataagaaaaaggaagggaaattggataagataagaaggatcgtgggttatagatatagaaaagaaaaagtggatcttcctatgttatactattccactctcaaccatgaattgatttgatagatccgatattcataatattgaattgattcagtattatcagaatgcaagtcctccccttgaatttacaggatacccctttttcctctccatgggattacatcccgagttattgtgaaaaaaataaagaggttatggaagtcaatattctcgcatttattgctactgcactgtttattctagttcctactgcctttttacttattatttatgtaaaaacagtcagccaaaatgattaattggaattccaattaatcattgaagaaatgaaaaagggattaaataaaatcaaaatccaagtcttaaatgaaaggatctggttggaatcataaagtgtggtagaaagaactacatatagttttttctacgacactttagagtctttctattatattatcttgaatctacatagaatagattagtagattgaaatagtagtctaattcaatttcttttttcactgcatccacttaatttcaatcaagtcaaaataaaaaaatcgaagacaattcttcacgaaagaatccatggagggagagaaaaataatatgagaatagactatagtaaaaagtaaaagaaaaaagtaaaaggaaaaaaccagcgaatctttcatgcttaaacatgcggcgagatgcttcaaaagagcataaaaattattctaagaataagaaaagaatataaaacaaatggaaagtgtgcgatatgttgtgaatagctccgtggaagaaagtctaattttcttatgtatagaacttttttaaccattcgtcacttctagtagaaatttggaattgctgtaatagctctttctatttctatatagtagaatagaacgactctttcttacaagagtttcttacaggtacaggagtgaaacaaaactaaagaaagagagaaagaataaagtttggcaaaatgattaatgcaaaacgatcaattaaagaaaaaagttgatacaacaattcgactactcaatcaattagtagtatccctagagtccactcctcccccatactactagtgaaagagaaaatgtaaagactaccattaaagcagcccaagcgagacttactatatccatgtaaattatgtctcctatttctatgaaggaattattctactattgatcaataatcatagtggaatcaagggtacagagtcaaaaagggattctgccctaacgctatggatgaatcagttcaaggaatttactcctaacaaattcttataggatttctggtagaattggagagcattaagtataaatacgatacatagcccttttccttaaaaaagagtacggggatgatgtcctgaatagaagacgcgggaataggaagattttttcttccttttgttaccctttttttataagcaaaggacgtcagaatataccataaaattaggatagataaatatttattggatacctaccttgcctatgtttatttttaacctaaaccctatagcccttctatcattctatgaaagaatgaggagactttatccacaactccgaaattgatttttgatcagcctattcaatctgattctcgacagaatcagtagcccttactttagtgtatgtaggtagcataagatgtatgataaataaaatgtatgataattaggaagtcttgatattccttcgtggagtcccttcttcaatcttagattg-aaaaaaaaaatgccccttaggggccctttggatatcaagatttctgacatcttagccttgtaattttgaattctcgaatcgaatcaattaaaattaataaaagaataaggaaacgcaacctcatccttattggtagccgtttgggccactaccgacaaaacaaaccctagtttgaggatagaactatggattctcaaaatccagtatcgccaggcctagttactctcttgccccaacttatgcagggtacgaatttgtcgagttcgatcagtactataagcctaagtattttattgatcaggcggcacccagatttgaactggggataaaggatttgcagtcccctgccttaccgcttggccatgccgccaaaaaatccgatctaaaatagagaaaagagcaagtattcatccaggttttcttactaaaacctcctttcttttatcttgaatctaattctacttacttttttccaatctttttcaaaaaatctattcctgctttttttgaatccagtttcgattattctcctcgatggattctatcttaaaacaaacattgctaacactagaaaacttcccttttctttctattgagatgaaaaaagagaaaaagtggatttccagtcacaggctgcaaaattcagaacaaattggaaccattaactagaattcgatttttttttgaattgcagtagtgaacgactcttaaatcggtattctctccccccttccttttaatggcataataaaatagaatggatttatgcctaatccgtgtataggtaaactacaggtccgaacagcattattatccataacagcattattatccatggatcccccttatgtacatatctctatggggaatcgtgctttaatttttcattgcattaaatatcttgaataaaaaaaagaaatttggtctgatatagagtatgacctgaccatcttggcccacccaagtgaaattacgataaaagcagggatatgtggagaggtggataactagattggcatgtacttaaaaaaaggacttactttattttaggattctacaatgaaatcctatattttctagcaattctactactacgaaacaaaaaagaaccctcaaattcttattcttttttgaaattaaactaagcgtgctattctaaatcgaactaaagtcaaattttctagtgcttataaattattatattatggctttatcccattcatagaaaggagataaaatgagaaatctttgccatccaatctgattagtatcataaagtgtaagtggcagaatttttttctaggaatgttttatcaattcattttcattcgatttgtacccctggcaaattcgaactttcgtcgaaattgtctctattcatatgtatgaaatacatatatgaaatatgtatgtggagttccctagaatttcatgtgattcagtaaacagaatatggattccataattgctagatcgatccatagggattgatgaagagtgagctgataatggaatttttcttcgataaacaggaaacttaagattaagatgctccggaatggaaatgagggaatgtccacaatacccggatttagtcagatccaattcgagggattttgtaggttcattaatcaaggcttggcagaagaacttgagaagtttccaacaattaaagatccagatcacgaaattgcatttcaattatttgcgaaaggatatcaattgctagaaccctcgataaaagaaagggatgctgtgtatgaatcactcacctattcttccgaattatatgtatctgcgagattaatttttggtttcgatgtgcaaaagcaaaccatttctattggaaacattcctataatgaattccttaggaacctttataataaatggaatataccgaattgtgatcaatcaaatattgctaagtcctggtatttactaccgctcggaattagaccataagggaatttctatctacactgggactataatatcagattggggaggaagatcggaattagcaattgataaaaaagaaaggatatgggctcgcgtgagtagaaaacaaaagatatctattctagttctatcatcagctatgggttcgaatctaaaagaaattctagataatgtttcctaccctgaaattttcttatctttcccgaatgctaaggagaagaagaggattgagtcaaaagaaaaagctattttggagttttatcaacaatttgcttgtgtaggtggggacctggtattttcggagtccttatgtgaggaattacaaaagaaattttttcaacaaaaatgtgaattaggaaggattggtcgacgaaatatgaatcggagactgaatcttgatatacctcagaacaatacattcttgttaccacgagatgtattggccgctacggatcatttgattggaatgaaatttggaacgggtatacttgacgatgacgatatgaatcacttgaaaaataaacgtattcgttcggttgcggatctgttacaagatcaattcggactggctcttggtcgtttacaacatgcggttcaaaaaactatccgtagagtattcatacgtcaatcgaaaccgactccacaaactttggtaactccaacttcaacttcgattttattaataactacttatgagaccttttttggcacataccccttatctcaagtttttgatcaaaccaatccattgacacaaactgttcatgggcgaaaagtgagttgtttgggtcctggaggattgacggggagaactgcaagttttcggagccgagatattcatccgagtcactatgggcgtatttgtccaattgacacgtccgaaggaatcaatgttggacttactggatccttagctattcatgcgagaattgaccactggtgggggtccatagagagtcccttttatgaaatatctgagaaagcaaaagaaaaaaaagagagacaggtggtttatttatcaccaaatagagatgaatattatatgatagcagcaggaaattctttgtccttgaatcagggtattcaggaagaacaggttgttccagctagataccgtcaagaattcctgactattgcatgggaacagattcatgttagaagtatttttcctttccaatatttttctattggaggttctctcattccttttattgagcataatgatgcgaatcgggctttaatgagttctaatatgcagcgccaagcagttccgctttctcggtccgagaagtgcattgttggaactggattggaacgccaaacagctctagattcgagggtttccgttatagccgaacgcgagggaaagatcatttctactgatagtcacaagatccttttatcaagtagtgggaagactataagtattcctttagttacccatcggcgctctaacaaaaatacttgtatgcaccaaaaacctcggattctgtggggtaaatccattaaaaaaggacaaattttagcggagggagctgctacagttggtggggaacttgctttaggaaaaaacgtattagtagcttatatgccatgggaaggttacaattttgaagacgcagtactaattagcgaacgtttggtatatgaggatatttatacttcttttcacatccgaaaatatgaaattcagacggatacgacaagccaaggctccgctgaaaaaattactaaagaaataccacatctagaagaacatttactccgcaatttggacagaaatggagttgttaggttgggatcctgggtagaaactggcgatattttagtaggtaaattaacgcctcagatagcgagcgaatcctcgtatatcgcggaagctgggttattacgggccatatttggccttgaggtatccacttcaaaagaaacttctctcaaactacctataggtggaagagggcgcgttatcgatgtgaaatggatccagagggaccccctagacataatggttcgtgtatatattttacagaaacgcgaaatcaaagttggggataaagtagccggaagacacgggaataaggggatcatttccaaaattttgcccaggcaagatatgccctatttgcaagatggaacacctgttgatatggtcttcaatcccttaggagtaccctcacgaatgaatgtgggacaaatatttgaaagctcgctcggattagccggggatctgctaaagaaacattatagaatagcaccctttgatgagagatatgagcaagaggcttcaagaaaacttgtgttttcagaattatatgaagccagtaaacaaacaaaaaatccatgggtatttgaacccgagtacccgggaaaaagcagaatatttgatggaagaacaggagaccccttcgaacaacctgttctaatagggaagtcctatatcttaaaattaattcatcaagttgatgagaaaatccatggacgttctactgggccctactcacttgttacacaacaacccgttagaggaagagccaagcaagggggacaacgagtaggagaaatggaagtttgggctttagaaggatttggtgttgctcatattttacaagagatacttacttataaatctgatcatcttatagctcgccaagaaatacttaatgctacgatctggggaaaaagagtacctaatcacgagtatcctccagaatcttttcgagtgctcgttcgagaactacgatctttggctctagaactgaatcatttccttgtatctgagaagaacttccaggttaatagggaggaagtttgatcggaataaatataaattcttttcttatttatgattgaccaatataaacatcaacaacttcaaattggactcgtttcccctcaacaaataaaggcttgggctaacaaaaacctacctaatggggaagtcgttggcgaagtcacaaggccctctacttttcattataaaaccgataaaccagaaaaagatggattgttttgcgaaagaatctttggacccataaaaagcggaatttgtgcttgtggaaattctcgagcgagcggagctgaaaacgaagaggaaagattttgccaaaaatgcggggtagaatttgttgattctcggatacgaagatatcaaatgggatacatcaaactcgcatgtcccgcgactcatgtgtggtatttgaaaggtcttcctagttatatcgcgaaccttttagataaaccccttaagaaattggagggcctagtatacggtgatttctcttttgctaggcccagcgctaaaaaacctactttcttacgattacgaggtttattcgaagatgaaattgcatcctgtaaccacagcatttctccctttttttctaccccaggctttgcaacatttcgaaatcgggaaattgcgacaggagcaggtgctattagagaacaattagcagatttggatttgcgaattattatagagaattccttggtcgaatggaaggaattagaagacgaggggtatagtggagatgaatgggaagatagaaaaagacgaataagaaaagtttttttgattagacgcatgcaattggcgaaacattttattcaaacaaatgtagaaccagaatggatggttttgtgcttattaccagttcttcctcccgaattgagacccattgtttataggtctggggataaagtagtgacttcggatattaatgaactttataagagagttattcgtcggaacaacaaccttgcctatctattaaaaagaagtgaattagcgccagcagatttagtaatgtgccaggaaaaattggtacaagaagccgtggatacacttcttgatagtgggtcccgcgggcaaccaacgagggatggtcacaataaagtatacaaatcactttcagatgtaattgaaggtaaagagggaaggtttcgcgagactctgcttggaaaacgggtcgattactcggggcgttctgtcattgttgtgggtccttcgctttcattacatcaatgtggattacctctagagatagcaataaagctttttcagctatttgtaattcgcgatttaatcacgaaacgcgctacttctaatgtcaggattgctaaaaggaaaatttgggaaaaggaacccattgtatgggaaatacttcaagaagttatgcggggacatcctgtactgttgaatagagcacctaccctgcatagattaggcatacaggccttccaacctactttagtggaggggcgtactatttgtttacacccattagtgtgtaagggtttcaatgcggactttgatggggatcaaatggctgttcatctacctttatccttggaagctcaggcagaagcccgtttacttatgttttctcatatgaatctcctatctcccgctattggggatcctatttgcgtaccgacccaagacatgcttatcggactttatgtattaacgattggaaaccgtcggggtatttgtgcaaatagatataatagttgcggaaactatccaaatcaaaaagtaaactacaataataataattataagtatacaaaagataaagaaccccatttttctaattcctatgatgcactgggagcttatagacagaaacgaatcagtttagacagtcccttgtggctccgatggaaactagatcaacgcgtcattgggtcaagagaagttccgattgaagttcaatatgaatctttggggacttatcatgagatttatgcccactatctaatagtgggaaatagaaaaaaagaaatccgttctatatacattcgaagcactcttggtcatatttctttttatagagaaatagaggaagccatacaaggatttagtcaggcctattcatacactatctaaacaaggaagttagattcggcgatgcccctccctttcggggggcattccgatttcgctagtatcatcatttttgccgcgcgaatccagattgagattaaggaaaggaagttaattaaattttcgaatcactgactcaggcccattgtcgaatcctactcagcaattgtcgaatcctactcagccgaaaaagggggtacttatgtatggcggaacgggccaatctggtctttcataataaagagatagacggaactgctatgaaacgacttattagcagattaatagatcatttcggaatgggatatacatcccatatactggatcaaataaagactctgggctttcatcaagccactactacatcgatttcattaggaatcgaggatcttttaacaataccatctaagggatggttagtgcaagacgcggaacaacagagttttcttttggagaaacactattattatggggctgtacacgcggtagaaaaattacgccaatccgttgagatatggtatgctacaagtgaatatttgaaacaagaaatgaattcgaattttcggataacggatccttctaatccagtctatctaatgtctttttcaggagccagaggaaatgcatctcaggtacaccaattagtaggtatgagaggattaatggcggatcctcaaggacaaatgattgatttacctattcaaagcaatttacgcgagggactttctttgacagaatatataatttcctgctacggagcccgcaaaggggttgtagatactgctgtacgaacagcggatgctggatatcttacacgtagacttgttgaagtagttcaacatattattgtgcgtagaagagattgtggtactatccgaggtatttctttgagtcctcaaaatgggatgacggaaaaactttttgcccaaacactaattggtcgtgtattagcagacgatatatatattggttcacgatgcattgccgctcgaaatcaagatattggaattggattagtcaatcgattcataactgcctttcgagcacaaccatttcgagcacaaccaatatatattagaaccccctttacttgccggagcacatcttggatctgtcaattatgttatggtcggagtcccactcatggcgatctggtcgaattgggggaagccgtaggtattattgcaggtcaatcaattggggagccagggactcaactaacattaagaacttttcatactggcggagtattcacagggggtactgccgaccttgtacgatccccttcgaatggaaaaatccaattcaatgaagatttggttcaccccacacgtacccgtcatgggcagcctgcttttctatgttatatagacttgcatgtaactattcagagtcaggatattctatatagtgtgaatattccctcaaaaagcttgattctagtgcaaaatgatcaatatgtagaatccgaacaagtaattgcggagattcgtgccggaacgtccactttgcattttaaagaaaaagtacaaaagcatatttattccgaatcagacggggaaatgcactggagtactgatgtttaccatgcgcccgaatatcaatatggtaatcttcgtcgattaccaaaaacaagccatttatggatattgtcagtaagtatgtgcagatccagtatagcgtctttttcgctccacaaggatcaagatcaaatgaatactt------------------------------------------------atgatcaagtaagacatagactgttggatacttttggtaaaaaagatagggaaattcttgattattcaacgccggatcgaatcatgtccaatggccattggaattttgtctatccttctattcttcaagataattcggatttgttggcgaaaaagcgaagaaatgggttcgtcattccattacaatatcatcaagaacaagagaaagaactaatatcctgtttggggatttcaattgaaataccctttatgggtgttttacgtagaaatactatttttgcttattttgacgatccacgatacagaaaagataaaaagggttcaggaattgttaaatttagatataggaccctagaggacgaatataggactcgagaggaagactcagaggacgaatatgggagcccagagaacgaatataggacccgagaggaagaatatgaaaccctagaagacgaatataggactcgagaggacgaatatgaaaccctagaagatgaatatgggatcctagaggacgaatatgaagccctagaagacgaatatgggatcctagaggatgaatataggactggagagaaagactcagaagacgaatatgggagcccagagaacgaatatagaacccgagaggacgaatatggaactctagaggaagactcagaggacgaatatgggagcccggaggaaggctcagaggacatgggactttagaggaagactcagaagaagactcagaggacgaatacgggagcccagaggaagattccatttttaaaaaagagggtttgattgagcatcgaggaacaaaagaatttagtctaaaataccaaaaagaactagatcggttttttttcattcttcaagaactgcatatcttgccgagatcctcatccctaaaggtacttgataatagtatcattggagtggatacacaactcacaaaaaatacaagaagtcgactaggtggattggtccgagtgaagagaaaaaaaagccatacggaactcaaaatcttttccggagatattcattttcctgaagaggcggataagatattaggtggtagtttgataccaccagaaagagaaaagaaagattctaaggaatcaaaaaaaaagaaaaattgggtctatgttcaacggaaaaaaattctcaagagcaaggaaaagtattttgtttcggttcgacctgcagtcgcatatgaaatggacgaagggagaaatttagcaacacttttcccgcaagatctcttgcaagaagaggataatttccaacttcgacttgtcaattttatttctcatgaaaatagcaagttaactcaaagaatttatcatacgaatagtcaatttgttcgaacttgcttagtagtgaattgggaacaagaagaaaaagaggaggctcgtgcttcccttgttgaggtaagagcaaatgatctgattcgcgatttcctaagaattgagttagtcaagtccactatttcgtatacacgaagaaggtatgataggacaagtgcaggaccgattcccaataataggttagatcgcaccaattccttttattccaaggcgaagattcaatcacttagccaacatcaagaagctattggcaccttgttgactcgaaataaagaataccaatctttgatgattttgtcggcatccaactgttctcgaattggtttattcaagaattcgaaatatcccaatgcggtaaaagaatcgaatcctagaattcctattcgagatatttttgggcccttagccgctattgtacctagtatatcgaatttttcttcatcttactatttactaacgcataatcagatcctgttaaaaaaatatttgttccttgacaatttgaaacaaaccctccaagtacttcaagggcttaaatactctttaatagatgaaaatcaaaggatttcgaatttcgatagtaacatcatgttggatccattccatttgaattggcactttctccatcatgattcttgggaggagacatcggcaataattcaccttggacaatttatttgcgaaaatgtatgtctatttaaatcgcacataaaaaaatctggtcaaattttcattgttaatattgattcctttgttataagagcagctaagccttatttggccactacaggagcaactgttcatggtcattatggagaaatcctttacaaaggagataggttagttacgtttatatatgaaaaatcgagatctagtgacataacgcaaggtcttccaaaagtagaacaaatctttgaagcgcgttcaattgattcactatcgccgaatctcgaaaggagaattgaggattggaatgagcgtataccaagaattcttggggtcccctggggattcttgattggagctgagctaaccatagcccaaagtcgtatctctttggttaataagatccaaaaggtttatcgatcccaaggggtacagatccataatagacatatagagattattatacgccaagtaacatcaaaagtgcgggtttccgaagatggaatgtctaatgttttttcacctggggaattaatcggactattacgagcagaacgagcaggacgagctttggatgaatcggtctattatcgggcaatcttattgggaataacaagggcttccctgaatacccaaagtttcatatctgaagcaagttttcaagaaactgctcgagttttagcaaaagctgccctacgaggtcgtattgattggttgaaaggcctgaaagaaaacgtagttctgggggggattatacctgttggtaccggattccaaaaattggtgcatcattccccacaagacaagaacctttatttcgaaattcaaaaaaaaaatctattcgcgtcggaaatgagagatattttgtttctccatacagaattagtttcttctgattctgatgtaacaaacaatttctatgagacatcagaacccccatttatacgatttaaggatacataaagcagatttttttatttaaactagacttttgaccttagaacactaacaggtcagattttagatttttattttattttaataagtaaaagaagtcagttaattcattaaggttacgtttataccatgtatcaatggccaattctcagtggaaggttacatcggaacaattattatttatttcaagctatttcggctctttcttaattttcaaaaaaaagaaataaattccgtaatggaatggtaggatgaaaaaaaaagaaaaaatcaaaaggaagtgtggaaaaaatgacaagaagatattggaacatcaatttgaaagagatgatagaagcgggagttcattttggtcatggtattaagaaatggaatcctaaaatggccccttacatctcggcaaagcgtaaaggtactcatattacaaatctcgctagaacggctcgttttttatcagaagcttgtgatttagtttttgatgcagcaagtcagggaaaaagcttcttaattgttggtaccaaaaaaagagcagcggatttagtagcatcagctgcaataagggctcgttgtcattatgttaataaaaagtggttcagtggtatgttaacgaattggtcgattacgaaaactagactttctcaatttagagacttaagagcagaagaaaagatgggaaaattccaccatctcccaaaaagagatgtggcaatcttgaagagaaaattatctaccttgcaaagatatctcggcgggatcaaatatatgacgaggttgccggacattgtgatcgtccttgatcagcaaaaagagtatatagctcttcgggaatgtgccattttggggattcctactatttctttagtcgatacaaattgtgacccagatctcgcaaatatatcgattccagccaacgatgacactatgacttcaattcgattgattcttaacaaattagtatttgcaatttgtgagggccgttctctctatataagaaatcgttgattaagaagaatagttcattcttgggtaactgcgtagatttatgggatcacttactattcttttttgttttgcatagataaaagaaggggaatattgatatatattagagggtattgatatatattatcatctgatgtgatttcttggtatcctaaatataagattaatacttcaagttgcagagttgagaaagagatggttgaatcaaaagaattccttttttgaagttcaatttttatcagaggacaatatgaatattataccatgttccgttaaaacactcaaggggttatatgatatatcgggtgtagaagtaggccaacacttctattggcaaataggaggtttccaaattcatgcccaagtactcatcacttcttgggtcgtaattactatcttgctaggttcagttatcatagctgttcggaatccacaaaccatcccgaccgacggtcagaatttcttcgaatatgtgcttgagtttattcgagacttgagcaaaactcagattggagaagaatatggtccctgggttccctttattggaactatgttcctttttatttttgtttcgaattggtcgggtgctcttttaccttggaaaattatacagttaccccatggggaattagcagcacccacgaatgatataaatactactgttgctttagctttactcacatcagcggcatatttttatgcgggtcttagcaaaaaaggattgagttatttcgagaaatatattaaaccaactccaattcttttaccaattaacatcctagaagatttcacaaaaccattatcgcttagttttcgacttttcgggaatatattggcggatgaattagtcgttgttgttcttgtttctttagtccccttagtagtccctataccggtcatgtttcttggattatttacaagcggtattcaagctcttatttttgcaacgttagccgcagcctatataggtgaatccatggaaggtcatcattgaattgactagttttcaaaatagtctttttttttagcttagctcaattcatgcatggttccagataatccgcttggttggaaaactaaatagttagaaatgcgtatgaatatacaacctagagttgtaggagagagaatagactatattacggaattgtcaaagtatatatgcattaaggggggcggagtcaggctagatctatatccttaatgtctataagtccagtcatcttttgtgcgggtttttaaggaatgattttagaatccgattcatcaatagaaaatgagaaaatacgcaaaatagaagaaacaaatgtatatgggatattatatattcctaagttagattcattatctaatccgatatatcgaattccctctatatggaattggattccatatccagttctatgcagcatattgttatcaattgtatatcttgatttaattcctattggatttggattaggtcgatttcaataggggttcttcctctatttcgtcttttattatggattagatgataggggaaaaaataggaactcaaggatatcgaagagtaaagaaagaagaatggaatgaaagagtggttggttggaaagaaagagaaatagaataatgagaatcatatggatttacacaaacctctaatgattagaaactaaaaatgagatctcgaagtagttcggacaattcagattatcatttcaatttgtactttttagttacttctccccaatagagcttagaaataagaatttcttggttgattgtatccttaaccatttc-tttttttttgacacgaggaactcaccatgaatccactaattgctgctgcttccgttattgctgctggattggccgtagggcttgcttctattgggcctggagttggtcaaggtactgctgcaggacaagctgtagaaggtattgcgagacagccagaagcagaaggtaaaatacgaggtactttattgcttagtctagcttttatggaagctttaacaatttatggactagttgtggcactagcgcttttatttgcgaacccttttgtttaatcctaaaaaagaaaatgagtcctttagattagatacttttttctttttttagtaaattggtatttgcttctgcaattccaattatatcaatactttactcctatttattactcctggaattacctatttatcgggacagacaataccccaccccaggaagggctgatttgaggatgatcaatttagaggatatgctcgccttcttccttcccgtccttagtttaggacagtggaaagtctttttccttttattttaggaatttttggaacatttcaacaaaggagtctttcacaggtcaaacgagacctaagacttaatctaaaagaaattattagattgaatctatttgcattaaaaaaaattacattaaaaaaaccgatcaaaaaagggcgagcgaagtaagtgatcgaaaaactttgctctttgttcgtcctatctataagaggagagcatatgaaaaatgtaacccattctttcgtttttttagcccactggccatccgctgggagtttcgggcttaataccgatattttagcaacaaatctaataaatctaactgtagtggttggtgtattgattttttttggaaagggagtgtgtgcgagttgtctatttcaagaatagattggatctatccggctgcactttaaaatattttttagtattttttggataaataagaaaaaggtgcacgatctcgacgaattacttctgaataaattcagaaatcatatggaagaaccatagcatttcgcgactcattggtaaatcaactttgattctctatagaccaataatgtgagaccattaacacggttaaagctaaactgcttgaagtccaggcaaaaaggggtactctttctacaactatattagtattagtaccgaaatgctttaaacgggaaatagctaatgtagaatttatctgatataaaacactcatatcgataaaatggtttgaactatttactagaagggcaccctgcccttttttatccaatgccgaatcgacgacctatgtataaaataaaaaaag-agaaattttttggatttgaagaaaaaaaaagaattctatcaattttcattttccatttatttagttagtttttcttaatgaaattgaaattattaactaaagggcaaatacaaataaagaaacaactttgctgaccatgatagatttttatctaggcggaagagtcctcttaatatttatctagtcttatattcttaatatgggtttcggtatattgaaatataaacagaaaagagaagatagaggataggctcattacataaaaaaaaagatatggaaatagccatagcaaaaaaagaaaaaaaaggagcgtgagagccaaatgaatcgaaagattcatgtttggttcgggaagagatcataaaaattgtaaacttaatagcaagataatctactttcattaaaagatttattagataatcgaaaacagagaatcttgagtactattcgaaattcggaagaattgcgtagagggaccattgagcagctcgaaaaagctcgggttcgattacagaaagtcgaactagaagcagatgagtatcgaatgaatggatactctgagatagaacgagaaaaagcaaatttgattaatgctacttctattagtttggaacaattagaaaagtctaaaaacgaaatcctttattttgaaaaacaaagggcgatgaatcaggtccgacaacgggttttccaacaggccgtacaaggagctctaggaactctgaatagttgtttgaataccgagttacatttccgtacgattcgtgctaatattggcattctcggggccatagaatcgaagaaataattaaattaattaggccttgaacttctactttcgtttagaatttaggcattatttttccccttgcttccgaaaaaaagagtcaagaaacactaatggcaacccttcgagtcgacgaaattcataaaattctccgcgaacgtattgaacaatataataggaaagtagggattgagaatattggtcgcgtaattcaagtgggggatgggattgctcgtattataggtcttggtggaataatgtcaggtgaattagtcgaatttgcagaagggactaggggtattgctctgaatttggaatccaaaaatgttgggattgtattaatgggcgatgggttgatgatacaagagggaagttttgtaaaagcaacaggaagaattgctcagatacccgtgagcgaggcttacttgggtcgtgttgtaaatgctctggctaaacctattgatgggagaggcgaaattgtagcttcggaatctcgcttaattgaatctcctgctccgggtataatttccaggcgttctgtatatgaaccccttcaaacagggcttattgctatcgattcgatgatccccatagggcgcggtcagcgagagttaattattggggacagacagactggcaaaacagcagtagccacagatacaattctcaatcaaaaagggcaagatgtaatatgtgtttatgtagctatcggtcaaagagcatcctccgtggctcaagtagtaactactttccatgaagagggggccatggaatacactattgtagtagctgaaatggcggattcacctgctacattacaatacctcgccccttatacgggagcagccctggctgagtattttatgtatcgcgaacggcatactttaataatttatgatgatctctccaaacaagcacaagcttatcgccaaatgtcccttctattaagaagaccccccggccgcgaagcttatccaggggatgttttttatttgcattcacggcttttagaaagagccgctaaattaagttctcttttaggcgaaggaagtatgaccgctttaccaatagttgagactcaatctggagacgtttccgcctatattcctactaatgtaatctccattactgatggacaaatattcttatccgcggatctatttaatgccggaattcgacctgctattaatgtgggtatttctgtttccagagtaggatccgcggctcaaattaaagccatgaaacaagtagctggcaaatcaaaattggaactagctcaattcgcagaattacaagcctttgcacaattcgcctctgctctcgataaaacaagtcagaatcaattggcaaggggtcgacgattacgggaattgcttaaacaatcccaatcaaaccctctcccagtggaagagcagatagctactatttataccggaacgagaggatatcttgattcgttagaaattgaacaggtaaagaaatttctggatgagttacgtaaacacctaaaagatacgaaacctcaattccaagaaattatatcttctagcaagacattcaccgagcaagcggaaatccttttgaaggaagctattcaggaacagctcgaagggttttcccttcaggaacaaacataaattttgcatgtctactcttgttagtagaagaggaatcgttgagaaagatttttcatttgaatcatgcaaaaaagttttcttagtttttagtataattatttaaagaatagatagaaataagattgcgtccaataggatttgaacctataccaaaggtttagaagacctctgtcctatccattagacaatggacgcttttctttcatattttcttctttcttttcgtttttttttctcttgttccgataaaaaactcttagaccgaaactcttttaggaaagaaaaaaaaatccatatacaaatggatgatgcatatatcataaagaaggaatatggagcgggtagtgggaatcgaacccgcaaccccaaggttatgagccttgtgagctaccaaactgctctatcctcttaaactaaagagcggggaactagtggataaaagggggttggatacgcccctctaccatatctatacaaatagaatagtccatttatacagaatggtaaagagggctcttctacgatcatccattctagaaatccatacaaatatgaaagaaagggtattttatccttaccaactggatcttgttgcacccggtaacaaacatgcataaaccatttctcgaagtatgtgtccggatagtccaaagtctcgatagttagctctaggtcttccggtcaaaaaacaacgtcgatgaaggcgtgtaggtgcactattacgtggtagggattgcaatttttctcgcattttcgttttttcactcaaactcaagggggaaactttacttcttatctttttttttgaagatcgacgaatcaaatgatatttctgttctaatttctgccgcttcttctccctctgaatcaaacttttttttgccataatgtgccgttcctattattaccaagtatatggttctaatcctagatggaaaaataaatagaaaaagaaatctaagaaggcggatcctccctctccatcaagagtaatgaactaggtgctggtacagtacaaaaaaacaaaaaaaactaactaaattaaccaaacttgcctgatgttgaggcaatcaagaaagctgcataagtgaatatataacccacggaaaagtgggctaatccaaccaatcttgcttgcacaatggaaagagccacgggcttatctctccagcgaattaaattagccaaaggtgtgcgttcatgagcccatgctaaagtctcaattaattcctgccaatatccacgccaggaaattaagaacataaatccagtagcccaaacaagatgtccaaataagaacatccacgcccataccgataaactattcatcccaaaaggattatatccattgataagttgtgaagagtttaaccataggtaatctcttaaccatcccatcaaataagtggaggattcattaaattgtgaaacgttgccctgccataatgtgatgtgtttccaatgccaataaaaagtaacccatccaatggtatttaacatccagaaaactgccaaataaaacgcgtcccaagcagaaatatcacaagtaccgccgcgccctgggccgtcacaaggaaaactatacccaaaatcctttttatccggcattaatttggaaccgcgtgcatctaaagcaccctttactaaaatcaatgtagttgtatgcaaacctagagcaatagcatgatgaaccaagaaatctccaggtcctattgttaagaaaagagaattactattctcattaacagcattcaaccatccgggcaaccatagggttcgacctgcattgaaagcggggccgctcgttgaagataagagtatatcgaacccatatgtcgtcttaccatgagcagattgtatccattgggcaaatataggttcgatcaagatttgcttttctggagtaccaaaagcaagcatgacgtcgttatgaacataaaggcccaaggtatggaatcctaggaagaggctagcccaacttaaatgagatatgatagcttctttatggtctaacattcttgccaatacattatcctcattctgttccggattgtaatccctaatgaaaaaaatagctccatgagcaaaagcccctgtcatgatgaaccctgcaatatattggtgatgagtatataaagcagcttgagtggtaaagtcttgtgctatgaatgcataagcaggtaaagagtacatatgttgagctactaaggaagtaataacccctaaagaagctagagcaagacctaattgaaaatgaatcgaattattgattgtgtcgtaaaggcccttatgcccacgccctaatcgaccccccggaggagtatgtgcttctaaaagatctttgatactgtgcccaattccgaagttagttcgatacatatgaccggcaatgagaaaaataaatgcaatagctaaatgatggtgagcaatatcggtcagccacaaactttgtgtttgtggatggaatcccccaagaagagttagaatggcagttccggctccttgagcggtaccaaataaatgattactcgaatcagggttttgggcataaagattccactgacccgtcagaaggggtcccaacccctggggatagggtaatacatctaagaaattattccatcgaacgtactcccccctggatccgggaatagcgacatgaactaaatgtcctgtccaagccaaagaacttaccccgaaaagtcctgacaaatgatgattgagacgagattccgcgtttttgaaccacgaaaggcttggtttccatttgggttgtagatgtaaccaaccccctattaaggatagcgtagaaagaaataatagaaacagagctccagtataaagatctccattggtgcgtaatccaattgtataccaccactgataaaccccagaataggcgatattcactggaccggcagcacctcctcgagtaaaggcttccacagcgggttgaccaaaatgaggatcccaaatcgcatgagcaataggccttacgtgtaaaggatcctgtatccatgattcaaaatttccttgccaagctacatgaaacagatttccggatgtccatagaaagattattgctaactgcccaaagtgagaagcaaaaatgttctgataaagacgttcctcagtaatatcatcatgactttcgaaatcatgtgcggtagcaataccaaaccaaatacgacgagtagtggggtcctgagctaagccttggctaaacctgggaaatcttaattccataatgcctttcaaatcctcctagccactatcctactgcaataattctcgctaagaagaatgcccatgttgtggcaattccacccagaaggtaatgggttactcctacagcacgtccttgtataatgctcaaggctctaggctgagtagcaggagcaacttttaatttgttatgagcccaaacgatagattcaatgagttcttgccaataaccacggccgctgaataaaaacattaaactgaaggcccagacaaaatgagcacctaagaaaaaaagaccatatgcagataatgaagaaccataagactgaattacttgggatgcctgtgcccacaagaaatctcggagccacccattaatcgtaatggaactctgtgcaaagtttccccctgtgatatgagttaccatcccttcatcgcttatagtaccccaaacatccgactgcattttccaactgaaatggaaaatgactaccgaaattgcattgtacatccagaatagacctaagaaaacatgatcccaggcggatacttgacatgttccccctctcccaggcccatcgcaagggaagcgaaaaccaagatttgctttatcgggtatcaaacgggaactgcgagcaaataaaacacctttcaaaagtattaatacagtcacatggatggtaaatgcgtgaatgtgatggactaaaaaatctgcggttcctaatggaataggtaacaaagctactttgccgcctactgctactaactcgccacctccccacgttaagctggtacttgttgttgcaccaggagctgttacgccaggcgcgttagcatggatattttgtacccattgagcaaagatgggttgtaattgtatggcggtatccgaaaacatatcttggggacggcctaaagcactcatggtatcattatgaatgtacaagccaaaactgtgaaaacctagaaatatacatacccagttaaggtgggatatgattgcatcgcggtgtctaaggacgcgatctaatagatcgttgtatcgagtagttggatcatagtctcttaccataaaaatggctgcatgtgcagcagcaccgactattagaaatccgccaatccacatgtggtgtgtgaacaaggaaagttgtgtaccatagtcagtagctaggtatggataggggggcatagagtacatatgatgagctacaacaatggttgtagagcctagcatagctaggttaagagataattgagcgtgccatgacgttgttaggatttcatagagacccttatggccttgtcctgtaaatgggcccttatgagcttccaaaatatctttaagtccatgaccaataccccagttggtcctatacatatgacctgcgatcaggaaaagaatagcaatagctaaatgatggtgcgcaatatcgctcaaccatagacctccggttattgggtctagtcctccgcgaaaactcagaaattctgcgtatttggaccaattcaaggtgaaaaagggggttgctccttcggcaaaactaggataaagttgagccaaaaggtcgcgattcaagataaattcatgaggaagtggtatctctttaggatcaaccccagcgtcaagaaattggttaattggtaaagatacatggatttggtgtcccgcccaagaaagagacccaagtcctaataaccccgctaagtggtgattcaacatggattctacatcttggaaccaggccaatttgggagcggccttgtgataatggaaccaaccagcaaaaagcattaacgatgcaaaaatcaatgcaccgattgcggtacaatagagttgtaattcattagttattccagatgctcgccaaagctgaaaaaacccagaggttatttggattcctcggaaacccccgcctacatcaccattcaatatttcttgccctactattggccaaactacctgagcactgggtccaatgtgagtaggatcacttagccatgcttcataattggaaaaacgggcaccatggaagtacatgccactcaaccaaagaaagataatggagagttgaccgaaatgagcactaaagacttttcgagagatctcctccaaatcaccggtatgactatcgaaatcgtgagcatcagcatgtaggttccagatccaagtggtagtatcagggcccttagctattgttcttgagaaatggccgggtttggcccattcctcaaaagatgtttttacaggatccctatccacaacaatttttacttctggttccggcgaacgaataatcattaagtcctcctctttccggacaagacatacaaagagacccgccaactgtctttttagtgaacctttgaaagatagatattatgattagtccttttctttactatctatggtctaccgtccttctactttttttttagttattcactggagcaattatatattgaagtcaatccgaggcaagtgttcggatctattatgacataaggattaggtgcctaacggacattgtttattttggaaaattatttcccgacgtactaaaaaaaacctttttttaatttacgaagctagtgtatttttttttgagggtataagctcctatctacatctactttccttgagtatagatttttttattcgattccaaattccaagataactcattagaattattaataagacggtcctgatatattagcaatatttagatcgccccctttattcgctttattacttctattctagaccctatccctatcgtttatccttatgaaatataataaaaaatagaaggtagaagaaagggatataatgaaattcttgattcgatcttccgacctaatttatttgattaatggatcaacaaccaaaccacccattttatgaaaaaggagagtggtcttattcaaattcaaagcgcttcgtaatcttcaaccagttctgtgcttcaatataatttcccggagtaagcgctatagcttgtttccaatactcagcagcttgatcaaaccaagcttccgcaatttccgaatcaccctgtagaatggcctgttctcctcggtcggaataggcagttccttcccctagaaccgtacttgagagtttcctacctcatacggctcagaaattgctatcctaatttcccctatcttaactgaattcgatttctcaaaaatcgatccaatttcttcttgggttaagcagaagaagttaattacctaagtttcaaaccctaattttgatcaataatcagtttgatcttttctcccaccttcagaagaatgaagcatagatagacctatagccttcgttcgaattttctgaaaggtaactatctcggtttcttatatgaaatttctatagaatccttgaaaaagactttttcccataagaaagaaaaaagaacttactatctttgggatctgatactacaccgctgcttaattccttagtggatcggctctattacataagcagattcctaaattttgccccatatcatgggataagtaagcagttttttttagttgtatcgacccagtcgctcactaatggatctttacggtgctttctctatcaatttgggaactttatccatagagtagtagtataggccatactttcttcctattttgattctcgtgaagtgtccttccttcctacagctgatagggcaaaatcgttgttttgacgatccctatgtagaaagccctttttctagtatttactagaaaatttgatcctttctttttttttcttctttctatagtggagatagtcgcacgtaatgacagatcacggccatattattaaaagcttgcggtaagaaggggtttcgttctagtgcccggaaataatattccaaagcctttgtatgctctccattgcttgtgtgtataaggcctatattatagagtatataacttcgatcatagggatcaatttctagtcgcgtagcttcataataattctgcaaagcttccgcataatttccttcggattgagccaacatccgttacggtcgttcattctattcaaaaaatctccgttccaaaaccgtacatgaggttttcatctcatacggctcctcccttctgtacatagtactaagcgaaataatctatagaataaaaatagaattagtcccatcttattatgaaccgaaaggggctggtatttttccaagaaatctctagccaaccttcccgcaagaggtttttcttaacaccaatgaattctattaatgctagaggaaaacgatagctccaagaatttctttgttctcaacgcctcctatttagaggaattagccacttcaacgatctttgatggttataggggtatccaaagtacaaacctgatggttgtttgttatcccaaccattcttcccagccctgataccgatcaggaaagggctaatttctaacaaagtttttctcttgttgattcctatttctaggtgtagtgcttttctcccctatgctgcctattggtactagtagagtaggattggcctgtaatacagaacctatcctgtaggtgtaacctttcgctcaatactcaaatctacaattgaagcatctgaggccgcatcaatcgaggatacacgacagaaggaattgttagttcacctcaccttccccaagcgtgggtttcctttactaattttgttctctctatgcgaaccccctctctttctcgtaagactgaggtgtaggtagggctaaaaacaaaaaaaaaagagtcaaatcgcaccatctctataataagtaaatgcccttttttcccctgaggttgtcggaattattcgcaataaaatattggctacaattgaagaggtcttatcaatgaaatttccatttatacgggatctaggcataattcccaacccattctatatagaattgttttcatttcttcacaaaataacataaaaacaaacacattcgattcttataaatcgatcgatccatatgctctaaatggataagagaggtatggattttccgctcagctcaaattgtctccttttccttctgtttggacaagaagagatatgaaatatttgactaagattggatttcattccacttttctatttctcaacaataacttctctcatcagctatttcgcgttttcaaagtcattaattgtctcatacccttttttagatttcgattgtatggcgtagcgtaccttatgcaaacagaattctagggttcctctattttattatggaataagaagaattcttccattctctttttctttggtttggggaaaacccaaactaaaacttttcgagggagcagaattcctagtaaaaaaatcctggatcctttcacttagatgaaaaggcatttttccaatagaaccatggaacccccgagccgttgtggttgtacctgtactgcaggaataggaaaactcgctattcacttagtttattttccataataagattatgtaggagagatggccgagcggttcaaggcgtagcattggaactgctatgtagacttttgtttaccgagggttcgaatccctctctttccgtttctcttaattgatcaacgttaacgatcacaatgtatcaaatcaaataacaatttattccagcaataatacctttatttaatagaaattttttatagtaaattactgtggtatgtaaaatacacatagaggaaagaacaaaaaagaaaaaggatcctagggttaatccatttatgctagttgaatgggaaaatacgaattaagggccttaggtcgatttagttcggggaaaggggaaggggaagaaaattctatgaacttttccttttttcgttaagttcaagtctgacgagagtaatattctacaactaacaactcatttattttgagaccgacccacttcctatctaggatttttttaactagtcctttatattgcaatgtgtcaatcgtcaaatgctttggcaatttccccgggtcggatgaagcaatagaattttgaatcagacgttttgatctttggttatccttcgtagtaataatatctcggggtttgcaacgaaaacttggtatatcgactatacgaccattaactaaaatatgtctgtggttaactaattgccgggccccaggaatggttgaagccatacccaatcgaaaaaggatattatccaaacgcatttcaagtaattgtagtaaaacctgacctgttgacctttttgcttttccagcgatatgtacatatctaagtaattgtcgttctgtcagaccataatgaaaacgcaatttctgtttttcttgaagacgaatacgatattgctcttttttcccagaatggaatttctttttcagattacttccggatttaggtgtttttctagtgagtcctggtaaagctcccagacggcgtattttttttaaacgaggtcctcgataacgggacatgaagactccttgtttattttattgaaatttcattttacacaattaatttcattgtatttacattacagaatacctcaaaattaaaactgaattaaactaaaggataaacagagtaaaatctactaaagtaccacaaaaaatggaatttcatcaacatctggattttttatatatatattatttattttattgttttgtatctagcaaaattgtaaggtagaaccacataatagatcctggattctccatttaattcggagaaaaagagagattcttgttcatggaacatcgatatagaaaaaagccgactatcggatttgaaccgatgaccctcgcattacaaatgcgatgctctaacctctgagctaagtgggcttacataacagaaatagtgtaacaaatagaaatatgtatggtataggaaatccgtaaaatgtcagatcttaattattaatcttagctattaactagttcgaaattggaagttctacttagaaaaaaatactagaacttcataaagataaagttaacttgatatgcttaactggaggatatccttaaataggattatagaaattttggaactttctttttatttctctaattcgcaaattgatttttctaatagaatagaatctattccaatttctatattgaatttgatttcagatattttcaatttgatatggctcggatgagtaatctaatacatagaaaagaataatatatatgatgaaagatataataaagagaaaatgcgaatttcttggcattttcattcgatcattatagacattttttgagatattttgttttttttgttatttcttaataatttaatgattaatatttcactaaggagaacatagaatcatagcaaatgaaattgctaattctgattagaaaaaaaagaatgaatatcaagcgttatagtatgattttgaatactctaaaaaagaaaggcgggggggggggagagaaaaactttgggatatattgattcggattgaattgcaaatacatcaacgatagaatcaattcaattctgaattgcaataagcagggtctgtcaaatagagacgaactgctagactacgtcgagtaatgaattcaacgattccaaaaaaaactaagagatggatgaaattacacaaggaatccaggtctcaatcaaagaaaaggaaaatggggatatggcgaaatcggtagacgctacggacttgattgtattgagccttggtatggaaacctgctaagtggtaacttccaaattcagagaaaccctggaattaaaaaagggcaatcctgagccaaatccgtgttttgagaaaacaagtggttctcgaactagaatccaaaggaaaaggataggtgcagagactcaatggaagctgttctaacgaatcgagttgattacgttgtgttggtagtggaactctctctaaatttagagaaagtaagggctttatacatctaatacacacgtatagatactgacatagcaaacgattaatcacggaacccatatcataatataggttctttattcttttttagaatgaaattaggaatgattatgaaatagaaaattctgaa-ttttttagaattattgtgaacccattccaatcgaatattgagtaatcaaatccttcaattcatagttttcgagatcttttaaaaagtggattaatcggacgaggataaagagagagtcccattctacatgtcaatactgacaacaatgaaatttctagtaaaaggaaaatccgtcgactttataagttgtgagggttcaagtccctctatccccaaaccctcttttattcactaactatagtatttatcctctttttttctttttatcaatgggtttaagattcattagctttctcattctactctttcacaaaggagtgcgaagagaactcaatggatcttatgctgctattcattgaatagatttcttttttattatagtatcggcaaggaatctcgattattaactctatttttaagtattattaagtaagccatgcacaatgcataggattacccc-ccctcatttccaaatttagaatttggaatactttattgattttttagtccctttaattgacatagatacaaatactctactaggatgatgcacaagaaaaggtcaggatagctcagttggtagagcagaggactgaaaatcctcgtgtcaccagttcaaatctggttcctggcacagaaaaaa-aaggatctaccgaataggtattgatacaaatacctcgagatgggttgggatacatattcattaataatatagatagagtatgatttattcatctaagtggataaatctctaaatagaggcacttctttttctttttagagaagggtcaaaatttctggttcttttctttatggtacagaaggaggtgagattaggttaccttttcttcatttttgcatttcttaattttgtattccgctattccgacgaatatttatttattcttgcttatcttatcttactttcctagctgttctaagtaatgcgcgcggtacaaagttcgtggtaaggaacttctttgagtcatcgtatttttctgttcatacgaaggaaatgaatatgtgattttccaaattggagaatcgaaatgaagcccttttttgctcagtctatctggaccctttttgtataataggaattaattagaatataataggtattctgtttcatctaggaacagaacgtaaaaatattccttgacttgaataaaatctggagttgtgttgtataagtgagcatgaatttcttatcattcaatgagcatcttgtatttcatagaaattgggggttatatagtccttacgtaagggccagcctatccaactttcaggcattagaatacgtttaaggcgtggatgattatcataagagattcccaccatatcataagattcgcgttcttgaaaatcggcacttctccaaatccagaagacagacgggattctaggattatccttttgggcaaaaacttttatgcatacttcttctgggttatctataccatactgtattctcgtaagatgatacacgctagctaaagatccaccgggtgctacgtcataagcacattgggaacgtaaataattgtaaccatatacatataaaatgacagcaatggaatcccaatcccctgcttttatttgtaaagtctctattcctcggtgatcgaagcccaaagatctatgaaccacctcatgtttgactagccaattagataaccaaccctgctgcattgtcttgatctctccccctttgtataaatatttcacatttcgaatgcaagtttgaaagattgccctgctctttctttttctacacaaaagaacccctcctaattcactaatttggaggaagatactggacttttggatttgaaaaaagtttcagaagatatgtctaaagtagatggtgattgatagagcaattcttgctcgtaagttccagtatgagtactgcgcctaacataaagcttgtgactggtagtaaaacatcgatttttcttttgagatagagttcgatcctcaactatttctcgcgatatcttcttacgaagttttgttagggcatctataactgcctccggtttaggtgggcagcccggcaagtagacatccacaggaattaacttatcaactccccgaacagtactataggaatccgtactgaacattccccctgtaatagtacaggctcccatagcaatgacgtattttggttcaggcatttgctcgtataatctcactaaagagggagccattttcattgttaccgtaccagctgttaaaattaggtctgcttgcctaggacttgatcttggtaccaatccataacgatcaaagtcgaatcgtgagcctattaatgaagcaaattcaatgaaacaacaactggtaccatatagaaggggccataaactggagagtcttgaccaattcgaaagatcatttggtgtagttgaaataacggaattggaacttgtttggtcaagtaagggaaactcaatcaaactcataactgtctcaatggaatcttttccttcttttttttttttgtctgaatattcagttaagaccattccaaggctccttttcgccatgcataaactgaaccaacaactgggataagcacgaaaatgaaagcttcgataaaaacggatacacccaatacgtcgaaactcattgcccaagggtagagaaagaccgtttccacatcaaaaacaacaaaaactagtgcaaacatgtaatagcgtattcggaattgtaaccaagcccctcccatgggttctatacccgattcataactagaaagcttctctggtccttcactaatcggggctaaaagtcctgaaatccaaaatgcaaaaataggaataaggcttgctattattagaaatgtccaaaaaatatcatattcgtgaagcagaaacataaatgtactcccattaatgtggaataggcggaactgaattagtcaattcaagtcagcgttgtcaatttatccagaacttctctcttttcctcggtgaaacaagaatccgttttgctcaaaccaaagcacttagtttagcctttgtttcctctgtgccctgtcttctttaaagattcatccaatggaatcccgactccctttctttttgatttccattctatttataattagaacctaattaagataggatgactaatgtatgcagcctaatgaggagtaatactataaaaataaagaactctatttcagaactatgagacagaatattctgttttcttatttactctttctttatttttggattttatttaaagtagatcgatttagataatgtatatataagcaaagtaatatacttcaaacaaagtaggaattcgcaagatggagaaaatcattgcagttattatagggaagtctagggacttagagcatatcctatttgaaggaggatggaattcaaatcaggtaagggacccttccttctattgatttgatagaaatttgtttttcttttcctgtctctaagattttcgatgaatgagcctgtggtaatgcttttatctctattctatggcgcaagcgaccgtccagtctataaacaagtactaatgaggaaatgaaaactatactaaaggaaacataggatctctatcctaaaatctaaaaaaaggacatattagggctatacggattcgaaccgtagaccttctcggtaaaacagatcaaacggattattatcgaaatgattcgaactgtttcaaagacccaacatgcatttttttgcattgggctctttcatcaactgatgtaaagatcagttagtccaccatagtttttctttacggaaagataatgagatggctccctgtgctctgattgattatttgtattatgatctatctaggagcaataccaaagtgtttcaaaggaggattaccttgacttaggtctgcctccggcctaaattaaatcaacctaagtgaaatggagtctctatcgttccgctgcaagagttgactatgagacttcatacaccttaaagttcatagaacgaaaagaagttttttggaggcccttatcctcattacgcctagcatttagtgggctggatatttaccttatcaactagcaaatcaataagggttctatttgattaggcacctgaattggcacctgaatcggactgaaccgactgtttgtcaggctactgttctcctattctctcgaatccatgaagtaagacattgattttgcaataagatcaattatgttcattgcataataagctcccttgaaaagcattggcgcacgtgtaagcgagttgctctaccgaactgagctatagcccttgtcagagatatcttaacatatagataatttcttgtcaagatgaatattctctaatgccagaggatatccctttgatctgtttactatataacataccaataacggagcagtattgcttataaaaaggattcgatctataatcgatcgaagtaatgggtcttcctttgtggtgataaattgcctacttaactcagtggttagagtattgctttcatacggcgggagtcattggttcaaatccaatagtaggtaggtaggtagaaaatttactagatagcattggacttacttcgcttcgctatctaataactttttctacccctcttccctttttctttgtatcaactaaaccattggattgtattcaattggatgggggaatccaattgatagcctcgactcgtatcctagctcgtctgagagctagcttcgcttcaaccaattctttcgtaccctcagctctactcaagttagcttcggctatttcaagtgcctgttgagcttcttccggatcaatgtcactacccagttccgcatcatttcctaaaatgatgatctcattattaactattctcgcaaaaccgctccacagaaccgccgttaaccattggtcgttgaggaggcgtattctcaaaggacccatatctacagctgtgttaatgggggcgtggtttggtaatacgccaatttggccactattagtagataaaatgatttctttcacttcacaatcccaaataattcgcttaggagttagtacataaagatttaatttcatttcttcaatttgttctcctcttccaagtttatagctttcgtgctagcttcatcgatgttacccaccaaataaaaagcttgttcgggtaggccgtctaattctccggaaaggattagttgaaatcccctaattgtttctgcaagaccaacatactttcctgcagaaccggtaaaaacttctgccacaaagaacggttgtgataagaaacgttcaatttttcgtgctcttgctacagttaaacgatcctcctctgataattcatccaacccaagaattgcgataatgtcctgaagttctttgtaacgttgtaaagtttccttaactctttgcgcagtttcataatgttcgttgccaacgatccgaggctgtaacatagttgaggttgaatctaaaggatctactgctggataaatacccttggaagctaatcctctggaaagtacggtagtagcatccaaatgtgcaaatgttgtggcaggagcagggtcggtcaaatcgtccgcaggtacataaactgcttggatcgaagttatggatcccttttttgtagaagcaattctttcttgcaaagaacccatttctgtactaagagtaggttgataacccactgcggagggcattctccctaataaggcggatacctccgatcctgcttgaacaaaacgaaagatattatcgatgaatagaagcacgtcttgcttattaacatctcggaaatattctgccatagttagggcagttaaaccaactctcatacgagctcccggcggttcattcatttgaccatagactagagctacctttgattcctccaaatttttttcattaattactccggattccttcatttccatataaagatcatttccttcacgagtccgttcccctactccgccaaatacggatacgcctccatgagctttagcaatgttgttgattaattccatgatgagtactgttttacctactccagcccccccaaatagtcctatttttcctccacgtcgataaggagctaaaagatcgaccaccttaatacctgtttcaaagatggataatttcgtatctagctcgataaaggcaggcgcagatctatgaatagggaatgttgcattaatatctacaggacccaaattgtcaataggttccccaagaacgttgaaaattcgtccgagagtagctccaccgactggaacactgagaggagctcccgtgtcaatcacttccaatcctctcatcaacccgtctgtagcactcatagctacagctctaactcgattatttcctaataattgttgtacctcacaagtcacattaatttgcttaccggcagtgtctctactctggactaccaaagcgttataaatataaggtaacttgcccgggggaaaagtgatatccagcacgggtccaataatttgatcgatacgccctgtgcttttttcttcaattgtggaaaccccgggacgagaagtagtaggattggttctcataattatcacataattttcaaaaaaaaaggaatttgtcgaattttttcttgttgaataatgccaaatcaaatccaaaaaaatagccaaaaatccaaaagtcaaaaggaaatgaattagttaattcaataagagagaaagggggacgaggacttgatttcgttgcccaagcgaatcccattcaatcgtttactcatggaatgagtccgttggaaagttcaatcaatcttttttttcatatacatttcgccttttgtggaggatctgtccctactctactttcctatctaggacttcgatatacaaaatatatactactgtgaagcatagattgctgtcaacagagaattttcttagtatttaggtatttacattcaaaataagaaaggggcctattaagaacttgtaaaataaggattagggattgatttgggttgcgctatatctatcaaagagtatacaataatgagggatttggtgaatcaaatccatggtttaataacgaaccatgttaacttaccataacaacaactcaattcctatcgaattcctatagtagaattcctataggatagaacatacacagggtgtacgccttatatatgaatgaaacatattcattaacttaagcatgccctccattttctttaatgagttgatattaattgaataccctttttgttttaaaagatttttgcaaaggtttcatttacgcctaatccatatcgagtagaccctgtcgttgtgagaattcttaattcatgagttgtagggagggacttatgtcaccacaaacagaaactaaagcaagtgttggatttaaagctggtgttaaggattataaattgacttattacaccccggagtatgaaaccaaggatactgatatcttggcagcattccgagtaagtcctcagcccggggttccgcccgaagaagcaggggctgcagtagctgccgaatcttctactggtacatggacaactgtttggactgatggacttaccagtcttgatcgttacaaagggcgatgctatcacatcgagcccgttgttggggaggaaaatcaatatatcgcttatgtagcttatccattagacctatttgaagagggttctgttactaacatgtttacttccattgtgggtaacgtatttggtttcaaagccctacgcgctctacgtctggaggatctgcgaattccccctacttattcaaaaactttccaaggtccgcctcatggtatccaagttgaaagggataagttgaacaagtacggccgtccttttttgggatgtactattaaaccaaaattgggattatccgcaaaaaattacggtagagcgtgttatgagtgtctacgcggtggacttgattttaccaaagatgatgaaaacgtaaactcacaaccatttatgcgctggagggaccgttttgtcttttgtgccgaagcaatttataaatcacaggccgaaaccggtgaaatcaaggggcattacttgaatgcgactgcaggtacatgcgaagaaatgatgaagagagctatatttgcgagggaattaggggttcctattgtaatgcatgactacttaactgggggattcaccgcaaatactactttggctcattattgccgcgacaatggcctacttcttcacattcaccgggcaatgcatgcagttattgatagacagaaaaatcatggtatgcattttcgtgtattagctaaagcattgcgtatgtctgggggagatcatgtccacgccggtacagtagtaggtaagttagaaggggaacgcgaaatgactttaggttttgttgatttattgcgcgatgattttattgaaaaagatcgtgctcgcggtatctttttcactcaggactgggtatctatgccaggtgttataccggtggcttcagggggtattcatgtttggcatatgccagctctgaccgaaatctttggagatgattccgtattacaatttggtggaggaactttaggacatccttggggaaatgcacctggtgcagtagctaatcgggtggctttagaagcttgtgtacaagctcgtaacgaagggcgcgatcttgctcgtgaaggtaatgaaattatccgagcagcttgcaaatggagtcctgaactagccgcagcttgtgaaatatggaaggcgatcaaattcgagttcgagccggtagataaactagataagtagataaaactagatataaagaaggtctaaataaaaaagaagcgaaatagaaagagaaaaaagcagttacgaaatgcagtaattcttctttattcttctaattgattgcaattaaactcggctcaatcttttttttaagattgagccgaataaaaatagatcttgatacgatcatgagacttgacaaatcgagattcctctattctatatatttagaatatataaaggtataatacaataaataaatacaaatatagtattagcatatgataatggaatcaaatacgcagtatttacagaaaaagtctttatttattgggaaagaatcaatgaaaaaagattaggaatcgcaatgctactatacgcgtccggaggagtattcggaataatattcttctataatccattcttgtgtcttgcgcggggtcttactaacaggacttcgctgcacgggacgggttttcgtcgaaaagctaactccacccggcattttcataccctttgggtggtatatcgccttaaaaagtctaagggggtagtatgagatctgtagtaggtaagagaatttgccctttgattttgattgagtatgctatttttccgcctttaccacgcattattgtatgagcttctagaggatagaggagcacgtatgcaggaaggaaattacagcttaataaaaaagtctaaaaaagcttcaactttacggcactatcaatcaactaaaaagccctatgtatgaatccttacaaccggtgggataggataagagcgagtttcggtatactggggttgggggatatccttatttcaaaacctgacgcgcatcttgcgtttgtgggggtccgagagtggttgaagaagtattgcatgtggaagtaggtagacgaaactgatttaggattcgaaatgggcgcattcgactaaaagtcgtactgagacctttttaaaagggtattctgaaagaggtatttcattttcacaatcgctttcttttgaatccaatttcaagttcgattagaaggatagaaaggccatgaggacgggaaaagaaaaatcaaatctttttaatctccttttttgcaattttcttattatccattccattcatttttttttatagaatactaaagtattctatagtattctataaaaaatctttattttgcaaactaaaaaatacaatagtcaatattccttataatagatatacttaattatattataagaatcttaagatatttttcgaatagatagaaatagtaaatttgaattgagacacctattctatgacggattttaacttaccttctattttcgtgcctttagtaggcttagtatttccggcaattgcaatggcttctttatttctttatgtgcagaaaaataagattgtctagaaccaatggggccgaattttctcaatgtatttccacgcaggatcataatacagatattttttagtgtaagtaatataatatggtagggtatgtggctctttctacacacaaatgaaaaacggctatggatgcggatataggctacgagcataaatgcatgcatatgcggagccgggtatagcgagttttattttaagtggatcaacagatattttttgaatagaaagtcaatgtatctaaccaattatttcacaggagtactagttactgaaggcgatttcagaatcaaaaaaagtaaagtcaaaatcatttagcttattctctcaatttcaatcgaccgctgctggatttagtatatctaatatgaattggcgatcagaacacatatggatagaacttctaaaaggttctcgaaaaagaggtaattttttctgggcctgtattctttttctaggttcactaggatttttatcggttggggcttccagttatcttggtaagaatatgatatctgtacttccatctcaacaaattcttttttttccacagggggtcgtgatgtctttctacggaatcgcgggcctattcattagctcctacttgtggtgcactattttgtggaatgtaggcagtggttatgaccgattcgatagaaaagagggaatagtgtgcatttttcgttggggattccctggaataaaacgtcgcgtcttccttcgattccttatgcgggatatccaatcaattagaattcaggttaaagagggtctttatcctcgtcgtatcctttatatggaaatccggggccagggggtcattcccttgactcgtactgatgagaagttttttactccacgagaaattgaacaaaaagctgccgaattggcctatttcttgcgcgtaccaattgaagtattttgaataccgatttaatttttttgaaatgaattgaatgaattggattcgttattgtaaggagattttggagtatttatctaaagaaaggaacaaacgaggataagagaaaattgcttctaatttgttttgtccaagtgagatatatggcataatattcttccattttcatccgaaagggctttttttttattctatttctctattccactccatctagatctaagaaagaacccaatgcaatgaaattccactagtatacaaaaaagaggaatagatacaaggtctcaaaccttgttatagaatttttgcttcaaataaaaagaaatatcatatagagtcagcgaatgaaatagagtcagcgaatgaagcagattcattaacaactcaatttacagatcaaaaatgaaaaaaaagaaagcattgccttctttcctatatcttgtatttatcgtacttttgccctggggagtctctttctcttttaacaaatgtctggaactttggattaagaattggtggaataccaggcaatctgaaactctcttaactgatattcaagagaaaaaggttctagaaagattcatagaattagaagaactttttctcttggacgaaatgataaaagagaaaccgaagacacatgtacaaaaacctcctataggaatacacaaggaaataatacaattggtcaaaatagataatgaggatcatctccatatcattttgcatttctcgacaaatataatctgtttggctattctaagtggttctttttttctgggtaaagaggaacttgtcattttgaattcttgggttcaggaattcttctataacttaaatgactcaataaaagcttttttgattcttttagttactgatttttttgttggatttcactccacccgcggttgggaactactaatccgttgggtctacaacgatcttggatgggctcctaatgagctaattttcactatttttgtttgtagttttccagtgattctagatacatgttttaaattttggatctttttttctttaaaccgtctatctccttcgcttgtagtcatttatcattcaattagtgaagcataaactcattcgatttcctgatattaatcaaattagcatctttcttcctttagaaagaaagcccttttccattttagcaaaattctttctatttctacctgctcaaggtattcatcattccagtacaactgttgcagtagaatgacaacagactcgtgtatagggaactagattagcttagctacctatctaatttattgtagaaattctgggatctgcgattggatatggaaaatagaaatactttttcttgggtaaaggaacagatgattcgatcgatttctgtatcgatcatgatatacgtaataactcggacatctatttcaaatgcatatcccatttttgcgcagcagggttatgaaaacccacgagaagcaaccggacgaattgtatgtgccaattgccatttagctaataagcccgtggatattgaagttccccaagctgtgcttcccgatactgtatttgaagcagttcttcgaattccttatgatatgcaactgaaacaagttcttggtaatgggaaaaagggagggttaaatgtgggtgctgttcttattttgcccgagggattcgaattagcgccgcccgaccgtatttctcctgagttgaaagaaaagataggaaatctttcttttcagagttatcgtcccgataaacaaaatattcttgtgataggccctgttcccggtaagaaatatagtgaaatcgtctttcccattctttcccccgatcctgctacgaagaaagacgttcatttcttaaaataccccatatatgtagggggaaaccgaggaaggggacagatctatcctgatggtagcaagagtaacaatacggtctataatgctacgtcaacaggtatagtaagaaaaatactacgtaaagaaaaggggggatatgaaatatccatagtcgatgcatcggatggacgccaagtgattgatattataccttccgggccagaacttcttgtttcagaaggggaatcgatcaagcttgatcaaccattaacaagcaatcctaatgtgggagggtttggtcagggggatgcagaaatcgtgcttcaggatccattacgcgtccaaggccttttgttcttcttcgcatctgttattttggcacaagtttttttggttctcaaaaagaaacagtttgaaaaggttcaattgtacgaaatgaatttctaggtcccggcttaccatcaagttggtaaaaagccgcgatttattggcgattgctagaattatctatgatccattttggaaatcctttttttgtttaaactgttttttgtttgcgagatgcctggaattccttatttctatctcatgcaaaagaagagaattcaaggcaaaggcgagaacaataaaaggatttcctccttttaggagggattgctggtcttcttaatcctctgttgggcacaagaaaaaggcttttttgcctttttcttgtgtcgattcttcttgtatcaaaattaagaatcatttttcttcctattcgtcaaagattactatttcttcttttctttattcgggtctgtctcttggacctcttttgcttaggttcaggcgaggtagtggacaaacagagggaaagaaaatatggcgggggacaaatttcttgtaagcaaatagaattgcttgacttgttcaattaagttcaacttcgaacttacagaatttttgcaaaaaaacgtatactcttctattgaagggtggtttttctttttaggctagttgagtagttttgattaaggttttattagtttattactctaaactaaatcaatgatttgcaggatacttcttccgtggaataaaatattggatcctcgattgaccccttctttcttgttgcttcataagagtgaatcaatttcatgggcgaagggcggggactataaatcaaccgatggattgcttcactaacaccattaacaaacaaaagaataaatagagggattctgaccatcagagcaaaggttttctctttgttatttttacaaatcgaaataggtaacccatttgtaggttatggaatagattaaagtcgcgttatattataagagtaagaattccgcgggtcctttccgctctaatcagataaaagggggtaaggacccgctaagctcctactttttcatgtttacaatctggtccctccgattactatagagatgaacccaatccagaatatgaaccataaaagaaaacacctattaaaccaatcacaggaataccagttacagtacctatcagccaaagaggaattcttccagtagtatcggccatttcccctactttcctccacattttatcaagtggtcatgctagagacaaaaacagtcatggatagttataaggatggtatccttccaaatgggataagagaattcttactactctctttctttctctcaattgaagaagtaattggaaaataaaacagcaagtacaaaaatgagtaataaaccccagtatagactggtacgattcaattcaacattttgttcattcgggtttgattgtgtcatagttctatagttggaatttggtttatcgttggatgaactgcattgctgatattgatcccaagaaaaaaacagtaggtacggctagtccgtgaacagccagccatcggactgtaaaaataggataggttcgatctatggtcattgagggcctcctaaaaggatctactaaattcatcgagttgttctaaagaatcaaaacggtcggttattaagggaattccttgtcggctttccgtgaaatactcgtttggccgaggacttccaaacacgtcataagctaaacccgtactgacaaataaccaacccgcaatgaatagggaaggtatagtaatgctatgaataacccagtatcgaatactggtaataatatcagcaaaagaacgttctcccgtgcttccagacatgctgagctccccaaatttttgtacattcaaaaaaggaattgattccgtaaaagatgggatcaaccagtaaatagaaaattactgatatttcatccttgtgagattgtcaattttgtaccaaaggtgtattttgagtataccgaattagtatagctatccttcctatggcacagcaatctagttttgcttggtcccgaaacataattctttttttctcttctttgttccttgtctataggtaagctatatgttattcaaggcatcaatagaaaacccccaatttttttgggtcctgcttattttcattggcttcggattagtagaataattcggaatagcggccaagatcttgggaaaatccaagttaatgatcaataggtttggataaataatttaggaaagatattctcatactgacacaatataaggacaagtatatgcgaaatctatccctttttagttaaaagttttcttcgaatccaacctttccctttaaggaatttaattggttagcataatataatatctaataaatagaaaatcgaatagtggataatctgttatgagagaaagaaaacattctttgaagaatcaagattcgtaatcaatccttgccttgtttgttggattaggtctaactttcttgactaaactgcaagcgtggaactttacgagatgaaatagggaaagacagaagatagaacttaaaaggataattgaagtgactcgtcttcgaatcaactttggttggggttcgaaaaaggaataaaaataaagtaaattcaaggaagagctttcctttttttaaggggccccttgctcggggggtcgtggaatgcttttcttctcctcttattccatatggaatacaatcagttaaaataagaaggaataggggaatattcgactgtttcaattctttatttatcttatattccaaaattctcccgaaaatccaatttaatttttcaatggggttagatgatctagttcttaatattattactttaaagaactgacagattccacaacaaatctcttgattcggaattagagactcatgtcccatctgatgaatcgattttcttttacacttctgtatctcactctatcttgttttttagtattatctaaaataaccgatgaattatgaattttccataacttaggtaagtgctttaccaacatatgtagtgtagtaaaaaaataaatggaatttaaccctttcatgcttactataactagttatttcggttttctactggctgctttaactataaccccagctctatttattggcttgaacaagatacgtcttatttgaaatgaattgaatgaataagtcagaaaataaaaatctttcttttggattcctggtattctacgactcttttccacactaattatcaattcttttcttggtcattgagattcgtggataatttagactactatttagggatagatcgtacctctttttttttatcccctcgaacaaatcgaaatgattgaagtttttctatttggaatcgtcttaggcctaattcctattactttagcgggattattcgtgactgcgtatttgcaatacagacgtggggatcagttggatctttgattgagtaatatttcttttttgattgacctcctccagaccagagaggaggtcaaattggagttgcaattcaactttgttttgttaagttattttactctgcttcgacataagatagatggaatcacgctctgtaggatttgaacctacgacatcgggttttggagacccgcgttctaccgaactgaactaagagcgctttcattcaaaaagaaaacccttttctactcctaacgtgtctcacgtacgtatagtatccacaaattcaagttatacccactttaatcgatctcctcgctactgcccataaagaagaaagaagtaataggtagggatgacaggatttgaacctgtgacattttgtacccaaaacaaacgcgctaccaagctgcgctacatcccttttccaaattgttgtataatggcattgtacacaattcctgtcttgttttccacatcgtaattttcttctctttctctatctatatagaaccttcttgtcatttcttctttttggtctcatataatcaaggaatggtatacatctaaaatcctatctaatttcacctataaaagaaagattactattccttggtaatgtataggaagaaggggtcatctttttcttttttaggggtaggaaaatctcgtctataccgttcattctatatatagaatattgattttgtttttttagttaggaattttgcctaaacaaaagaaatacaaatgatcttgggcaagagtatctgatcatatatgtattccaataaggaaggaggattttcaatgcgggatataaaaacatatctctctgtagcgcccgtgctaagtactctatggtttggggctttagcaggtttattgatagaaattaatcgtttattcccagatgctttgtcattcccttttttttaattctagttattgctatgcgaggaattcttcgtgacatgacgcaaattttccctttttcaatccttttttttttagtataggaaggaaaaagaaagaaaagatggattgggttgaacctcagagtcatgaaaaattcggcaaatcccattttggaaaacagaaattcaatcaaaagcggtatccaagctaagtcaggcctcagaaatcagagcatagaaagaggctgggctggctacttaaatgaaaggatttcgaagcaaaatccttgctaattcgacaaggattgtattctttaattatttctctattttttattacttaatttaagaattttaaaaattttttattcgaatggattttattcttcttcttgggattcaaaatagaagaataacagaataagtagaagaattaagttaagtcaatccaaaaaagaaaggaggttcatggccaaggggaaaggtgttagaatcagagttattttggaatgtatcagttgtgttcgaaaaggtgccaatgaggaatcgacggggatttctagatatagtactcaaaagaatcgccacaatacacccggacaattagaattaaaaaaattttgtcgttattgtcgcaagcatacgactcatgacgaaataaaaaaataggagcatcgtgtgttcgatctttccaaagaacagatttaatatatagaacatagatagaatacaaaatacaaatcaattcatttgatttcaggtagatattatttcatatgtatagagggtattcatatactatatatgaatcaaataataatatgaatcaaataatatatggaccaaagaaagactacttcttctggatccaaaattaataaaataaagaaatccatttttttttcaaatttttaaataaagaataaatcatgtatacatctaaacaaccttttcataaatctaagcaaacttttcataaacccaagcaaacttttcataaatccaagcaaacttttcgtaaatccaagcaaacttttcgtaaatccaaacaaccttttcgtaggcgtcctcggattggcccgggggatcgaattgattatagaaacatgagtttaattaatcgatttattagtgaacaaggaaaaatattatcgagacgaataaatagattaaccttgaaacaacaacgattaattactcttgctataaaacaggctcgtattttatctttcttaccatttcgtaactatgagaatgagaagcaatttcaagcccagtcaatttcaataattactggtcctagacccagaaagaatagacatattcctcaattaacgcaaaagttcaattccaatcgaaacttaagaaactccaaccagaatttaagaaacaacaatcggaacttaagttccgattgttgatgttttattcgaaagggccagacctatataaagaaagtaatccagttttgattcttgtgtttgttataagaaagaaaaatggggaagaataaatagtttttttatttattgcaacatgctcgttgattcctaccacttaatcttaatttattgtatcttcccggagttccctctccgggaattcggttttaattattcctgtatattacttttttatccatttaattgaggatctttattttattggaaatcgtgtaaagattatttggatttgatacagctacttgtgcaagcattttacgattaagaatcaattccttcttgtacagattgtgtattaatttactataactatcgaatactttatatatccgcgttgctgcgtttatccgagtgatccacaaacgacgaaaatccctcttttgcctgcctctatctcgatgagaggaaacaaaagctcttcttacttgttgagtaatcattcgattaagtcttaaatgagcccctctaaagtttgaggcaaatgaacgcatttttgttcgtcgtctccgagctatatatcctcgcggaactctggtcattgaatcaaattaaccttaatgaataactaatgatttctcttcttttagccatcctttttcccattaataacaaaacgaattattccgatatataaaatattaattccaatggcttttgctactgtaaccttcccaaccacgattttttattctattctcttcagttatttcgcatagaaataacaaattctaacgatactcaaaaaaatagtgggttccatcgtttctatggttcccttttaaacggtgaggccctccctatacaccggagccctttctttcatttcatcaaaaggtattgtgaacttgtatagttcacattctttggctctacctatccattatagagtaaatagctcttttcacaataagagttatccatacagtgacggcatttaattatgaaagttggctaagtagctgaccctgttagtccgttcttttaagataaaggagcataagcctttttctttttattactatttcctccgcttaatggataaccattttctaccaatgggggaattgcttcttaatttccaatttagatgattggatttgcaccaaaggaaaccagaaattccatataccatagaaatctaggatagagaagctctatcctattcattggtaccgatcatggatacttcaaaaattgtcttatttgtttgaactcatgatctgaacgagtcgcacatacaccctagcacatgttcctcgacgctgaggacatcccttaagcgcgggcgattttctagcatttcgtattggctgtcttgcgtttctaataagttgtttaaccgttggcatgtcgtatgtatatagaaaaaaaaagattggtttagatcgatcttaacctgatgattgatcatcatgaagtatttctattttctattaaatcgcagaaaacctgaatttaggtttgaaataaatttacaagaaatccggccactaccaatccttaaacatttctggaaaccacactggatcagtatcgcagtgctcgtcaatcatttcatcccctacaatatcgacaagtccataagctttggcttcgtctgctgacataaaaacatccctttccatgtcttcggatacaacccaaaaaggcttgcctgttcttagtgcataaacccttgtgatcatttcgcgaactttgtgtaactcttccacttctagtaaaaattctggtgtccttgcccgataataagcactagcaggttggtgaagcataatcctcgcgtgagggaatgctatacgcttggtgggttcgcctccaagcagaatgaaggatgccatggacgcagccattccgaggcatattgtatatatatctggtgtcaccgtttgcatcgtatcaaaaatcgccattcctgagattagccacccgcctggggagtttataaacaaaaaaatatcgctaattccatcttctatactgagatataccatgagacctgtaatatgattcgtgacctcgcaacgaatctcttgacctaaaaaaagtgtcctttctcgatacataacattgtataagtcaacccaagtcgcttcttcatctccgggaatccggtaaggtacttttggaacaccaatgggcatattagattaatattattaaatttaagtaagaaaactacactttaatatggaaacgtaagaatggaagagaaagaaagaatccgcagtttattgtcttcattttttttttcttattctatatgaatactatagattctattaatacgtagattgaaataatacatataaggaaggtaagacagattgaataaagaaaaaggaatcggtgattggaatgataaacaaagagggatagggatctattcttcgttttttccaaataggccaagctacccattgcatattggcacttatcgagtatagaatagatctgcttctctttcttcttacgaacagaattggcttcttatttttaatggaatgaaataaatattcacgctttctgacacagaatcccctagaggggttaggtacataggatatggatagtcttttccaatgcgataaaataaagcgacatcgtgtctatttttctttgctaaaggggtatttccatgggtttgccttggtatcgtgttcatactgttgtattgaatgatccgggtcgattgctttcggtgcatataatgcacacagctttagtttctggttgggccggctcgatggctttatatgaattagcggtttttgatccctctgatcctgttctggatccaatgtggagacaaggtatgttcgtcattcccttcatgactcgtttaggaataaccaattcgtggggtggttggagtatttcaggaggaactgtaacgaatccgggtatttggagttatgaaggtgtggcaggtgcgcatattgtgttttctggcttgtgtttcttggcagctatctggcattgggtatattgggacctagaaatattctgtgatgagcggacaggaaaaccctctttggatttgcccaagatctttggaattcatttatttcttgcaggggtggcttgctttggctttggcgcatttcatgtaacgggtttgtatggtcctgggatatgggtgtccgatccttatggactaactggaaaagtacaagctgtaaatccagcgtggggtgtagaaggttttgatccttttgttccggggggaatagcttctcatcatattgctgcgggtacattgggcatattagcgggcctattccatcttagtgtccgtccgcctcaacgtctatacaaaggattacgtatgggcaatattgaaactgtactttccagtagtatcgctgctgttttttttgcagctttcatagttgccggaactatgtggtatgggtcagcaactaccccaatcgaattatttgggcctactcgttatcagtgggatcagggatactttcagcaagaaatatatcgaagagttagcgatgggttagccgaaaatcttagtttatcagaagcttggtctaaaattcccgaaaaattagccttttatgattatattggtaataatccggcaaaggggggattattcagagcaggctcaatggacaacggggatggaatagctgttggatggttaggacatcccgtctttagagataaagaaggacgcgagctttttgtacgccgtatgcctactttttttgaaacatttccggttgttttggtagatgaagagggaattgtgagagcggacgttccttttagaagagcagaatccaaatatagtgttgaacaagtaggtgtaacggtggagttctatggtggcgaacttaatggagtaagttattctgatcctgctactgtaaaaaaatatgcgaggcgttcccaattaggggaaatttttgaattagatcgggctactttgaaatcggatggtgtttttcgcagcagtccaaggggttggttcacttttggtcatgctacctttgctttgctcttctttttcggacacatttggcatggcgctagaaccttgttccgagatgtttttgctggtattgatccagacttggatgctcaagtggaatttggaacattccaaaaagttggagatccaactacaaggagacaagcagtctgataccacattgctatggtatctttcatctctcttttttgatttgacatgggaaacatctcccatcctttctttgactctttttctttctttatctttatatgggaaaagatcccaaatgacaaatgaataggtgtggaagttataattgtaaataaaccacgatcgaatctatggaagcattggtttatacgttccttttagtttcgactttagggataatttttttcgctatcttcttccgagaaccacctaaggttccgactaaaaaaatgaaataatttcattgaagtaagaagtctcccagatggggagacttcttacttcaattagtccccgtgttcttcgaatggatctcttaattgttgagagggttgcccaaacgcggtatataaggcatacccagtaaagcttacaagtaaaccagatatggagatggcgactaaagttgctgtttccatttttatagaatttcaagattacaatggatctacgaaaagatcttgtatttacaactacaacggaatagtatacaaagtcaacaccaatgattaaatagaatttatggctacacaaaccgttgaagatagttctagacctgggccaagacgaactcgcgtaggtagtttattgaaacccttgaattcggaatatgggaaagtagctccgggttgggggactactccttttatgggggtcgcaatggctttattcgcgatattcctatctatcattttagaaatttataattcttctgttttactggacggaattttaatgaattaggtttctactaactaaaactacgaagtcattgtttttccatccaaaaaagcctttctactttaagctatacatttctagacattctggtagttcgaccgtggaatttttttgttttggtatctctggaatatgagtgtgtgacttgttagaatggatcctattgataatacatagaaagggcctgttatctctatcaagatgattctaattcgtcggatattttttattctagtatctggaacacgaaatagatagagtggatcaagaaaaaaaatggaactatgattcatactcactattcagacctcgcaaccagactgaaaaaaattcaagtagtttttaataaaaaaagaaattttcttccttccaattttgtttgcccaaaagacaacttttttttctctcgattttgtcgagttattacacggattcaataaatgatcatcaagcggttcttattcgaagaacccttgccttttggttagcttgagactcaatcatcgtggctctagtatgaatctaaggttttaattgaactgattcataggatcgcaacaagataatttctatcagaaaactactagaattttggctttatttatttactagtaaaacaagagtaaatctgcattacgcaaaaaaaaaagaaatctaaaatagggaagagaaaagtcaagaagcctctaatgaccaacataagggaaagaaagaaagacagatgagccaacttgagattttttggcattatcatcacaaagaataagttctggatttttcttatttcatatcttcaaggcaaatcgacccaatccagtggctgatgaagttttgaaccttttttttctaatatccgttgaaaatttgtgtgtttctgcttgagccgtacgagatgaaattttcatatacggttctcggagggggactcgggttagttacctatctcaataaagtatatgattggtttgaggaacgtcttgagattcaggcaattgcggatgatataactagtaaatatgttcctcctcatgtcaacatattttattgtttagggggaattacacttacttgttttctagtacaagtcgctaccggttttgctatgactttttactaccgcccaaccgttacagaggctttttcctcggttcaatacataatgaccgaggccaactttggttggttaatccgatcagttcatcgatggtcagcaagtatgatggttctaatgatgatcctgcacgtatttcgtgtgtatctcacaggtggatttaaaaaaccccgcgaattaacttgggtgacaggtgtggttttggctgtattgactgcatcgtttggtgtaactggttattctttgccttgggatcaaattggttattgggcagtcaaaattgtgacaggtgtacctgaagcgattccggtaataggatcgcctttagtggagttattacgtggaagtgctagtgtgggccaatccactttgactcgtttttatagtttacatacctttgtactgcctctgcttactgccgtatttatgttaatgcactttccaatgatacgtaagcaaggtatttcgggtcctttatagggaagccatatcatagagaaagataattctaattttcatatatcatatcgggtaggttgtggtatttcattgctacaaacatgggttattgtaaaataagacatgtcatttggatacttttcttcaactccgaagtattttgatacaaatagttgaagttcattttatgaaagaaaataaggcggattatgggagtgtgtgacttgaattattgatttggccatgcagataaagaattggatctgccacattagaattcacaaccaaaggtgtctccgcatccaatcaacacgtaagtcccctatctaggaaggataggctggttcacttgaggagaatattttctatgatcataccccaaccatgtcatccatgaacaggctccgtaagatcccatagagtagaaatagaataagtcatgtgacatgatccaattctctatttattacacttactttttttattatagtatggaaatgcattcattttctttgcatcgattgcgatccgcaatactatcggagtaaaaaaaggtatctaaagaagaacgtaggctagactttttgattttttattagtaacaagtaaatactttgtttggacgtaagaaacttgcgatattgaggggataaacaccaactaatcaagagacatgagacaatccacaaagcaattgatcatgatcaaatttgcaagccaacttggatattgagcatttacccataagaataagattcttttcaataagtagttgtaggtgcaacttcggaaaagagaatctgataaagcttttcttacctagagtcattgagtcattatataccttattctattatggatcttccacggtcttttttctttcattcttgctcgagccggatgatgaaaaattctcatgtccggttcctttgggggatggatcctaaagaattcacctatcccaataacaaagaaacctgacttaaatgatcctgtattaagagcaaaattagctaaagggatgggacataattattacggggaacccgcgtggcccaacgatcttttatatatttttccagtagtaattctaggtactattgcatgtaatgtaggtttagcggttctcgagccgtcaatgattggtgaaccggcggatccgtttgcaactcctctggaaatattacccgagtggtacttctttcccgtctttcaaatactccgtacagtacccaataagttattgggcgttctcttaatggtttctgtgccaacgggcttattgacagtaccctttctagagaatgtcaataaattccaaaatccatttcgtcgcccagtagctacgaccgtttttttaatcggtactgcagtagctctttggttaggtattggagcaacattacccattgataaatccttaactttaggtcttttttagggatttttcaggttgattcattcaaccgtgaagtaccgtgcataggtatctaggaaatagttacttccaagtgaatcttccctagatacctaaaatccattttattatgatccatttcgcgaaaatatagattgtgccaaagatgctaaattgttttcttttttctttttattctaactctaaaaagaagaagaggaaaaaattgcaatggatttaaaacgagaacttattcttaggtaaatcgattgggagatgcttctctagagtgtcccatatctgttttccatcttccatacgaaaactttcaattctcataagatcttcttcagtcttactcaaaaggtccaatagtgtatgtatattggcccttttgagacaattatacgttctagaaggcaattctaattgatcaataaaaatacaattcaatggaattccttttttgtttttctttagattagttaattttttttgaaaggttaaaaggggtggagtaaacctgtttttattttcttcgaaactagtgccctcttcccccgcgtgtagaaaaggaagaaataaatcaatcaaattacgagaagcctcataaagcgcttccttaggggttaaacttccattcgtccatatttctagaaaaagtatctcgtgtttttcatttccattcccacaagaaaaaatactataattcacatttcgaacaggcatggatacagcatctatgggataacttccatcttgagagttctttctgagttccgtgtgatatccgcgatctctcttgatctgtaactcaatacagaaatcaatgggctctgtcaagttagctataggttgtgccgtatcaacgatctctacggaaggtggtaagatgatatcttgagcagttatgtatctaggacctttgacgcaaattgatgcgtctctaactccatagagattacttctcaatacaatttctttcaaatttagtaaaatttcttgtacggattcttcaataccagctattgtagaatattcgtgtggcacgctcccaaattttgcacgtgtgatacatgttccttctatttctccaagtaaagctcttcgcaaggcaataccgacggtatccgcttgaccttttctaagcggggacaaaatgaaacgaccataataaagacgcttactatctactcttgattcaacacacttccactgtagtgtttgagtggatcctgctacctcctctcgaaccataatagactagtattattatttgatcattgaatcgtttatttctcttgaaagcattttaattcttttacagacgtctttttttaggaggtcgacatccattatgcggcataggtgttacatcgcgtatacaacttaatcgtacaccacttttagcaatggctcgtaatgcggcatctcttccactaccagcaccctttaccataacttctgctcgttgcaaacccactgtacgaatagcatctactgctgttctttgaccagcatagggtgatgcttttcttgagcttttgaatccacaagtacccgcggaggaccagaaaaccacccgaccttgcgggtctgtaacagttataatggtattgttgaaactagcttgaacatgaataactccttttgttattctacgtgcacttttccgtaaactaaaacgcgcattcctacgcaaaccaatacgcactctcctacgtgaaccaatttttggtatagcttttgtcatattttattatctcataaatatgagttagaaataacaaaaagaaaaaaagatacaaagatatccgtttcagggtaaaatatatcctttactttaattattaattattttatttggaatttggacgtttccgcgggtactttttttactttttagaaagtaaagttctttttcgaaagattacccctgcctttgtttatgcttcggattggaacaaatgactctaattcgtccacgcctacgaatcagtcgacattttgtacaaattttacgaacggaagctcttattttcatatttccgtattcctttcttaaactatgaatctaatctttgggaaaaaataagtctcttcgcttgaattttggaactttgaatttattaccctagaaaaaagaaaaacctaatcctttgaatctttggtatccttcaaatcttcggtatccttcgagtcttcggtacgcttcgaatccttatggggaagtctataaattatacgtcctttgcttgaatcataacgacttacttcaattttgaccctatcccccatcagtattcgtatagaactagaccggatctttcctgaaatatagcccaggatgatggtgtcattctctaggcgaacgcggaacattccgttgggtagggcttccgtaactaaaccttcgaaagtgacttttgcttctctcgggttttttttttctctcctattttttttttctgtcatattttttttctcctatttttctattttgattttcaaataaaaatacaacgtttttttttatttgaaaaataggaagttcgagatagaattcgagtactataggaggggcgattaccatatataacataagacttctcccccaattctgtttagtcgagcttctcgatctgtcattatacctcgagaagtagaaagaatagcaattcccattccgcccaaaactttaggaattccttgatagttggcataaattcgtaagccgggtcggctgatacgctttaaaaaggttctagttctatatattccttttctagtctttctcttttgatgtcgcaaagttgaaaccaagaaatatctgttactttcctgatgtttccgaacactttcaataaaaccctctcgtagaagtattttaacaatgttttcggtaatatttgtagatactactcgaactgttccttttttattcatgtccgcgtttcttatagaggttagtaaatcagcaatagtgtccttgcccataagactctaattctaggttcctcctaatttttctataatcaacatgttttctttttttttcttttacttttggattttaaagcatatacgtgagacataatctactaattttttctttgatctatatctcgcctactagtatttataatacttcaggagctaatgaaactattttagtaaaattcaattttctcaattcctcggcgatcgcgccaaaaactcgagttccttttggatttcctttttgatcaatgataaccgctgcattgtcatcatagcgtattattataccgtcttcgcatttgaactctttacatgtacgtacaattacagctcgaattacttcggatctttctagaggcatttggggcactgcgtctttgattacagcaacaataacatcaccaatacgagcatatcgctgattactagcagctcctatgactcgaatacacatcaattttcgagctccactgttatctgctacatttaaaagggtctgaggttgaatcatattattttgatttcaatttgttatttctatgcaaaaggatgaaagaaatattgtctttccagaaaaaaaaccaggttttttttatcttcaatactccttttttgggatgctatatctctaatcgaagaaattgacttcgtatgggcattttactggcagctatggagatagctgctctagctacagtttcggatactccgcccatttcataaagtattcgacctggtttaacaatggctacccaatattcgggggatccctttcctgagcccatacgtgtttccgtgggtcttagtgtaaccggtttgtcgggaaatatacgtacccatatttttccaccacgacgtgcatatcgtgtcattgctcttcgtcctgcttctatctgtctcgacgtgatccaagcgggttcaagtgcttgcagagcatatctaccaaaacaaatacgattgcctcggcaggattttcccttcattcttcctctatgttgtttacgaaatctggttcttttggggttatagtcgatggttctttcttagttccatctctactgcaaaactggacatgagagtttcttctcatccagctcctcgcgaatgaaatgagaaagcgtgcaaatttctctaattccataatattttggaatattatggatagatgcacattaatagataatagaaaaagttagggtttttttaatattgaatttgttaaaatagaaaaatatatagtcaagaaagaagatctagaatatatctagatgtgtgtgtctatttatctatattctatatttatagataatgtaatctttcttaaaaaaaaatctccttattttgactcttattgaatcgcgggaaagtattctaattcaataaggatttcgcgggcgaatatttactctttcctgtcttatttgttaatttataaccttaccaaataaggcaatttttttggtttgttccgccatcccacccaatgaagtcttaggattcttttcaataaaatcctatgcagtcataggttctgtcgttcccactacttctcctttaatggttaggtctgaatcccacaatggagctttccaaaaatttctttccgagtcaattttctcagttttattaacccgggccgctctttattttattattgcttaaaatttctattttttgtttcaagttacgatttcgaattctctgttatttttattatattgatgctttatcacattgccttttatgatgtaactcatagaccatacatattggaatcctatatctttcttattcttcttccttctttctatcatccctccttttatccacatccctttagttttgcttcacaacctagaatccgttttcttttttagagaaaaaattgcagttgctacaactatatgatagatctactcatttatgatagatgtatttattcatatagtgactgtttcttagttaggatctcgacaatacgaagcaataggttggttattagttaattttctataattactaagttttttctttttctatttatagtagggttcagtcaattttttttgaatctccatttttgactctaaagaaaaaactaacgagtcacacactaagcatagcaattatattaaaagatttatcaattttcattaaatcttatagaaagaggtagaatttcttcttttttttcagggatttcaggaaaaataaggctcttgtcattttttattctatcactgaacagaatgggaagacaaggctagttattcttcgtctacgaatatccaaatttttacacctaatactccatagatagttcgaattggatagcagcaataatcaattttagcgcgaattgtttggaggggaagtctaccctttttgatgcattcggcacgtgcaatttctttccctgcgagacgacctgcaatttttacttttaccccccttatatctgcttttttagttaattcaatggcttttttcattgcctttcggaatgaaactctattttttaattggaaagctatatattctgcaagaatgttaggttgtctataaggttctttaactttttcaatagcaatattaagtctctggtttacagaattaacttccttttgtagatctttctctaattcttcgattgctccttttttctttaataaattggggaatccaatatggattatgacgtggatcgtatcgatttctttttgaatttctatacgtgtaattacttcagaacttgagcctgagtccatttttctattatgtgtaattacttcggaacttgagtctgattctatttttctattcgagccttttttcctattcttttgtatatagttcttgatacaattccgtatttttttatcttcctgtagaccttcagaataattttttggttgtgcgaaccaaaaggaatggtgattttgggttgtaccaagtctaaaaccgagtggatttattttttgtcccatatttttctattctattt-tttttactgggaatcgaaatctaagatggatctaaagattatttagatttctttactatatttagtacaattgttatatgacacatggttttttttatgggagaactacgtcctcgagctcgaggtctgaattttttcatgatagtactcctactgacttcggctttagtgatgaataaattcgctttgtcgaaatccctataatgagtagcatttgctgctgccgaataaaccaactttaggatgggataagatgctcgataaggcatgaggttcagtatcataacagtttcctcgtagtaacgccagcgaatctcatcaagaactctttgtgctttgaaaacagacatatggatgcgtttttgtgctttgaaaacccgttcaaacttaagtagacgatcggttggaactttccttgcgagtttccttagcccactcttcttcttctttatcctaggggtatactttaccagtttgaaacttgtcataaataaggttattccccgccttttgttttttttattttgaatctttctattctgaattcagttaacgacgagatttagtatcttttcttgcactttcataactcgtgaaatgccgagtaggcacgaattcccccaatttgcgacctaccataggatttgttatgtaaataggtatatgttcctttccattatgaatcgcgattgtatggccaaccattgcgggtagaatgctagatgcccgggaccacgttactattgtttctttctcctccttcatattgaccttttcgatttttgccaataaatgatgagctacaaaaggattcgttttttttcgtgtcacagctgattactccttttttccattttaaagagtggcattctatgtccaatatctcgatcgaagtatggaggtcagaataaatagaataatgatgaatggaaaaaagagaaaaatcctttagctggataaggggcggatgtagccaagtggatcaaggcagtggattgtgaatccaccatgcgcgggttcaattcccgtcgttcgcccatcgcattattgcaaattccaaaaatgcaattttccatattcctagttacgtatttacttacggcgacgaagaataaaactatcactatattttttccttttcctagttcttcttccaagcgcaggataaccccaaggggttgtgggtttttttctaccaatgggggctttcccttcaccgcccccatgggggtggtccacagggttcataactacccctcttactacggggcgtttacctagccaacacttagatccggctctacccaaacttttttggttcaccccaacattacccacttgtccgactgttgctaagcaattttgggataccaaacggacctccccagatggtaatcttaaagtggccgatttaccctcttttgcaatcagtttcgctacagcacctgctgctctagctaattgcccaccccttccacgtgtgatttctatgttatgtatggccgtgcctaagggcatatcggttgaagtagattcttcttttctctcaaaaaaccccttcccaaactgtacaagcttcttccaaagcatacagctttctagatgtatatgacgatctctagacagatggatcttatatgaatcgtatgatgaagtaccacatgagtggatatataggaaaggaatccaaatctgccgaatcgctcatgttatgatcttctacatcctaggtctccgcgttccgtcatctggcttatgttcttcatgtagcattcagatcgaatgactctatgaaattacgtcgatacttccacatattatgggtaacgtaggagacatccctattttccccggggggtcttaattaccactgcttagctttcaattcgcctctgaccatcaaattaaatgtgaataacccgtcctcctctctttgaaacaaggggcgcttccggttctgtgcgtgcttcaaacaattttgtcttctccatattaccatatctctagagtcaataattttctatgaggaactactgaactcaatcacttgctgccgttactcaacagttttctgttgaggtctatcccgtagaggtagtcaaattggatcagtgatcgatttctaggtttcgtcgtaaacctaattggttacttccaattacgtaaatcaatagttcaaaccgcactcaaaggtagggcatttcccattgatataggaacttttgtaccagaaacaatagtatctccaattatagcccctctgggatgtaaaatatatctcttctcaccatccccatagtgtatgagacaaatgtatgcatttcgattagggtcgtattctatggttacgattctaccagatatgtctttttgattccgtcgaaaatcgattttacggtataggcgcttatgacctccccctctatgccttgcggtaatgattcctctggaattacgacctttaccacaacggtgccgtccatggatcaaattatttcgtggattggatttcacttgcctgtctacggttcccttgcgtgtgctcgggataggtgttttgtataaatgtttcgccgtattattaagtattctcctttagtttttttctctatctagaagtggaatagaataacccggttgaagggtaatgatcatacgtctgtaatgcattgtatgtcccagaataggtcccattcttctaccctttccgggtagtcgatggctattcacagctactaccttaacaccaaagaagagttcgacccaatgctttatttctgtcttagtgaatcccgattcgacattaaaagtatattgattctttcccaataaacgaagacttttttctgtaaatactgcgtatttgattccatccataaatcgactttccctcctatgctctgagttccagtatcgataagaattcgagttcttattgttcttatgttatggtatgaatataccataccaattcgttatgtatggatgatggatgagattccatggatagagagccagttccaatagacttatggaacgttcccgttcgcgtgcatccagcaggaattgaacccgcaaatttaccaattatgagttgggcgctttaaccattcagccatggatgcttaacagggatcatcgtacatcgtaaataaccaattttcatatagaaagacatatcatagaaaaatgaaatcgaaaatattcggagatgactatgaaaacacctctctggatcctcgaattgaaagagagattgagagggatcaagaatcctaattctcgctatttggaatggatccaattctattgagtctgactcatagtgatcatttctctttagcaaagaatgaccttggttatcaaaggattgaacaaccgggatccatttacttatgatacctagttgacattgataacaaggatctaatgaattatgagtttaatagatcctctttagcagaaagacgtatattccttgctcattatcagacaatcacttattcccaaacctcgtgtggggctaatcgttttcatttaccatctcatggaaaacccttttcgttccgcttagccctatcgggtattttagtgataggttctataggaactggacgatcctatttggtcaaatacctaacgaaaaattcctattttcctttcattaaggtacgagggcttcttattccacaagaacgaaagcaccttttcattctttcatatactaggggtttttacttggaaaagacaatgttccatactaaaggattcgggtccataaccacgagttccagtgcactagatcttgtagcacttagcaacgaggccctatccattagtattccacataagaaatccattatagaaactaatacaattagattggctcttcatagacaaacttggggtttgcgagccaaggtaagaccggctcgggatcatgggacccttttctatcagataggaggggctcttgtacaaaatagacttctaagtaataaccccatagaatctatctatataaagataaagaggcaatcgtgtcaggaagcgggtttttctttggccaaagggtacttcgaacttggaacgagcatgaagagattaacgagacttctttctcttttgagtttttctggcggaccggtcgcgcaagatctttggtcttcccccggaaccgatgaaaaaaagtgggtcgcttcttatggactcgctcagaatgattcttctctatctatagttcatggcctattagaagtagaaggtgctctggtgcaatccttaccgacagaaaaagattgcagtcaggttgataataatcgagtgccattacttcgtcggtccgaaccaaggaatccgttagaaatgttttgaaatggatattgttctctctttgatcagggattgctatatgaaaagaagtggagtttgaaaaagggaacggaatggtcaaaccggaactgctagaggaacgaattttcaatagcataacttgggctcctagaatatggcgcccttgggacaatctatttgattgcagggttttgttccgaagcaaagatatccgcggaggccggttcgttcgtcctattctgatattcaggaccaagaggtactggattctctttcggataggccctgaaaggagaagaaaggctgaaatgccaacggacctctgtctattctctaattcacccgatccgatagtacccgtttttggaacgtccagtgccaaagtcactgaatgggtaagtcaccaatccaatccctttgacaaatcgggtgtcatattagatatcatattctatatatatagaaatatcatagaatagacatatagaatttttggtcgggaaattcgaatgaatcattgagtgaaaaaggagcaaagaatgacaaaagacgagactctactagtcttcactcttgtggtttcctcggtttctgttttcttattcgggatcttgcttttcatggttctcatctctgcaactcgcgattttcgcgagagaaccaaatccaagttggtgaagatcatgatttgggctggcatagtagttattacctttgcaattgcggttcgaatctatccgatctttatctttttgctcaaagaacgaataaaaccccttgtcgaagccctttatgataagcttccctggatctgggaagtttctctttcacggtattgggatcgtttgatcgatttccttgatcgctacttatgggcgtgcgctcaaaggatacaaacaggaattcgcaaacaaaaaggggaattcgtagtcactttttcctgtcgcgtaaaaaaaaggctttacgcgagagcaatagaggttgggatacatctatctcttctgagcaacctcttttggattcttaagaccacccttgcagtaggataccgtctgctttgggttctttattatctccttccagggatttttaggatcgttcaggctatatttagtctattttggcttttactgtctacttttctcagggagatggttaaggacctcagaagatagaggagagcgccaggcgcagatttccggaatacttctacggggaatgctcattcaatgagcattctccatattatgccttgaagaggactcgaacctccacgctctttagcacgagattttgagtctcgcgtgtctaccatttcaccatcaaggcatcttgaaagtgaatcgtattccatgaatatgatatctatctaatgtgatatattccatatatgacaaaggtggagtcttggagtatttcgatcgatcggtcatataggcctgagtcagacatcaaatagcttcgatttgcattatccgtagaacaccttatatgtatcaaaatcgatatcaaaatcaaaaagatgtacaatccaatttctcgattcaatagaagcccaaagaggtgcatatggtacccaaataaggataggatagatatgtcaaaagcaggtctgattacacctattcctaatcctaaatagaatgtaagggcgtagggatttctat-----cagagtatcctatttccataggctcgaatgaccccttctcataataagaatgtgcacggtctggtccggtatggaatgaacttataatctgatgatcgagtcgattccatgattataagttcataaccctagcgcccattcccattttgggcggaacagatctactaattcttttattccagttagtaagagggatcttgaactaagaaatagacctagcagctaaaagagggtatcctgagcaattgcaagaatggggttcattgatattcctggtatagtagatgctatcacacatacagtcatactcaattcgatggaattgtttgatcttaaaggggatcttctataatttcgcacataaggggttatttcttggtttcgtccagtcattaataacttgattatttttagataatagtagatagaaagaacgctcgtaaggagtcctattgaaaccaagaaatataggcctgcttgccatccacaccagaatagatagagttttccgaagaaacccgctagtggaggaaggcctcctagggataagagacatagggctaaagagagagccaaaaaaggatctttcgtgtataatcctgcataatctcgaatgttatcagttccggtacgtagaccaaataatacaatgcaagcaaaagttcctagattcatggagatatagaacagcatataagttatcatgcttgcatatccatcatttgagtctccaacaattattccaataattacatatccgatttgccctatggacgaatatgcaagcatacgtttcatgcttgtttgagtaatagcaaggagattccccaatatcatgctaagaatagctaggatttccagaagaagatgccattcgtttgatgagaaataaaaaggaatatcgagaattcgcgtggctgaagctgaagcagctactttcgaagtaacagaaagaaaagcaacgactggagtgggggagtcagagtcgaaaagaggattcctcgcttctttctctcatgcaaaaccgtgcatgagactttcatctcgcacggctcctaagtgataaaagaaagaagaactcgtcttctttcttttttgattaccttcctcgcgtatgtataagacccaatccattctttttcgaaatcgatttcgaaaaagaactactaatccttaacttttcgaggaatccttcatcagtggttgtgaatgactgactttttcaatcctttcgactttggttccgtaggagcaagtcagaaaggttgagaaatagaaccatctgatttgattcgttcccaatagccatgagatgattatcttagggtgatccttttgtcaacggatgctcctattacactcgtagtctctgaaggatgagaacccactatgtagcatctacattgataattcaagcattgtatacgtcattagtccgattctttgtaggaactacccgtaataacgagcttgcaaaatggatctgtttatcataaagagattcgttgttcctgaccctgcttcaccttaattgttatttgaacaaaaagatcacaataaacttttggtaaaagttctgtcttggtcggagtggggatagcatttctcttctgcatgtctatggagttttgcaaaacccaaacacctcagagatagatatagaggtaggaatttgtcgaacgaaccacactccttcgtagacgtcaggagtccattgatgaaaaggggctggggaaagcttgaacccaagtcctacagtgatggatataagcgcaattgaaattcctggggagttatacatttgtgtattgataagaccgttcacaatttcttgaagctcgatctcccccccagatgaaccatatagccaagagaaaccatgaaccagaatagaagagcttgccccacccatgagtaaatatttcatagtagcctcattagaccgtagatctctcttggtatatccagacaataggtaggaacataaactgaaacattctggagctacaaagatagttattaaatcgttagcaccacataaaaacattccccctagagtagctgttaatacgaataacagaaactctgttatagccatttctgtacattcaatgtactctacggatagaggaatacataaagttgaacataataaaataagaaattgaaagatttcgttgaaattgttcgtttggaaatttcccgaaaagctaattataggttcttctctccatcggaacaatagggccgttatgcttattactaaacttgttgaagagatgaaatagaaccaaggtctatctttttgatcagaggttgaatcgatcatcagaagaagaattaggccaaaaattaggatacattctgggaaaatgaaacttccatggaagagaagcaaatgaaacgctttcataaaaattctcgtagaatcgagaatgaagttttcattctgtacatgccagatcatgaattagtaactgcatccaatctccgaaaagtcccgattgtttcgatttttggaatgggatatttacggaatccccatgaataggatcaaaccttattccatgctatttccataagattcctctttcttattcttaagcaagcccccgagagggcttagttgatcatgatttctgttttctctttcttttcctttttgtttgtttcgagaaagatatcgtccgattctccttctattgattcttttccgatcgagatgtatggatccatgtgtctacatacctagattctgttcatggattaacgaaaatgtgcaagagctctatttgcctctgccattctatgagtcgcttcctttttgcgtatggcacccccactccctttggcagcatctactaattcggaacttaatttgaaagccatatttcgacccggacgcttttgggatgcttctaataaccaacgaatggcaagtgctcttccttgtttagatcctatttcaatcggaactttccgcgtcgatccttttttattacgtcttgtttttactcctatattgggagttactctacgtattgcttgacgtaaaaccaatagtggatttgtttctgtcttttgttgaatctttttcacggctcgatagagaatttgataagccaatgatttttttccgtctttcataatacggttaaccaccatgttaactaatcgattacgaaaaattggatcggattttgcagttcttttttctgcagtacctcgacgtgacatgagcgtgaaagaggttcaagaatccgttttctttttataagggctaaaaacgaatcaattatttttttggctttttgaccccatattgtagggtggatctcgaaagataggaaagatctccctccaagccgtacatacgactttcatcgaatacggctttccacagaattctatagggatctatgagatcgagtatggaattctgtttactcactttaaattgagtatccgtttccctccttttccccctaggatcggaaatcctgtattttccatatccatacgatcgagtccttaggtttccgaaatagtgtaatggaaaaagaagtgcttcgaatcattgctatttgactcggacctgttctgaaaaagtcgaggtatttcgaattgtttgttgacacggacaaagtaagggaaaacctctgaaagaatttccatattgaccttggacatataagagttccgaatcgaatctctttagaaagaagatcttttgtctcatggtagcctgctccagtccccttacgaaactttcgttattgggttagccatacacttcacatgtttctagcgattcacatggcatcatcaaatgatacaagtcttggataagaatctacaacgcactagaacgcccttgttgacgattctttactgcgacagcatctagggttcctcgaataatgcgatatctcacaccgggtaaatccttaacccttcctcctcttactaatactacagaatgttcttgtaaattatggccaatacctggtatataagcagtgatttcaaatccagaggttaatcgtactctggcaactttacgtaaggcagagttgggttttttggggttgatagtggaaaagtcgacagataagtcacccttactgtccctctacagaaccgtacatgagattttcacctcatacggctcctcgttcaattctttcgaagggatccttttcctcgttcgagagtctccgcccttcttccactccgtcccgaagactaactaagaccaatggagtcacgttttcatgttctaattgaacactttccatttatgattaaaggagaagattgttcttttaccaaacatatgcggatcaaatcacgtcttataattagaagaaatctttctcggtatcaatccccttgcccctcattctttgagaatcagaaggatccttttcgagtttccatttcttcatttggaatctgggctcttctatcttcgacttatttttttggctttattctttatttatttcatttcgatttttccctcttcctctatccctatcctctaggtacagcgtttgcatcaatagagaaccttttcctctgtatgaatcgatattattccattccaatttcttcccgaaacttcccaagaaaaatcccgaattggatccaaaattgacgggttaatgtgagcttatccatgcggttaggcactcttcaaataggaatccattttctaactggctttcgtgctttggtgagtcgtccgagatcctttcgatgacctatgttgtgttgaggggatatctatatgatccgatcgattgcataagacccgcggtagcaatagaacggggaaagtatacagaaaagacagttcttttcaatttcgattatctatatattagttcgtttctatttctagatatctatttctatatattagtattagttagtagtactattctattagttagcgatcccggctctgtgagttctttcttccgtgatgaactgtcggcaccagtcctacattttttctctgtggaccgaggagaaagggggttcagcaggaagaggattgtaccatgagagaagcacagaggtcaacccgcttcaaatatggaacatggattctggcaatgcaacggagttgggtcctcatatcgatccgaatgaatcagtctttctacagaggtcaatctttgcctattaggcaagaggatagcaagttcgaaattctgtctcgataggacatggatttctattcctatgaaattcataaatgaaaatgaagtagttaatgggagggctaccattatcctttttcttgtatgtgttcctaagagaaggaatttgtccatttcatgtttcgaggtctcaaaaaaagggcgtggaaacagatagaaactcttgaatggaaattgaaaagaaatgtagccccagttccttcggaaatggtaagatctttggcgcaagaagaaggggcgacccgtatcatcttgacttggttctgcttcccctctttttttaagaataccgagtcgggttcttctcctaccagtatcgaatagaacatgctgaacaagatcttcttcatggaaacctgctcgatttagatcgggaaaatcgtacagattttatgaaaccatgtgctatggctcgaatccatagtcaatcctactttcgataggaccggttgacaattgaatccaatttttcccattatttgactatccataatagtgcggaaagaaagcccggaggaagagtggccttgagtttctcgcccctttgccttaggattcgttaattctctttctcgatgggacggggaagggatataactcagcggtagagtgtcaccttgacgtggtggaagtcatcagttcgagcctgattatccctaaacccaatgtgagttttttctattttgacttactcccccgccacgatcgaacgggaatgtataagaggcttgtgggattgacgtgatagggtagggttggctatactgctggtggcgaactccaggctaataatctgaagcgcatggatacaagttatccttggaaggaaagacaattccgaatccgctttgtctacgaataaggaagctataagtaatgcaactatgaatctcatggagagttcgatcctggctcaggatgaacgctggcggcatgcttaacacatgcaagtcgaacgggaagtggtgtttccagtggcgaacgggtgagtaacgcgtaagaacctgcccttgggaggggaacaacaactggaaacggttgctaataccccgtaggctgaggagcaaaaggagaaatccgcccaaggaggggctcgcgtctgattagctagttggtgaggcaatagcttaccaaggcgatgatcagtagctggtccgagaggatgatcagccacactgggactgagacacggcccagactcctacgggaggcagcagtggggaattttccgcaatgggcgaaagcctgacggagcaatgccgcgtggaggtggaaggcctacgggtcgtcaacttcttttctcggagaagaaacaatgacggtatctgaggaataagcatcggctaactctgtgccagcagccgcggtaagacagaggatgcaagcgttatccggaatgattgggcgtaaagcgtctgtaggtggcttttcaagtccgccgtcaaatcccagggctcaaccctggacaggcggtggaaactaccaagctggagtacggtaggggcagagggaatttccggtggagcggtgaaatgcattgagatcggaaagaacaccaacggcgaaagcactctgctgggccgacactgacactgagagacgaaagctaggggagcaaatgggattagagaccccagtagtcctagccgtaaacgatggatactaggtgctgtgcgactcgacccgtgcagtgctgtagctaacgcgttaagtatcccgcctggggagtacgttcgcaagaatgaaactcaaaggaattgacgggggcccgcacaagcggtggagcatgtggtttaattcgatgcaaagcgaagaaccttaccagggcttgacatgccgcgaatcctcttgaaagagaggggtgccctcgggaacgcggacacaggtggtgcatggctgtcgtcagctcgtgccgtaaggtgttgggttaagtctcgcaacgagcgcaaccctcgtgtttagttgccactatgagtttggaaccctgaacagaccgccggtgttaagccggaggaaggagaggatgaggccaagtcatcatgccccttatgccctgggcgacacacgtgctacaatgggcgggacaaagggtcgcgatctcgcgagggtgagctaactccaaaaacccgtcctcagttcggattgcaggctgcaactcgcctgcatgaagcaggaatcgctagtaatcgccggtcagccatacggcggtgaatccgttcccgggccttgtacacaccgcccgtcacactataggagctggccatgtttgaagtcattacccttaaccgtaaggagggggatgcctaaggctaggcttgcgactggagtgaagtcgtaacaaggtagccgtactggaaggtgcggctggatcacctccttttcagggagagctaatgcttatgcttattgggtattttggtttgacactgcttcacgcccaaaaagaaggcagctacgtctgagctaaacttggatatggaagtcttctttcgtttagggtgaagtaagaccaagctcatgagcttattatcctaggtcggaacaaattagttgatagtgataggatcccctttttgacgtccccatgtcccccccgtgtggtatggcggcatggggatgtcaaaaggaaagggatggagtttttctcgcttttggcgtagcaggcctccctttgggaggcccgcgcgacgggctattagctcagtggtagagcgcgcccctgataattgcgtcgttgtgcctgggctgtgagggctctcagccacatggatagttcaatgtgctcatcagcgcctgacccgaagatgtggatcatccaaggcacattagcatggcgtactcctcctgtttgaatcggagtttgaaaccaaacaaacttctcctcaggaggatagatggggcgattcaggtgagatcccatgtagatctaactttctattcactcgtgggatccgggcggtccgggggggggccaccacggctcctctcttctcgagaatccatacatcccttatcagtgtatggagagctatctctcgagcacaggttgaggttcgtcctcaatgggaaaatggagcacctaacaacgcatcttcacagaccaagaactacgagatcacccctttcattctggggtgacggagggatcgtaccattcgagcctttttttcatgcttttcccggcggtctggagaaagcagcaatcaataggacttccctaatcctcccttcctgaaaggaagaacgtgaaattctttttcctttccgcagggaccaggagattggatctagccataagaggaatgcttggtataaataagccgcttattggtcttcgaccccctaagtcactacgagcgcccccgatcagtgcaatgggatgtggctatttatctatctcttgactcgaaatgggagcagagcaggtttgaaaaaggatcttagagtgtctagggttgggccaggagggtctcttaacgccttcctttttctgcccatcagagttatttcccaaggacttgccatggtaagggggagaagggggaagaagcacacttgaagagcgcagtacaacggggagttgtatgctgcgttcgggaaggatgaatcgctcccgaaaaggagtctattgattctctcccaattggttggatcgtaggggcgatgatttacttcacgggcgaggtctctggttcaagtccaggatggcccagctgcgccagggaaaagaatagaagaagcatctgactctttcatgcatactccacttggctcgggggggatatagctcagttggtagagctccgctcttgcaattgggtcgttgcgattacgggttggctgtctaattgtccaggcggtaatgatagtatcttgtacctgaaccggtggctcactttttctaagtaatggggaagaggactgaaacatgccactgaaagactctactgagacaaaaagatgggctgtcaaaaaggtagaggaggtaggatgggcagttggtcagatctagtatggatcgtacatggacgatagttggagtcggcggctctcctaggcttccctcatctgggatccctggggaagaggatcaagttggcccttgcgaatagcttgatgcactatctcccttcaaccctttgagcgaaatgtggcaaaaggaaggaaaatccatggaccgaccccattgtctccaccccgtaggaactacgagatcaccccaaggacgccttcggcgtccaggggtcacggaccgaccatagaccctgttcaataagtggaacacattagccgtccgctctccggttgggcagtaagggtcggagaagggcaatcactcgttcttaaaaccagcattcttaagtttaagatcaaagagtcgggcggaaaaaggggagagctccccgttcctggttctcctgtagctggattccccggaaccacaagaatccttagaatgggattccaactcagcaccttttgttttgagattttgagaagagttgctctttggagagcacagtacgatgaaagttgtaagctgtgttcgggggggagttattgtctatcgttggcctctatggtagaacccgtcggggaggcctgagaggcggtggtttaccctgtggcggatgtcagcggttcgagtccgcttatctccagcccgtgaacttagcggatactatgatagcaccgaattttgccaattcggcagttcgatctatgatttcgcattcatggacgttgataagatccttccatttagtagcaccttaggatggcatagccttaacgttaatggcgaggttcaaaagaggaaaggcttgcggtggatacctaggcacccagagacgaggaagggcgtagcaagcgacgaaatgcttcggggagttgaaaataagcatagatccggagattcccaaataggtcaaccttttaaactgcctgctgaatccatgagcaggcaagagacaacctggcgaactgaaacatcttagtagccagaggaaaagaaagcaaaagcgattcccgtagtagcggcgagcgaaatgggagcagcctaaaccgtgaaaacggggttgtgggagagcaatacaagcgttgtgctgctaggcgaagcggttgagtgccgcaccctagatggctaaagtccagtagccgaaagcatcactagcttacgctctgacccgagtagcatggggcacgtggaatcccgtgtgaatcagcaaggaccaccttgcaaggctaaatactcctgggtgaccgatagcgaagtagtaccgtgagggaaaggtgaaaagaacccccagtgggtagtgaaatagaacgtgaaaccgtgctgagctcccaagcagtgggaggggaaagtgatctctgaccgcgtgcctgttgaagaatgagccggcgactcataggcagtggcttggttaagggaacggaacccaccggagccgtagcgaaagcgagtcttcatagggcgattgtcactgcttatggacccgaacctgggtgatctatccatgaccaggatgaagcttggatgaaactaagcagaggtccgaaccgactgatgttgaagaatcagcggatgagttgtggttaggggtgaaatgccactcgaacccagagctagctggttctccccgaaatgcgttgaggcgcagcagttgactggacatctaggggtaaagcactgtttcggtgcgggctgcgcgagcggtaccaaatcgaggcaaactctgaatactagatatgacccaaaaataacaggggtcaaggtcggccagtgagacgatgggggataagcttcatcgtcgagagggaaacagcccggatcaccagctaaggcccctaaatgaccgctcagtgataaaggaggtgggggtgcaaagacagccaggaggtttgcctagaagcagccaccctttaaagagtgcgtaatagctcactgatcgagcgcccttgcgctgaagatgaacggggctaagcgatctgccgaagctgtgggatgtcaaaatgcatcggtaggggagcgttccgccttagatggaagcaaacgcgaaagcgggggtcgacgaagcggaagcgagaatgtcggcttgagtaacgaaaacattggtgagaatccaatgccccgaaaacccaaggtttcctccgcaaggttcgtccacggagggtgagtcagggcctaagatcaggccgaaaggcgtagtcgatggacaacaggtcaatattcctgtactaccccttgttggtacggagggacggaggaggctaggttagccgaaagatggttataggtttaaggacacaaggtgaccctgctttttcagggtaagaaggggtagagaaaatgcctcgagccgaggtccgagtaccaagcgctgcagcgctgaagtatgagccccgtggactagccattgcttctccacgagcctcataccaggcgctacggcgctgaagtatgtaacccatgccatactcccaggaaaagctcgaacgaccttcaacaaaagggtacctgtacccgaaaccgacacaggtgggtaggtagagaatacctaggggcgcgagacaactctctctaaggaactcggcaaaatagccccgtaacttcgggagaaggggtgccccctcacaaaagggggtcgcagtgaccaggcccgggcgactgtttaccaaaaacacaggtctccgcaaagtcgtaagaccatgtatgggggctgacgcctgcccagtgccggaaggtcaaggaagttggtgaactgatgacagggaagccggcgaccgaagccccggtgaacggcggccgtaactataacggtcctaaggtagcgaaattccttgtcgggtaagttccgacccgcacgaaaggcgtaacgatctgggcactgtctcggagagaggctcggtgaaatagacatgtctgtgaagatgcggactacctgcacctggacagaaagaccctatgaagctttactgttccctgggattggctttgggcctttcctgcgcagcttaggtggaaggcgaagaaggcccccttccgggggggcccgagccatcagtgagataccactctggaagagctcggattctaaccttgtgtcagacccgcgggccaagggacagtctcaggtagacagtttctatggggcgtaggcctcccaaaaggtaacggaggcgtgcaaaggtttcctcgggccagacggacattggtcctcgagtgcaaaggcagaagggagcttgactgcaagactcacccgtcgagcagagacgaaagtcggccttagtgatccgacggtgccgagtggaagggccgtcgctcaacggataaaagttactctagggataacaggctgatcttccccaagagtccacatcgacgggaaggtttggcacctcgatgtcggctcttcgccacctggagctgtaggtggttccaagggttgggctgttcgcccattaatgcggtacgtgagctgggttcagaacgtcgtgagacagttcggtccatatccggtgtgggcgttagagcattgagaggacctttccctagtacgagaggaccgggaaggacgcacctctggtgtaccagttatcgtgcctacggtaaacgctgggtagccaagtgcggagaggataactgctgaaagcatataagtagtaagcccaccccaagatgagtgctctctcctccgacttccctagagcctccggtagcacagccgagacagcgacgggttctccacccatacggggatggagcgacagaagtatggaaataggataaggtagcggcgagacgagccgtttaaataggtgtcaagtggaagtgcagtgatgtatgcagctgaggcatcctaacgaacgaacgatttgaaccttgttcctacacgacctgatcaaattgatcaggcacttgccatctatcttcattgttcaactctttgatgaaaagatgaaaaaaccaaaaaaaagctctgcccttccatctcttggatagatagagagggagggcagaggcctttggtgtcccttccagtcaagaattggggcttcacaattactagccaatatttctctcatgcctttcctcgttcatggttcgatattctggtgtcctaggcgtagaggaaccacaccaatccatcccgaatttggtggttaaactctactgcggtgacgatactgtaggggaggtcctgcggcaaaatagctcgatgccagaatgataaaaagcttaacacctcttatttgactttttcactattttgaaatacgaaaaagatccaaatccaaaatgcaaaggtcgtcttattcaaaacctcaatcatcacatcccctctctcccacttcacacctcggaacgcactgttcttatagagagaaaggcgctttcccatcttcttaacccgaaatgaaatggctgaggagaggaaggttccttttggggggtacccccgggaagagatccagtggagacggggtgggcctgtagctcagaggattagagcacgtggctacgaaccacggtgtcgggggttcgaatccctcctcgcccacagccttccaaagggggaagggcctttactttccccctgagggtaggaaaatcatgatcgggatagcggacgtaaagctattgaacttgggtatgctctttccttttgtcgaagtggaatcgtagaacagaatgtgatacgatgagatagaatgcaatagaaacaagcaaggatagcgaacgggttacctactcctaagggtcaaagcaagccctttaattcaattctttattcttacattaaagaatgaatcaaatctccccaagtaggattcgaacctacgaccagtcagttaacagccgaccgctctaccactgagctactgaggaacaaggggagattcgacctcctagagttcaactcccgctctcaacccatgaacaatatgagtccgaagcttctttcgtaactcccggaatttcttcgtagtgactccgttccatgcctcatttcatagggaagcccaaagtggctctatttcattctatttcacttcctagcacttcctatcatttaatatccatccctttggtcttatttacataagagatgtcatttatagtctatctctttctatatatggaaagtcaagaaattctcatcgaaacatcgagaaattgtgcatatagaaaactctaaagaaagaaaaaaaggagacccatgccatgattttcaaatcttttctaccttttctacttagtagtctaagtttctcgatgaggataattaattcggtcgttgtggtcggactctattatggatttctgaccacattctccataggtccctcttagatcttctttctccaatcttggattagggaagaaggagatattcgcgactactggcggtttcattatggggcagctcatgatcttcatatcgatctattatccacctctgcatctattctttcttagctaaacgggtggaagatccatccaatttggttatatcatggactcgaaaagcggatctgaatgtgactgaaatgcacgatcttcacaggtatcacttttcacgatacctaaaagatggaatagcgattttcgaaccatttcctatacgagaatggtttccattactttgagaaatggattctatatcaaactatagctattgcattaaagaagaaaagaaactaatagaagtcgaagacgcggaatggtagtgaatagagagaaagattcttctgattttcttgttcctgaaaatattctatctatctcctagacgccgtagagaattgagaattttcatgtctttcaattctcgtactcgtaattggaaagttacggaaggaggtccatcattttgcaatgaaaacaacataaaaaactctggacaatttcgaaatcaggccaagcgtcttaatacatatgcaaaaaaattcattattggcccaccattgattagaagatttagcttgtatgaatcgctattggtttgatacgaataatggcagtcgtttcagtatgttaaggatacagatgtatccacaattcatttagagttacttaatagcctatttcttataccatatctctatcccgtgaaattctcgagccgaaagatggatgcatatgctgtgtttcattttgctaaacgatatcaattaaatggtgtatcaattccataaattggatatagcaataaataaatcagcaaaattcttttattttagatagaagaaatgtttcttctatctaaaataaaagaatgtacccttctatccaaatccaatttgcatcgataaaataaatccaaattccagtagtagatgaataattgcaaatttttgtgtgtacgagattagaataacttcaaaataactgacataattttttatttttcctgatcagaaaaatacatgaaaaagaaaggaggtagaaaaattttgggatttatggttaaagaagaaaaagaagaaaacaggggttctgttgaatttcaagtattcagtttcaccaataagatacggagacttgcttcacatttggaattacacaaaaaagatttttcatcggaaagaggtctacgaagacttttgggaaaacgtcaacgtttgctggcttatttggcaaagaaaaatagagtacgttataagaaattaatcagtcagttggatattcgggagaagtaatttaatcgttcgaatttttttcttattttattagtagtcttatagtagtcttagatttttcattttgatgagcctcgttttgaggaattcatggaataatccattttcatggaataatgaattaaggaagaaaggatatgagtctaccgcttacaagaaaagatctcatgatagtcaatatgggccctcagcacccatcaatgcatggtgttcttcgactgatcgttactctcgatggtgaagatgttattgattgtgaacccatattaggctatttacacagaggaatggaaaaaatcgcggaaaaccgaactattatacaatgggagatagaaaaagagagagatggtagaaaagggggagagatgggggaagaagataggaaggggaataagggggctctttaggcaggagacgggggaattccttaagttaagaaagaaaaaagaataagaacacggatacataacataaaaaaaagaataaataagacgatattcgccctccccctacatatttaatttcttctcctatacaaaaaccagcaagacctactccattggtaattccatcaatgacacccttatcgaaaaactgcgttagttcagttaatcctcttatacccagggtaaagaccctagtatagaaaatatctatataaccacgattatatgaccaactgtatatctttttttttacttgatccgaaaaaaactttttcggactctcttttacaagagaatttattaaatccaaattctgaaaaaaggaataagcggatccatagaagatatatgctatggatagaccaaacatagctagacttacagaagaaattgcattagtgataaattcatatgaatttatggaagaattagaactttcctggaaaaagtttattgagggagttaaccactttgataatatggttaactctgctattccattatccattactccattatcaaaatggattcctatggatccaatgaacaaagtaaaaagcagtaatataaaaagagggaatagcatagtatttcccgtttcatgaggatagataaaagtgtttttagccccaaaggaagtactaaaggaccctatcctatttcttgtattaccatgaattttggatatattttgtgaaaaaaaagaaactccactcttcgttgttgataaaatgaaatctctattcactcctttgggtatcctttttccccataaggatattgaatacaacgaaccctctttagtgctactgtaattttgaaaatgaacacgcaggtacccatcaaaagtaagtaaatatatccgaaacatataaaacgcagttaatcctgcagtaaaagaggctataattccaaaaaagggtgaatacaaccaactattactaaggatttcatctttggaccagaagcaagcaagaggtggaataccacaaagagaaagcgtaccccataaaaaagtagttcttgtaattggaacgtattttcttaaaccacccataagaaccatattctgacttttatctggtgaatatccaacaagaggttccattgaatgaataatggatccggatcccaagaacaataaagctttcgaataagcatgagtgatcaaatggaataaagcagcttgataagaacctatacctagagctaacatcatataacccaattgagacattgtagaataggctaagcttcttttaatatctctctgagcaagagctaaagtagctcctaagaagagtgttattgtacctactaaagaaatgaaactcattattaaaggtagggatatgaaaagaggaagaagtcgagctagaagaaaaatccccgcagcaaccatagttgctgcgtgtataagagccgaaatgggagtgggtccttccatagcatcgggtaaccatacgtgaagagggaattgtgcagatttcgcaactgcaccaaggaataataaaaaagcacacaaagtagtaagtaaggaattaatcccattattaggaatccagttattagctattttgaacaaatcccgaaactctaaactacctgttatccaaaaaaaacctaaaattcctaataacagaccaaaatcccctacacgattagttacaaaagctttttgacaagcactcgctgcaattggccgtgtaaaccaaaagcctatcaataaataggaacacattcccacaagttcccaaaaaaaataaatttgtatcaaattggaactagtaaccaatcccaacatagaagtattgaaaaaacttatataaacaaaaaatctcaaatatccttcatcgtgagacatataatcgtcactataaataagaacgaggattcctacagtagtaattagtattaacataatagaagtaagcgggtcgatcaagtatccaaattctaaggaaaaatcattattgacggtccaagaccatagatattgatagatagaacttccatttatttgttgaatagataggtgaactgagaataccatagctatacttaagagtaaaacacaaggaaaagcccatatgcgacgaagattttttgttgctgtcggaataagaataagtccaaaccccattgacataataactggaagtgggagaagagggattacccatgcatattgatatgtatgttccataagaaaagaaattgcaatttttacttgaaatttttctataaaataaaattgtttccgattcaccaaaccaattcttatctctttctgaaggaattcaaaaaaataagaataagacaaaatactggaattcttaatttttccaaatttctctcattgaaataatcaaaaattaagaatgggtttacttggttaaattcaaaaaggtaattaaataactttgttacctagttattacctaaagaaggatatttgttaaaatacaaaaaaggattgaatcattttactttctattcatttttgtatttctttctattaaaatgaagatgaagcagctctcatgtttcgtaactgattgattgaattccaatgaaaacctatgtttataggaaattatcgaatattccttacttcatatagaactgaaatcctaatgactagaattacctaagttttagaatgtcttgtttaagagactaagtattttttttgttttgattggaattccattatggaataccattctgagcttaattaactatttgaattttcccttccttttatccccccatcttatatgggggataggccgtagatctatatatggagtatacttaatatataaattgatttaaatagaaaacctttgtatatattctatattattaaaacaaagtataaaatatatatgaaaaatatgctaaaaaattcttgtcttatccgcattagagaaaataaagtaaaaaagaattcagaatttcagttcagtatctaagtataaatactaagaaaaaacagaaagaaggattgatttgcggcaatagatgtctttcacatacaactagaaaaaagtaatctcctttttgaatggcagttccaaaaaaacgtacttcgatgtcaaaaaagcgtattcgtaaaaatctttggaagaaaaagacttatttttccatagtacaatcttattctttagcaaaatcaagatcattttccagcggcagcgagcatccaaaaccaaagggtttttctgggcaacaaacaaacaaataatctggttttggaataatctgaattgacctatcccaaagaaattccaattatttaatatgaataattcggattaattaatgaatgtacttttatgtgtcgaattcctcggtacaatattcttagaactaacccctctgatatatagaacaaaagtttttggtatactgtgtcctaagtattcttttcctatcaacgaacttttcataatagaatcctcataataaaatatgaggattctattatgaaaagtagagtattcttgcaataggacttacaacttctacctatcttatcaaaaattcacaaaaaaataggtttaggcttggtaaatcatattaataagagcataaaggctttcattctagaaattttgctaaaatcaaaaattctttgtatttaatgatgaaattatagaaattctaatggatagattgaaagatttttttttatttcaatgagaaactaattagaaaaaaatgagttctatattgcaactgagaaaaaacagttccaactctttcaagctttgtttctattgggcaaagcaagagtttattgttaaaaaaatccccaatgatactaccaaacgaagtccattttaatgaagattctaatgttcctaaattctatggactctcccaatctcgacgatttgcgagaaaataactattattcttttaacttccctattatttaaagttagccgccatggtgaaattggtagacacgctgctcttaggaagcagtgctcaagcatctcggttcgagtccgagtggcggcattctcgaaaaagaatacaatagattagaaaatggattcaattcgaaatttccaattttgtaatgggaccttctccttatgctatttgcaactttagaacatatactaactcatatctctttctcaaccatttcaattgtgattacaattcatttgataaccttattagttcgtgaacttgggggattacgtgattcgtcagaaaaaggaatgatagctacttttttctccataacaggattcttagtttctcgttgggcttcttcgggacattttccattaagtaatttatatgagtcattgatcttcctttcatgggctctgtatattcttcatacgattcctaagatacagaactctaaaaatgatttaagcacaataactacgccaagtactattttaacgcaaggctttgccacgtcgggtcttttaactgaaatgcatcaatccacaatactagtacctgctctacaatctcagtggttaatgatgcatgtcagtatgatgttactaagctatgcaactcttttgtgcggatccttattatccgccgctcttctaatcattaaatttcgaaagaatttcaatttctttttagaaaagaaaaaaaatgttttatttaaaacatttttctttagtgagtttagtgagattgaatatttctatgtaaaaagaagtgctttaaaaaacacctcttttccttcatttccaaattattacaaatatcaattaattgagcgtttggattcttggagttatcgtgtcattagcctagggtttacccttttaaccataggtattctttgtggagcagtatgggctaatgaggcgtggggatcctattggaattgggatcctaaggaaacttgggcatttattacttggaccatattcgcaatttatttacatagtagaacaaatccaaattggaagggtacgaattccgcacttgtagcttcgataggatttcttataatttggatctgctattttggtatcaatctattaggaataggtttacatagttatggtgcatttacattaccatctaaatgattacataacataaaaccttcgtgaaatgaaagtttttccatttttgtttgatttgagaacccttgaacgccttctcaaagggttctcaaaaattcgagatagatctaattagacttttttacttttttctgaattatttggtttttccactatggaatatagagcggactagtaaaaaaaaattatttaggataataattggataagagagcctctaccttgtcaaccgatagcgagagaacaaaatctggataaataccaattcctattactggtaaaaagatacagattaaaagaaagagttctcgtggtccagaatccaccaaatttgcgtttggaacatgaaatagcttgtatccatagaacatctggcgtaacatagataataaaaaaataggagttaatatcattccaattgccattacaaaagtaattagcatttttggtattaacagaaattttggactagtaattagtccaaaaaatactactaattctgcaacaaaaccgctcattcctggtaaggcaagagaagccattgaaaagctactaaacatggtaaaaattttcggcattgggatagatatcccccccagttcttcgagataaacaagacgcattctatcacaagccgttcccgccaagaaaaaaagtgtagcaccaataaatccatgggatagtatttgtaaaatagctccattgagtccaatgttggttatggaaccaattcctataattatgaaacccatgtgagatacggaggagtaggctattctttttttgaaatttcgttgaccaagagaagttgaagctgcatagattatttgcatcgctcctattattaccaaccagggggaaaatagataatgagcatgaggtaacaattccatattgatccgaatcaatccgtatgctcccatctttaataggattcccgctaaaagcatacatgtactgtaatgcgcttccccatgggtatctggtaaccacgtatgtaggggtataatcggcaatttgacagcataagcaataaggaagccaaaataaaatagtatttccaatgttgcagggtatgatcgattaattaatctttccaaatctaatcttggttcgttggaaccatataagcccatacctagaactccgattaagaaaaaaatggaaccgcctgcagtatacaaaataaattttgtagctgaatacagacgcctctttcccccccacatggataaaagtaagtaaacaggaattaattctaactcccacatgataaaaaaaagtaaaaggtctcgcgaagaaaataatcctatttgaccactatacattgctagcatcaggaaatagaataatcgcgaattccgggtaactggccaagctgctaaagtagctaaagtagtgataaatcctgtcaataaaatagatcctaatgaaagtccatcgattcccaatctccagtggaaatcaaagacatctatccatttagaatcctcctttaattggattaagggatcctccaattggaaatgataacagaatgcataagtcattagaaggaattctaataaacaaatagatatagtataccacctaacgattttgtttcccctatgaggtaaaaagaaaattaatgaacctgcaaatattggcaaaacaacaagtattgttaaccaaggaaaataactcatgataaagtgataaagagaagatacgttttgaccagaaaagcccgtgctcgaaataagcgagcacaggcttcctcggtaaagaggaatcagacgattcaagtggagttttttgtaacgtatcaataagatagagccatgctgcgggttgtttcaggccctaaataaacgcggacacttaaaaaatctgttgggcaggcagattcgcatctcttacaacccacacaatcttcggttctcggcgcagaagcaatttgcttggctttacacccatcccagggtatcatttctaatacatctgttggacaagctcgtacacattgagtgcatcctatacatgtatcataaatttttacggaatgtgacattggatctataaattagccttttcaacataaaaattttcgatctggtaaaaatgaaattagtactatatgagtcatatgtattgtagacaccagacgaagcaatggtttatccaaacttcaacaaataaataaataaaataatgcaatatatttcttaatccgtttgtgagaaagcgtgaaaagagccaagagacttgaatttttggcttcaacaatcataattatacgaattgtacatacgaattcgaattagccaatttattggctatcgtcttttcaatataaattattgcaatattcaaattgcaatatcaatgaattgcaaaaattcaataagtaaaaaagaatactatgtaataacctaatcaaaaaatagatattataaaataataaaataataagaaaatagtattcgatttctattcatcttaatatttgatattattattatatgtgcgcctttgtttagaggattttatgtctaattattcaaaaaattagattgattgatacgagttgatttcttgttacgatggatggaagaaagaatggatagtccaatagctgcttcagcagccgcaagggctataacaaaaattgcgaaaatgtctccttttaattggcgactatcaaatagatcagaaaatgttacgagatttagattaattgaattcagtataagttcaagacatattagagctctaaccatgtttcggcttgtgatcaatccatagataccaatcgaaaataaatagacactaaaaaaaagtacatgctcaaacatcattaactaactccttatcaatctcgattcatttcaatatgaggacaagaattgaaccgattccattaattagaatagaacagttacacaacaaaagagaaaagaaggtatttgttggcagtagacgggttttactaaatcaaaattgtgattctttagttatttattttagatttgaaattctaagaattttgactaattctaagtatttcttattgccgagccatagtaattgcacctattaaagaaactagaagaattatggaaatgagttcaaacggaagataaaaatcagttgctaaatgaatcccaatttgttgaacgttatttatgagaccctgttctactatttggtttgatcttgtagtccaaagaattccataccatgacgtatctgggatagtagtcattagtgaaaaaagaatagttatacaaacgagtgaagtgaacccatctccaatagtccaataattattatttttagaccattctgagccatttacgaacattacggcaaatatgatcaaaatatttatagctcccacataaataagaagttgtgcgacagctacaaagtaggaattcaataaaatatagaataaggatatacaaacaagaactaatcccagcgaaaaggcagaataaattgggttggtaagtaatactactcctagacctcctagtagaagaacaaatcccccaaatagcacaagaatctcatgtattggtccaggtaaatccattatggataagaagaaattaatagtataaaatttttcatgaactgactaaaactaaaagattcaaggaaggaaaaagggattaggatatttttttgtatataagttgtatagttagaaatcacattacgaaaatctactctcattttaaatcaggaataatttgcaataagcagtagttattcgtttttctttatagttaataaaaaactattggatttttcttttttgttagaaaaatcctagtaactaataattagtaaccgttcttgaattccaagatttttcttcgtctattttactttgagtcgaattcctaattgtttgaattgtgtaatctcccattatggagattggtaaccgactcaaagcaatttgattgtaattcaattcatgacgatcataagtagaaagttcatattcttcagtcattgataaacagcttgtcggacagtactcaacacaattaccacaaaatatacaaactccgaaatcaatactataattaagcaattgtttccttttaatatccttttcaaatctccaatccacaaggggtagatctatcgggcatacgcgaacacatacttcacaagcaatacatttatcaaattcaaagtggattcgcccccggaaacgctccgatgtaattgatttttcataagggtagtgaatcgttataggtaaacgatttgtgtgggataaggtaattaggaaactttgaccaatgtaccttgcagcgcgtattgtttgttgaccataactcatgaacccagttaccatagggaacatattctaaatatctatgaaaaaggtatgtttctttctcttgtttgagagaacttttgtgttgaaaatattcttactgttattgtattatcttatttatagtgaaacaagttgggaagaagttgttaataagagattgcccagggaaataggtaaaagaaatttccatccaagatttaataactgatccattctcatcctgggtaaagtccatcttattgtgatagaaatgaagagaaataaataagctttagttaatgtaataaagatacccattgtcatttccaaaattccaaccattttattcatttggaaaaattcaaaaaaggatatatagggaatagagaaattccacccgcctaagtagagaactgttacaaataaagaggaaactaataaatttaggtaagaaacaagataaaataaaccatatttgataccagaatattcggtttgataacctgctactaattcttcctctgcttctggtaaatcaaagggtaatctttcacattctgccaaagaagaaattagaaaaaccagaaaacctataggctgacgccaaagattccatccaaaaaaaccatattttgactgtgcttcaactatatcaactgtacttgaactgttagataatcatagtcgatgataacatcacagttcccaccgctattccaaaaccgtacatgaaaccttagcttcatacggcttctctatgatcagaaaaaaggaaagggttgtttcgtttcggtattatccccctgggcatagatagaattaggtaagataaaatcgattggaaagtcctaaattagaccaaaggaattccgtctgctagaataagaaaaagcgcttccgaattgatctcgtcctttataatataatgaaaatttttctttgttcagtaataacttaatcttggaataaaacactcgttatagcaattaataaatgaaaagaattaggcattaattcatgaggaattctgtattaatatgaatagaggaaggaaagaataaataaatatcttttttttgtattgcattccatatcttttgtcctattcttctttccccggggaagggtacttaaaaagaaaaaaggaataaaggattaattcgttcttgatagccatttctttaacaagtgaaagggaacatactctggatcggaatccgaagaaagtactacttgatcatttccaccaatttcaagtccttattatgattccttttatgaggaaaaatctctaatgccttagattccctcattactaatcctttatgtactttagtgttcctaacccctcactaatttttgatggattccccttatgattataagttatagtaataactcggaatattctagtaatggaattccatatcgcgaatcctttattcttgcccgcttcaagatatgatgactaatcaaaaaatctcaaccttggggtaaagagtttacactacttatgtttacttcaacttttttcttgtacgtaggaaatgagattttttctttttactacaaattaataagctgttttgtttcactcatatagctatctagtttaacttaccaacccgagaataagaaaaggaagataaatattcaatggattttggaggaaaaagatcctattttaacgaatcacacgtagagatattgctagcacacaaaaagttaatggtatttcataactaatagattgagcagcagctcgtagaccgcctgaaaaagaatatttattatttgagctatatcctgccataagaagaccaataggagcaatacttgaaatggcaatccataaaaaaacaccaatactaagatcggctaaaacaaaacgatatcccaaagggataactaaaaaacttaataaaattgatatgactgctatagaaggtccaatgctaaataaaggaatatctcctcgggatggcaggatatcctccttaaaaagtagcttagttccatcggctatagcttgaagcagtcccagggggccagcatattcaggaccaatacgttgttgtatcgatgcggatatttctctttctaaccacacaattacgagtacttctattgtgattcccagtaggagggtcaaaatgggtagaatccatatcagtccatagacttcttttaataattccgatttcgaaaaagaattgatagtttctatctctaccctatctattatcatttcaacgatcaacttcccccataatgatatctatactacctaatatcgtcatgatatcagccaatttcatttttttaactagttgaggaagaatttgcaaattaataaaaccgggtggacgaattttccatctccaggggaaaagactatcatctcctaccagataaattcccaattcaccttttggagcttccactcttacataaagctcttgctttgacaattcaaaattgggcgaaggttttttaccaagaaatcgatattcaaaatcattccattcggaattctttgttttcttaaagcgtcggacttctaaattctcataagggcctccaggaattttctctacagcctgttgaataattttgatggattccctcatttcacccattcgtactaaatagcgagctaatgaatccccctctttttgccattggactttccaatcgaattggttgtaagactcataaggatcaactttacgaagatcccattgtattccagaagctcgtaacatcggtcccgataagccccaatttactgcttcttctccgctaataaaaccgactccttcaactcgttctaaaaaaacgggattccgtgtaataagttgttgatattcaacaactcctcgtaaaaaataatcacagaaatctaaacatttatcgacccatccataaggtagatcggcggctacccctccgatgcgaaagtaattatgcatcattcgcatacctgtagcagcttcaaatagatcatatatcaattctctctctctaaaaatatagaaaaaaggggtctgtgcgcctagatccgccataaaaggtccaagccataacaagtgagaagctatacggctcaactctaacataattaccctaatatagctggctctttggggtatttgaatattttccaagaattctggtgcatttaccgttattgcttctgtaaacatagtagctaaataatcccaccgtgttacataaggtaagtattgtataatagttcggttttccgcgattttttccattcctctgtgtaaatagcctaatatgggttcacaatcaataacatcttcaccatcgagagtaacgatcagtcgaagaacaccatgcattgatgggtgctgagggcccatattgactatcatgagatcttttcttgtaagcggtagactcatatcctttcttccttaattcattattccatgaaaatggattattccatgaattcctcaaaacgaggctcatcaaaatgaaaaatctaagactactataagactactaataaaataagaaaaaaattcgaacgattaaattacttctcccgaatatccaactgactgattaatttcttataacgtactctatttttctttgccaaataagccagcaaacgttgacgttttcccaaaagtcttcgtagacctctttccgatgaaaaatcttttttgtgtaattccaaatgtgaagcaagtctccgtatcttattggtgaaactgaatacttgaaattcaacagaacccctgttttcttctttttcttctttaaccataaatcccaaaatttttctacctcctttctttttcatgtatttttctgatcaggaaaaataaaaaattatgtcagttattttgaagttattctaatctcgtacacacaaaaatttgcaattattcatctactactggaatttggatttattttatcgatgcaaattggatttggatagaagggtacattcttttattttagatagaagaaacatttcttctatctaaaataaaagaattttgctgatttatttattgctatatccaatttatggaattgatacaccatttaattgatatcgtttagcaaaatgaaacacagcatatgcatccatctttcggctcgagaatttcacgggatagagatatggtataagaaataggctattaagtaactctaaatgaattgtggatacatctgtatccttaacatactgaaacgactgccattattcgtatcaaaccaatagcgattcatacaagctaaatcttctaatcaatggtgggccaataatgaatttttttgcatatgtattaagacgcttggcctgatttcgaaattgtccagagttttttatgttgttttcattgcaaaatgatggacctccttccgtaactttccaattacgagtacgagaattgaaagacatgaaaattctcaattctctacggcgtctaggagatagatagaatattttcaggaacaagaaaatcagaagaatctttctctctattcactaccattccgcgtcttcgacttctattagtttcttttcttctttaatgcaatagctatagtttgatatagaatccatttctcaaagtaatggaaaccattctcgtataggaaatggttcgaaaatcgctattccatcttttaggtatcgtgaaaagtgatacctgtgaagatcgtgcatttcagtcacattcagatccgcttttcgagtccatgatataaccaaattggatggatcttccacccgtttagctaagaaagaatagatgcagaggtggataatagatcgatatgaagatcatgagctgccccataatgaaaccgccagtagtcgcgaatatctccttcttccctaatccaagattggagaaagaagatctaagagggacctatggagaatgtggtcagaaatccataatagagtccgaccacaacgaccgaattaattatcctcatcgagaaacttagactactaagtagaaaaggtagaaaagatttgaaaatcatggcatgggtctcctttttttctttctttagagttttctatatgcacaatttctcgatgtttcgatgagaatttcttgactttccatatatagaaagagatagactataaatgacatctcttatgtaaataagaccaaagggatggatattaaatgataggaagtgctaggaagtgaaatagaatgaaatagagccactttgggcttccctatgaaatgaggcatggaacggagtcactacgaagaaattccgggagttacgaaagaagcttcggactcatattgttcatgggttgagagcgggagttgaactctaggaggtcgaatctccccttgttcctcagtagctcagtggtagagcggtcggctgttaactgactggtcgtaggttcgaatcctacttggggagatttgattcattctttaatgtaagaataaagaattgaattaaagggcttgctttgacccttaggagtaggtaacccgttcgctatccttgcttgtttctattgcattctatctcatcgtatcacattctgttctacgattccacttcgacaaaaggaaagagcatacccaagttcaatagctttacgtccgctatcccgatcatgattttcctaccctcagggggaaagtaaaggcccttccccctttggaaggctgtgggcgaggagggattcgaacccccgacaccgtggttcgtagccacgtgctctaatcctctgagctacaggcccaccccgtctccactggatctcttcccgggggtaccccccaaaaggaaccttcctctcctcagccatttcatttcgggttaagaagatgggaaagcgcctttctctctataagaacagtgcgttccgaggtgtgaagtgggagagaggggatgtgatgattgaggttttgaataagacgacctttgcattttggatttggatctttttcgtatttcaaaatagtgaaaaagtcaaataagaggtgttaagctttttatcattctggcatcgagctattttgccgcaggacctcccctacagtatcgtcaccgcagtagagtttaaccaccaaattcgggatggattggtgtggttcctctacgcctaggacaccagaatatcgaaccatgaacgaggaaaggcatgagagaaatattggctagtaattgtgaagccccaattcttgactggaagggacaccaaaggcctctgccctccctctctatctatccaagagatggaagggcagagcttttttttggttttttcatcttttcatcaaagagttgaacaatgaagatagatggcaagtgcctgatcaatttgatcaggtcgtgtaggaacaaggttcaaatcgttcgttcgttaggatgcctcagctgcatacatcactgcacttccacttgacacctatttaaacggctcgtctcgccgctaccttatcctatttccatacttctgtcgctccatccccgtatgggtggagaacccgtcgctgtctcggctgtgctaccggaggctctagggaagtcggaggagagagcactcatcttggggtgggcttactacttatatgctttcagcagttatcctctccgcacttggctacccagcgtttaccgtaggcacgataactggtacaccagaggtgcgtccttcccggtcctctcgtactagggaaaggtcctctcaatgctctaacgcccacaccggatatggaccgaactgtctcacgacgttctgaacccagctcacgtaccgcattaatgggcgaacagcccaacccttggaaccacctacagctccaggtggcgaagagccgacatcgaggtgccaaaccttcccgtcgatgtggactcttggggaagatcagcctgttatccctagagtaacttttatccgttgagcgacggcccttccactcggcaccgtcggatcactaaggccgactttcgtctctgctcgacgggtgagtcttgcagtcaagctcccttctgcctttgcactcgaggaccaatgtccgtctggcccgaggaaacctttgcacgcctccgttaccttttgggaggcctacgccccatagaaactgtctacctgagactgtcccttggcccgcgggtctgacacaaggttagaatccgagctcttccagagtggtatctcactgatggctcgggcccccccggaagggggccttcttcgccttccacctaagctgcgcaggaaaggcccaaagccaatcccagggaacagtaaagcttcatagggtctttctgtccaggtgcaggtagtccgcatcttcacagacatgtctatttcaccgagcctctctccgagacagtgcccagatcgttacgcctttcgtgcgggtcggaacttacccgacaaggaatttcgctaccttaggaccgttatagttacggccgccgttcaccggggcttcggtcgccggcttccctgtcatcagttcaccaacttccttgaccttccggcactgggcaggcgtcagcccccatacatggtcttacgactttgcggagacctgtgtttttggtaaacagtcgcccgggcctggtcactgcgacccccttttgtgagggggcaccccttctcccgaagttacggggctattttgccgagttccttagagagagttgtctcgcgcccctaggtattctctacctacccacctgtgtcggtttcgggtacaggtacccttttgttgaaggtcgttcgagcttttcctgggagtatggcatgggttacatacttcagcgccgtagcgcctggtatgaggctcgtggagaagcaatggctagtccacggggctcatacttcagcgctgcagcgcttggtactcggacctcggctcgaggcattttctctaccccttcttaccctgaaaaagcagggtcaccttgtgtccttaaacctataaccatctttcggctaacctagcctcctccgtccctccgtaccaacaaggggtagtacaggaatattgacctgttgtccatcgactacgcctttcggcctgatcttaggccctgactcaccctccgtggacgaaccttgcggaggaaaccttgggttttcggggcattggattctcaccaatgttttcgttactcaagccgacattctcgcttccgcttcgtcgacccccgctttcgcgtttgcttccatctaaggcggaacgctcccctaccgatgcattttgacatcccacagcttcggcagatcgcttagccccgttcatcttcagcgcaagggcgctcgatcagtgagctattacgcactctttaaagggtggctgcttctaggcaaacctcctggctgtctttgcacccccacctcctttatcactgagcggtcatttaggggccttagctggtgatccgggctgtttccctctcgacgatgaagcttatcccccatcgtctcactggccgaccttgacccctgttatttttgggtcatatctagtattcagagtttgcctcgatttggtaccgctcgcgcagcccgcaccgaaacagtgctttacccctagatgtccagtcaactgctgcgcctcaacgcatttcggggagaaccagctagctctgggttcgagtggcatttcacccctaaccacaactcatccgctgattcttcaacatcagtcggttcggacctctgcttagtttcatccaagcttcatcctggtcatggatagatcacccaggttcgggtccataagcagtgacaatcgccctatgaagactcgctttcgctacggctccggtgggttccgttcccttaaccaagccactgcctatgagtcgccggctcattcttcaacaggcacgcggtcagagatcactttcccctcccactgcttgggagctcagcacggtttcacgttctatttcactacccactgggggttcttttcacctttccctcacggtactacttcgctatcggtcacccaggagtatttagccttgcaaggtggtccttgctgattcacacgggattccacgtgccccatgctactcgggtcagagcgtaagctagtgatgctttcggctactggactttagccatctagggtgcggcactcaaccgcttcgcctagcagcacaacgcttgtattgctctcccacaaccccgttttcacggtttaggctgctcccatttcgctcgccgctactacgggaatcgcttttgctttcttttcctctggctactaagatgtttcagttcgccaggttgtctcttgcctgctcatggattcagcaggcagtttaaaaggttgacctatttgggaatctccggatctatgcttattttcaactccccgaagcatttcgtcgcttgctacgcccttcctcgtctctgggtgcctaggtatccaccgcaagcctttcctcttttgaacctcgccattaacgttaaggctatgccatcctaaggtgctactaaatggaaggatcttatcaacgtccatgaatgcgaaatcatagatcgaactgccgaattggcaaaattcggtgctatcatagtatccgctaagttcacgggctggagataagcggactcgaaccgctgacatccgccacagggtaaaccaccgcctctcaggcctccccgacgggttctaccatagaggccaacgatagacaataactcccccccgaacacagcttacaactttcatcgtactgtgctctccaaagagcaactcttctcaaaatctcaaaacaaaaggtgctgagttggaatcccattctaaggattcttgtggttccggggaatccagctacaggagaaccaggaacggggagctctcccctttttccgcccgactctttgatcttaaacttaagaatgctggttttaagaacgagtgattgcccttctccgacccttactgcccaaccggagagcggacggctaatgtgttccacttattgaacagggtctatggtcggtccgtgacccctggacgccgaaggcgtccttggggtgatctcgtagttcctacggggtggagacaatggggtcggtccatggattttccttccttttgccacatttcgctcaaagggttgaagggagatagtgcatcaagctattcgcaagggccaacttgatcctcttccccagggatcccagatgagggaagcctaggagagccgccgactccaactatcgtccatgtacgatccatactagatctgaccaactgcccatcctacctcctctacctttttgacagcccatctttttgtctcagtagagtctttcagtggcatgtttcagtcctcttccccattacttagaaaaagtgagccaccggttcaggtacaagatactatcattaccgcctggacaattagacagccaacccgtaatcgcaacgacccaattgcaagagcggagctctaccaactgagctatatcccccccgagccaagtggagtatgcatgaaagagtcagatgcttcttctattcttttccctggcgcagctgggccatcctggacttgaaccagagacctcgcccgtgaagtaaatcatcgcccctacgatccaaccaattgggagagaatcaatagactccttttcgggagcgattcatccttcccgaacgcagcatacaactccccgttgtactgcgctcttcaagtgtgcttcttcccccttctcccccttaccatggcaagtccttgggaaataactctgatgggcagaaaaaggaaggcgttaagagaccctcctggcccaaccctagacactctaagatcctttttcaaacctgctctgctcccatttcgagtcaagagatagataaatagccacatcccattgcactgatcgggggcgctcgtagtgacttagggggtcgaagaccaataagcggcttatttataccaagcattcctcttatggctagatccaatctcctggtccctgcggaaaggaaaaagaatttcacgttcttcctttcaggaagggaggattagggaagtcctattgattgctgctttctccagaccgccgggaaaagcatgaaaaaaaggctcgaatggtacgatccctccgtcaccccagaatgaaaggggtgatctcgtagttcttggtctgtgaagatgcgttgttaggtgctccattttcccattgaggacgaacctcaacctgtgctcgagagatagctctccatacactgataagggatgtatggattctcgagaagagaggagccgtggtggcccccccccggaccgcccggatcccacgagtgaatagaaagttagatctacatgggatctcacctgaatcgccccatctatcctcctgaggagaagtttgtttggtttcaaactccgattcaaacaggaggagtacgccatgctaatgtgccttggatgatccacatcttcgggtcaggcgctgatgagcacattgaactatccatgtggctgagagccctcacagcccaggcacaacgacgcaattatcaggggcgcgctctaccactgagctaatagcccgtcgcgcgggcctcccaaagggaggcctgctacgccaaaagcgagaaaaactccatccctttccttttgacatccccatgccgccataccacacgggggggacatggggacgtcaaaaaggggatcctatcactatcaactaatttgttccgacctaggataataagctcatgagcttggtcttacttcaccctaaacgaaagaagacttccatatccaagtttagctcagacgtagctgccttctttttgggcgtgaagcagtgtcaaaccaaaatacccaataagcataagcattagctctccctgaaaaggaggtgatccagccgcaccttccagtacggctaccttgttacgacttcactccagtcgcaagcctagccttaggcatccccctccttacggttaagggtaatgacttcaaacatggccagctcctatagtgtgacgggcggtgtgtacaaggcccgggaacggattcaccgccgtatggctgaccggcgattactagcgattcctgcttcatgcaggcgagttgcagcctgcaatccgaactgaggacgggtttttggagttagctcaccctcgcgagatcgcgaccctttgtcccgcccattgtagcacgtgtgtcgcccagggcataaggggcatgatgacttggcctcatcctctccttcctccggcttaacaccggcggtctgttcagggttccaaactcatagtggcaactaaacacgagggttgcgctcgttgcgagacttaacccaacaccttacggcacgagctgacgacagccatgcaccacctgtgtccgcgttcccgagggcacccctctctttcaagaggattcgcggcatgtcaagccctggtaaggttcttcgctttgcatcgaattaaaccacatgctccaccgcttgtgcgggcccccgtcaattcctttgagtttcattcttgcgaacgtactccccaggcgggatacttaacgcgttagctacagcactgcacgggtcgagtcgcacagcacctagtatccatcgtttacggctaggactactggggtctctaatcccatttgctcccctagctttcgtctctcagtgtcagtgtcggcccagcagagtgctttcgccgttggtgttctttccgatctcaatgcatttcaccgctccaccggaaattccctctgcccctaccgtactccagcttggtagtttccaccgcctgtccagggttgagccctgggatttgacggcggacttgaaaagccacctacagacgctttacgcccaatcattccggataacgcttgcatcctctgtcttaccgcggctgctggcacagagttagccgatgcttattcctcagataccgtcattgtttcttctccgagaaaagaagttgacgacccgtaggccttccacctccacgcggcattgctccgtcaggctttcgcccattgcggaaaattccccactgctgcctcccgtaggagtctgggccgtgtctcagtcccagtgtggctgatcatcctctcggaccagctactgatcatcgccttggtaagctattgcctcaccaactagctaatcagacgcgagcccctccttgggcggatttctccttttgctcctcagcctacggggtattagcaaccgtttccagttgttgttcccctcccaagggcaggttcttacgcgttactcacccgttcgccactggaaacaccacttcccgttcgacttgcatgtgttaagcatgccgccagcgttcatcctgagccaggatcgaactctccatgagattcatagttgcattacttatagcttccttattcgtagacaaagcggattcggaattgtctttccttccaaggataacttgtatccatgcgcttcagattattagcctggagttcgccaccagcagtatagccaaccctaccctatcacgtcaatcccacaagcctcttatacattcccgttcgatcgtggcgggggagtaagtcaaaatagaaaaaactcacattgggtttagggataatcaggctcgaactgatgacttccaccacgtcaaggtgacactctaccgctgagttatatcccttccccgtcccatcgagaaagagaattaacgaatcctaaggcaaaggggcgagaaactcaaggccactcttcctccgggctttctttccgcactattatggatagtcaaataatgggaaaaattggattcaattgtcaaccggtcctatcgaaagtaggattgactatggattcgagccatagcacatggtttcataaaatctgtacgattttcccgatctaaatcgagcaggtttccatgaagaagatcttgttcagcatgttctattcgatactggtaggagaagaacccgactcggtattcttaaaaaaagaggggaagcagaaccaagtcaagatgatacgggtcgccccttcttcttgcgccaaagatcttaccatttccgaaggaactggggctacatttcttttcaatttccattcaagagtttctatctgtttccacgccctttttttgagacctcgaaacatgaaatggacaaattccttctcttaggaacacatacaagaaaaaggataatggtagccctcccattaactacttcattttcatttatgaatttcataggaatagaaatccatgtcctatcgagacagaatttcgaacttgctatcctcttgcctaataggcaaagattgacctctgtagaaagactgattcattcggatcgatatgaggacccaactccgttgcattgccagaatccatgttccatatttgaagcgggttgacctctgtgcttctctcatggtacaatcctcttcctgctgaaccccctttctcctcggtccacagagaaaaaatgtaggactggtgccgacagttcatcacggaagaaagaactcacagagccgggatcgctaactaatagaatagtactactaactaatactaatatatagaaatagatatctagaaatagaaacgaactaatatatagataatcgaaattgaaaagaactgtcttttctgtatactttccccgttctattgctaccgcgggtcttatgcaatcgatcggatcatatagatatcccctcaacacaacataggtcatcgaaaggatctcggacgactcaccaaagcacgaaagccagttagaaaatggattcctatttgaagagtgcctaaccgcatggataagctcacattaacccgtcaattttggatccaattcgggatttttcttgggaagtttcgggaagaaattggaatggaataatatcgattcatacagaggaaaaggttctctattgatgcaaacgctgtacctagaggatagggatagaggaagagggaaaaatcgaaatgaaataaataaagaataaagccaaaaaaataagtcgaagatagaagagcccagattccaaatgaagaaatggaaactcgaaaaggatccttctgattctcaaagaatgaggggcaaggggattgataccgagaaagatttcttcttattataagacgtgatttgatccgcatatgtttggtaaaagaacaatcttctcctttaatcataaatggaaagtgttcaattagaacatgaaaacgtgactccattggtcttagttagtcttcgggacggagtggaagaagggcggagactctcgaacgaggaaaaggatcccttcgaaagaattgaacgaggagccgtatgaggtgaaaatctcatgtacggttctgtagagggacagtaagggtgacttatctgtcgacttttccactatcaaccccaaaaaacccaactctgccttacgtaaagttgccagagtacgattaacctctggatttgaaatcactgcttatataccaggtattggccataatttacaagaacattctgtagtattagtaagaggaggaagggttaaggatttacccggtgtgagatatcgcattattcgaggaaccctagatgctgtcgcagtaaagaatcgtcaacaagggcgttctagtgcgttgtagattcttatccaagacttgtatcatttgatgatgccatgtgaatcgctagaaacatgtgaagtgtatggctaacccaataacgaaagtttcgtaaggggactggagcaggctaccatgagacaaaagatcttctttctaaagagattcgattcggaactcttatatgtccaaggtcaatatggaaattctttcagaggttttcccttactttgtccgtgtcaacaaacaattcgaaatacctcgactttttcagaacaggtccgagtcaaatagcaatgattcgaagcacttctttttccattacactatttcggaaacctaaggactcgatcgtatggatatggaaaatacaggatttccgatcctagggggaaaaggagggaaacggatactcaatttaaagtgagtaaacagaattccatactcgatctcatagatccctatagaattctgtggaaagccgtattcgatgaaagtcgtatgtacggcttggagggagatctttcctatctttcgagatccaccctacaatatggggtcaaaaagccaaaaaaataattgattcgtttttagcccttataaaaagaaaacggattcttgaacctctttcacgctcatgtcacgtcgaggtactgcagaaaaaagaactgcaaaatccgatccaatttttcgtaatcgattagttaacatggtggttaaccgtattatgaaagacggaaaaaaatcattggcttatcaaattctctatcgagccgtgaaaaagattcaacaaaagacagaaacaaatccactattggttttacgtcaagcaatacgtagagtaactcccaatataggagtaaaaacaagacgtaataaaaaaggatcgacgcggaaagttccgattgaaataggatctaaacaaggaagagcacttgccattcgttggttattagaagcatcccaaaagcgtccgggtcgaaatatggctttcaaattaagttccgaattagtagatgctgccaaagggagtgggggtgccatacgcaaaaaggaagcgactcatagaatggcagaggcaaatagagctcttgcacattttcgttaatccatgaacagaatctaggtatgtagacacatggatccatacatctcgatcggaaaagaatcaatagaaggagaatcggacgatatctttctcgaaacaaacaaaaaggaaaagaaagagaaaacagaaatcatgatcaactaagccctctcgggggcttgcttaagaataagaaagaggaatcttatggaaatagcatggaataaggtttgatcctattcatggggattccgtaaatatcccattccaaaaatcgaaacaatcgggacttttcggagattggatgcagttactaattcatgatctggcatgtacagaatgaaaacttcattctcgattctacgagaatttttatgaaagcgtttcatttgcttctcttccatggaagtttcattttcccagaatgtatcctaatttttggcctaattcttcttctgatgatcgattcaacctctgatcaaaaagatagaccttggttctatttcatctcttcaacaagtttagtaataagcataacggccctattgttccgatggagagaagaacctataattagcttttcgggaaatttccaaacgaacaatttcaacgaaatctttcaatttcttattttattatgttcaactttatgtattcctctatccgtagagtacattgaatgtacagaaatggctataacagagtttctgttattcgtattaacagctactctagggggaatgtttttatgtggtgctaacgatttaataactatctttgtagctccagaatgtttcagtttatgttcctacctattgtctggatataccaagagagatctacggtctaatgaggctactatgaaatatttactcatgggtggggcaagctcttctattctggttcatggtttctcttggctatatggttcatctgggggggagatcgagcttcaagaaattgtgaacggtcttatcaatacacaaatgtataactccccaggaatttcaattgcgcttatatccatcactgtaggacttgggttcaagctttccccagccccttttcatcaatggactcctgacgtctacgaaggagtgtggttcgttcgacaaattcctacctctatatctatctctgaggtgtttgggttttgcaaaactccatagacatgcagaagagaaatgctatccccactccgaccaagacagaacttttaccaaaagtttattgtgatctttttgttcaaataacaattaaggtgaagcagggtcaggaacaacgaatctctttatgataaacagatccattttgcaagctcgttattacgggtagttcctacaaagaatcggactaatgacgtatacaatgcttgaattatcaatgtagatgctacatagtgggttctcatccttcagagactacgagtgtaataggagcatccgttgacaaaaggatcaccctaagataatcatctcatggctattgggaacgaatcaaatcagatggttctatttctcaacctttctgacttgctcctacggaaccaaagtcgaaaggattgaaaaagtcagtcattcacaaccactgatgaaggattcctcgaaaagttaaggattagtagttctttttcgaaatcgatttcgaaaaagaatggattgggtcttatacatacgcgaggaaggtaatcaaaaaagaaagaagacgagttcttctttcttttatcacttaggagccgtgcgagatgaaagtctcatgcacggttttgcatgagagaaagaagcgaggaatcctcttttcgactctgactcccccactccagtcgttgcttttctttctgttacttcgaaagtagctgcttcagcttcagccacgcgaattctcgatattcctttttatttctcatcaaacgaatggcatcttcttctggaaatcctagctattcttagcatgatattggggaatctccttgctattactcaaacaagcatgaaacgtatgcttgcatattcgtccatagggcaaatcggatatgtaattattggaataattgttggagactcaaatgatggatatgcaagcatgataacttatatgctgttctatatctccatgaatctaggaacttttgcttgcattgtattatttggtctacgtaccggaactgataacattcgagattatgcaggattatacacgaaagatccttttttggctctctctttagccctatgtctcttatccctaggaggccttcctccactagcgggtttcttcggaaaactctatctattctggtgtggatggcaagcaggcctatatttcttggtttcaataggactccttacgagcgttctttctatctactattatctaaaaataatcaagttattaatgactggacgaaaccaagaaataaccccttatgtgcgaaattatagaagatcccctttaagatcaaacaattccatcgaattgagtatgactgtatgtgtgatagcatctactataccaggaatatcaatgaaccccattcttgcaattgctcaggataccctcttttagctgctaggtctatttcttagttcaagatccctcttactaactggaataaaagaattagtagatctgttccgcccaaaatgggaatgggcgctagggttatgaacttataatcatggaatcgactcgatcatcagattataagttcattccataccggaccagaccgtgcacattcttattatgagaaggggtcattcgagcctatggaaataggatactctg-----atagaaatccctacgcccttacattctatttaggattaggaataggtgtaatcagacctgcttttgacatatctatcctatccttatttgggtaccatatgcacctctttgggcttctattgaatcgagaaattggattgtacatctttttgattttgatatcgattttgatacatataaggtgttctacggataatgcaaatcgaagctatttgatgtctgactcaggcctatatgaccgatcgatcgaaatactccaagactccacctttgtcatatatggaatatatcacattagatagatatcatattcatggaatacgattcactttcaagatgccttgatggtgaaatggtagacacgcgagactcaaaatctcgtgctaaagagcgtggaggttcgagtcctcttcaaggcataatatggagaatgctcattgaatgagcattccccgtagaagtattccggaaatctgcgcctggcgctctcctctatcttctgaggtccttaaccatctccctgagaaaagtagacagtaaaagccaaaatagactaaatatagcctgaacgatcctaaaaatccctggaaggagataataaagaacccaaagcagacggtatcctactgcaagggtggtcttaagaatccaaaagaggttgctcagaagagatagatgtatcccaacctctattgctctcgcgtaaagccttttttttacgcgacaggaaaaagtgactacgaattcccctttttgtttgcgaattcctgtttgtatcctttgagcgcacgcccataagtagcgatcaaggaaatcgatcaaacgatcccaataccgtgaaagagaaacttcccagatccagggaagcttatcataaagggcttcgacaaggggttttattcgttctttgagcaaaaagataaagatcggatagattcgaaccgcaattgcaaaggtaataactactatgccagcccaaatcatgatcttcaccaacttggatttggttctctcgcgaaaatcgcgagttgcagagatgagaaccatgaaaagcaagatcccgaataagaaaacagaaaccgaggaaaccacaagagtgaagactagtagagtctcgtcttttgtcattctttgctcctttttcactcaatgattcattcgaatttcccgaccaaaaattctatatgtctattctatgatatttctatatatatagaatatgatatctaatatgacacccgatttgtcaaagggattggattggtgacttacccattcagtgactttggcactggacgttccaaaaacgggtactatcggatcgggtgaattagagaatagacagaggtccgttggcatttcagcctttcttctcctttcagggcctatccgaaagagaatccagtacctcttggtcctgaatatcagaataggacgaacgaaccggcctccgcggatatctttgcttcggaacaaaaccctgcaatcaaatagattgtcccaagggcgccatattctaggagcccaagttatgctattgaaaattcgttcctctagcagttccggtttgaccattccgttccctttttcaaactccacttcttttcatatagcaatccctgatcaaagagagaacaatatccatttcaaaacatttctaacggattccttggttcggaccgacgaagtaatggcactcgattattatcaacctgactgcaatctttttctgtcggtaaggattgcaccagagcaccttctacttctaataggccatgaactatagatagagaagaatcattctgagcgagtccataagaagcgacccactttttttcatcggttccgggggaagaccaaagatcttgcgcgaccggtccgccagaaaaactcaaaagagaaagaagtctcgttaatctcttcatgctcgttccaagttcgaagtaccctttggccaaagaaaaacccgcttcctgacacgattgcctctttatctttatatagatagattctatggggttattacttagaagtctattttgtacaagagcccctcctatctgatagaaaagggtcccatgatcccgagccggtcttaccttggctcgcaaaccccaagtttgtctatgaagagccaatctaattgtattagtttctataatggatttcttatgtggaatactaatggatagggcctcgttgctaagtgctacaagatctagtgcactggaactcgtggttatggacccgaatcctttagtatggaacattgtcttttccaagtaaaaacccctagtatatgaaagaatgaaaaggtgctttcgttcttgtggaataagaagccctcgtaccttaatgaaaggaaaataggaatttttcgttaggtatttgaccaaataggatcgtccagttcctatagaacctatcactaaaatacccgatagggctaagcggaacgaaaagggttttccatgagatggtaaatgaaaacgattagccccacacgaggtttgggaataagtgattgtctgataatgagcaaggaatatacgtctttctgctaaagaggatctattaaactcataattcattagatccttgttatcaatgtcaactaggtatcataagtaaatggatcccggttgttcaatcctttgataaccaaggtcattctttgctaaagagaaatgatcactatgagtcagactcaatagaattggatccattccaaatagcgagaattaggattcttgatccctctcaatctctctttcaattcgaggatccagagaggtgttttcatagtcatctccgaatattttcgatttcatttttctatgatatgtctttctatatgaaaattggttatttacgatgtacgatgatccctgttaagcatccatggctgaatggttaaagcgcccaactcataattggtaaatttgcgggttcaattcctgctggatgcacgcgaacgggaacgttccataagtctattggaactggctctctatccatggaatctcatccatcatccatacataacgaattggtatggtatattcataccataacataagaacaataagaactcgaattcttatcgatactggaactcagagcataggagggaaagtcgatttatggatggaatcaaatacgcagtatttacagaaaaaagtcttcgtttattgggaaagaatcaatatacttttaatgtcgaatcgggattcactaagacagaaataaagcattgggtcgaactcttctttggtgttaaggtagtagctgtgaatagccatcgactacccggaaagggtagaagaatgggacctattctgggacatacaatgcattacagacgtatgatcattacccttcaaccgggttattctattccacttctagatagagaaaaaaactaaaggagaatacttaataatacggcgaaacatttatacaaaacacctatcccgagcacacgcaagggaaccgtagacaggcaagtgaaatccaatccacgaaataatttgatccatggacggcaccgttgtggtaaaggtcgtaattccagaggaatcattaccgcaaggcatagagggggaggtcataagcgcctataccgtaaaatcgattttcgacggaatcaaaaagacatatctggtagaatcgtaaccatagaatacgaccctaatcgaaatgcatacatttgtctcatacactatggggatggtgagaagagatatattttacatcccagaggggctataattggagatactattgtttctggtacaaaagttcctatatcaatgggaaatgccctacctttgagtgcggtttgaactattgatttacgtaattggaagtaaccaattaggtttacgacgaaacctagaaatcgatcactgatccaatttgactacctctacgggatagacctcaacagaaaactgttgagtaacggcagcaagtgattgagttcagtagttcctcatagaaaattattgactctagagatatggtaatatggagaagacaaaattgtttgaagcacgcacagaaccggaagcgccccttgtttcaaagagaggaggacgggttattcacatttaatttgatggtcagaggcgaattgaaagctaagcagtggtaattaagaccccccggggaaaatagggatgtctcctacgttacccataatatgtggaagtatcgacgtaatttcatagagtcattcgatctgaatgctacatgaagaacataagccagatgacggaacgcggagacctaggatgtagaagatcataacatgagcgattcggcagatttggattcctttcctatatatccactcatgtggtacttcatcatacgattcatataagatccatctgtctagagatcgtcatatacatctagaaagctgtatgctttggaagaagcttgtacagtttgggaaggggttttttgagagaaaagaagaatctacttcaaccgatatgcccttaggcacggccatacataacatagaaatcacacgtggaaggggtgggcaattagctagagcagcaggtgctgtagcgaaactgattgcaaaagagggtaaatcggccactttaagattaccatctggggaggtccgtttggtatcccaaaattgcttagcaacagtcggacaagtgggtaatgttggggtgaaccaaaaaagtttgggtagagccggatctaagtgttggctaggtaaacgccccgtagtaagaggggtagttatgaaccctgtggaccacccccatgggggcggtgaagggaaagcccccattggtagaaaaaaacccacaaccccttggggttatcctgcgcttggaagaagaactaggaaaaggaaaaaatatagtgatagttttattcttcgtcgccgtaagtaaatacgtaactaggaatatggaaaattgcatttttggaatttgcaataatgcgatgggcgaacgacgggaattgaacccgcgcatggtggattcacaatccactgccttgatccacttggctacatccgccccttatccagctaaaggatttttctcttttttccattcatcattattctatttattctgacctccatacttcgatcgagatattggacatagaatgccactctttaaaatggaaaaaaggagtaatcagctgtgacacgaaaaaaaacgaatccttttgtagctcatcatttattggcaaaaatcgaaaaggtcaatatgaaggaggagaaagaaacaatagtaacgtggtcccgggcatctagcattctacccgcaatggttggccatacaatcgcgattcataatggaaaggaacatatacctatttacataacaaatcctatggtaggtcgcaaattgggggaattcgtgcctactcggcatttcacgagttatgaaagtgcaagaaaagatactaaatctcgtcgttaactgaattcagaatagaaagattcaaaataaaaaaaaaacaa
>Gelidocalamus monophyllus
[truncated: 10,174,977 more chars]
