# Supplementary material for: Comparative analysis of chloroplast genomes and phylogenetic relationships in the endemic Chinese bamboo Gelidocalamus (Bambusoideae)
Source: Front Plant Sci. 2024 Nov 11;15:1470311. doi: 10.3389/fpls.2024.1470311 (PMC11586178; doi:10.3389/fpls.2024.1470311)
Supplement: Supplementary Data Sheet 2 — The alignment of 75 complete chloroplast genomes with the inverted repeat region removed. [file DataSheet2.fasta]

>Gelidocalamus_albizonus
aaatacccaatatcttgctggaacaagatattgggtatttctggctttccttccttcaaaaattgctatatgttagcagaaaagccttatccattaagagatggaacttcaagaacagctaggtctagagggaagttgtgagcattacgttcgtgcattacctccataccaagattagcacggttgatgatatcagcccaagtattaataacgcgaccttggctatcaactacggattggttgaaattgaaaccatttaggttgaaagccatagtactaatacctaaagcagtgaaccagatccctactacaggccaagcagccaagaagaagtgtaaagaacgagagttgttgaaactagcatattggaagattaatcggccaaaataaccatgagcagccacaatattataagtctcttcctcttgaccaaatttgtaaccctcattagcagattcattttcagtggtttccctgatcaaactagaggttaccaaggaaccatgcatagcactgaatagggaaccgccgaatacaccagctacacctaacatgtgaaatggatgcataaggatgttgtgctctgcctggaatacaatcataaagttgaaagtaccagatattcctaaaggcataccatcagagaaacttccttgaccaatagggtaaatcaagaaaacagcagtagcagctgcaacaggagctgaatatgcaacagcaatccaaggacgcatacccagacggaaactaagttcccactcacgacccatataacaagctacaccaagtaagaagtgtagaacaattagctcataaggaccaccgttgtataaccactcatcaacagatgcagcttcccaaattgggtaaaagtgcaatccgatcgccgcagaagtaggaataatggcaccagagataatattgtttccataaagtaaagaaccagaaacaggctcacgaataccatcaatatctactggaggagcagcgatgaaggcgataataaatacggaagttgcggtcaataaggtagggatcatcaaaacaccgaaccatccgatgtaaagacgattttcggtgctagttatccagttgcagaagcgaccccacaggcttgtactttcgcgtctctctaaaattgcagtcatggtaagatcttggtttattcaaattgcaaggactcccaagcacacgtattaactaaaaataaaatagataatagaaggcttgttatttaacagtataacatagactgtataccaatgtcaaccaagccagccccaacgattggatatccatataactaaattcaccaaaccaaaaaattttgtaaatgaagtgagtgaaaattcaaaactcagattactcttttctattttccatatgggttgcccgggactcgaacccggaactagtcggatggagtagataattcttccttgttacaatagagaacaaaaatccctccccaaatcgtgcttgcatttttcattgcacacgactttccctatgtagaaatagtcaatttctattccaaagaggaagtctaccaattttttgaattagtaagttgattcacctactatttattatagtatagggaacatttcagaacatttcagaatggaaaatgtgaaagttttatcttgatcatttatcgatcatttctagtgtattagttttgtctaatgattaattaaaagggttcaccaggtcattgatacggataatatccaaataccaaatacggtcactgtgtgatccacggaaagaaaagtgggttgttttggtgaacatcaaagaaaaaacttgctcttcttccgtaaaaaattcttctaaaaataccgaacccaaccgttgcataaaagttcgtaccgtgcttttatgtttacgagctaaagttctagcgcatgaaagtcgaagtatatactttagtcgatacaaagtccgttttttcgaggatccactatgataatgaaaaagatttctacatatccgaccaaatcgatcaagaatatcccaatctgataaatcggtccaaatgggtttactaataggatgccccgatccagtacaaaattgagcttttgataaggatccaatgaggggagtagcagggactatggtatcgaattttttcatttgagtctctattagaaatgaattctctagcatttgattccttactaacaaaggatttattggtacacttgaaaggtaccccagaaaatcgaagcaagagtttactaattggtttagatggatccttcgcggttgagtccaaaaagaaaaagaatattgccagaaattgacaaggtaacatttccatttcttcttcaaaagaagagttccttttgatgcaagaattgcctttccttgatatcgaacataatgcataagaggatccataaagatccatacggttttccgaaaaaaacctgggtacattaccccaaaatgttccatcttcctagaaaagtggattcgttccacaaaggttccagaagatgttaatggtaagcaagaagattgtttacgaagaaacaacaagaaaaattcatattctgatacataagagttatataggaatcgaaatagtcttttattttcttttttcaaaagaaaaatcgatttcattgaagtaataagactattccaattcgaatagtagttgagaaagaatcgcaataaatgcaaagatggaacatctttgatccggtattgaaggagttgaaccaagatttcaaaatggataggatagggtatttctatatgtgatagataatgtaaatgcaaaaatttgtcttctaaaaagggaaatattgaatgaatagatcgtaaattctgaaactttggtgtttctttttctttcggacaagataattctcgtagcgagaatgggatttctacaacgatcgcaaacccctcagatagaatctgagaataaaactcagaataaaaaaaattgttgtaatccaacaatcgatcttggttaggatgattaaccgagttaatccaaaaattctgctgatacattcgaataattaaacgtttcacaagtagtgaactaaatttcttgttattacaactaacaatttccacaggttcggaaccttttaatccataatcatgggcaaatgcataaatatactcctgaaagagaagtgggtaaacgaagtattgttgacgagatttctgtttttctgaatacccttccaatttttccatttgtatttctacttgaatcagaaagaagaagcatttctcggtttctcaaatgatgatacatagtgcaatatggtcaaaacagggtgttgcattttttaatacaaaccctggaaagaaaaggaatctaatccacagatcttttccttttctatccaattagtttatgtttgttctaattacaaaagagaacaaatcttttatttttgcaggccaatcgctcttttgactttggaatccagtctctttatcaatatactgcttcttttacacattcaatccataacatcccttttcaatctataatcaagaataattaggatttctaaaaaaaaaagaaaaaatcaagggtccgttcataggaaaacccaacctttccccgcatcaggcactaatctatttttaacgtctaattagatcggggaatcatttcaattaagaagttaagctcgttgctttttattttaccagaattggagccaggctctatccatttattcactagacccagaaaataggaattttttattccattccaaaaatcaaaaataagaaattgattttattacgacatgctattttttccattcattacccttgaggatcagtcgtggtcttctagactctaccaagagtctggacgaatttgttgcttcatccaaatgtgtaaaagatcatagtcgcacttaaaagccgagtactctaccattgagttagcaacccagataaaataggatcttagatacgatcgaaacccaaaaatcaatggaattacaccgcacgctcctgtcaaaacattgaactagcaaaacattaaaagaaagattttatcgcccattaaaaacactcaaatgccaaaatgaacaggttcggctaaatttcactaaggttaaaaaaggagcggccccaatcacgatagcaaaattgtcatttttttagcaatttatatttctttatataaataaatcttgtatgagagtacatgcaagagggacaaccttatcatttgagcgaagtgtagacagaaaaacctaatatggagtgaggataaagagacctatctatctacaaattctatttgttcaatagacctttgtcaatggaaatacaatggtaagaaaacaaattagatagaaaaagtaaataaaataagggcttatgttggattggcacgacataaatccagtcaaaaataggactaagaaagaggcaaattgtgtctaaataattagacaacgagggatactagtgatcctctcctacttttttattcatttagttcttcaattaactcaaagttccttctttttctttaaagaattctgccttccttaaaatatcataaacagttcttgtaggttgagcacccttttcaaggaaatagagaatagctggaacatttaaacaagtttgattctttatcggatcataaaaacctacttttcgaagatctcttccttctcttcgagatcgaacatcaattgcaacgattcgatagacagcttattgggatagatgtagctaaacaatgccccccctagaaacgtataggaggttttctcctcatacggctcgagaaaaagattcgaatttctgtctataatacaagtagatagaaattagactatgacttgcattaatttccttacagaaaaaacaaatttcatttatactcatgactcaagttggttaattttgactgacagacttaaaaggaaaaatccttccaaattttttgagtcgtctctaaactcttttctttgtctcatctcgaacgaattgacttttattccttattctgatccaattctattgttgagacaattgaaaatcgcgtttacttgttccggaattctttatctttgatttgtgaaatccttgggtttagacattacttcgggaattcctattcttttttctttcaaaagagtagcaacataccctttttttcttatttccttcgataaagcatttccctcttctatagaaatcgaatatgggcgattgattctgataaacttttaattgaaagagtttttccaatcttccaaaattggactttcttcttattttaacctttcgatttctatattaaggatagactgacaaagttggcctaatttattagttttcactaaccctagattctttcccttgataaaaaatcaattctgtcctctcgagctccatcgtgtactatttacttacaaacaacccagcgcaaatttggttcgggacgaatagaacagactatgtcgagccaagagcattttcattactatggaaaatgatggataacaaaatccacaatcgatcatgtccttcaagtcgcacgttgctttctaccacatcgttttaaacgaagttttaccataacaaacattcctctaatttcattgcaaagtggtatagggaattgatccaatatggatgggatcatgaatagtcattggtttagtttagttttttgtatactaattcaaacttgctatctatggagaaatatggataaaagaaataagtatttatcggggaagactccgcaaagatccaatttatttaaacccatattctatcatatgaaggaaacatagttcgaaaaagacgaataaacaagtttgcttaagacttattttttattgaatttccatcctcaacagaggactcgagatggtcaatcctgaaatgagaagcgaaggatcgactcttctccaacaaataaactatcaacctcaaaaaaagtttaattaatttaattactatattagaattagattagcaatatatttttccataacaaaaactattaactaaataaactattccaatgaaaagattgaaagttttttggtagttatagaattctcgtacttcttcgactcgaataccaaaagagggaaaaaatgaagtaaaaaaaacacatttcgtgtaaagtcaaattaaggcctttgcttttacttatagcattctttcttttacctaaaagaagcaactccaaatcaaaaatcaggagaagtatgattttttgaatccattctatccaacgaacagttcttaccttatccttaccagaatggatcattctggatatttaaagaatcgcagatcgagatggttttcgcttaaccaaagaggggccctttttactaataatataatacaacaaaaatctatctctatcataaagggataggtctcattttttatacagtgttttacgtcaagtttaaaattttttcaattaattcgaaagccgagtagacagaatatatgaatttctctctaatcctcacattccattgatttagaaatggatatttgcaaatcagataatatctaaaatacaaaaatggagttcctatccatagaatagaaaccctttttcttttttcgcaagccgatcttggtcaaaagttttaagacctgtgctgaaactaaaaacttcctattctttaatctggccatgaaatatagaattaggataccccctttattttctttttatttacttactttagttctttagttcgggaaaaataaatagggggtccttcttttctttcacattagatgtcaaatgtatcatgtaagaattcccccttcatggatatggagcataaagtttatctaagaagttcgaatttcaaaacacatatgagtaatgagtagtagtaggggcatatcctgaatgtgactgatagacccaatttttcatgaaaataaagatattcaatttgactggacttgacacttgattatgttttctgagaaagaaaaagaatgcttagaaatgcatctaatctaagagttcataagagataattattctctttaataaactttcttttgtctcgtgtggggtacaatatgatttcatctttcgtttcatcagaaaaaatctgggacggaaggattcgaacctccgagtaacgggaccaaaacccgctgccttaccacttggccacgccccatttctggttttatgcgacactaataaacactattatgtttatttgttattcgtcaatcccacttcaattacataaaaaatgagggatactctcttgctaggattctagacatgcggataatatagaatccaaaaaatgcattgatcattacatggaattctattaagatattatatgaaagtcgaatttcttccattctcatttgagagtgcgaatacaaggaggtattttgcgtttgggaaagtccgaagaaaaaaggattttgaacccgccttttcttttttcccttagaaaaataactcaatcaaaatccaattatctactctacaagaacgaaatgcttgttatgcctaatatacttagtttaacctgtatctgttttaattctgttctttatccgactagttttttcttcgccaaattgcccgaagcttatgccattttcaacccaatcgtggattttatgcctgtcatacctatactcttttttctattagcctttgtttggcaagctgctgtaagttttcgatgaaatctttactactctgttctgtctgccaaattgaatgatgtattcattccaaaaaaattctaaaaatgaataaaagccgagaagtcttatattatgaaccttcgattctaaaattctaattcttctacattgaatgtatagctgcagcaataaattgggatccgcctttctaccccaccccctgcacctacgttgagcaggtacctttaggtacccacacaatacctaacctaatttttgatattgataagagtgcttattataaatcaattcttgcaatttttttcaagaattgatttttgcatttttaggtgtaaaaataaacaaaacccatcctagtggatctgtgtggtaaggaaaaacgggtaatctattccttaaaaaaaatcttggagattatgtaatgcttactctcaaactttttgtttatacagtagtgatattctttgtttccctctttatctttggattcttatctaatgacccaggacgtaatcctgggcgtgaggagtaaaaatccaaatttttttggaattttttcttacaaattggatttgtttcgtacatttatctatgagaaaatccgggggtcagaattccttccaattcgaaagtcccaaatgatccgagggggcggaaagagagggattcgaaccctcggtacaaaaaaattgtacaacggattagcaatccgccgctttagtccactcagccatctctccccgttccaaatcgaaaggtttccgtgatatgacagaggcaagaaataacgattgcaaaaaatccttcctttttctttcaaaagtccataaaaattatattgccaattccattttaattatattcttttttcttaatgttaataaaaaaaagaagaaaattcttgttttttctttctaaaattcgatattggctgagaaacaatcagatagattttctcttcagcgggcattttcatataggacttgttataataaaacaagcaggttatataaaaaataaaaaactcttttttcgattatttataaacaaaacaaaaagggttcttatcaaacccaccataaaattggaaagaaagataaagtaagtagacctgactccttgaatgatgcctctatccactattctgatatataaattcgatgtagatgaaattgtataagcggattttttgtatttccttagacttagaccgcgcaaggcaagaatttttcgctatttacgatttcatattcttgttactagatgttctataggaataagaagaaatcgcaactcctttccgctacacataaaaattgatttcgaaagtcaa---------------tttttttttcagaatccaatttttgttcttccacccatgcaatagagagcgagtgggaaaagaggggttacttttattttcatttttccttaaaagataggctttgaaataggagtcatggaataatgctgaattcaaatgtttatttctatagtataagaaaaactaatcgaatcaaattcatggatttaccacgacctcggttgtgaccccatagataaaaataaaaaatttctatcttcgagacctttgaaaaagggcattgaacgagaaagaaatcgtccacagataatcaaactatcgtatgccttggaagtgatatgaggtgctcggaaatggttgaagtaattgaataggaggatcactatgactatagcccttggtagagttactaaagaagaaaatgatctatttgatattatggacgactggttacgaagggaccgtttcgtttttgtaggatggtccggcctattgctctttccttgtgcttatttcgctttagggggttggtttacagggacaacttttgtaacttcttggtatacccatggattggctagttcctatttggaaggttgtaatttcttaaccgcggcagtttccacccctgccaatagtttagcacactctttgttgctactatggggcccggaagcgcaaggggattttactcgttggtgtcaattaggcggtctgtggacttttgtcgctctccatggggcttttgcactaataggtttcatgttacgtcaatttgaacttgctcggtctgttcaattgcggccttataatgcaatttcattctctgctccaatcgctgtttttgtttccgtattccttatttatccactggggcaatctggttggttctttgcgccgagttttggcgtagcagcgatatttcgattcatcctctttttccaaggatttcataattggacattgaacccatttcatatgatgggagttgccggagtattaggcgcggctctgctatgcgctattcatggggcgaccgtagaaaacactctattcgaggacggtgatggtgcaaatactttccgcgcttttaacccaactcaagctgaagaaacttattcaatggtcactgctaatcgcttttggtcccaaatctttggtgttgctttttctaataaacgttggttacatttctttatgctatttgtacccgtcaccggtttatggatgagtgctattggcgtagtcggcctggctctgaacctacgtgcctatgacttcgtttcccaggaaatccgtgcagcggaagatcctgaatttgagactttctacactaaaaatattcttttaaacgagggtattcgtgcgtggatggcagctcaggatcagcctcatgaaaatcttatattccctgaggaggttctaccacgtggaaacgctctttaatggaactttcgttttagctggtcgtgaccaagaaaccaccggctttgcttggtgggctgggaatgccagacttatcaatttgtccggtaaactacttggagctcacgtagcccatgccggattaatcgtattctgggccggagcaatgaacctatttgaggtggcccatttcgtaccagaaaagcccatgtatgaacaagggttgattttacttccgcacttagctactctaggttggggagtagggccggggggagaagttctagatacttttccgtactttgtatctggagtacttcacctaatttcctccgcagtcttaggcttcggcggcatttatcacgcgcttctgggacccgagactcttgaagaatcttttccattctttggttatgtatggaaagatagaaataaaatgactacaattttgggtattcacttaattttgttaggtataggtgcttttcttctagtactcaaggctctttattttggcggtgtatatgatacctgggccccgggggggggagatgtaagaaaaattaccaatttgacccttagccccagtgttatatttggttatttactaaaatccccttttgggggagaagggtggattgttagtgtggatgatttagaagatataattgggggacatgtatggttgggtttcatttgtgtatttggcggaatttggcatatcttaaccaaacccttcgcatgggctcgccgtgcatttgtatggtctggagaagcttacttgtcttatagtttaggcgctttatctgtctttggtgttatcgcttgttgttttgtctggttcaataatacggcttatccgagtgagttttatggacccactgggccagaagcttctcaagctcaagcatttacttttctagttagagaccagcgtcttggagctaatgtgggatctgcccaaggacccacaggtttaggtaaatatctaatgcgttccccaacgggagaggttatttttggaggggaaactatgcgtttttgggaccttcgtgctccatggttagaacctctaagggggcccaacggtttggacttgagtaggttgaaaaaagacatacaaccttggcaagaacgacgttcggcagaatatatgacccatgctcctttaggctctttaaattccgtgggtggcgtagctaccgagatcaatgcagttaattatgtctctcctagaagttggttagcgacctcccattttgttctaggattcttcttttttgtgggccatttgtggcatgcaggaagagcccgggctgctgcagcaggctttgaaaagggaatcgatcgtgatttggaacctgttctttacatgaaccctcttaactaagattttcttatttatagctgttctactgttttttttctgttctggctcggttattccatctagccgagccattcattcctttttatgaaagaaagataaggggacagaacaaagaaaaacaaataaagaaacaaacgtattcaataagcaaaaggagagagagggattcgaaccctcgatagttcctaaaactataccggttttcaagaccggagctatcaaccactcagccatctctccacagcctaatccctattttattcctacaaatagaacatagccatatgaaatgatctactaacctctagaaacatctcagatgcaagtccccctttcgatatatctctgtatactgtatagacggatacaggatccgctatatccgcttgtgaaataaagactaaagcccctcccctcaaccccatatccaaataaaaaaggtggtaagtaataagttttaaagagaagaatcaatggattcatgattaaacccctcctacttcttgtattttattacaattttggttaagtgagggatcaaatatgtagtcaactttatttgatggtagcttggaggattagaaatatgactattgctttccaattagctgtttttgcattaattgcgacttcctcagtgttagtaattagtgtaccccttgtatttgcttctcctgatggttggtcaaataataaaaacgttgtattttccggtacatcattatggattggactagtctttctggtagctattctgaattctctcatttcttaaatttgtttagtatttagtagcccgatacaaaataaataaaaaggccatttcttcgaaaaaattggaattgtgagacgcattaaaatgcaatttgcgttccgaattgctacctcttctctttcattattatgaaattccattgccattagaatattgattgacagacaattaaaaaaaagaaaactctaatataatagaaaatgaaacggtcgacccagacatagacggtcgacccaggcggatataccctataaaatatatcccgtagcgagcgtagttcaatggtaaaacatctccttgccaaggagaagatacgggttcgattcccgccgctcgccagcttaatttagtaaggtactatgataaaaaattgagtctagttgactacttaactacttatattaaattaagtaggtgttagtctagtaccgtatcccttactatcttacccttcttttgcaccccactcaaaaaaggggctccggaggcgggaatcgaactcgccaacagggctccctaaattggggattcaccgagacaaacaactggcaaactccttttaaagggaagggaggtagactgtgcctttctttcatttcttttttcttttctgcagggtaggaaggagccttgagagttcttcttgtaggggcaagtgacttcgcaaactgctccatttggccctttagggccgggaactaatgaataaaaagggttggataccgcccagccctctactctatacaaatagaatagtccttttatacagactgctaagtgcggagacgggaatcgaacccgtgacctcaaggttatgagcctcgtgagctaccaaactgctctactccgctctggagggacggaaactggtggacgaaaaaggttgaatacaggactctaccatgtctagacaaatagaatagtccttttatacagaatggagcgggtagcgggaatcgaacccgcatcgttagcttggaaggctaggggttatagtcgacgttggttgattagttttaacgtctctaattcaaaaccgaacatgaaattttgatttcattcggctcctttatggatattctcaccacttaacatctatgtcagcttttctatctgaatggaaccaaagctctccgctttctagatgatccctatagagtaggagatagaaattctactaaatctatctaatctacttacttcgttccctaatttcattcaagagatcctgaggaaaagaattaggtttccaccgagctgaaacaatatgctgatggttctagtaaaccaaaactaccgttttttagctatttggcttccatttccttttttaacaaaagaagatttagttacgattggaaataaacttttttgtatcttcatccatagatcctttactcatattttaaaaattggaatacttaatccaatgcaaaattatgcttcgcgactctgtactcataatccaattagtttttgggtacaaatcgcgagaatgtatattcttcctcaatatgctattgagaggaaaaggattaaatcctttataagaactaaagttttcatcggaatataaaaaacttaaggacaccttaagtatatcatttcaaattcagttattaatagaacgaatcacacttttaccactaaactatacccgctacatgtagattatgataccaacgctaccctttgtcaagggtagccattcgagaaggaggctaattcccccttattgaatcaaatggagaaggttcatgacagtgagctgttggtacttcgatcgcgggcctttactttagctttagggtttagatagcccctctgggatgtaaaatatatctcttctcaccatccccatagtgtatgagacaaatgtatgcatttcgattaggttcgtattctacggttacgactacaatgatcattatttgttttgcgaggacgtaagtgtgccagactgctctaaggaatagtttgattattcctacaatatacactaggagatatagggagcagcactgcccccataaatccctttcttccttttcttttttgttcaattctgaacaaagaaattggggaagatgttttctttcttcccccacttatcatgaagtccgagccctagagaaagagtgagatgcattttaaaaattcatcatagactttccctatggcttgagagaagcaagaaacaaagagtcgtaacttaaacggagaagcggacaggacccgacggatttacctgatgtaaagaagatcctaaatgtctctggttagtcgatcctctccatttaccaatttcttctcctcttttccactcaattctagtttattagattcttgtttaaaagaatcaaagaagatgaatagaactaagaacacataaaaaagagcatagagggaccattaccaaatgttcctcccaagaatcatattgggtatctgttcccttccttttcccgctaggatcgggaatcttatattttccatatccatataccatcgaacctttagggttccagaatcctccttttttcctaatcttcggaaacagaaaacccatagccaggaggagttaggtatgtagggtatggtttattattttttgttgggcaggcagtagaataatttttatactctgcagtataaattcgactgcccactttttacaagcaaattgttgctaaaactccaacatagtttgttcaaaatgcaccaaccagaatcccttgagaatattcaagtaccccccttccttggaaggggtacctgttaaaaatcgcttcaacaaatccgtccaaaactttttaagaaaaattgaaaagttttgaactcgaaggtttttctaagagatgcctgttaaaaatagtttcaatttctcaccaaaacagacaagaagtatatcactgaaaattaatacccaaccatatgggtatatgaagagcgcgaattcctttataccctacccaattagaattagaagaaataaaacataaatggagaaagttctcatcataagatcagccaatagaagaaaaaagtccctaattctgcagaacgttctgagcacgtgaaaagtcaatagcctaaagataaaaaaacaaagtctaccgtttttttaacagcagctcttattgcccctttggccttttttgcccattgttgtatccgattcaacaattgatacatatttgttctcctcttctaaaaaatagaacttctgggctttggtttggtgagtcgtccgagatcatgtttacatacctatgaacttaccctcttcaagtatatcggatactaattttttattgtgtcaactctctcttcacgtattttattatataaaagaaaaaaacctctactttgtgcaagtgataagagagaatatgaaattcttatttttcttgattttctcaagattttgaactctcaagattttgaacctcgccatgaataaacttctatatctcgatatatacatatataatctctacatatatctctatatatacatatattatgtacattatgcagtagactcataatgagaaatcaaagtggctaatttttgaattgaataaaaagcccttttaactcagtggtagagtaatgccatggtaaggcataagtcatcggttcaaatccgataaagggctttttatttggtggtagagtaatgccatggtaagacgtaagtcatcggttcgaatccgataaagtacttttctactaaatttattatttattcacttttttttctttgtttttgaaaatttctccattttttcttgaattttatgacttagtgtgggatgcatgcatttttggtctgaacgctaaacgaagcacggggtggaaattacaaaaaagaaatcaaattggactctttttcctgttagatcaatcaaatcactacctgtactgaactaatctagaatcccttttattaatctattcttattctataccctttaaatgaatttccctaaaaagtagggaatgatccgtgaattaacctaaccatcaactaaaaaaaatcctatgaaagcataacagaaaagtaggaaagactctttgctttggatctagttatactcttcgagtatattgacaattccaaaaaactgctcatactatcattatagtataatgacgagcggttgtatatggccctatcgtctagtgaagtgatgcccctatcgtctagtggttcaggacatctctctttcaaggaggcagcggggattcgacttcccctgggggtagggagtattatgaaaggaggttaatcatagattctaaaaaaccctagaataaattcttcctgggtcgatgcccgagcggttaatggggacggactgtaaattcgttgacgatatgtctacgctggttcaaatccagctcggcccaaaaatctagggcttcgtgaatatgaactaaatccattttttttcttccataaaataaaatgtctgatccatagaaataaaggataaagcgaaagggggaatttctttctaatccatatctctctcattccttttttacaaacaaaagagtttttcttattgaaatgaaaggtggattatcatccatttttagcgataaaaaatcgcgacatactagttatgtcactctcactatacccacatatgatatgtgggtatgtagtatatgattcgtctatttcttagagtacgacaggcgaatcgaatcttcttatggttctatttaagaataggtatgccatacaccccgcggggattgtagttcaattggtcagagcaccgccctgtcaaggcggaagctgcgggttcgagccccgtcagtcccgaactagggttcaatgaatggagaaattcatctttcctttttccatgaaaaagggggggcaggagagaagatcaaatacctatggggcacccttatttcactttttttatttcgcatttctcattaaagagggaggggaggcctataggaatttttttttcactactcccggttgataaggaaagacatacatatcatacttggattagtataatttaggatattactctatccttatgatgataccatcctcatcttaacttcctattcgactcttatggaatagagtaccggtattttaccgaaatccatacataaatcgtattcgttttttcttagacatagacagtgaatttaattgaatataattagtactttactttttggattaaacaggccccctccattttgtagttccaactttgtttgtgtatgttcaatgactaattggaaagaatctatctcattttcattccatttgcggactccttttttatggatctgttctcatctttagaccccaaaagtggatattgatagtaacttaataaaataaaagaaaaaccaagcaaagcaaacgccctttttcctaaattaattaaaatattcgatttttttttatttaagccctcttttctccatctcacttctacttctactgcttatttggatgtctatgtgacccatagaaagtcggtcatataatacatacatacataattgtatgtataactataagaaaaaggaagggaaattggataagataagaaagatcgtgggttatagatatagaaaagaaaaagtggatcttcctatgttatactattccactctcaaccatgaattgatttgatagatccgatattcataatattgaattgattcagtattatcagaatgcaagtcctccccttgaatttacaggatacccctttttcctctccatgggattacatcccgagttattgtgaaaaaaataaagaggttatggaagtcaatattctcgcatttattgctactgcactgtttattctagttcctactgcctttttacttattatttatgtaaaaacagtcagccaaaatgattaattggaattccaattaatcattgaagaaatgaaaaagggattaaataaaataaaaatccaagtcttaaatgaaaggatctggttggaatcataaagtgtggtagaaagaactacatatagttttttctacgacactttagagtctttctattatattatcttgaatctacatagaatagattagtagattgaaatagtagtctaattcaatttcttttttcactgcatccacttaatttcaatcaagtcaaaataaaaaaatcgaagacaattcttcacgaaagaatccatggagggagagaaaaataatatgagaatagactatagtaaaaagtaaaagaaaaaagtaaaaggaaaaaaccagcgaatctttcatgcttaaacatgcggcgagatgcttcaaaagagcataaaaattattctaagaataagaaaagaatataaaacaaatggaaagtgtgcgatatgttgtgaatagctccgtggaagaaagtctaattttcttatgtatagaacttttttaaccattcgtcacttctagtagaaattttgaattgctgtaatcgctctttctatttctatatagtagaatagaacgactctttcttacaagagtttcttacaggtacaggagtgaaacaaaactaaagaaagagagaaagaataaagtttggcaaaatgattaatgcaaaacgatcaattaaagaaaaaagttgatacaacaattcgactactcaatcaattagtagtatccctagagtccactcctcccccatactactagtgaaagagaaaatgtaaagactaccattaaagcagcccaagcgagacttactatatccatgtaaattatgtctcctatttctatgaaggaattattctactattgatcaataatcatagtggaatcaagggtacagagtcaaaaagggattctgccctaacgctatggatgaatcagttcaaggaatttactcctaacaaattcttataggatttctggtagaattggagagcattaagtataaatacgatacatagcccttttccttaaaaaagagtacggggatgatgtcctgaatagaagacgcgggaataggaagattttttcttccttttgttaccctttttttataagcaaaggacgtcagaatataccataaaattaggatagataaatatttattggatacctaccttgcctatgtttatttttaacctaaaccctacagcccttctatcattctatgaaagaatgaggagactttatccacaactccgaaattgatttttgatcagcctattcaatctgattctcgacagaatcagtagcccttactttagtgtatgtaggtagcataagatgtatgataaataaaatgtatgataattaggaagtcttgatattccttcgtggagtcccttcttcaatcttagattgaaaaaaagaatgccccttaggggccctttggatatcaagatttctgacatcttagccttgtaatttttaattctcgaatcgaatcaattaaaattaataaaagaataaggaaacgcaacctcatccttattggtagccgtttgggccactaccgacaaaacaaaccctagtttgaggatagaactatggattctcaaaatccagtatcgccaggcctagttactctcttgccccaacttatgcagggtacgaatttgttgagttcgatcagtactataagcctaagtattttattgatcaggcggcacccagatttgaactggggataaaggatttgcagtcccctgccttaccgcttggccatgccgccaaaaaatccgatctaaaatagagaaaagagcaagtattcatccaggttttcttactaaaacctcctttcttttatcttgaatctaattctacttacttttttccaatctttttcaaaaaatctattcctgctttttttgaatccagtttcgattattctcctcgatggattctatcttaaaacaaacattgctaacactagaaaacttcccttttctttctattgagatgaaaaaagagaaaaagtggatttccagtcacaggctgcaaaattcagaacaaattggaaccattaactagaattctatttttttttgaattgcagtagtgaacgactcttaaatcggtattctctccccccttccttttaatggcataataaaatagaatggatttatgcctaatccgtgtataggtaaactacaggtccgaacagcattattatccataacagcattattatccatggatcccccttatgtacatatctctatggggaatcgtgctttaatttttcattgcattaaatatcttgaataaaaaaaagaaatttggtctgatatagagtatgacctgaccatcttggcccacccaagtgaaattacgataaaagcagggatatgtggagaggtggataactagattggcatgtacttaaaaaaggacttactttattttaggattctacaatgaaatcctatattttctagcaattctactactacgaaacaaaaaagaaccctcaaattcttattcttttttgaaattaaactaagcgtgctattctaaatcgaactaaagtcaaattttctagtgcttataaattattatattatggctttatcccattcatagaaaggagataaaatgagaaatctttgccatccaatctgattagtatcataaagtgtaagtggcagaatttttttctaggaatgttttatcaattcattttcattcgatttgtacccctggcaaattcgaactttcgtcgaaattgtctctattcatatgtatgaaatacatatatgaaatatgtatgtggagttccctagaatttcatgtgattcagtaaacagaatatggattccataattgctagatcgatccatagggattgatgaagagtgagctgataatggaatttttcttcgataaacaggaaacttaagattaagatgctccggaatggaaatgagggaatgtccacaatacccggatttagtcagatccaattcgagggattttgtaggttcattaatcaaggcttggcagaagaacttgagaagtttccaacaattaaagatccagatcacgaaattgcatttcaattatttgcgaaaggatatcaattgctagaaccctcgataaaagaaagggatgctgtgtatgaatcactcacctattcttccgaattatatgtatctgcgagattaatttttggtttcgatgtgcaaaagcaaaccatttctattggaaacattcctataatgaattccttaggaacctttataataaatggaatataccgaattgtgatcaatcaaatattgctaagtcctggtatttactaccgctcggaattagaccataagggaatttctatctacactgggactataatatcagattggggaggaagatcggaattagcaattgataaaaaagaaaggatatgggctcgcgtgagtagaaaacaaaagatatctattctagttctatcatcagctatgggttcgaatctaaaagaaattctagataatgtttcctaccctgaaattttcttatctttcccgaatgctaaggagaagaagaggattgagtcaaaagaaaaagctattttggagttttatcaacaatttgcttgtgtaggtggggacctggtattttcggagtccttatgtgaggaattacaaaagaaattttttcaacaaaaatgtgaattaggaaggattggtcgacgaaatatgaatcggagactgaatcttgatatacctcagaacaatacattcttgttaccacgagatgtattggccgctacggatcatttgattggaatgaaatttggaacgggtatacttgacgatgacgatatgaatcacttgaaaaataaacgtattcgttcggttgcggatctgttacaagatcaattcggactggctcttggtcgtttacaacatgcggttcaaaaaactatccgtagagtattcatacgtcaatcgaaaccgactccacaaactttggtaactccaacttcaacttcgattttattaataactacttatgagaccttttttggcacataccccttatctcaagtttttgatcaaaccaatccattgacacaaactgttcatgggcgaaaagtgagttgtttgggtcctggaggattgacggggagaactgcaagttttcggagccgagatattcatccgagtcactatgggcgtatttgtccaattgacacgtccgaaggaatcaatgttggacttactggatccttagctattcatgcgagaattgaccactggtgggggtccatagagagtcccttttatgaaatatctgagaaagcaaaagaaaaaaaagagagacaggtggtttatttatcaccaaatagagatgaatattatatgatagcagcaggaaattctttgtccttgaatcagggtattcaggaagaacaggttgttccagctagataccgtcaagaattcctgactattgcatgggaacagattcatgttagaagtatttttcctttccaatatttttctattggaggttctctcattccttttattgagcataatgatgcgaatcgggctttaatgagttctaatatgcagcgccaagcagttccgctttctcggtccgagaagtgcattgttggaactggattggaacgccaaacagctctagattcgagggtttccgttatagccgaacgcgagggaaagatcatttctactgatagtcacaagatccttttatcaagtagtgggaagactataagtattcctttagttacccatcggcgctctaacaaaaatacttgtatgcaccaaaaacctcgggttctgcggggtaaatccattaaaaaaggacaaattttagcggagggagctgctacagttggtggggaacttgctttaggaaaaaacgtattagtagcttatatgccatgggaaggttacaattttgaagacgcagtactaattagcgaacgtttggtatatgaggatatttatacttcttttcacatccgaaaatatgaaattcagacggatacgacaagccaaggctccgctgaaaaaattactaaagaaataccacatctagaagaacatttactccgcaatttggacagaaatggagttgttaggttgggatcctgggtagaaactggcgatattttagtaggtaaattaacgcctcagatagcgagcgaatcgtcgtatatcgcggaagctgggttattacgggccatatttggccttgaggtatccacttcaaaagaaacttctctcaaactacctataggtggaagagggcgcgttatcgatgtgaaatggatccagagggaccccctagacataatggttcgtgtatatattttacagaaacgcgaaatcaaagttggggataaagtagccggaagacacgggaataaggggatcatttccaaaattttgcccaggcaagatatgccctatttgcaagatggaacacctgttgatatggtcttcaatcccttaggagtaccctcacgaatgaatgtgggacaaatatttgaaagctcgctcggattagccggggatctgctaaagaaacattatagaatagcaccctttgatgagagatatgagcaagaggcttcaagaaaacttgtgttttcagaattatatgaagccagtaaacaaacaaaaaatccatgggtatttgaacccgagtacccgggaaaaagcagaatatttgatggaagaacaggagaccccttcgaacaacctgttctaatagggaagtcctatatcttaaaattaattcatcaagttgatgagaaaatccatggacgttctactgggccctactcacttgttacacaacaacccgttagaggaagagccaagcaagggggacaacgagtaggagaaatggaagtttgggctttagaaggatttggtgttgctcatattttacaagagatacttacttataaatctgatcatcttatagctcgccaagaaatacttaatgctacgatctggggaaaaagagtacctaatcacgagtatcctccagaatcttttcgagtgctcgttcgagaactacgatctttggctctagaactgaatcatttccttgtatctgagaagaacttccaggttaatagggaggaagtttgatcggaataaatataaattcttttcttatttatgattgaccaatataaacatcaacaacttcaaattggactcgtttcccctcaacaaataaaggcttgggctaacaaaaacctacctaatggggaagtcgttggcgaagtcacaaggccctctacttttcattataaaaccgataaaccagaaaaagatggattgttttgcgaaagaatctttggacccataaaaagcggaatttgtgcttgtggaaattctcgagcgagcggagctgaaaacgaagaggaaagattttgccaaaaatgcggggtagaatttgttgattctcggatacgaagatatcaaatgggatacatcaaactcgcatgtcccgcgactcatgtgtggtatttgaaaggtcttcctagttatatcgcgaaccttttagataaaccccttaagaaattggagggcctagtatacggcgatttctcttttgctaggcccagcgctaaaaaacctactttcttacgattacgaggtttattcgaagatgaaattgcatcctgtaaccacagcatttctccctttttttctaccccaggctttgcaacatttcgaaatcgggaaattgcgacaggagcaggtgctattagagaacaattagcagatttggatttgcgaattattatagagaattccttggtcgaatggaaggaattagaagacgaggggtatagtggagatgaatgggaagatagaaaaagacgaataagaaaagtttttttgattagacgcatgcaattggcgaaacattttattcaaacaaatgtagaaccagaatggatggttttgtgcttattaccagttcttcctcccgaattgagacccattgtttataggtctggggataaagtagtgacttcggatattaatgaactttataagagagttattcgtcggaacaacaaccttgcctatctattaaaaagaagtgaattagcgccagcagatttagtaatgtgccaggaaaaattggtacaagaagccgtggatacacttcttgatagtgggtcccgcgggcaaccaacgagggatggtcacaataaagtatacaaatcactttcagatgtaattgaaggtaaagagggaaggtttcgcgagactctgcttggaaaacgggtcgattactcggggcgttctgtcattgttgtgggtccttcgctttcattacatcaatgtggattacctctagagatagcaataaagctttttcagctatttgtaattcgcgatttaatcacgaaacgcgctacttctaatgtcaggattgctaaaaggaaaatttgggaaaaggaacccattgtatgggaaatacttcaagaagttatgcggggacatcctgtactgttgaatagagcacctaccctgcatagattaggcatacaggccttccaacctactttagtggaggggcgtactatttgtttacacccattagtgtgtaagggtttcaatgcggactttgatggggatcaaatggctgttcatctacctttatccttggaagctcaggcggaagcccgtttacttatgttttctcatatgaatctcctatctcccgctattggggatcctatttgcgtaccgacccaagacatgcttatcggactttatgtattaacgattggaaaccgtcggggtatttgtgcaaatagatataatagttgcgcaaactatccaaatcaaaaagtaaattacaataataataattataagtatacaaaagataaagaaccccatttttctaattcctatgatgcactgggagcttatagacagaaacgaatcagtttagacagtcccttgtggctccgatggaaactagatcaacgcgtcattgggtcaagagaagttccgattgaagttcaatatgaatctttggggacttatcatgagatttatgcccactatctaatagtgggaaatagaaaaaaagaaatccgttctatatacattcgaagcactcttggtcatatttctttttatagagaaatagaggaagccatacaaggatttagtcaggcctattcatacactatctaaacaaggaagttagattcggcgatgcccctccctttcggggggcattccgatttcgctagtatcatcatttttgccgcgcgaatccagattgagattaaggaaaggaagttaattaaattttcgaatcactgactcaggcccattgtcgaatcctactcagcaattgtcgaatcctactcagccgaaaaagggggtacttatgtatggcggaacgggccaatctggtctttcataataaagagatagacggaactgctatgaaacgacttattagcagattaatagatcatttcggaatgggatatacatcccatatactggatcaaataaagactctgggctttcatcaagccactactacatcgatttcattaggaatcgaggatcttttaacaataccatctaagggatggttagtgcaagacgcggaacaacagagttttcttttggagaaacactattattatggggctgtacacgcggtagaaaaattacgccaatccgttgagatatggtatgctacaagtgaatatttgaaacaagaaatgaattcgaattttcggataacggatccttctaatccagtctatctaatgtctttttcaggagccagaggaaatgcatctcaggtacaccaattagtaggtatgagaggattaatggcggatcctcaaggacaaatgattgatttacctattcaaagcaatttacgcgagggactttctttgacagaatatataatttcctgctacggagcccgcaaaggggttgtagatactgctgtacgaacagcggatgctggatatcttacacgtagacttgttgaagtagttcaacatattattgtgcgtagaagagattgtggtactatccaaggtatttctttgagtcctcaaaatgggatgacggaaaaactttttgtccaaacactaattggtcgtgtattagcagacgatatatatattggttcacgatgcattgccgctcgaaatcaagatattggaattggattagtcaatcgattcataactgcctttcgagcacaaccatttcgagcacaaccaatatatattagaaccccctttacttgccggagcacatcttggatctgtcaattatgttatggtcggagtcccactcatggcgatctggtcgaattgggggaagccgtaggtattattgcaggtcaatcaattggggagccagggactcaactaacattaagaacttttcatactggcggagtattcacagggggtactgccgaccttgtacgatccccttcgaatggaaaaatccaattcaatgaagatttggttcaccccacacgtacccgtcatgggcagcctgcttttctatgttatatagacttgcatgtaactattcagagtcaggatattctatatagtgtgaatattccctcaaaaagcttgattctagtgcaaaatgatcagtatgtagaatccgaacaagtaattgcggagattcgtgccggaacgtccactttgcattttaaagaaaaagtacaaaagcatatttattccgaatcagacggggaaatgcactggagtactgatgtttaccatgcgcccgaatatcaatatggtaatcttcgtcgattaccaaaaacaagccatttatggatattgtcagtaagtatgtgcagatccagtatagcgtctttttcgctccacaaggatcaagatcaaatgaatacttatgatcaagtaagacatagactgttggatacttttggtaaaaaagatagggaaattcttgattattcaacgccggatcgaatcatgtccaatggccattggaattttgtctatccttctattcttcaagataattcggatttgttggcgaaaaagcgaagaaatgggttcgtcattccattacaatatcatcaagaacaagagaaagaactaatatcctgtttggggatttcgattgaaataccctttatgggtgttttacgtagaaatactatttttgcttattttgacgatccacgatacagaaaagataaaaagggttcaggaattgttaaatttagatataggaccctagaggacgaatataggactcgagaggaagactcagaggacgaatatgggagcccagagaacgaatataggacccgagaggaagaatatgaaaccctagaagacgaatataggactcgagaggacgaatatgaaaccctagaagatgaatatgggatcctagaggacgaatatgaagccctagaagacgaatatgggatcctagaggatgaatataggactggagagaaagactcagaagacgaatatgggagcccagagaacgaatatagaacccgagaggacgaatatggaactctagaggaagactcagaggacgaatatgggactttagaggaagactcagaagaagactcagaggacgaatacgggagcccagaggaggattccatcttaaaaaaagagggtttgattgagcatcgaggaacaaaagaatttagtctaaaataccaaaaagaactagatcggttttttttcattcttcaagaactgcatatcttgccgagatcctcatccctaaaggtacttgataatagtatcattggagtggatacacaactcacaaaaaatacaagaagtcgactaggtggattggtccgagtgaagagaaaaaaaagccatacggaactcaaaatcttttccggagatatgcattttcctgaagaggcggataagatattaggtggtagtttgataccaccagaaagagaaaagaaagattctaaggaatcaaaaaaaaggaaaaattgggtctatgttcaacggaaaagaattctcaagagcaaggaaaagtattttgtttcggttcgacctgcagtcgcatatgaaatggacgaagggagaaatttagcaacacttttcccgcaagatctcttgcaagaagaggataatttccaacttcgacttgtcaattttatttctcatgaaaatagcaagttaactcaaagaatttatcatacgaatagtcaatttgttcgaacttgcttagtagtgaattgggaacaagaagaaaaagaggaggctcgtgcttcccttgttgaggtaagagcaaatgatctgattcgcgatttcctaagaattgagttagtcaagtccactatttcgtatacacgaagaaggtatgataggacaagtgcaggaccgattcccaataataggttagatcgcaccaattccttttattccaaggcgaagattcaatcacttagccaacatcaagaagctattggcaccttgttgaatcgaaataaagaataccaatctttgatgattttgtcggcatccaactgttctcgaattggtttattcaagaattcgaaatatcccaatgcggtaaaagaatcgaatcctagaattcctattcgagatatttttgggcccttagccgctattgtacctagtatatcgaatttttcttcatcttactatttactaacgcataatcagatcctgttaaaaaaatatttgttccttgacaatttgaaacaaaccctccaagtacttcaagggcttaaatactctttaatagatgaaaatcaaaggatttcgaatttcgatagtaacatcatgttggatccattccatttgaattggcactttctccatcatgattcttgggaggagacatcggcaataattcaccttggacaatttatttgcgaaaatgtatgtctatttaaatcgcacataaaaaaatctggtcaaattttcattgttaatattgattcctttgttataagagcagctaagccttatttggccactacaggagcaactgttcatggtcattatggagaaatcctttacaaaggagataggttagttacgtttatatatgaaaaatcgagatctagtgacataacgcaaggtcttccaaaagtagaacaaatctttgaagcgcgttcaattgattcactatcgccgaatctcgaaaggagaattgaggattggaatgagcgtataccaagaattcttggggtcccctggggattcttgattggagctgagctaaccatagcccaaagtcgtatctctttggttaataagatccaaaaggtttatcgatcccaaggggtacagatccataatagacatatagagattattatacgccaagtaacatcaaaagtgcgggtttccgaagatggaatgtctaatgttttttcacctggggaattaatcggactattacgagcagaacgagcaggacgagctttggatgaatcggtctattatcgggcaatcttattgggaataacaagggcttccctgaatacccaaagtttcatatctgaagcaagttttcaagaaactgctcgagttttagcaaaagctgccctacgaggtcgtattgattggttgaaaggcctgaaagaaaacgtagttctgggggggattatacctgttggtaccggattccaaaaatttgtgcatcattccccacaagacaagaacctttatttcgaaattcaaaaaaaaaatctattcgcgtcggaaatgagagatattttgtttctccatacagaattagtttcttctgattctgatgtaacaaacaatttctatgagacatcagaacccccatttatacgatttaaggatacataaagcagatttttttatttaaactagacttttgaccttagaacactaacaggtcagattttagatttttattttaataagtaaaagaagtcagttaattcattaaggttacgtttataccatgtatcaatagccaattctcagtggaaggttacatcggaacaattattatttatttcaagctatttcggctctttcttaattttcaaaaagaaataaattccgtaatggaatggtaggatgaaaaaaaaagaaaaaatcaaaaggaagtgtggaaaaaatgacaagaagatattggaacatcaatttgaaagagatgatagaagcgggagttcattttggtcatggtattaagaaatggaatcctaaaatggccccttacatctcggcaaagcgtaaaggtactcatattacaaatctcgctagaacggctcgttttttatcagaagcttgtgatttagtttttgatgcagcaagtcagggaaaaagctttttaattgttggtaccaaaaaaagagcagcggatttagtagcatcagctgcaataagggctcgttgtcattatgttaataaaaagtggttcagtggtatgttaacgaattggtcgattacgaaaactagactttctcaatttagagacttaagagcagaagaaaagatgggaaaattccaccatctcccaaaaagagatgtggcaatcttgaagagaaaattatctaccttgcaaagatatctcggcgggatcaaatatatgacgaggttgccggacattgtgatcgtccttgatcagcaaaaagagtatatagctcttcaggaatgtgccattttggggattcctactatttctttagtcgatacaaattgtgacccagatctcgcaaatatatcgattccagccaacgatgacactatgacttcaattcgattgattcttaacaaattagtatttgcaatttgtgagggccgttctctctatataagaaatcgttgattaagaagaatagttcattcttgggtaactgcgtagatttatgggatcacttactattcttttttgttttgcatagataaaagaaggggaatattgatatatattagagggtattgatatatattatcatctgatgtgatttcttggtatcctaaatataagattaatacttcaagttgctgagttgagaaagagatggttgaatcaaaagaattccttttttgaagttcaatttttatcagaggacaatatgaatattataccatgttccgttaaaacactcaaggggttttatgatatatcgggtgtagaagtaggccaacacttctattggcaaataggaggtttccaaattcatgcccaagtactcatcacttcttgggtcgtaattactatcttgctaggttcagttatcatagctgttcggaatccacaaaccatcccgaccgacggtcagaatttcttcgaatatgtgcttgagtttattcgagacttgagcaaaactcagattggagaagaatatggtccctgggttccctttattggaactatgttcctttttatttttgtttcgaattggtcgggtgctcttttaccttggaaaattatacagttaccccatggggaattagcagcacccacgaatgatataaatactactgttgctttagctttactcacatcagcggcatatttttatgcgggtcttagcaaaaaaggattgagttatttcgagaaatatattaaaccaactccaattcttttaccaattaacatcctagaagatttcacaaaaccattatcgcttagttttcgacttttcgggaatatattggcggatgaattagtcgttgttgttcttgtttctttagtccccttagtagtccctataccggtcatgtttcttggattatttacaagcggtattcaagctcttatttttgcaacgttagccgcagcctatataggtgaatccatggaaggtcatcattgaattgactagttttcaaaatagtctttttttttagcttagctcaattcatgcatggttccagataatccgcttggttggaaaactaaatagttagaaatgcgtatgaatatacaacctagagttgtaggagagagaatagactatattacggaattgtcaaagtatatatgcattaaggggggcggagtcaggctagatctatatccttaatgtctataagtccagtcatcttttgtgcgggtttttaaggaatgattttagaatccgattcatcaatagaaaatgagaaaatacgcaaaatagaagaaacaaatgtatatgggatattatatattcctaagttagattcattatctaatccgatatatcgaattccctctatatggaattggattccatatccagttctatgcagcatattgttatcaattgtatatcttgatttaattcctattggatttggattaggtcgatttcaataggggttcttcctctatttcgtcttttattatggattagatgataggggaaaaaataggaactcaaggatatcgaagagtaaagaaagaagaatggaatgaaagagtggttggttggaaagaaagagaaatagaataatgagaatcatatggatttacacaaacctctaatgattagaaactaaaaatgagatctcgaagtagttcggacaattcagattatcatttcaatttgtactttttagttacttctccccaatagagcttagaagtaagaatttcttggttgattgtatccttaaccatttctttttttttgacacgaggaactcaccatgaatccactaattgctgctgcttccgttattgctgctggattggccgtagggcttgcttctattgggcctggagttggtcaaggtactgctgcaggacaagctgtagaaggtattgcgagacagccagaagcagaaggtaaaatacgaggtactttattgcttagtctagcttttatggaagctttaacaatttatggactagttgtggcactagcgcttttatttgcgaacccttttgtttaatcctaaaaaagaaaatgagtcctttagattagatacttttttctttttttagtaaattggtatttgcttctgcaattccaattatatcaatactttactcctatttattactcctggaattacctatttatcgggacagacaataccccaccccaggaagggctgatttgaggatgatcaatttagaggatatgctcgccttcttccttcccgtccttagtttaggacagtggaaagtctttttccttttattttaggaatttttggaacatttcaacaaaggagtctttcacaggtcaaacgagacctaagacttaatctaaaagaaattattagattgaatctatttgcattaaaaaaaattacattaaaaaaaccgatcaaaaaagggcgagcgaagtaagtgatcgaaaaactttgctctttgttcgtcctatctataagaggagagcatatgaaaaatgtaacccattctttcgtttttttagctcactggccatccgctgggagtttcgggcttaataccgatattttagcaacaaatctaataaatctaactgtagtggttggtgtattgattttttttggaaagggagtgtgtgcgagttgtctatttcaagaatagattggatctatccggctgcactttaaaatattttttagtattttttggataaataagaaaaaggtgcacgatctcgacgaattacttctgaataaattcagaaatcatatggaagaaccatagcatttcgcgactcattggtaaatcaactttgattctctatagaccaataatgtgagaccattaacacggttaaagctaaactgcttgaagtccaggcaaaaaggggtactctttctacaactatattagtattagtaccgaaatgctttaaacgggaaatagctaatgtagaatttatctgatataaaacactcatatcgataaaatggtttgaactatttactagaagggcaccctgcccttttttatccaatgccgaatcgacgacctatgtataaaataaaaaaaaagaaattttttggatttgaagaaaaaaagaattctatcaattttcattttccatttatttagttagtttttcttaatgaaattgaaattattaactaaagggcaaatacaaataaagaaacaactttgctgaccatgatagatttttatctaggcggaagagtcctcttaatatttatctagtcttatattcttaatatgggtttcggtatattgaaatataaacagaaaagagaagatagaggataggctcattacataaaaaaaaagatatggaaatagccatagcaaaaaaagaaaaaaaaggagcgtgagagccaaatgaatcgaaagattcatgtttggttcgggaagagatcataaaaattgtaaacttaatagcaagataatctactttcattaaaagatttattagataatcgaaaacagagaatcttgagtactattcgaaattcggaagaattgcgtagagggaccattgagcagctcgaaaaagctcgggttcgattacagaaagtcgaactagaagcggatgagtatcgaatgaatggatactctgagatagaacgagaaaaagcaaatttgattaatgctacttctattagtttggaacaattagaaaagtctaaaaatgaaatcctttattttgaaaaacaaagggcgatgaatcaggtccgacaacgggttttccaacaggccgtacaaggagctctaggaactctgaatagttgtttgaataccgagttacatttccgtacgattcgtgctaatattggcattctaggggccatagaatcaaagaaataattaaattaattagaccttgaacttctactttcgtttagaatttaggcattatttttccccttgcttccgaaaaaaagagtcaagaaacactaatggcaacccttcgagtcgacgaaattcataaaattctccgcgaacgtattgaacaatataataggaaagtagggattgagaatatcggtcgcgtaattcaagtgggggatgggattgctcgtattataggtcttggtggaataatgtcaggtgaattagtcgaatttgcagaagggactaggggtattgctctgaatttggaatccaaaaatgttgggattgtattaatgggcgatgggttgatgatacaagagggaagttttgtaaaagcaacaggaagaattgctcagatacccgtgagcgaggcttacttgggtcgtgttataaatgctctggctaaacctattgatgggagaggcgaaattgtagcttcggaatctcgcttaattgaatctcctgctccgggtataatttccaggcgttccgtatatgaaccccttcaaacagggcttattgctatcgattcgatgatccccatagggcgcggtcagcgagagttaattattggggacagacagactggcaaaacagcagtagccacagatacaattctcaatcaaaaagggcaagatgtaatatgtgtttatgtagctatcggtcaaagagcatcctccgtggctcaagtagtaactactttccatgaagagggggccatggaatacactattgtagtagctgaaatggcggattcacctgctacattacaatacctcgccccttatacgggagcagccctggctgagtattttatgtatcgcgaacggcatactttaataatttatgatgatctctccaaacaagcacaagcttatcgccaaatgtcccttctattaagaagaccccccggccgcgaagcttatccaggggatgttttttatttgcattcacggcttttagaaagagccgctaaattaagttctcttttaggcgaaggaagtatgaccgctttaccaatagttgagactcaatctggagacgtttccgcctatattcctactaatgtaatctccattacagatggacaaatattcttatccgcggatctatttaatgccggaattcgacctgctattaatgtgggtatttctgtttccagagtaggatccgcggctcaaattaaagccatgaaacaagtagctggcaaatcaaaattggaactagctcaattcgcagaattacaagcctttgcacaattcgcctctgctctcgataaaacaagtcagaatcaattggcaaggggtcgacgattacgggaattgcttaaacaatcccaatcaaaccctctctcagtggaagagcagatagctactatttataccggaacgagaggatatcttgattcgttagaaattggacaggtaaagaaatttctggatgagttacgtaaacacctaaaagatacgaaacctcaattccaagaaattatatcttctagcaagacattcaccgagcaagcggaaatccttttgaaggaagctattcaggaacagctcgaagggttttcccttcaggaacaaacataaattttgcatgtctactcttgttagtagaagaggaatcgttgagaaagatttttcatttgaatcatgcaaaaaagttttcttagtttttagtatagttatttaaagaatagatagaaataagattgcgtccaataggatttgaacctataccaaaggtttagaagacctctgtcctatccattagacaatggacgcttttctttcatattttcttctttcttttcgttttttttctcttgttccgataaaaaactcttagaccgaaactcttttaggaaagaaaaataaatccatatacaaatggatgatgcatatatcataaagaaggaatatggagcgggtagtgggaatcgaacccgcaaccccaaggttatgagccttgtgagctaccaaacagctctatcctcttaaactaaagagcggggaactagtggataaaagggggttggatacgcccctctaccatatctatacaaatagaatagtccatttatacagaatggtaaagagggctcttctacgatcatccattctagaaatccatacaaatatgaaagaaagggtattttatccttaccaactggatcttgttgcacccggtaacaaacatgcataaaccatttctcgaagtatgtgtccggatagtccaaagtctcgatagttagctctaggtcttccggtcaaaaaacaacgtcgatgaaggcgtgtaggtgcactattacgtggtagggattgcaatttttctcgcattttcgttttttcactcaaactcaagggggaaactttgcttcttatctttttttttgaagatcgacgaatcaaatgatatttctgttctaatttctgccgcttcttctccctctgaatcaaacttttttttgccataatgtgccgttcctattattaccaagtatatggttctaatcctagatggaaaaataaatagaaaaagaaatctaagaaggcggatcctccctctccatcaagagtaatgaactaggtgctggtacagtacaaaaaaacaaaaaaaactaactaaattaaccaaacttgcctgatgttgaggcaatcaagaaagctgcataagtgaatatataacccacggaaaagtgggctaatccaaccaatcttgcttgcacaatggaaagagccacgggcttatctctccagcgaattaaattagccaaaggtgtgcgttcatgagcccatgctaaagtctcaattaattcctgccaatatccacgccaggaaattaagaacataaatccagtagcccaaacaagatgtccaaataagaacatccacgcccataccgataaactattcatcccaaaaggattatatccattgataagttgtgaagagtttaaccataggtaatctcttaaccatcccatcaaataagtggaggattcattaaattgtgaaacgttgccctgccataatgtgatgtgtttccaatgccaataaaaagtaacccatccaatggtatttaacatccagaaaactgccaaataaaacgcgtcccaagcagaaatatcacaagtaccgccgcgccctgggccgtcacaaggaaaactatacccaaaatcctttttatccggcattaatttggaaccgcgtgcatctaaagcaccctttactaaaatcaatgtagttgtatgcaaacctagagcaatagcatgatgaaccaagaaatctccaggtcctattgttaagaaaagagaattactattctcattaacagcattcaaccatccgggcaaccatagggttcgacctgcattgaaagcggggccgctcgttgaagataagagtatatcgaacccatatgtcgtcttaccatgagcagattgtatccattgggcaaatataggttcgatcaagatttgcttttctggagtaccaaaagcaagcatgacgtcgttatgaacataaaggcccaaggtatggaatcctaggaagaggctagcccaacttaaatgagatatgatagcttctttatggtctaacattcttgccaatacattatcctcattctgttccggattgtaatccctaatgaaaaaaatagctccatgagcaaaagcccctgtcatgatgaaccctgcaatatattggtgatgagtatataaagcagcttgagtggtaaagtcttgtgctatgaatgcataagcaggtaaagagtacatatgttgagctactaaggaagtaataacccctaaagaagctagagcaagacctaattgaaaatgaatcgaattattgattgtgtcgtaaaggcccttatgcccacgccctaatcgaccccccggaggagtatgtgcttctaaaagatctttgatactgtgcccaattccgaagttagttcgatacatatgaccggcaatgagaaaaataaatgcaatagctaaatgatggtgagcaatatcggtcagccacaaactttgtgtttgtggatggaatcccccaagaagagttagaatggcagttccggctccttgagcggtaccaaataaatgattactcgaatcagggttttgggcataaagattccactgacccgtcagaaggggtcccaacccctggggatagggtaatacatctaagaaattattccatcgaacgtactcccccctggatccgggaatagcgacatgaactaaatgtcctgtccaagccaaagaacttaccccgaaaagtcctgacaaatgatgattgagacgagattccgcgtttttgaaccacgaaaggcttggtttccatttgggttgtagatgtaaccaaccccctattaaggatagcgtagaaagaaataatagaaacagagctccagtataaagatctccattggtgcgtaatccaattgtataccaccactgataaaccccagaataggcgatattcactggaccggcagcacctcctcgagtaaaggcttccacagcgggttgaccaaaatgaggatcccaaatcgcatgagcaataggccttacgtgtaaaggatcctgtatccatgattcaaaatttccttgccaagctacatgaaacagatttccggatgtccatagaaagattattgctaactgcccaaagtgagaagcaaaaatgttctgataaagacgttcctcagtaatatcatcatgactttcgaaatcatgtgcggtagcaataccaaaccaaatacgacgagtagtggggtcctgagctaagccttggctaaacctgggaaatcttaattccataatgcctttcaaatcctcctagccactatcctactgcaataattctcgctaagaagaatgcccatgttgtggcaattccacccagaaggtaatgggttactcctacagcacgtccttgtataatgctcaaggctctaggctgagtagcaggagcaacttttaatttgttatgagcccaaacgatagattcaatgagttcttgccaataaccacggccgctgaataaaaacattaaactgaaggcccagacaaaatgagcacctaagaaaaaaagaccatatgcagataatgaagaaccataagactgaattacttgggatgcctgtgcccacaagaaatctcggagccacccattaatcgtaatggaactctgtgcaaagtttccccctgtgatatgagttaccatcccttcatcgcttatagtaccccaaacatccgactgcattttccaactgaaatggaaaatgactaccgaaattgcattgtacatccagaatagacctaagaaaacatgatcccaggcggatacttgacatgttccccctctcccaggcccatcgcaagggaagcgaaaaccaagatttgctttatcgggtatcaaacgggaactgcgagcaaataaaacacctttcaaaagtattaatacagtcacatggatggtaaatgcgtgaatgtgatggactaaaaaatctgcggttcctaatggaataggtaacaaagctactttgccgcctactgctactaactcgccacctccccacgttaagctggtacttgttgttgcaccaggagctgttacgccaggcgcgttagcatggatattttgtacccattgagcaaagatgggttgtaattgtatggcggtatccgaaaacatatcttggggacggcctaaagcactcatggtatcattatgaatgtacaagccaaaactgtgaaaacctagaaatatacatacccagttaaggtgggatatgattgcatcgcggtgtctaaggacgcgatctaatagatcgttgtatcgagtagttggatcatagtctcttaccataaaaatggctgcatgtgcagcagcaccgactattagaaatccgccaatccacatgtggtgtgtgaacaaggaaagttgtgtaccatagtcagtagctaggtatggataggggggcatagagtacatatgatgagctacaacaatggttgtagagcctagcatagctaggttaagagataattgagcgtgccatgacgttgttaggatttcatagagacccttatggccttgtcctgtaaatgggcccttatgagcttccaaaatatctttaagtccatgaccaataccccagttggtcctatacatatgacctgcgatcaggaaaagaatagcaatagctaaatgatggtgcgcaatatcgctcaaccatagacctccggttattgggtctagtcctccgcgaaaactcagaaattctgcgtatttggaccaattcaaggtgaaaaagggggttgctccttcggcaaaactaggataaagttgagccaaaaggtcgcgattcaagataaattcatgaggaagtggtatctctttaggatcaaccccagcgtcaagaaattggttaattggtaaagatacatggatttggtgtcccgcccaagaaagagacccaagtcctaataaccccgctaagtggtgattcaacatggattctacatcttggaaccaggccaatttgggagcggccttgtgataatggaaccaaccagcaaaaagcattaacgatgcaaaaatcaatgcaccgattgcggtacaatagagttgtaattcattagttattccagatgctcgccaaagctgaaaaaacccagaggttatttggattcctcggaaacccccgcctacatcaccattcaatatttcttgccctactattggccaaactacctgagcactgggtccaatgtgagtaggatcacttagccatgcttcataattggaaaaacgggcaccatggaagtacatgccactcaaccaaagaaagataatggagagttgaccgaaatgagcactaaagacttttcgagagatctcctccaaatcaccggtatgactatcgaaatcgtgagcatcagcatgtaggttccagatccaagtggtagtatcagggcccttagctattgttcttgagaaatggccgggtttggcccattcctcaaaagatgtttttacaggatccctatccacaacaatttttacttctggttccggcgaacgaataatcattaagtcctcctctttccggacaagacatacaaagagacccgccaactgtctttttagtgaacctttgaaagatagatattatgattagtccttttctttactatctaccgtctaccgtccttctactttttttttagttattcactggagcaattatatattgaagtcaatccgaggcaagtgttcggatctattatgacataaggattaggtgcctaacggacattgtttattttggaaaattatttcccgacgtactaaaaaaaacctttttttaatttacgaagctagtgtatttttttttagggtataagctcctatctacatctactttccttgagtatagatttttttattcgattccaaattccaagataactcattagaattattaataagacggtcctgatatattagcaatatttagatcgccccctttattcgctttattacttctattctagaccctatccctatcgtttatccttatgaaatataataaaaaatagaaggtagaagaaagggatataatgaaattcttgattcgatcttccgacctaatttatttgattaatggatcaacaaccaaaccacccattttatgaaaaaggagagtggtcttattcaaattcaaagcgcttcgtaatcttcaaccagttctgtgcttcaatataatttcccggagtaagcgctatagcttgtttccaatactcagcagcttgatcaaaccaagcttccgcaatttccgaatcaccctgtagaatggcctgttctcctcggtcggaataggcagttccttcccctagaaccgtacttgagagtttcctacctcatacggctcagaaattgctatcctaatttcccctatcttaactgaattcgatttctcaaaaatcgatccaatttcttcttgggttaagcagaagaagttaattacctaagtttcaaaccctaattttgatcaataatcagtttgatcttttctcccaccttcagaagaatgaagcatagatagacctatagccttcgttcgaattttctgaaaggtaactatctcggtttcttatatgaaatttctatagaatccttgaaaaagactttttcccataagaaagaaaaaagaacttactatctttgggatctgatactacaccgctgcttaattccttagtggatcggctctattacataagcagattcctaaattttgccccatatcatgggataagtaagcagttttttttagttgtatcgacccagtcgctcactaatggatctttacggtgctttctctatcaatttgggaactttatccatagagtagtagtataggccatactttcttcctattttgattctcgtgaagtgtccttccttcctacagctgatagggcaaaatcgttgttttgacgatccctatgtagaaagccctttttctagtatttactagaaaatttgatcctttcttttttttcttctttctatagtggagatagtcgcacgtaatgacagatcacggccatattattaaaagcttgcggtaagaaggggtttcgttctagtgcccggaaataatattccaaagcctttgtatgctctccattgcttgtgtgtataaggcctatattatagagtatataacttcgatcatagggatcaatttctagtcgcgtagcttcataataattctgcaaagcttccgcataatttccttcggattgagccaacatccgttacggtcgttcattctattcaaaaaatctccgttccaaaaccgtacatgaggttttcatctcatacggctcctcccttctgtacatagtactaagcgaaataatctatagaataaaaatagaattagtcccatcttattatgaaccgaaaggggctggtatttttccaagaaatctctagccaaccttcccgcaagaggtttttcttaacaccaatgaattctattaatgctagaggaaaacgatagctccaagaatttctttgttctcaacgcctcctatttagaggaattagccacttcaacgatctttgatggttataggggtatccaaagtacaaacctgatggttgtttgttatcccaaccattcttcccagccctgataccgatcaggaaagggctaatttctaacaaagtttttctcttgttgattcctatttctaggtgtagtgcttttctcccctatgctgcctattggtactagtagagtaggattggcctgtaatacagaacctatcctgtaggtgtaacctttcgctcaatactcaaatctacaattgaagcatctgaggccgcatcaatcgaggatacacgacagaaggaattgttagttcacctcaccttccccaagcgtgggtttcctttactaattttgttctctctatgcgaaccccctctctttctcgtaagactgaggtgtaggtagggctaaaaaaaaaaagagtcaaatcgcaccatctctataataagtaaatgcccttttttcccctgaggttgtcggaattattcgcaataaaatattggctacaattgaagaggtcttatcaatgaaatttccatttatacgggatctaggcataattcccaacccattctatatagaattgttttcatttcttcacaaaataacataaaaacaaacacattcgattcttataaatcgatcgatccatatgctctaaatggataagagaggtatggattttccgctcagctcaaattgtctccttttccttctgtttggacaagaagagatatgaaatatttgactaagattggatttcattccacttttctatttctcaacaataacttctctcatcagctatttcgcgttttcaaagtcattaattgtctcatacccttttttagatttcgattgtatggcgtagcgtaccttatgcaaacagaattctagggttcctctattttattatggaataagaagaattcttccattctctttttctttggtttggggaaaacccaaactaaaacttttcgagggagcggaattcctagtaaaaaaatcctggatccttccacttagatgaaaaggaatttttccaatagaaccatggaacccccgagccgttgtggttgtacctgtactgcaggaataggaaaactcgctattcacttagtttattttccataataagattatgtaggagagatggccgagcggttcaaggcgtagcattggaactgctatgtagacttttgtttaccgagggttcgaatccctctctttccgtttctcttaattgatcaacgttaacgatcacaatgtatcaaatcaaataacaatttattccagcaataatacctttatttaatagaaattttttatagtaaattactgtggtatgtaaaatacacatagaggaaagaacaaaaaagaaaaaggatcctagggttaatccatttatgctagttgaatgggaaaatacgaattaagggccttaggtcgatttagttcggggaaaggggaaggggaagaaaatcctatgaacttttccttttttcgttaagttcaagtctgacgagagtaatattctacaactaacaactcatttattttgagaccgacccacttcctatctaggatttttttaactagtcctttatattgcaatgtgtcaatcgtcaaatgctttggcaatttccccgggtcggatgaagcaatagaattttgaatcagacgttttgatctttggttatccttcgtagtaataatatctcggggtttgcaacgaaaacttggtatatcgactatacgaccattaactaaaatatgtctatggttaactaattgccgggccccaggaatggttgaagccatacccaatcgaaaaaggatattatccaaacgcatttcaagtaattgtagtaaaacctgacctgttgacctttttgcttttccagcgatatgtacatatctaagtaattgtcgttctgtcagaccataatgaaaacgcaatttctgtttttcttgaagacgaatacgatattgctcttttttcccagaatggaatttctttttcagattacttccggatttaggtgtttttctagtgagtcctggtaaagctcccagacggcgtattttttttaaacgaggtcctcgataacgggacatgaagactccttgtttattttattgaaatttcattttacacaattaatttcattgtatttacattacagaatacatcaaaattaaaactgaattaaactaaaggataaacagagtaaaatctactaaagtaccacaaaaaatggaatttcatcaacatctggattttttgtatatatattatttattttattgttttgtatctagcaaaattgtaaggtagaaccacataatagatcctggattctccatttaattcggagaaaaagagagattcttgttcatggaacatcgatatagaaaaaagccgactatcggatttgaaccgatgaccctcgcattacaaatgcgatgctctaacctctgagctaagtgggcttacataacagaaatagtgtaacaaatagaaatatgtatagtataggaaatccgtaaaatgtcagatcttaattattaatcttagctattaactagttcgaaattggaagttctacttagaaaaaaatactagaacttcataaagataaagttaacttgatatgcttaactggaggatatccttaaataggattatagaaatttttgaactttctttttatttctctaattcgcaaattgatttttctaatagaatagaatccattccaatttctatattgaatttgatttcagatattttcaatttgatatggctcggatgagtaatctaatacatagaaaagaataatatatatgatgaaagatataataaagagaaaatgcgaatttcttggcattttcattcgatcattatagacattttttgagatattttgttttttttgttatttcttaataatttaatgattaatatttcactaaggagaacatagaatcatagcaaatgaaattgctaattctgattagaaaaaaaagaatgaatatcaagcgttatagtatgattttgaatactctaaaaaagaaaggcggggtgggggagagaaaaactttgggatatattgattcggattgaattgcaaatacatcaacgatagaatcaattcaattctgaattgcaataagcagggtctgtcaaatagagacgaactgctagactacgtcgagtaattaattcaacgattccaaaaaaaactaagagatggatgaaattacacaaggaatccaggtctcaatcaaagaaaaggaaaatggggatatggcgaaatcggtagacgctacggacttgattgtattgagccttggtatggaaacctgctaagtggtaacttccaaattcagagaaaccctggaattaaaaaagggcaatcctgagccaaatccgtgttttgagaaaacaagtggttctcgaactagaatccaaaggaaaaggataggtgcagagactcaatggaagctgttctaacgaatcgagttgattacgttgtgttggtagtggaactctctctaaatttagagaaagtaagggctttatacatctaatacacacgtatagatactgacatagcaaacgattaatcacggaacccatatcataatataggttctttattcttttttagaatgaaattaggaatgattatgaaatagaaaattctgaatttttttagaattattgtgaacccattccaatcgaatattgagtaatcaaatccttcaattcatagttttcgagatcttttaaaaagtggattaatcggacgaggataaagagagagtcccattctacatgtcaatactgacaacaatgaaatttctagtaaaaggaaaatccgtcgactttataagttgtgagggttcaagtccctctatccccaaaccctcttttattcactaactatagtatttatcctctttttttctttttatcaatgggtttaagattcattagctttctcattctactctttcacaaaggagtgcgaagagaactcaatggatcttatgctgctattcattgaatagatttcttttttattatagtatcggcaaggaatctcgattattaactctatttttaagtattattaagtaagccatgcacaatgcataggattacccccccctcatttccaaatttcgaatttggaatactttattgattttttagtccctttaattgacatagatacaaatactctactaggatgatgcacaagaaaaggtcaggatagctcagttggtagagcagaggactgaaaatcctcgtgtcaccagttcaaatctggttcctggcacagaaaaaaaggatctaccgaataggtattgatacaaatacctcgagatgggttgggatacatattcgttaataatatagatagagtatgatttattcatctaagtagataaatctctaaatagaggcacttctttttctttttagagaagggtcaaaatttctggttcttttctttatggtacagaaggaggtgagattaggttaccttttcttcatttttgcatttcttaattttgtattccgctattccgacgaatatttatttattcttgcttatcttatcttactttcctagctgttctaagtaatgcgcgcggtacaaagttcgtggtagggaacttctttgagtcatcatatttttctgttcatacgaaggaaatgaatatgtgattttccaaattggagaatcgaaatgaagcccttttttgctcagtctatctggaccctttttgtataataggaattaattagaatataataggtattccgtttcatctaggaacagaacgtaaaaatattccttgacttgaataaaatctggagttgtgttgtataagtgagcatgaatttcttatcattcaatgagcatcttgtatttcatagaaattgggggttatatagtccttacgtaagggccagcctatccaactttcaggcattagaatacgtttaaggcgtggatgattatcataagagattcccaccatatcataagattcgcgttcttgaaaatcggcacttctccaaatccagaagacagacgggattctaggattatccttttgggcaaagacttttatgcatacttcttctgggttatctataccatactgtattctcgtaagatgatacacgctagctaaagatccaccgggtgctacgtcataagcacattgggaacgtaaataattgtaaccatatacatataaaatgacagcaatggaatcccaatcccctgcttttatttgtaaagtctctattcctcggtgatcgaagcccaaagatctatgaaccacctcatgtttgactagccaattagataaccaaccctgctgcattgtcttgatctctccccctttgtataaatatttcacatttcgaatgcaagtttgaaagattgccctgctctttctttttctacacaaaagaacccctcctaattcactaattttgaggaagatactggacttttggatttgaaaaaagtttcagaagatatgtctaaagtagatggtgattgatagagcaattcttgctcgtaagttccagtataagtactgcgcctaacataaagcttgtgactggtagtaaaacatcgatttttcttttgagatagagttcgatcctcaactatttctcgcgatatcttcttacgaagttttgttagggcatctataactgcctccggtttaggtgggcagcccggcaagtagacatccacaggaattaacttatcaactccccgaacagtactataggaatccgtactgaacattccccctgtaatagtacaggctcccatagcaatgacgtattttggttcaggcatttgctcgtataatctcactaaagagggagccattttcattgttaccgtaccagctgttaaaattaggtctgcttgcctaggacttgatcttggtaccaatccataacgatcaaagtcgaatcgtgagcctattaatgaagcaaattcaatgaaacaacaactggtaccatatagaaggggccataaactggagagtcttgaccaattcgaaagatcatttggtgtagttgaaataacggaattggaacttgtttggtcaagtaagggaaactcaatcaaactcataactgtctcaatggaatcttttccttcttttttttttttgtctgaatattcagttaagaccattccaaggctccttttcgccatgcataaactgaaccaacaactgggataagcacgaaaatgaaagcttcgataaaaacggatacacccaatacgtcgaaactcattgcccaagggtagagaaagaccgtttccacatcaaaaacaacaaaaactagcgcaaacatgtaatagcgtattcggaattgtaaccaagcccctcccatgggttctatacccgattcataactagaaagcttctctggtccttcactaatcggggctaaaagtcctgaaatccaaaatgcaaaaataggaataaggcttgctattattagaaatgtccaaaaaatatcatattcgtgaagcagaaacataaatgtactcccattaatgtggaataggcggaactgaattagtcaattcaagtcagcgttgtcaatttatccagaacttctctcttttcctcggtgaaacaagaatccgttttgctcaaatcaaagcacttagtttagcctttgtttcctctgtgccctgtcttctttaaagattcatccaatggaatcccgactccctttctttttgatttccattctatttataattagaacctaattaagataggatgactaatgtatgcagcctaatgaggagtaatactataaaaataaagaactctatttcagaactatgagacagaatattctgttttcttatttactctttctttatttttggatttttagaaagtagatcgatttagataatgtatatataagcaaagtaatatacttcaaacaaagtaggaattcgcaagatggagaaaatcattgcagttattatagggaagtctagggacttagagcatatcctatttgaaggaggatggaattcaaatcaggtaagggatccttccttctattgatttgatagaaattcgtttttcttttcctgtctctaagattttcgatgaatgagcctgtggtaatgcttttatctctattctatggcgcaagcgaccgtccagtctataaacaagtactaatgaggaaatgaaaactatactaaaggaaacataggatctctatcctaaaatctaaaaaaaggacatattagggctatacggattcgaaccgtagaccttctcggtaaaacagatcaaacggattattatcgaaatgattcgaactgtttcaaagacccaacatgcatttttttgcattgggctctttcatcaactgatgtaaagatcagttagtccaccatagtttttctttacggaaagataatgagatggctccctgtgctctgattgattatttgtattatgatctatctaggagcaataccaaagtgtttcaaaggaggattaccttgacttaggtctgcctccggcctaaattaaatcaacctaagtgaaatggagtctctatcgttccgctgcaagagttgactatgagacttcatacaccttaaagttcatagaacgaaaagaagttttttggaggcccttatcctcattacgcctagcatttagtgggctggatatttaccttatcaactagcaaatcaataagggttctatttgattaggcacctgaattggcacctgaatcggactgaaccgactgtttgtcaggctactgttctcctattctctcgaatctatgaagtaagacattgattttgcaataagatcaattatgttcattgcataataagctcccttgaaaagcattggcgcacgtgtaagcgagttgctctaccgaactgagctatagcccttgtcagagatatcttaacatatagataatttcttgtcaagatgaatattctctaatgccagaggatatccctttgatctgtttactatataacataccaataacggagcagtattgcttataaaaaggattcgatctataatcgatcgaagtaatgggtcttcctttgtggtgataaattgcctacttaactcagtggttagagtattgctttcatacggcgggagtcattggttcaaatccaatagtaggtaggtaggtagaaaaattactagatagcattggacttacttcgcttcgctatctaataactttttctacccctcttccctttttctttgtatcaactaaaccattggattgtattcaattggatgggggaatccaattgatagcctcgactcgtatcctagctcgtctgagagctagcttcgcttcaaccaactctttcgtaccctcagctctactcaagttagcttcggctatttcaagtgcctgttgagcttcttccggatcaatgtcactacccagttccgcatcatttcctaaaatgatgatctcattattaactattctcgcaaaaccgctccacagaaccgccgttaaccattggtcgttgaggaggcgtattctcaaaggacccatatctacagctgtgttaatgggggcgtggtttggtaatacgccaatttggccactattagtagataaaatgatttctttcacttcacaatcccaaataattcgcttaggagttagtacataaagatttaatttcatttcttcaatttgttctcctcttctaagtttatagctttcgtgctagcttcatcgatgttacccaccaaataaaaagcttgttcgggtaggccgtctaattctccggaaaggattagttgaaatcccctaattgtttctgcaagaccaacatactttcctgcagaaccggtaaaaacttctgccacaaagaacggttgtgataagaaacgttcaatttttcgtgctcttgctacagttaaacgatcctcctctgataattcatccaacccaagaattgcgataatgtcctgaagttctttgtaacgttgtaaagtttccttaactctttgcgcagtttcataatgttcgttgccaacgatccgaggctgtaacatagttgaggttgaatctaaaggatctactgctggataaatacccttggaagctaatcctctggaaagtacggtagtagcatccaaatgtgcaaatgttgtggcaggagcagggtcggtcaaatcgtccgcaggtacataaactgcttggatcgaagttatggatcccttttttgtagaagcaattctttcttgcaaagaacccatttctgtactaagagtaggttgataacccactgcggagggcattctccctaataaggcggatacctccgatcctgcttgaacaaaacgaaagatattatcgatgaatagaagcacgtcttgcttattaacatctcggaaatattctgccatagttagggcagttaaaccaactctcatacgagctcccggcggttcattcatttgaccatagactagagctacctttgattcctccaaatttttttcattaattactccggattccttcatttccatataaagatcatttccttcacgagtccgttcccctactccgccaaatacggatacgcctccatgagctttagcaatgttgttgattaattccatgatgagtactgttttacctactccagcccccccaaatagtcctatttttcctccacgtcgataaggagctaaaagatcgaccaccttaatacctgtttcaaagatggataatttcgtatctagctcgataaaggcaggcgcagatctatgaatagggaatgttgcattaatatctacaggacccaaattgtcaataggttccccaagaacgttgaaaattcgtccgagagtagctccaccgactggaacactgagaggagctcccgtgtcaatcacttccaatcctctcatcaacccgtctgtagcactcatagctacagctctaactcgattatttcctaataattgttgtacctcacaagtcacattaatttgcttaccggcagtgtctctactcttgactaccaaagcgttataaatataaggtaacttgcccgggggaaaagtgatatccagcacgggtccaataatttgatcgatacgccctatgcttttttcttcaattgtggaaaccccgggacgagaagtagtaggattggttctcataattatcacataattttcaaaaaaaaaggaatttgtcgaattttttcttgttgaataatgccaaatcaaatccaaaaaaatagccaaaaatccaaaagtcaaaaggaaatgaattagttaattcaataagagagaaagggggacgaggacttgatttcgttgcccaagcgaatcccattcaatcgtttactcatggaatgagtccgttggaaagttcaatcaatcttttttttcatatacatttcgccttttgtggaggatctgtccctactctactttcctatctaggacttcgatatacaaaatatatactactgtgaagcatagattgctgtcaacagagaattttcttagtatttaggtatttacattcaaaataagaaaggggcctattaagaacttgtaaaataaggattagggattgatttgggttgcgctatatctatcaaagagtatacaataatgatggatttggtgaatcaaatccatggtttaataacgaaccatgttaacttaccataacaacaactcaattcctatcgaattcctatagtagaattcctataggatagaacatacacagggtgtacgcattatatatgaatgaaacatattcattaacttaagcatgccctccattttctttaatgagttgatattaattgaataccctttttgttttaaaagatttttgcaaaggtttcatttacgcctaatccatatcgagtagaccctgtcgttgtgagaattcttaattcatgagttgtagggagggacttatgtcaccacaaacagaaactaaagcaagtgttggatttaaagctggtgttaaggattataaattgacttattacaccccggagtatgaaaccaaggatactgatatcttggcagcattccgagtaactcctcagcccggggttccgcccgaagaagcaggggctgcagtagctgccgaatcttctactggtacatggacaactgtttggactgatggacttaccagtcttgatcgttacaaagggcgatgctatcacatcgagcccgttgttggggaggaaaatcaatttatcgcttatgtagcttatccattagacctatttgaagagggttctgttactaacatgtttacttccattgtgggtaacgtatttggtttcaaagccctacgcgctctacgtctggaggatctgcgaattccccctacttattcaaaaactttccaaggtccgcctcatggtatccaagttgaaagggataagttgaacaagtacggccgtccttttttgggatgtactattaaaccaaaattgggattatccgcaaaaaattacggtagagcgtgttatgagtgtctacgcggtggacttgattttaccaaagatgatgaaaacgtaaactcacaaccatttatgcgctggagggaccgttttgtcttttgtgccgaagcaatttataaatcacaggccgaaaccggtgaaatcaaggggcattacttgaatgcgactgcaggtacatgcgaagaaatgatgaagagagctatatttgcgagggaattaggggttcctattgtaatgcatgactacttaactgggggattcaccgcaaatactactttggctcattattgccgcgacaatggcctacttcttcacattcaccgggcaatgcatgcagttattgatagacagaaaaatcatggtatgcattttcgtgtattagctaaagcattgcgtatgtctgggggagatcatgtccacgccggtacagtagtaggtaagttagaaggggaacgcgaaatgactttaggttttgttgatttattgcgcgatgattttattgaaaaagatcgtgctcgcggtatctttttcactcaggactgggtatctatgccaggtgttataccggtggcttcagggggtattcatgtttggcatatgccagctctgaccgaaatctttggagatgattccgtattacaatttggtggaggaactttaggacatccttggggaaatgcacctggtgcagtagctaatcgggtggctttagaagcttgtgtacaagctcgtaacgaagggcgcgatcttgctcgtgaaggtaatgaaattatccgagcagcttgcaaatggagtcctgaactagccgcagcttgtgaaatatggaaggcgatcaaatttgagttcgagccggtagatactatagataagtagataaaactagatataaagaaggtctaaataaaaaagaagcgaaatagaaagagaaaaaagcagttacgaaatgcagtaattcttctttattcttctaattgattgcaattaaactcggctcaatcttttttttaagattgagccgaataaaaatagatcttgatacgatcatgagacttgacaaatcgagattcctctattctatatatttagaatatataaaggtataatacaataaataaatacaaatatagtattatcatatgataatggaatcaaaatttattgggaaagaatcaatgaaaaaagattaggaatcgcaatgctactatacgcgtccggaggagtattcggaataatattcttctataatccattcttgtgtcttgcgcggggtcttactaacaggacttcgctgcacgggacgggttttcgtcgaaaagctaactccacccggcattttcataccctttgggtggtatatcgccttaaaaagtctaagggggtagtatgagatctgtagtaggtaagagaatttgccctttgattttgattgagtatgctatttttccgcctttaccgcgcattattgtatgagcttctagaggatagaggagcacgtatgcaggaaggaaattacagcttaataaaaaagtctaaaaaagcttcaactttacggcactatcaatcaactaaaaagccctatgtatgaatccttacaaccggtgggataggataagagcgagtttcggtatactggggttgggggatatccttatttcaaaacctgacgcgcatcttgcgtttgtgggggtccgagagtggttgaagaagtattgcatgtggaagtaggtagacgaaactgatttaggattcgaaatgggcgcattcgactaaaagtcgtactgagaccttttttaaagggtattctgaaagaggtatttcattttcacaatcgctttcttttgaatccaatttcaagttcgattagaaggatagaaaggccatgaggacgggaaaagaaaaatcaaatctttttaatctccttttttgcaattttcttattatccattccattcattttttttttaaagtattctataaaaaatctttattttgcaaactaaaaaatacaatagtcaatattccttataatagatatacttaattatattataagaatcctaagatatttttcgaatagatagaaatagtaaatttgaattgagacacctattctatgacggattttaacttaccttctattttcgtgcctttagtaggcttagtatttccggcaattgcaatggcttctttatttctttatgtgcagaaaaataagattgtctagaaccgatggggccgaattttctcaatgtatttccacgcaggatcataatacagatattttttagtgtaagtaatataatatggtagggtatgtggctctttctacacacaaatgaaaaacggctatggatgcggatataggctacgagcataaatgcatgcatatgcggagccgggtatagcaagttttattttaagtagatcaacagatattttttgaatagaaagtcaatgtatctaaccaattatttcacaggagtactagttactgaaggcgatttcagaatcaaaaaaagtaaagtcaaaatcatttagcttattctctcaatttcaatcgaccgctgctggatttagtatatctaatatgaattggcgatcagaacacatatggatagaacttctaaaaggttctcgaaaaagaggtaattttttctgggcctgtattctttttctaggttcactaggatttttatcggttggggcttccagttatcttggtaagaatatgatatctgtacttccatctcaacaaattcttttttttccacagggggtcgtgatgtctttctacggaatcgcgggcctattcattagctcctacttgtggtgcactattttgtggaatgtaggcagtggttatgaccgattcgatagaaaagagggaatagtgtgcatttttcgttggggattccctggaataaaacgtcgcgtcttccttcgattccttatgcgggatatccaatcaattagaattcaggttaaagagggtctttatcctcgtcgtatcctttatatggaaatccggggccagggggtcattcccttgactcgtactgatgagaagttttttactccacgagaaattgaacaaaaagctgccgaattggcctatttcttgcgcgtaccaattgaagtattttgaataccgatttaatttttttgaaatgaattgaatgaattggattcgttattgtaaggagatttttgagtatttatctaaagaaaggaacaaacgaggataagagaaaattgcttctaatttgttttgtccaagtgagatatatggcataatattcttccattttcatctgaaagggcttttttttattctatttctctattccactccatctagatctaagaaagaacccaatgcaatgaaattccactagtatacaaaaaagaggaatagatacaaggtctcaaaccttgttatagaatttttgcttcaaataaaaagaaatatcatatagagtcagcgaatgaaatagagtcagcgaatgaagcagattcattaacaactcaatttacagatcaaaaatgaaaaaaaagaaagcattgccttctttcctatatcttgtatttatcgtacttttgccctggggagtctctttctcttttaacaaatgtctggaactttggattaagaattggtggaataccaggcaatctgaaactctcttaactgatattcaagagaaaaaggttctagaaagattcatagaattagaagaactttttctcttggacgaaatgataaaagagaaaccgaagacacatgtacaaaaacctcctataggaatacacaaggaaataatacaattggtcaaaatagataatgaggatcatctccatatcattttgcatttctcgacaaatataatctgtttggctattctaagtggttctttttttctgggtaaagaggaacttgtcattttgaattcttgggttcaggaattcttctataacttaaatgactcaataaaagcttttttgattcttttagttactgatttttttgttggatttcactccacccgcggttgggaactactaattcgttgggtctacaacgatcttggatgggctcctaatgagctaattttcactatttttgtttgtagttttccagtgattctagatacatgttttaaattttggatctttttttctttaaaccgtctatctccttcgcttgtagtcatttatcattcaattagtgaagcataaactcattcgatttcctgatattaatcaaattagcatctttcttcctttagaaagaaagcccttttccattttagcaaaattctttctatttctacctgctcaaggtattcatcattccagtacaactgttgcagtagaatgacaacagactcgtgtatagggaactagattagcttagctacctatctaatttattgtagaaattctgggatctgcgattggatatggaaaatagaaatactttttcttgggtaaaggaacagatgattcgatcgatttctgtatcgatcatgatatacgtaataactcggacatctatttcaaatgcatatcccatttttgcgcagcagggttatgaaaacccacgagaagcaaccggacgaattgtatgtgccaattgccatttagctaataagcccgtggatattgaagttccccaaactgtgcttcccgatactgtatttgaagcagttcttcgaattccttatgatatgcaactgaaacaagttcttggtaatgggaaaaagggagggttaaatgtgggtgctgttcttattttgcccgagggattcgaattagcgccgcccgaccgtatttctcctgagttgaaagaaaagataggaaatctttcttttcagagttatcgtcccgataaaaaaaatattcttgtgataggccctgttcccggtaagaaatatagtgaaatcgtctttcccattctttcccccgatcctgctacgaagaaagacgttcatttcttaaaatatcccatatatgtagggggaaaccgaggaaggggacagatctatcctgatggtagcaagagtaacaatacggtctataatgctacgtcaacaggtatagtaagaaaaatactacgtaaagaaaaggggggatatgaaatatccatagtcgatgcatcggatggacgccaagtgattgatattataccttccgggccagaacttcttgtttcagaaggggaatcgatcaagcttgatcaaccattaacaagcaatcctaatgtgggagggtttggtcagggggatgcagaaatcgtgcttcaggatccattacgcgtccaaggccttttgttcttcttcgcatctgttattttggcacaagtttttttggttctcaaaaagaaacagtttgaaaaggttcaattgtacgaaatgaatttctaggtcccggcttaccatcaagttggtaaaaagccgcgatttattggcgattgctagaattatctatgatccattttggaaatcctttttttgtttaaactgttttttgtttgcgagatgcctggaattccttatttctatctcatgcaaaagaagagaattcaaggcaaaggcgagaacaataaaaggatttcctccttttaggagggattgctggtcttcttaatcctctattgggcacaagaaaaaggcttttttgcctttttcttgtgtcgattcttcttgtatcaaaattcagaatcatttttcttcctattcgtcaaagattactatttcttcttttctttattcgggtctgtctcttggacctcttttgcttaggttcaggcgaggtagtggacaaacagagggaaagaaaatatggcgggggacaaatttcttgtgagcaaatagaattgcttgacttgttcaattaagttcaacttcgaacttacagaatttttgcaaaaaaacgtatactcttctattgaagggtggtttttctttttaggctagttgagtagttttgattaaggttttattagtttattactctaaactaaatcaatgatttgcaggatacttcttccgtggaataaaatattggatcctcgattgaccccttctttcttgttgcttcataagagtgaatcaatttcatgggcgaagggcggggactataaatcaaccgatggattgcttcactaacaccattaacaaacaaaagaataaatagagggattctgaccatcagagcaaaggttttctctttgttatttttacaaatcgaaataggtaacccatttgtaggttatggaatagattaaagtcgcgttatattataagagtaagaattccgcgggtcctttccgctctaatcagataaaagggggtaaggacccgctaagctcctactttttcatgtttacaatctggtccctccgattactatagagatgaacccaatccagaatatgaaccgtaaaagaaaacacctattaaaccaatcacaggaataccagttacagtacctatcagccaaagaggaattcttccagtagtatcggccatttcccctactttcctccacattttatcaagtggtcatgctagagacaaaaacagtcatggatagttataaggatggtatccttccaaatgggataagagaattcttactactctctttctttctctcaattgaagaagtaattggaaaataaaacagcaagtacaaaaatgagtaataaaccccagtatagactggtacgattcaattcaacattttgttcattcgggtttgattgtgtcatagttctatagttggaatttggtttatcgttggatgaactgcattgctgatattgatcccaagaaaaaaacagtaggtacggctagtccgtgaacagccagccatcggactgtaaaaataggataggttcgatctatggtcattgagggcctcctaaaaggatctactaaattcatcgagttgttctaaagaatcaaaacggtcggttattaagggaattccttgtcggctttccgtgaaatactcgtttggccgaggacttccaaacacgtcataagctaaacccgtactgacaaataaccaacccgcaatgaatagggaaggtatagtaatgctatgaataacccagtatcgaatactggtaataatatcagcaaaagaacgttctcccgtgcttccagacatgctgagctccccaaatttttgtacattcaaaaaaggaattgattccgtaaaagatgggatcaaccagtaaatagaaaattactgatatttcatccttgtgagattgtcaattttgtaccaaaggtgtattttgagtataccgaattagtatagctatccttcctatggcacagcaatctagttttgcttggtcccgaaacataattctttttttctcttctttgttccttgtctataggtaagctatatgttattcaaggcatcaatagaaaacccccaatttttgggggtcctgcttattttcattggcttcggattagtagaataattcggaatagcggccaagatcttgggaaaatccaagttaatgatcaataggtttggataaataatttaggaaagatattctcatactgacacaatataaggacaagtatatgcgaaatctatccctttttagttaaaagttttcttcgaatccaacctttccctttaaggaatttaattggttagcataatataatatctaataaatagaaaatcgaatagtggataatctgttatgagagaaagaaaacattctttgaagaatcaagattcgtaatcaatccttcccttgtttgttggattaggtctaactttcttgactaaactgcaagcgtggaactttacgagatgaaatagggaaagacagaagatagaacttaaaaggataattgaagtgactcgtcttcgaatcaactttggttggggttcgaaaaaggaataaaaataaagtaaattcaaggaagagctttcctttttttaaggggccccttgctcggggggtcgtggaatgcttttcttctcctcttattccatatggaatacaatcagttaaaataagaaggaataggggaatattcgactgtttcaattctttatttatcttatattccaaaattctcccgaaaatccaatttaatttttcaatggggttagatgatctagttcttaatattattactttaaagaactgacagattccacaacaaatctcttgattcggaattagagactcatgtcccatctgatgaatcgattttcttttacacttctgtatctcactctatcttgttttttagtattatctaaaataaccgatgaattatgaattttccataacttaggtaagtgctttaccaacatatgtagtgtagtaaaaaaataaatggaatttaaccctttcatgcttactataactagttatttcggttttctactggctgctttaactataaccccagctctatttattggcttgaacaagatacgtcttatttgaaatgaattgaatgaataagtcagaaaataaaaatctttcttttggattcctggtattctacgactcttttccacactaattatcaattcttttcttggtcattgagattcgtggataatttagactactatttagggatagatcgtacctcttttttttatcccctcgaacaaatcgaaatgattgaagtttttctatttggaatcgtcttaggcctaattcctattactttagcgggattattcgtgactgcgtatttgcaatacagacgtggggatcagttggatctttgattgagtaatatttcttttttgattgacctcctccagaccagagaggaggtcaaattggagttgcaattcaactttgttttgttaagttattttactctgcttcgacataagatagatggaatcacgctctgtaggatttgaacctacgacatcgggttttggagacccgcgttctaccgaactgaactaagagcgctttcattcaaaaagaaaacccttttctactcctaacgtgtctcacgtacgtatagtatccacaaattcaagttatacccactttaattgatctcctcgctactgcccataaagaagaaagaagtaataggtagggatgacaggatttgaacctgtgacattttgtacccaaaacaaacgcgctaccaagctgcgctacatcccttttccaaattgttgtataatggcattgtacacaattcctgtcttgttttccacatcgtaattttcttctctttctctatctatatagaaccttcttgtcatttcttctttttggtctcatataatcaaggaatggtatacatctaaaatcctatctaatttcacctataaaagaaagattactattccttggtaatgtataggaagaaggggtcatctttttcttttttaggggtaggaaaatctcgtctataccgttcattctatatatagaatattgattttgtttttttagttaggaatttcgcctaaacaaaagaaatacaaatgatcttgggcaagagtatctgatcatatatgtattccaataaggaaggaggattttcaatgcgggatataaaaacatatctctctgtagcgcccgtgctaagtactctatggtttggggctttagcaggtttattgatagaaattaatcgtttattcccagatgctttgtcattcccttttttttaattctagttattgctatgcgaggaattcttcgtgacatgacgcaaattttccctttttcaatcctttttttttagtataggaaggaaaaagaaagaaaagatggattgggttgaacctcagagtcatgaaaaattcggcaaatcccattttggaaaacagaaattcaatcaaaagcggtatccaagctaagtcaggcctcagaaatcagagcatagaaagaggctgggctggctacttaaatgaaaggatttcgaagcaaaatccttgctaattcgacaaggattgtattctttaattatttctctattttttattacttaatttaagaattttaaaaattttttattcgaatggattttattcttcttcttgggattcaaaatagaagaataacagaataagtagaagaattaagttaagtcaatccaaaaaagaaaggaggttcatggccaaggggaaaggtgttagaatcagagttattttggaatgtatcagttgtgttcgaaaaggtgccaatgaggaatcgacggggatttctagatatagtactcaaaagaatcgccacaatacacccggacaattagaattaaaaaaattttgtcgttattgtcgcaagcatacgactcatgacgaaataaaaaaataggagcatcgtgtgttcgatctttccaaagaacagatttaatatatagaacatagatagaatacaaaatacaaatcaattcatttgatttcaggtagatattatttcatatgtatagagggtattcatatactatatatgaaataataatatgaatcaaataatatatggaccaaagaaagactacttcttctggatccaaaattaataaaataaagaaatccatttttttttcaaatttaaaaataaagaataaatcatgtatacatctaaacaaccttttcataaatctaatccaagcaaacttttcataaatccaagcaaacttttcgtaaatccaagcaaacttttcgtaaatccaaacaaccttttcgtaggcgtcctcggattggcccgggggatcgaattgattatagaaacatgagtttaattaatcgatttattagtgaacaaggaaaaatattatcgagacgaataaatagattaaccttgaaacaacaacgattaattactcttgctataaaacaggctcgtattttatctttcttaccatttcgtaactatgagaatgagaagcaatttcaagcccagtcaatttcaataattactggtcctagacccagaaagaatagacatattcctcaattaacgcaaaagttcaattccaatcgaaacttaagaaactccaaccagaatttaagaaacaacaatcggaacttaagttccgattgttgatgttttattcgaaagggccagacctatataaagaaagtaatccagttttgattcttgtgtttgttataagaaagaaaaatggggaagaataaatagtttttttatttattgcaacatgctcgttgattcctaccacttaatcttaatttattgtatcttcccggagttccctctccgggaattcggttttaattattcctgtatattacttttttatccatttaattgaggatctttattttattggaaatcgtgtaaagattatttggatttgatacagctacttgtgcaagcattttacgattaagaatcaattccttcttgtacagattgtgtattaatttactataactatcgaatactttatatatccgcgttgctgcgtttatccgagtgatccacaaacgacgaaaatccctcttttgcctgcctctatctcgatgagaggaaacaaaagctcttcttacttgttgagtaatcattcgattaagtcttaaatgagcccctctaaagtttgaggcaaatgaacgcatttttgttcgtcgtctccgagctatatatcctcgcggaactctggtcattgaatcaaattaaccttaatgaataactaatgatttctcttcttttagccatcctttttcccattaataacaaaacgaattattccgatatataaaatattaattccaatggcttttgctactgtaaccttcccaaccacgattttttattctattctcttcagttatttcgcatagaaataacaaattctaacgatactcaaaaaaatagtgggttccatcgtttctatggttcccttttaaacggtgaggccctctctatacaccggagccctttctttcatttcatcaaaaggtattgtgaacttgtatagttcacattctttggctctacctatccattatagagtaaatagctcttttcacaataagagttatccatacagtgacggcatttaattatgaaagttggctaagtagctgaccctgttagtccgttcttttaagataaaggagcataagcctttttctttttattactatttcctccgcttaatggataaccattttctaccaatgggggaattgcttcttaatttccaatttagatgattggatttgcaccaaaggaaaccagaaattccatataccatagaaatctaggatagagaagctctatcctattcattggtaccgatcatggatacttcaaaaattgtcttatttgtttgaactcatgatctgaacgagtcgcacatacaccctagcacatgttcctcgacgctgaggacatcccttaagcgcgggcgattttctagcatttcgtattggctgtcttgcgtttctaataagttgtttaaccgttggcatgtcgtatgtatatagaaaaaaaaggattggtttagatcgatcttaacctgatgattgatcatcatgaagtatttctattttctattaaatcgcagaaaacctgaatttaggtttgaaataaatttacaagaaatccggccactaccaatccttaaacatttctggaaaccacactggatcagtatcgcagtgctcgtcaatcatttcatcccctacaatatcgacaagtccataagctttggcttcgtctgctgacataaaaacatccctttccatgtcttcggatacaacccaaaaaggcttgcctgttcttagggcataaacccttgtgatcatttcgcgaactttgtgtaactcttccacttctagtaaaaattctggtgtccttgcccgataataagcactagcaggttggtgaagcataatcctcgcgtgagggaatgctatacgcttggtgggttcgcctccaagcagaatgaaggatgccatggacgcagccattccgaggcatattgtatatatatctggtgtcaccgtttgcatcgtatcaaaaatcgccattcctgagattagccacccgcctggggagtttataaacaaaaaaatatcgctaattccatcttctatactgagatataccatgagacctgtaatatgattcgtgacctcgcaacgaatctcttgacctaaaaaaagtgtcctttctcgatacataacattgtataagtcaacccaagtcgcttcttcatctccgggaatccggtaaggtacttttggaacaccaatgggcatattagattaatattattaaatttaagtaagaaaactacactttaatatggaaacgtaagaatggaagagaaagaaagaatccgcagtttattgtcttcatttttttttcttattctatatgaatactatagattctattaatacgtagattgaaataatacatataaggaaggtaagacagattgaataaagaaaaaggaatcggtcattggaatgataaacaaagagggatagggatctattcttcgttttttccaaataggccaagctacccattgcatattggcacttatcgagtatagaatagatctgcttctctttcttcttacgaacagaattggcttcttatttttaatggaatgaaataaatattcacgctttctgacacagaatcccctagaggggttaggtacataggatatagatagtcttttccaatgcgataaaataaagcgacatcgtgtctatttttctttgctaaaggggtatttccatgggtttgccttggtatcgtgttcatactgttgtattgaatgatccgggtcgattgctttcggtgcatataatgcacacagctttagtttctggttgggccggctcgatggctttatatgaattagcggtttttgatccctctgatcctgttctggatccaatgtggagacaaggtatgttcgtaattcccttcatgactcgtttaggaataaccaattcgtggggtggttggagtatttcaggaggaactgtaacgaatccgggtatttggagttatgaaggtgtggcaggtgcgcatattgtgttttctggcttgtgtttcttggcagctatctggcattgggtatattgggacctagaaatattctgtgatgagcggacaggaaaaccctctttggatttgcccaagatctttggaattcatttatttcttgcaggggtggcttgctttggctttggcgcatttcatgtaacgggtttgtatggtcctgggatatgggtgtccgatccttatggactaactggaaaagtacaagctgtaaatccagcgtggggtgtagaaggttttgatccttttgttccggggggaatagcttctcatcatattgctgcgggtacattgggcatattagcgggcctattccatcttagtgtccgtccgcctcaacgtctatacaaaggattacgtatgggcaatattgaaactgtactttccagtagtatcgctgctgttttttttgcagctttcgtagttgccggaactatgtggtatgggtcagcaactaccccaatcgaattatttgggcctactcgttatcagtgggatcagggatactttcagcaagaaatatatcgaagagttagcgatgggttagccgaaaatcttagtttatcagaagcttggtctaaaattcccgaaaaattagccttttatgattatattggtaataatccggcaaaggggggattattcagagcaggctcaatggacaacggggatggaatagctgttggatggttaggacatcccgtctttagagataaagaaggacgcgagctttttgtacgccgtatgcctactttttttgaaacatttccggttgttttggtagatgaagagggaattgtgagagcggacgttccttttagaagagcagaatccaaatatagtgttgaacaagtaggtgtaacggtggagttctatggtggcgaacttaatggagtaagttattctgatcctgctactgtaaaaaaatatgcgaggcgttcccaattaggggaaatttttgaattagatcgggctactttgaaatcggatggtgtttttcgcagcagtccaaggggttggttcacttttggtcatgctacctttgctttgctcttctttttcggacacatttggcatggcgctagaaccttgttccgagatgtttttgctggtattgatccagacttggatgctcaagtggaatttggaacattccaaaaagttggagatccaactacaaggagacaagcagtctgataccacattgctatggtatctttcatctctcttttttgatttgacatgggaaacatctcccatcctttctttgactctttttctttctttatctttatatgggaaaagatcccaaatgacaaatgaataggtgtggaagttataattgtaaataaaccacgatcgaatctatggaagcattggtttatacgttccttttagtttcgactttagggataatttttttcgctatcttcttccgagaaccacctaaggttccgactaaaaaaatgaaataatttcattgaagtaagaagtctcccagatggggagacttcttacttcaattagtccccgtgttcttcgaatggatctcttaattgttgagagggttgcccaaacgcggtatataaggcatacccagtaaagcttacaagtaaaccagatatggagatggcgactaaagttgctgtttccatttttatagaatttcaagattacaatggatctacgaaaagatcttgtatttacaactacaacggaatagtatacaaagtcaacaccaatgattaaatagaatttatggctacacaaaccgttgaagatagttctagacctgggccaagacgaactcgcgtaggtagtttattgaaacccttgaattcggaatatgggaaagtagctccgggttgggggactactccttttatgggggtcgcaatggctttattcgcgatattcctatctatcattttagaaatttataattcttctgttttactggacggaattttaatgaattaggtttctactaactaaaactacgaagtcattgtttttccatccaaaaaagcctttctactttaagctatacatttctagacattctggtagttcgaccgtggaatttttttgttttggtatctctggaatatgagtgtgtgacttgttagaatggatcctattgataatacatagaaagggcctgttatctctatcaagatgattctaattcgtcggatattttttattctagtatctggaacacgaaatagatagagtggatcaagaaaaaaaatggaactatgattcatactcactattcagacctcgcaaccagactgaaaaaaattcaagtagtttttaataaaaaaagaaattttcttccttccaattttgtttgcccaaaagacaacttttttttctctcgattttgtcgagttattacacggattcaataaatgatcatcaagcggttcttattcgaagaacccttgccttttggttagcttgagactcaatcatcgtggctctagtatgaatctaaggttttaattgaactgattcataggatcgcaacaagataatttctatcagaaaactactagaatttttgctttatttatttactagtaaaacaagagtaaatctgcattacgcaaaaaaaaaagaaatccaaaatagggaagagaaaagtcaagaagcctctaatgaccaacataagggaaagaaagaaagacagatgagccaacttgagattttttggcattatcatcacaaagaataagttctggatttttcttatttcatatcttcaaggcaaatcgacccaatccagtggctgatgaagttttgaacctttttttctaatatccgttgaaaatttgtgtgtttctgcttgagccgtacgagatgaaattttcatatacggttctcggagggggactcgggttagttacctatctcaataaagtatatgattggtttgaggaacgtcttgagattcaggcaattgcggatgatataactagtaaatatgttcctcctcatgtcaacatattttattgtttagggggaattacacttacttgttttctagtacaagtcgctaccggttttgctatgactttttactaccgcccaaccgttacagaggctttttcctcggttcaatacataatgaccgaggccaactttggttggttaatccgatcagttcatcgatggtcagcaagtatgatggttctaatgatgatcctgcacgtatttcgtgtgtatctcacaggtggatttaaaaaaccccgcgaattaacttgggtgacaggtgtggttttgggtgtattgactgcatcgtttggtgtaactggttattctttgccttgggatcaaattggttattgggcagtcaaaattgtgacaggtgtacctgaagcgattccggtaataggatcgcctttagtggagttattacgtggaagtgctagtgtgggccaatccactttgactcgtttttatagtttacatacctttgtactgcctctgcttactgccgtatttatgttaatgcactttccaatgatacgtaagcaaggtatttcgggtcctttatagggaagccatatcatagagaaagataattctaattttcatatatcatatcgggtaggttgtggtatttcattgctacaaacatgggttattgtaaaataagacatgtcatttggatacttttcttcaactccgaagtattttgatacaaatagttgaagttcattttatgaaagaaaataaggcggattatgggagtgtgtgacttgaattattgatttggccatgcagataaagaattggatctgccacattagaattcacaaccaaaggtgtctccgcatccaatcaacacgtaagtcccctatctaggaaggataggctggttcacttgaggagaatattttctatgatcataccccaaccatgtcatccatgaacaggctccgtaagatcccatagagtagaaatagaataagtcatgtgacatgatccaattctctatttattacacttactttttttattatagtatggaaatgcattcattttctttgcatcgattgcgatccgcaatactatcggagtaaaagaaggtatctaaagaagaacgtaggctagactttttgattttttattagtaacaagtaaatactttgtttggacgtaagaaacttgcgatattgaggggataaacaccaactaatcaagagacatgagacaatccacaaagcaattgatcatgatcaaatttgcaagccaacttggatattgagcatttacccataagaataagattcttttcaataagtagttgtaggtgcaacttcggaaaagagaatctgataaagcttttcttacctagagtcattgagtcattatataccttattctattatggatcttccacggtcttttttctttcattcttgctcgagccggatgatgaaaaattctcatgtccggttcctttgggggatggatcctaaagaattcacctatcccaataacaaagaaacctgacttaaatgatcctgtattaagagcaaaattagctaaagggatgggacataattattacggggaacccgcctggcccaacgatcttttatatatttttccagtagtaattctaggtactattgcatgtaatgtaggtttagcggttctcgagccgtcaatgattggtgaaccggcggatccgtttgcaactcctctggaaatattacccgagtggtacttctttcccgtctttcaaatactccgtacagtacccaataagttattgggcgttctcttaatggtttctgtgccaacgggcttattgacagtaccctttctagagaatgtcaataaattccaaaatccatttcgtcgcccagtagctacgaccgtttttttaatcggtactgcagtagctctttggttaggtattggagcaacattacccattgaaaaatccttaactttaggtcttttttagggatttttcaggttgattcattcaaccgtgaagtaccgtgcataggtatctaggaaatagttacttccaagtgaatcttccctagatacctaaaatccattttattatgatccatttcgcgaaaatatagattgtgccaaagatgcaaaattgttttctttttctttttattctaactcgaaaaagaagaagaggaaaaaattgcaatggatttaaaacgagaacttattcttaggtaaatcgattgggagatgcttctctagagtgtcccatatctgttttccatcttccatacgaaaactgtcaattctcataagatcttcttcagtcttactcaaaaggtccaatagtgtatgtatattggcccttttgagacaattatacgttctagaaggcaattctaattgatcaataaaaatacaattcaatggaattccttttttgtttttctttagattagttaatcttttttgaaaggttaaaaggggtggagtaaacctgtttttattttcttcgaaactagtgccctcttcctccgcgtgtagaaaaggaagaaataaatcaatcaaattacgagaagcctcataaagcgcttccttaggggttaaacttccattcgtccatatttctagaaaaagtatctcgtgtttttcatttccattcccacaagaaaaaatactataattcacatttcgaacaggcatggatacagcatctatgggataacttccatcttgagagttctttctgagttccgtgtgatatccgcgatctctcttgatctgtaactcaatacagaaatcaatgggctctgtcaagttagctataggttgtgccgtatcaacgatctctacggaaggtggtaagatgatatcttgagcagttatgtatctaggacctttgacgcaaattgatgcgtctctaactccatagagattacttctcaatacaatttctttcaaatttagtaaaatttcttgtacggattcttcaataccagctattgtagaatattcgtgtggcacgctcccaaattttgcacgtgtgatacatgttccttctatttctccaagtaaagctcttcgcaaggcaataccgacggtatccgcttgaccttttctaagcggggacaaaatgaaacgaccataataaagacgcttactatctactcttgattcaacacacttccactgtagtgtttgagtggatcctgctacctcctctcgaaccataatagactagtattattatttgatcattgaatcgtttatttctcttgaaagcgttttaattcttttacagacgtctttttttaggaggtcgacatccattatgcggcataggtgttacatcgcgtatacaacttaatcgtacaccacttttagcaatggctcgtaatgcggcatctcttccactaccagcaccctttaccataacttctgctcgttgcaaacccactgtacgaatagcatctactgctgttctttgaccagcatagggtgatgcttttcttgagcttttgaatccacaagtacccgcggaggaccagaaaaccacccgaccttgcgggtctgtaacagttataatggtattgttgaaactagcttgaacatgaataactccttttgttattctacgtgcacttttccgtaaactaaaacgcgcattcctacgcaaaccaatacgcactctcctacgtgaaccaatttttggtatagcttttgtcatattttattatctcataaatatgagttagaaataacaaaaagaaaaaaagatacaaagatatccgtttcagggtaaaatatatcctttactttaattattaattattttatttggaatttggacgtttccgcgggtactttttttactttttagaaagtaaagttctttttcgaaagattacccctgcctttgtttatgcttcggattggaacaaatgactctaattcgtccacgcctacgaatcagtcgacattttgtacaaattttacgaacggaagctcttattttcatatttccttattcctttcttaaactatgaatctaatctttgggaaaaaataagtcccttcgcttgaattttggaactttgaatttattaccctagaaaaaagaaaaacctaatcctttgaatctttggtatccttcaaatcttcggtatccttcgagtcttcggtacgcttcgaatccttatggggaagtctataaattatacgtcctttgcttgaatcataacgacttacttcaattttgaccctatcccccatcagtattcgtatagaactagaccggatctttcctgaaatatagcccaggatgatggtgtcattctctaggcgaacgcggaacattccgttgggtagggcttccgtaactaaaccttcgaaagtgacttttgcttctctcgggttttttttttctctgctattttttttttctgtcatattttttttctcctatttttctattttgattttcaaataaaaaaaaacgttgtatttttatttgaaaaataggaagttcgagatagaattcgagtactataggaggggcgattaccatatataacataagacttctcccccaattctgtttagtcgagcttctcgatctgtcattatacctcgagaagtagaaagaatagcaattcccattccgcccaaaactttaggaattccttgatagttggcataaattcgtaagccgggtcggctgatacgctttaaaaaggttctagttctatatattccttttctagtctttctcttttgatgtcgcaaagttgaaaccaagaaatatctgttactttcctgatgtttccgaacactttcaataaaaccctctcgtagaagtattttaacaatgttttcggtaatatttgtagatactactcgaactgttccttttttattcatgtccgcgtttcttatagaggttagtaaatcagcaatagtgtccttgcccataagactctaattctaggttcctcctaatttttctataatcaacatgttttcttttttttcttttacttttggattttaaagcatatacgtgagacataatctactaattttttctttgatctatatctcgcctactagtatttataatacttcaggagctaatgaaactattttagtaaaattcaattctctcaattcctcggcgatcgcgccaaaaactcgagttccttttggatttcctttttgatcaatgataaccgctgcattgtcatcatagcgtattattataccgtcttcgcatttgaactctttacatgtacgtacaattacagctcgaattacttcggatctttctagaggcatttggggcactgcgtctttgattacagcaacaataacatcaccaatacgagcatatcgctgattactagcagctcctatgactcgaatacacatcaattttcgagctccactgttatctgctacatttaaaagggtctgaggttgaatcatattattttgatttcaatttgttatttctatgcaaaaggatgaaagaaatattgtctttccagaaaaaaaacctggttttttttatcttcaatactccttttttgggatgctatatctctaatcgaagaaattgacttcgtatgggcattttactggcagctatggagatagctgctctagctacagtttcagatactccgcccatttcataaagtattcgacctggtttaacaacggctacccaatattcgggggatccctttcctgagcccatacgtgtttccgtgggtcttagtgtaaccggtttgtcgggaaatatacgtacccatatttttccaccacgacgtgcatatcgtgtcattgctcttcgtcctgcttctatctgtctcgacgtgatccaagcgggttcaagtgcttgcagagcatatctaccaaaacaaatacgattgcctcggcaggattttcccttcattcttcctctatgttgtttacgaaatctggttcttttggggttatagtcgatggttctttcttagttccatctctactgcaaaactggacatgagagtttcttctcatccagctcctcgcgaatgaaatgagaaagcgtgcaaatttctctaattccataatattttggaatattatggatagatgcacattaatagataatagaaaaagttagggtttttttaatattgaatttgttaaaatagaaaaatatatagtcaagaaagaagatctagaatatatctagatgtgtgtgtctatttatctatattctatatttatagataatgtaatctttcttaaaaaaaaatctccttatttcgactcttattgaatcgcgggaaagtattctaattcaataaagatttcgcgggcgaatatttactctttcctgtcttatttgttaatttataaccttaccaaataaggcaatttttttggtttgttccgccatcccacccaatgaagtcttaggattcttttcaataaaatcctatgcagtcataggttctgtcgttcccactacttctcctttaatggttaggtctgaatcccacaatggagctttccaaaaatttctttccgagtcaattttctcagttttattaacccgggccgctctttattttattattgcttaaaatttctattttttgtttcaagttacgatttcgaattctctgttatttttattatattgatgctttatcacattgccttttatgatgtaactcatagaccatacatattggaatcctatatctttcttattcttcttccttctttctatcatccctccttttatccacatccctttagttttgcttcacaacctagaatccgttttcttttttagagaaaaaattgcagttgctacaactatatgatagatctactcatttatgatagatgtatttattcatatagtgactgtttcttagttaggatctcgacaatacgaagcaataggttggttattagttaattttctataattactaagttttttctttttctatttatagtagggttcagtcaattttttttgaatctccatttttgactctaaagaaaaaactaacgagtcacacactaagcatagcaattatattaaaagatttatcaattttcattaaatcttatagaaagaggtagaattgcttctttttttcagggatttcaggaaaaataaggctcttgtcattttttattctatcactgaacagaatgggaagacaaggctagttattcttcgtctacgaatatccaaatttttacacctaatactccatagatagttcgaattggatagcagcaataatcaattttagcgcgaattgtttggaggggaagtctaccctttttgatgcattcggcacgtgcaatttctttccctgcgagacgacctgcaatttttacttttaccccccttatatctgcttttttagttaattcaatggcttttttcattgcctttcggaatgaaactctattttttaattggaaagctatatattctgcaagaatgttaggttgtctataaggttctttaactttttcaatagcaatattaagtctctggtttacagaattaacttccttttgtagatctttctctaattcttcgattgctccttttttctttaataagttggggaatccaatatggattatgacgtggatcgtatcgatttctttttgaatttctatacgtgtaattacttcagaacttgagcctgagtccatttttctattatgtgtaattacttcggaacttgagtctgattctatttttctattcgagccttttttcctattcttttgtatatagttcttgatacaattccgtatttttttatcttcctgtagaccttcagaataattttttggttgtgcgaaccaaaaggaatggtgattttgggttgtaccaagtctgaaaccgagtggatttattttttgtcccatatttttctattctattttttttactgggaatcgaaatctaagatggatctaaagattatttagatttctttactatatttagtacaattgttatatgacacatggttttttttatgggacaactacgtcctcgagctcgaggtcttaattttttcatgatagtactcctactgacttcggctttagtgatgaataaattcgctttgtcgaaatccctataatgagtagcatttgctgctgccgaataaaccaactttaggatgggataagatgctcgataaggcatgaggttcagtatcataacagtttcctcgtagtaacgccagcgaatctcatcaagaactctttgtgctttgaaaacagacatatggatgcgtttttgtgctttgaaaacccgttcgaacttaagtagacgatcggttggaactttccttgcgagtttccttagcccactcttcttcttctttatcctaggggtatactttaccagtttgaaacttgtcataaataaggttattccccgcctttttttttattttgaatctttctattctgaattcagttaacgacgagatttagtatcttttcttgcactttcataactcgtgaaatgccgagtaggcacgaattcccccaatttgcgacctaccataggatttgttatgtaaataggtatatgttcctttccattatgaatcgcgattgtatggccaaccattgcgggtagaatgctagatgcccgggaccacgttactattgtttctttctcctccttcatattgaccttttcgatttttgccaataaatgatgagctacaaaaggattcgttttttttcgtgtcacagctgattactccttttttccattttaaagagtggcattctatgtccaatatctcgatcgaagtatggaggtcagaataaatagaataatgatgaatggaaaaaagagaaaaatcctttagctggataaggggcggatgtagccaagtggatcaaggcagtggattgtgaatccaccatgcgcgggttcaattcccgtcgttcgcccatcgcattattgcaaattccaaaaatgcaattttccatattcctagttacgtatttacttacggcgacgaagaataaaactatcactatattttttccttttcctagttcttcttccaagcgcaggataaccccaaggggttgtgggtttttttctaccaatgggggctttcccttcaccgcccccatgggggtggtccacagggttcataactacccctcttactacggggcgtttacctagccaacacttagatccggctctacccaaacttttttggttcaccccaacattacccacttgtccgactgttgctaagcaattttgggataccaaacggacctccccagatggtaatcttaaagtggccgatttaccctcttttgcaatcagtttcgctacagcacctgctgctctagctaattgcccaccccttccacgtgtgatttctatgttatgtatggccgtgcctaagggcatatcggttgaagtagattcttcttttctctcaaaaaaccccttcccaaactgtacaagcttcttccaaagcatacagctttctagatgtatatgacgatctctagacagatggatcttatatgaatcgtatgatgaagtaccacatgagtggatatataggaaaggaatccaaatctgccgaatcgctcatgttatgatcttctacatcctaggtctccgcgttccgtcatctggcttatgttcttcatgtagcattcagatcgaatgactctatgaaattacgtcgatacttccacatattatgggtaacgtaggagacatccctattttccccggggggtcttaattaccactgcttagctttcaattcgcctctgaccatcaaattaaatgtgaataacccgtcctcctctctttgaaacaaggggcgcttccggttctgtgcgtgcttcaaacaattttgtcttctccatattaccatatctctagagtcaataattttctatgaggaactactgaactcaatcacttgctgccgttactcaacagttttctgttgaggtctatcccgtagaggtagtcaaattggatcagtgatcgatttctaggtttcgtcgtaaacctaattggttacttccaattacgtaaatcaatagttcaaaccgcactcaaaggtagggcatttcccattgatataggaacttttgtaccagaaacaatagtatctccaattatagcccctctgggatgtaaaatatatctcttctcaccatccccatagtgtatgagacaaatgtatgcatttcgattagggtcgtattctatggttacgattctaccagatatgtctttttgattccgtcgaaaatcgattttacggtataggcgcttatgacctccccctctatgccttgcggtaatgattcctctggaattacgacctttaccacaacggtgccgtccatggatcaaattatttcgtggattggatttcacttgcctgtctacggttcccttgcgtgtgctcgggataggtgttttgtataaatgtttcgccgtattattaagtattctcctttagtttttttctctatctagaagtggaatagaataacccggttgaagggtaatgatcatacgtctgtaatgcattgtatgtcccagaataggtcccattcttctaccctttccgggtagtcgatggctattcacagctactaccttaacaccaaagaagagttcgacccaatgctttatttctgtcttagtgaatcccgattcgacattaaaagtatattgattctttcccaataaacgaagacttttttctgtaaatactgcgtatttgattccatccataaatcgactttccctcctatgctctgagttccagtatcgataagaattcgagttcttattgttcttatgttatggtatgaatataccataccaattcgttatgtatggatgatggatgagattccatggatagagagccagttccaatagacttatggaacgttcccgttcgcgtgcatccagcaggaattgaacccgcaaatttaccaattatgagttgggcgctttaaccattcagccatggatgcttaacagggatcatcgtacatcgtaaataaccaattttcatatagaaagacatatcatagaaaaatgaaatcgaaaatattcggagatgactatgaaaacacctctctggatcctcgaattgaaagagagattgagagggatcaagaatcctaattctcgctatttggaatggatccaattctattgagtctgactcatagtgatcatttctctttagcaaagaatgaccttggttatcaaaggattgaacaaccgggatccatttacttatgatacctagttgacattgataacaaggatctaatgaattatgagtttaatagatcctctttagcagaaagacgtatattccttgctcattatcagacaatcacttattcccaaacctcgtgtggggctaatcgttttcatttaccatctcatggaaaacccttttcgttccgcttagccctatcgggtattttagtgataggttctataggaactggacgatcctatttggtcaaatacctaacgaaaaattcctattttcctttcattaaggtacgagggcttcttattccacaagaacgaaagcaccttttcattctttcatatactaggggtttttacttggaaaagacaatgttccatactaaaggattcgggtccataaccacgagttccagtgcactagatcttgtagcacttagcaacgaggccctatccattagtattccacataagaaatccattatagaaactaatacaattagattggctcttcatagacaaacttggggtttgcgagccaaggtaagaccggctcgggatcatgggacccttttctatcagataggaggggctcttgtacaaaatagacttctaagtaataaccccatagaatctatctatataaagataaagaggcaatcgtgtcaggaagcgggtttttctttggccaaagggtacttcgaacttggaacgagcatgaagagattaacgagacttctttctcttttgagtttttatggcggaccggtcgcgcaagatctttggtcttcccccggaaccgatgaaaaaaagtgggtcgcttcttatggactcgctcagaatgattcttctctatctatagttcatggcctattagaagtagaaggtgctctggtgcaatccttaccgacagaaaaagattgcagtcaggttgataataatcgagtgccattacttcgtcggtccgaaccaaggaatccgttagaaatgttttgaaatggatattgttctctctttgatcagggattgctatatgaaaagaagtggagtttgaaaaagggaacggaatggtcaaaccggaactgctagaggaacgaattttcaatagcataacttgggctcctagaatatggcgcccttgggacaatccatttgattgcagggttttgttccgaagcaaagatatccgcggaggccggttcgttcgtcctattctgatattcaggaccaagaggtactggattctctttcggataggccctgaaaggagaagaaaggctgaaatgccaacggacctctgtctattctctaattcacccgatccgatagtacccgtttttggaacgtccagtgccaaagtcactgaatgggtaagtcaccaatccaatccctttgacaaatcgggtgtcatattagatatcatattctatatatatagaaatatcatagaatagacatatagaatttttggtcgggaaattcgaatgaatcattgagtgaaaaaggagcaaagaatgacaaaagacgagactctactagtcttcactcttgtggtttcctcggtttctgttttcttattcgggatcttgcttttcatggttctcatctctgcaactcgcgattttcgcgagagaaccaaatccaagttggtgaagatcatgatttgggctggcatagtagttattacctttgcaattgcggttcgaatctatccgatctttatctttttgctcaaagaacgaataaaaccccttgtcgaagccctttatgataagcttccctggatctgggaagtttctctttcacggtattgggatcgtttgatcgatttccttgatcgctacttatgggcgtgcgctcaaaggatacaaacaggaattcgcaaacaaaaaggggaattcgtagtcactttttcctgtcgcgtaaaaaaaaggctttacgcgagagcaatagaggttgggatacatctatctcttctgagcaacctcttttggattcttaagaccacccttgcagtaggataccgtctgctttgggttctttattatctccttccagggatttttaggatcgttcaggctatatttagtctattttggcttttactgtctacttttctcagggagatggttaaggacctcagaagatagaggagagcgccaggcgcagatttccggaatacttctacggggaatgctcattcaatgagcattctccatattatgccttgaagaggactcgaacctccacgctctttagcacgagattttgagtctcgcgtgtctaccatttcaccatcaaggcatcttgaaagtgaatcgtattccatgaatatgatatctatctaatgtgatatattccatatatgacaaaggtggagtcttggagtatttcgatcgatcggtcatataggcctgagtcagacatcaaatagcttcgatttgcattatccgtagaacaccttatatgtatcaaaatcgatatcaaaatcaaaaagatgtacaatccaatttctcgattcaatagaagcccaaagaggtgcatatggtacccaaataaggataggatagatatgtcaaaagcaggtctgattacacctattcctaatcctaaatagaatgtaagggcgtagggatttctatgtaaacagagtatcctatttccataggctcgaatgaccccttctcataataagaatgtgcacggtctggtccggtatggaatgaacttataatctgatgatcgagtcgattccatgattataagttcataaccctagcgcccattcccattttgggcggaacagatctactaattcttttattccagttagtaagagggatcttgaactaagaaatagacctagcagctaaaagagggtatcctgagcaattgcaagaatggggttcattgatattcctggtatagtagatgctatcacacatacagtcatactcaattcgatggaattgtttgatcttaaaggggatcttctataatttcgcacataaggggttatttcttggtttcgtccagtcattaataacttgattatttttagataatagtagatagaaagaacgctcgtaaggagtcctattgaaaccaagaaatataggcctgcttgccatccacaccagaatagatagagttttccgaagaaacccgctagtggaggaaggcctcctagggataagagacatagggctaaagagagagccaaaaaaggatctttcgtgtataatcctgcataatctcgaatgttatcagttccggtacgtagaccaaataatacaatgcaagcaaaagttcctagattcatggagatatagaacagcatataagttatcatgcttgcatatccatcatttgagtctccaacaattattccaataattacatatccgatttgccctatggacgaatatgcaagcatacgtttcatgcttgtttgagtaatagcaaggagattccccaatatcatgctaagaatagctaggatttccagaagaagatgccattcgtttgatgagaaataaaaaggaatatcgagaattcgcgtggctgaagctgaagcagctactttcgaagtaacagaaagaaaagcaacgactggagtgggggagtcagagtcgaaaagaggattcctcgcttctttctctcatgcaaaaccgtgcatgagactttcatctcgcacggctcctaagtgataaaagaaagaagaactcgtcttctttcttttttgattaccttcctcgcgtatgtataagacccaatccattctttttcgaaatcgatttcgaaaaagaactactaatccttaacttttcgaggaatccttcatcagtggttgtgaatgactgactttttcaatcctttcgactttggttccgtaggagcaagtcagaaaggttgagaaatagaaccatctgatttgattcgttcccaatagccatgagatgattatcttagggtgatccttttgtcaacggatgctcctattacactcgtagtctctgaaggatgagaacccactatgtagcatctacattgataattcaagcattgtatacgtcattagtccgattctttgtaggaactacccgtaataacgagcttgcaaaatggatctgtttatcataaagagattcgttgttcctgaccctgcttcaccttaattgttatttgaacaaaaagatcacaataaacttttggtaaaagttctgtcttggtcggagtggggatagcatttctcttctgcatgtctatggagttttgcaaaacccaaacacctcagagatagatatagaggtaggaatttgtcgaacgaaccacactccttcgtagacgtcaggagtccattgatgaaaaggggctggggaaagcttgaacccaagtcctacagtgatggatataagcgcaattgaaattcctggggagttatacatttgtgtattgataagaccgttcacaatttcttgaagctcgatctcccccccagatgaaccatatagccaagagaaaccatgaaccagaatagaagagcttgccccacccatgagtaaatatttcatagtagcctcattagaccgtagatctctcttggtatatccagacaataggtaggaacataaactgaaacattctggagctacaaagatagttattaaatcgttagcaccacataaaaacattccccctagagtagctgttaatacgaataacagaaactctgttatagccatttctgtacattcaatgtactctacggatagaggaatacataaagttgaacataataaaataagaaattgaaagatttcgttgaaattgttcgtttggaaatttcccgaaaagctaattataggttcttctctccatcggaacaatagggccgttatgcttattactaaacttgttgaagagatgaaatagaaccaaggtctatctttttgatcagaggttgaatcgatcatcagaagaagaattaggccaaaaattaggatacattctgggaaaatgaaacttccatggaagagaagcaaatgaaacgctttcataaaaattctcgtagaatcgagaatgaagttttcattctgtacatgccagatcatgaattagtaactgcatccaatctccgaaaagtcccgattgtttcgatttttggaatgggatatttacggaatccccatgaataggatcaaaccttattccatgctatttccataagattcctctttcttattcttaagcaagcccccgagagggcttagttgatcatgatttctgttttctctttcttttcctttttgtttgtttcgagaaagatatcgtccgattctccttctattgattcttttccgatcgagatgtatggatccatgtgtctacatacctagattctgttcatggattaacgaaaatgtgcaagagctctatttgcctctgccattctatgagtcgcttcctttttgcgtatggcacccccactccctttggcagcatctactaattcggaacttaatttgaaagccatatttcgacccggacgcttttgggatgcttctaataaccaacgaatggcaagtgctcttccttgtttagatcctatttcaatcggaactttccgcgtcgatccttttttattacgtcttgtttttactcctatattgggagttactctacgtattgcttgacgtaaaaccaatagtggatttgtttctgtcttttgttgaatctttttcacggctcgatagagaatttgataagccaatgatttttttccgtctttcataatacggttaaccaccatgttaactaatcgattacgaaaaattggatcggattttgcagttcttttttctgcagtacctcgacgtgacatgagcgtgaaagaggttcaagaatccgttttctttttataagggctaaaaacgaatcacttatttttttggctttttgaccccatattgtagggtggatctcgaaagataggaaagatctccctccaagccgtacatacgactttcatcgaatacggctttccacagaattctatagggatctatgagatcgagtatggaattctgtttactcactttaaattgagtatccgtttccctccttttccccctaggatcggaaatcctgtattttccatatccatacgatcgagtccttaggtttccgaaatagtgtaatggaaaaagaagtgcttcgaatcattgctatttgactcggacctgttctgaaaaagtcgaggtatttcgaattgtttgttgacacggacaaagtaagggaaaacctctgaaagaatttccatattgaccttggacatataagagttccgaatcgaatctctttagaaagaagatcttttgtctcatggtagcctgctccagtccccttacgaaactttcgttattgggttagccatacacttcacatgtttctagcgattcacatggcatcatcaaatgatacaagtcttggataagaatctacaacgcactagaacgcccttgttgacgattctttactgcgacagcatctagggttcctcgaataatgcgatatctcacaccgggtaaatccttaacccttcctcctcttactaatactacagaatgttcttgtaaattatggccaatacctggtatataagcagtgatttcaaatccagaggttaatcgtactctggcaactttacgtaaggcagagttgggttttttggggttgatagtggaaaagtcgacagataagtcacccttactgtccctctacagaaccgtacatgagattttcacctcatacggctcctcgttcaattctttcgaagggatccttttcctcgttcgagagtctccgcccttcttccactccgtcccgaagactaactaagaccaatggagtcacgttttcatgttctaattgaacactttccatttatgattaaaggagaagattgttcttttaccaaacatatgcggatcaaatcacgtcttataataagaagaaatctttctcggtatcaatccccttgcccctcattctttgagaatcagaaggatccttttcgagtttccatttcttcatttggaatctgggctcttctatcttcgacttatttttttggctttattctttatttatttcatttcgatttttccctcttcctctatccctatcctctaggtacagcgtttgcatcaatagagaaccttttcctctgtatgaatcgatattattccattccaatttcttcccgaaacttcccaagaaaaatcccgaattggatccaaaattgacgggttaatgtgagcttatccatgcggttaggcactcttcaaataggaatccattttctaactggctttcgtgctttggtgagtcgtccgagatcctttcgatgacctatgttgtgttgaggggatatctatatgatccgatcgattgcataagacccgcggtagcaatagaacggggaaagtatacagaaaagacagttcttttcaatttcgattatctatatattagttcgtttctatttctagatatctatttctatatattagtattagttagtagtactattctattagttagcgatcccggctctgtgagttctttcttccgtgatgaactgtcggcaccagtcctacattttttctctgtggaccgaggagaaagggggttcagcaggaagaggattgtaccatgagagaagcacagaggtcaacccgcttcaaatatggaacatggattctggcaatgcaacggagttgggtcctcatatcgatccgaatgaatcagtctttctacagaggtcaatctttgcctattaggcaagaggatagcaagttcgaaattctgtctcgataggacatggatttctattcctatgaaattcataaatgaaaatgaagtagttaatgggagggctaccattatcctttttcttgtatgtgttcctaagagaaggaatttgtccatttcatgtttcgaggtctcaaaaaaagggcgtggaaacagatagaaactcttgaatggaaattgaaaagaaatgtagccccagttccttcggaaatggtaagatctttggcgcaagaagaaggggcgacccgtatcatcttgacttggttctgcttcccctctttttttaagaataccgagtcgggttcttctcctaccagtatcgaatagaacatgctgaacaagatcttcttcatggaaacctgctcgatttagatcgggaaaatcgtacagattttatgaaaccatgtgctatggctcgaatccatagtcaatcctactttcgataggaccggttgacaattgaatccaatttttcccattatttgactatccataatagtgcggaaagaaagcccggaggaagagtggccttgagtttctcgcccctttgccttaggattcgttaattctctttctcgatgggacggggaagggatataactcagcggtagagtgtcaccttgacgtggtggaagtcatcagttcgagcctgattatccctaaacccaatgtgagttttttctattttgacttactcccccgccacgatcgaacgggaatgtataagaggcttgtgggattgacgtgatagggtagggttggctatactgctggtggcgaactccaggctaataatctgaagcgcatggatacaagttatccttggaaggaaagacaattccgaatccgctttgtctacgaataaggaagctataagtaatgcaactatgaatctcatggagagttcgatcctggctcaggatgaacgctggcggcatgcttaacacatgcaagtcgaacgggaagtggtgtttccagtggcgaacgggtgagtaacgcgtaagaacctgcccttgggaggggaacaacaactggaaacggttgctaataccccgtaggctgaggagcaaaaggagaaatccgcccaaggaggggctcgcgtctgattagctagttggtgaggcaatagcttaccaaggcgatgatcagtagctggtccgagaggatgatcagccacactgggactgagacacggcccagactcctacgggaggcagcagtggggaattttccgcaatgggcgaaagcctgacggagcaatgccgcgtggaggtggaaggcctacgggtcgtcaacttcttttctcggagaagaaacaatgacggtatctgaggaataagcatcggctaactctgtgccagcagccgcggtaagacagaggatgcaagcgttatccggaatgattgggcgtaaagcgtctgtaggtggcttttcaagtccgccgtcaaatcccagggctcaaccctggacaggcggtggaaactaccaagctggagtacggtaggggcagagggaatttccggtggagcggtgaaatgcattgagatcggaaagaacaccaacggcgaaagcactctgctgggccgacactgacactgagagacgaaagctaggggagcaaatgggattagagaccccagtagtcctagccgtaaacgatggatactaggtgctgtgcgactcgacccgtgcagtgctgtagctaacgcgttaagtatcccgcctggggagtacgttcgcaagaatgaaactcaaaggaattgacgggggcccgcacaagcggtggagcatgtggtttaattcgatgcaaagcgaagaaccttaccagggcttgacatgccgcgaatcctcttgaaagagaggggtgccctcgggaacgcggacacaggtggtgcatggctgtcgtcagctcgtgccgtaaggtgttgggttaagtctcgcaacgagcgcaaccctcgtgtttagttgccactatgagtttggaaccctgaacagaccgccggtgttaagccggaggaaggagaggatgaggccaagtcatcatgccccttatgccctgggcgacacacgtgctacaatgggcgggacaaagggtcgcgatctcgcgagggtgagctaactccaaaaacccgtcctcagttcggattgcaggctgcaactcgcctgcatgaagcaggaatcgctagtaatcgccggtcagccatacggcggtgaatccgttcccgggccttgtacacaccgcccgtcacactataggagctggccatgtttgaagtcattacccttaaccgtaaggagggggatgcctaaggctaggcttgcgactggagtgaagtcgtaacaaggtagccgtactggaaggtgcggctggatcacctccttttcagggagagctaatgcttatgcttattgggtattttggtttgacactgcttcacgcccaaaaagaaggcagctacgtctgagctaaacttggatatggaagtcttctttcgtttagggtgaagtaagaccaagctcatgagcttattatcctaggtcggaacaaattagttgatagtgataggatcccctttttgacgtccccatgtcccccccgtgtggtatggcggcatggggatgtcaaaaggaaagggatggagtttttctcgcttttggcgtagcaggcctccctttgggaggcccgcgcgacgggctattagctcagtggtagagcgcgcccctgataattgcgtcgttgtgcctgggctgtgagggctctcagccacatggatagttcaatgtgctcatcagcgcctgacccgaagatgtggatcatccaaggcacattagcatggcgtactcctcctgtttgaatcggagtttgaaaccaaacaaacttctcctcaggaggatagatggggcgattcaggtgagatcccatgtagatctaactttctattcactcgtgggatccgggcggtccggggggggccaccacggctcctctcttctcgagaatccatacatcccttatcagtgtatggagagctatctctcgagcacaggttgaggttcgtcctcaatgggaaaatggagcacctaacaacgcatcttcacagaccaagaactacgagatcacccctttcattctggggtgacggagggatcgtaccattcgagcctttttttcatgcttttcccggcggtctggagaaagcagcaatcaataggacttccctaatcctcccttcctgaaaggaagaacgtgaaattctttttcctttccgcagggaccaggagattggatctagccataagaggaatgcttggtataaataagccgcttattggtcttcgaccccctaagtcactacgagcgcccccgatcagtgcaatgggatgtggctatttatctatctcttgactcgaaatgggagcagagcaggtttgaaaaaggatcttagagtgtctagggttgggccaggagggtctcttaacgccttcctttttctgcccatcagagttatttcccaaggacttgccatggtaagggggagaagggggaagaagcacacttgaagagcgcagtacaacggggagttgtatgctgcgttcgggaaggatgaatcgctcccgaaaaggagtctattgattctctcccaattggttggatcgtaggggcgatgatttacttcacgggcgaggtctctggttcaagtccaggatggcccagctgcgccagggaaaagaatagaagaagcatctgactctttcatgcatactccacttggctcgggggggatatagctcagttggtagagctccgctcttgcaattgggtcgttgcgattacgggttggctgtctaattgtccaggcggtaatgatagtatcttgtacctgaaccggtggctcactttttctaagtaatggggaagaggactgaaacatgccactgaaagactctactgagacaaaaagatgggctgtcaaaaaggtagaggaggtaggatgggcagttggtcagatctagtatggatcgtacatggacgatagttggagtcggcggctctcctaggcttccctcatctgggatccctggggaagaggatcaagttggcccttgcgaatagcttgatgcactatctcccttcaaccctttgagcgaaatgtggcaaaaggaaggaaaatccatggaccgaccccattgtctccaccccgtaggaactacgagatcaccccaaggacgccttcggcgtccaggggtcacggaccgaccatagaccctgttcaataagtggaacacattagccgtccgctctccggttgggcagtaagggtcggagaagggcaatcactcgttcttaaaaccagcattcttaagtttaagatcaaagagtcgggcggaaaaaggggagagctccccgttcctggttctcctgtagctggattccccggaaccacaagaatccttagaatgggattccaactcagcaccttttgttttgagattttgagaagagttgctctttggagagcacagtacgatgaaagttgtaagctgtgttcgggggggagttattgtctatcgttggcctctatggtagaacccgtcggggaggcctgagaggcggtggtttaccctgtggcggatgtcagcggttcgagtccgcttatctccagcccgtgaacttagcggatactatgatagcaccgaattttgccaattcggcagttcgatctatgatttcgcattcatggacgttgataagatccttccatttagtagcaccttaggatggcatagccttaacgttaatggcgaggttcaaaagaggaaaggcttgcggtggatacctaggcacccagagacgaggaagggcgtagcaagcgacgaaatgcttcggggagttgaaaataagcatagatccggagattcccaaataggtcaaccttttaaactgcctgctgaatccatgagcaggcaagagacaacctggcgaactgaaacatcttagtagccagaggaaaagaaagcaaaagcgattcccgtagtagcggcgagcgaaatgggagcagcctaaaccgtgaaaacggggttgtgggagagcaatacaagcgttgtgctgctaggcgaagcggttgagtgccgcaccctagatggctaaagtccagtagccgaaagcatcactagcttacgctctgacccgagtagcatggggcacgtggaatcccgtgtgaatcagcaaggaccaccttgcaaggctaaatactcctgggtgaccgatagcgaagtagtaccgtgagggaaaggtgaaaagaacccccagtgggtagtgaaatagaacgtgaaaccgtgctgagctcccaagcagtgggaggggaaagtgatctctgaccgcgtgcctgttgaagaatgagccggcgactcataggcagtggcttggttaagggaacggaacccaccggagccgtagcgaaagcgagtcttcatagggcgattgtcactgcttatggacccgaacctgggtgatctatccatgaccaggatgaagcttggatgaaactaagcagaggtccgaaccgactgatgttgaagaatcagcggatgagttgtggttaggggtgaaatgccactcgaacccagagctagctggttctccccgaaatgcgttgaggcgcagcagttgactgaacatctaggggtaaagcactgtttcggtgcgggctgcgcgagcggtaccaaatcgaggcaaactctgaatactagatatgacccaaaaataacaggggtcaaggtcggccagtgagacgatgggggataagcttcatcgtcgagagggaaacagcccggatcaccagctaaggcccctaaatgaccgctcagtgataaaggaggtgggggtgcaaagacagccaggaggtttgcctagaagcagccaccctttaaagagtgcgtaatagctcactgatcgagcgcccttgcgctgaagatgaacggggctaagcgatctgccgaagctgtgggatgtcaaaatgcatcggtaggggagcgttccgccttagatggaagcaaacgcgaaagcgggggtcgacgaagcggaagcgagaatgtcggcttgagtaacgaaaacattggtgagaatccaatgccccgaaaacccaaggtttcctccgcaaggttcgtccacggagggtgagtcagggcctaagatcaggccgaaaggcgtagtcgatggacaacaggtcaatattcctgtactaccccttgttggtacggagggacggaggaggctaggttagccgaaagatggttataggtttaaggacacaaggtgaccctgctttttcagggtaagaaggggtagagaaaatgcctcgagccgaggtccgagtaccaagcgctgcagcgctgaagtatgagccccgtggactagccattgcttctccacgagcctcataccaggcgctacggcgctgaagtatgtaacccatgccatactcccaggaaaagctcgaacgaccttcaacaaaagggtacctgtacccgaaaccgacacaggtgggtaggtagagaatacctaggggcgcgagacaactctctctaaggaactcggcaaaatagccccgtaacttcgggagaaggggtgccccctcgcaaaagggggtcgcagtgaccaggcccgggcgactgtttaccaaaaacacaggtctccgcaaagtcgtaagaccatgtatgggggctgacgcctgcccagtgccggaaggtcaaggaagttggtgaactgatgacagggaagccggcgaccgaagccccggtgaacggcggccgtaactataacggtcctaaggtagcgaaattccttgtcgggtaagttccgacccgcacgaaaggcgtaacgatctgggcactgtctcggagagaggctcggtgaaatagacatgtctgtgaagatgcggactacctgcacctggacagaaagaccctatgaagctttactgttccctgggattggctttgggcctttcctgcgcagcttaggtggaaggcgaagaaggcccccttccgggggggcccgagccatcagtgagataccactctggaagagctcggattctaaccttgtgtcagacccgcgggccaagggacagtctcaggtagacagtttctatggggcgtaggcctcccaaaaggtaacggaggcgtgcaaaggtttcctcgggccagacggacattggtcctcgagtgcaaaggcagaagggagcttgactgcaagactcacccgtcgagcagagacgaaagtcggccttagtgatccgacggtgccgagtggaagggccgtcgctcaacggataaaagttactctagggataacaggctgatcttccccaagagtccacatcgacgggaaggtttggcacctcgatgtcggctcttcgccacctggagctgtaggtggttccaagggttgggctgttcgcccattaatgcggtacgtgagctgggttcagaacgtcgtgagacagttcggtccatatccggtgtgggcgttagagcattgagaggacctttccctagtacgagaggaccgggaaggacgcacctctggtgtaccagttatcgtgcctacggtaaacgctgggtagccaagtgcggagaggataactgctgaaagcatataagtagtaagcccaccccaagatgagtgctctctcctccgacttccctagagcctccggtagcacagccgagacagcgacgggttctccacccatacggggatggagcgacagaagtatggaaataggataaggtagcggcgagacgagccgtttaaataggtgtcaagtggaagtgcagtgatgtatgcagctgaggcatcctaacgaacgaacgatttgaaccttgttcctacacgacctgatcaaattgatcaggcacttgccatctatcttcattgttcaactctttgatgaaaagatgaaaaaaccaaaaaaaagctctgcccttccatctcttggatagatagagagggagggcagaggcctttggtgtcccttccagtcaagaattggggcttcacaattactagccaatatttatctcatgcctttcctcgttcatggttcgatattctggtgtcctaggcgtagaggaaccacaccaatccatcccgaatttggtggttaaactctactgcggtgacgatactgtaggggaggtcctgcggcaaaatagctcgatgccagaatgataaaaagcttaacacctcttatttgactttttcactattttgaaatacgaaaaagatccaaatccaaaatgcaaaggtcgtcttattcaaaacctcaatcatcacatcccctctctcccacttcacacctcggaacgcactgttcttatagagagaaaggcgctttcccatcttcttaacccgaaatgaaatggctgaggagaggaaggttccttttggggggtacccccgggaagagatccagtggagacggggtgggcctgtagctcagaggattagagcacgtggctacgaaccacggtgtcgggggttcgaatccctcctcgcccacagccttccaaagggggaagggcctttactttccccctgagggtaggaaaatcatgatcgggatagcggacgtaaagctattgaacttgggtatgctctttccttttgtcgaagtggaatcgtagaacagaatgtgatacgatgagatagaatgcaatagaaacaagcaaggatagcgaacgggttacctactcctaagggtcaaagcaagccctttaattcaattctttattcttacattaaagaatgaatcaaatctccccaagtaggattcgaacctacgaccagtcagttaacagccgaccgctctaccactgagctactgaggaacaaggggagattcgacctcctagagttcaactcccgctctcaacccatgaacaatatgagtccgaagcttctttcgtaactcccggaatttcttcgtagtgactccgttccatgcctcatttcatagggaagcccaaagtggctctatttcattctatttcacttcctagcacttcctatcatttaatatccatccctttggtcttatttacataagagatgtcatttatagtctatctctttctatatatggaaagtcaagaaattctcatcgaaacatcgagaaattgtgcatatagaaaactctaaagaaagaaaaaaaggagacccatgccatgattttcaaatcttttctaccttttctacttagtagtctaagtttctcgatgaggataattaattcggtcgttgtggtcggactctattatggatttctgaccacattctccataggtccctcttagatcttctttctccaatcttggattagggaagaaggagatattcgcgactactggcggtttcattatggggcagctcatgatcttcatatcgatctattatccacctctgcatctattctttcttagctaaacgggtggaagatccatccaatttggttatatcatggactcgaaaagcggatctgaatgtgactgaaatgcacgatcttcacaggtatcacttttcacgatacctaaaagatggaatagcgattttcgaaccatttcctatacgagaatggtttccattactttgagaaatggattctatatcaaactatagctattgcattaaagaagaaaagaaactaatagaagtcgaagacgcggaatggtagtgaatagagagaaagattcttctgattttcttgttcctgaaaatattctatctatctcctagacgccgtagagaattgagaattttcatgtctttcaattctcgtactcgtaattggaaagttacggaaggaggtccatcattttgcaatgaaaacaacataaaaaactctggacaatttcgaaatcaggccaagcgtcttaatacatatgcaaaaaaattcattattggcccaccattgattagaagatttagcttgtatgaatcgctattggtttgatacgaataatggcagtcgtttcagtatgttaaggatacagatgtatccacaattcatttagagttacttaatagcctatttcttataccatatctctatcccgtgaaattctcgagccgaaagatggatgcatatgctgtgtttcattttgctaaacgatatcaattaaatggtgtatcaattccataaattggatatagcaataaataaatcagcaaaattcttttattttagatagaagaaatgtttcttctatctaaaataaaagaatgtacccttctatccaaatccaatttgcatcgataaaataaatccaaattccagtagtggatgaataattgcaaatttttgtgtgtacgagattagaataacttcaaaataactgacataattttttatttttcctgatcagaaaaatacatgaaaaagaaaggaggtagaaaaattttgggatttatggttaaagaagaaaaagaagaaaacaggggttctgttgaatttcaagtattcagtttcaccaataagatacggagacttgcttcacatttggaattacacaaaaaagatttttcatcggaaagaggtctacgaagacttttgggaaaacgtcaacgtttgctggcttatttggcaaagaaaaatagagtacgttataagaaattaatcagtcagttggatattcgggagaagtaatttaatcgttcgaatttttttcttattttattagtagtcttatagtagtcttagatttttcattttgatgagcctcgttttgaggaattcatggaataatccattttcatggaataatgaattaaggaagaaaggatatgagtctaccgcttacaagaaaagatctcatgatagtcaatatgggccctcagcacccatcaatgcatggtgttcttcgactgatcgttactctcgatggtgaagatgttattgattgtgaacccatattaggctatttacacagaggaatggaaaaaatcgcggaaaaccgaactattatacaatgagggagatagaaaaagagagagatggtagaaaagggggagagatgggggaagaagataggaaggggaataagggggctctttaggcaggagacgggggaattccttaagttaagaaagaaaaaagaataagaacacggatacataacataaaaaaaagaataaataagacgatattcgccctccccctacatatttaatttcttctcctatacaaaaaccagcaagacctactccattggtaattccatcaatgacacccttatcgaaaaactgcgttagttcagttaatcctcttatacccagggtaaagaccctagtatagaaaatatctatataaccacgattatatgaccaactgtatatctttttttttacttgatccgaaaaaaactttttcggaccctcttttacaagagaatttattaaatccaaattctgaaaaaaggaataagcggatccatagaagatatatgctatggatagaccaaacatagctagacttacagaagaaattgcattagtgataaattcatatgaatttatggaagaattagaactttcctggaaaaagtttattgagggagttaaccactttgataatatggttaactccgctattccattatccattactccattatcaaaatggattcctatggatccaatgaacaaagtaaaaagcagtaatataaaaagagggaatagcatagtatttcccgtttcatgaggatagacaaaagtgtttttagccccaaaggaagtactaaaggaccctatcctatttcttgtattaccatgaattttggatctattttgtgaaaaaaaagaaactccactcttcgttgttgataaaatgaaatctctattcactcctttgggtatcctttttccccataaggatattgaatacaacgaaccctctttagtgctactgtaattttgaaaatgaacacgcaggtacccatcaaaagtaagtaaatatatccgaaacatataaaacgcagttaatcctgcagtaaaagaggctattattccaaaaaagggtgaatacaaccaactattactaaggatttcatctttggaccagaagcaagcaagaggtggaataccacaaagagaaagcgtaccccataaaaaagtagttcttgtaattggaacgtattttcttaaaccacccataagaaccatattctgacttttatctggtgaatatccaacaagaggttccattgaatgaataatggatccggatcccaagaacaataaagctttcgaataagcatgagtgatcaaatggaataaagcagcttgataagaacctatacctagagctaacatcatataacccaattgagacattgtagaataggctaagcttcttttaatatctctctgagcaagagctaaagtagctcctaagaagagtgttattgtacctactaaagaaatgaaactcattattaaaggtagggatatgaaaagaggaagaagtcgagctagaagaaaaatccccgcagcaaccatagttgctgcgtgtataagagccgaaatgggagtgggtccttccatagcatcgggtaaccatacgtgaagagggaattgtgcagatttcgcaactgcaccaaggaataataaaaaagcacacaaagtagtaagtaaggaattaatcccattattaggaatccagttattagctattttgaacaaatccctaaactctaaactacctgttatccaaaaaaaacctaaaattcctaataacagaccaaaatcccctacacgattagttacaaaagctttttgacaagcactcgctgcaattggccgtgtaaaccaaaagcctatcaataaataggaacacattcccacaagttcccaaaaaaaataaatttgtatcaaattggaactagtaaccaatcccaacatggaagtattgaaaaaacttatataaacaaaaaatctcaaatatccttcatcgtgagacatataatcgtcactataaataagaacgaggattcctacagtagtaattagtattaacataatagaagtaagcgggtcgatcaagtatccaaattctaaggaaaaatcattattgacggtccaagaccatagatattgatagatagaacttccatttatttgttgaatagataggtgaactgagaataccatagctatacttaagagtaaaacacaaggaaaagcccatatgcgacgaagattttttgttgctgtcggaataagaataagtccaaaccccattgacataataactggaagtgggagaagagggattacccatgcatattgatatgtatgttccataagaaaagaaattgcaatttttacttgaaatttttctataaaataaaattgtttccgattcaccaaaccaattcttatctctttctgaaggaattccaaaaaataagaataagacaaaatactggaattcttcatttttccaaatttctctcattgaaataatcaaaaatgaagaatgggtttacttggttaaattcaaaaagttaattaaataactttgttacctagttattacctaaagaaggatatttgttaaaatacaaaaaaggattgaatcattttactttctattcatttttgtatttctttctattaaaatgaagatgaagcagctctcatgtttcgtaactgattgattgaattccaatgaaaacctatgtttataggaaattatcgaatattccttacttcatatagaactgaaatcctaatgactagaattacctaagttttagaatgtcttatttaagagactaagtatttttttgttttgattggaattccattatggaataccattctgaacttaattaactatttgaattttcccttccttttatccccccatcttatatgggggataggccgtagatctatatatggagtatacttaatatataaattgatttaaatagaaaacctttgtatatattctatattattaaaacaaagtataaaatatatatgaaaaatatgctaaaaaattcttgtcttatccgcattagagaaaatcaagtaaaaaagaattcagaatttcagttcagtatctaagtataaatactaagaaaaaacagaaagaaggattgatttgcggcaatagatgtctttcacatacaactagaaaaaaataatctcctttttgaatggcagttccaaaaaaacgtacttcgatgtcaaaaaagcgtattcgtaaaaatctttggaagaaaaagacttatttttccatagtacaatcttattctttagcaaaatcaagatcattttccagcggtagcgagcatccaaaaccaaagggtttttctgggcaacaaacaaacaaataatctggttttggaataatctgaattgacctatcccaaagaaattccaattatttaaaatgaataattcggattaattaatgaatgtacttttatgtgtcgaattcctcggtacaatattcttagaactaacccctctgatatatagaacaaaagtttttggtatactgtgtcctaagtattcttttcctatcaacgaacttttcataatagaatcctcataataaaatatgaggattctattatgaaaagtagagtattcttgcaataggacttacaacttctacctatcttatcaaaaatccacaaaaaaataggtttaggcttggtaaatcatattaataagagcataaaggctttcattctagaaattttgctaaaatccaaaattctttgtatttaatgatgaaattatagaaattctaatggatagattgaaagattttttttatttcaatgagaaactaattagaaaaaaatgagttctatattgcaactgagaaaaaacagttccaactctttcaagctttgtttctattgggcaaagcaagagtttattgttaaaaaaatccccaatgatactaccaaacgaagtccattttaatgaagattctaatgttcctaaattctatggactctcccaatctcgacgatttgcgagaaaataactattattcttttaacttccctattatttaaagttagccgccatggtgaaattggtagacacgctgctcttaggaagcagtgctcaagcatctcggttcgagtccgagtggcggcattctcgaaaaagaatacaatagattagaaaatggattcaattcgaaatttccaattttgtaatgggaccttctccttatgctatttgcaactttagaacatatactaactcatatctctttctcaaccatttcaattgtgattacaattcatttgataaccttattagttcgtgaacttgggggattacgtgattcgtcagaaaaaggaatgatagctacttttttctctataacaggattcttagtttctcgttgggcttcttcgggacattttccattaagtaatttatatgagtcattgatcttcctttcatgggctctgtatattcttcatacgattcctaagatacagaactctaaaaatgatttaagcacaataactacgccaagtactattttaacgcaaggctttgccacgtcgggtcttttaactgaaatgcatcaatccacaatactagtacctgctctacaatctcagtggttaatgatgcatgtcagtatgatgttactaagctatgcaactcttttgtgcggatccttattatccgccgctcttctaatcattaaatttcgaaagaatttcaatttctttttagaaaagaaaaaaaatgttttaaataaaacatttttctttagtgagtttagtgagattgaatatttctatgtaaaaagaagtgctttaaaaaacacctcttttccttcatttccaaattattacaaatatcaattaattgagcgtttggattcttggagttatcgtgtcattagcctagggtttacccttttaaccataggtattctttgtggagcagtatgggctaatgaggcgtggggatcctattggaattgggatcctaaggaaacttgggcatttattacttggaccatattcgcaatttatttacatagtagaacaaatccaaattggaagggtacgaattccgcacttgtagcttcgataggatttcttataatttggatctgctattttggtatcaatctattaggaataggtttacatagttatggtgcatttacattaccatctaaatgattacataacataaaaccttcgtgaaataaaagtttttccatttttgtttgatttgagaacccttgaacgccttctcaaagggttctcaaaaattcgagatagatctaattagacttttttacttttttctgaattatttggtttttccactatggaatatagagcggactagtaaaaaaaaattatttaggataataattggataagagagcctctaccttgtcaaccgatagcgagagaacaaaatctggataaataccaattcctattactggtaaaaagatacagattaaaagaaagagttctcgtggtccagaatccaccaaatttgcgtttggaacatgaaatagcttgtatccatagaacatctggcgtaacatagataataaaaaaataggagttaatatcattccaattgccattacaaaagtaattagcatttttggtattaacagaaattttggactagtaattagtccaaaaaatactactaattctgcaacaaaaccgctcattcctggtaaggcaagagaagccattgaaaagctactaaacatggtaaaaattttcggcattgggatagatatcccccccagttcttcgagataaacaagacgcattctatcacaagccgttcccgccaagaaaaaaagtgtagcaccaataaatccatgggatagtatttgtaaaatagctccattgagtccaatgttggttatggaaccaattcctataattatgaaacccatgtgagatacggaggagtaggctattctttttttgaaatttcgttgaccaagagaagttgaagctgcatagattatttgcatcgctcctattattaccaaccagggggaaaatagataatgagcatgaggtaacaattccatattgatccgaatcaatccgtatgctcccatctttaataggattcccgctaaaagcatacatgtactgtaatgcgcttccccatgggtatctggtaaccacgtatgtaggggtataatcggcaatttgacagcataagcaataaggaagccaaaataaaatagtatttccaatgttgcagggtatgatcgattaattaatctttccaaatctaatcttggttcgttggaaccatataagcccatacctagaactccgattaagaaaaaaatggaaccgcctgcagtatacaaaataaattttgtagctgaatacagacgcctctttcccccccacatggataaaagtaagtaaacaggaattaattctaactcccacatgataaaaaaaagtaaaaggtctcgcgaagaaaataatcctatttgaccactatacattgctagcatcaggaaatagaataatcgcgaattccgggtaactggccaagctgctaaagtagctaaagtagtgataaatcctgtcaataaaatagatcctaatgaaagtccatcgattcccaatctccagtggaaatcaaagacatctatccatttagaatcctcctttaattggattaagggatcctccaattggaaatgataacagaatgcataagtcattagaaggaattctaataaacaaatagatatagtataccacctaacgattttgtttcccctatgaggtaaaaagaaaattaatgaacctgcaaatatcggcaaaacaacaagtattgttaaccaaggaaaataactcatgataaagtgataaagagaagatacgttttgaccagaaaagcccgtgctcgaaataagcgagcacaggcttcctcggtaaagaggaatcagacgattcaagtggagttttttgtaacgtatcaataagatagagccatgctgcgggttgtttcaggccctaaataaacgcggacacttaaaaaatctgttgggcaggcagattcacatctcttacaacccacacaatcttcggttctcggcgcggaagcaatttgcttggctttacacccatcccagggtatcatttctaatacatctgttggacaagctcgtacacattgagtgcatcctatacatgtatcataaatttttacggaatgtgacattggatctataaattttccttttcaacataaaaattttcgatctggtaaaaatgaaattagtactatatgagtcatatgtattgtagacaccagacgaagcaatggtttatccaaacttcaacaaataaataaataaaataatgcaatatatttcttaatccgtttgtgagaaagcgtgaaaagagccaagagacttgaatttttggcttcaacaatcataattatacgaattgtacatacgaattcgaattagccaatttattggctatcgtcttttcaatataaattattgcaatattcaaattgcaatatcaatgaattgcaaaaattcaataagtaaaaaagaatactatgtaataacctaatcaaaaaatagatattataaaataataagaaaatagtattagatttctattcatcttaatatttgatattattattatatgtgcgcctttgtttagaggattttatgtctaattattcaaaaaattagattgattgatacgagttgatttcttgttacgatggatggaagaaagaatggatagtccaatagctgcttcagcagccgcaagggctataacaaaaattgcgaaaatgtctccttttaattggcgactatcaaatagatcagaaaatgttacgagatttagattaattgaattcagtataagttcaagacatattagagctctaaccatgtttcggcttgtgatcaatccatagataccaatcgaaaataaatagacactaaaaaaaagtacatgctcaaacatcattaactaactccttatcaatctcgattcatttcaatatgaggacaagaattgaaccgattccattaattagaatagaacagttacacaacaaaagagaaaagaaggtatttgttggcagtagatgggttttactaaatcaaaattgtgattctttagttatttattttagatttgaaattctaagaattttgactaattctaagtatttcttattgccgagccatagtaattgcacctattaaagaaactagaagaattatggaaatgagttcaaacggaagataaaaatcagttgctaaatgaatcccaatttgttgaacgttatttatgagaccctgttctactatttggtttgatcttgtagtccaaagaattccataccatgacgtatctgggatagtagtcattagtgaaaaaagaatagttatacaaacgagtgaagtgaacccatctccaatagtccaataattcttatttttagaccattctgagccatttacgaacattacggcaaatatgatcaaaacatttatagctcccacataaataagaagttgtgcgacagctacaaagtaggaattcaataaaatatagaataaggatatacaaacaagaactaatcccagcgaaaaggcagaataaattgggttggtaagtaatactactcctagacctcctagtagaagaacaaatcccccaaatagcacaagaatctcatgtattggtccaggtaaatccattatggataagaagaaattaatagtataaaatttttcatgaactgactaaaactaaaagattcaaggaaggaaaaagggattaggatatttttttgtatataagttgtatagttagaaatgacatcacgaaaatctactctcattttaaatcaggaataatttgcaataagcagtagttattcgtttttctttatagttaataaaaaactattggatttttctaacaaaaaagataaatcctagtaactaataattagtaaccgttcttgaattccaagatttttcttcgtctattttactttgagtcgaattcctaattgtttgaattgtgtaatctcccattatggagattggtaaccgactcaaagcaatttgattgtaattcaattcatgacgatcataagtagaaagttcatattcttcagtcattgataaacagcttgtcggacagtactcaacacaattaccacaaaatatacaaactccgaaatcaatactataattaagcaattgtttccttttaatatccttttcaaatctccaatccacaaggggtagatctatcgggcatacgcgaacacatacttcacaagcaatacatttatcaaattcaaagtggattcgcccccggaaacgctccgatgtaattgatttttcataagggtagtgaatcgttataggtaaacgatttgtgtgggataaggtaattatgaaactttgaccaatgtaccttgcagcgcgtattgtttgttgaccataactcatgaacccagttaccatagggaacatattctaaatatctatgaaaaagatatgtttctttctcttgtttgagagaacttttgtgttgaaaatattcttactgttattgtattatcttatttatagtgaaacaagttgggaagaagttgttaataagagattgcccagggaaataggtaaaagaaatttccatccaagatttaataactgatccattctcatcctgggtaaagtccatcttattgtgatagaaatgaagagaaataaataagctttagttaatgtaataaagatacccattgtcatttccaaaattccaaccattttattcatttggaaaaattcaaaaaaggatatatagggaatagagaaattccacccgcctaagtagagaactgttacaaataaagaggaaactaataaatttaggtaagaaacaagataaaataaaccatatttgataccggaatattcggtttgataacctgctactaattcttcctctgcttctggtaaatcaaagggtaatctttcacattctgctaaagaagaaattagaaaaaccagaaaacctataggctgacgccaaagattccatccaaaaaaaccatattttgactgtgcttcaactatatcaactgtacttgaactgttagataatcatagtcgatgataacatcacagttcccaccgctattccaaaaccgtacatgaaaccttagcttcatacggcttctctatgatcagaaaaaaggaaagggttgtttcgtttcggtattatccccctgggcatagatagaattaggtaagataaaatcgattggaaagtcctaaattagaccaaaggaattccgtctgctagaataagaaaaagcgcttccgaattgatctcgtcctttatatttttctttgttcagtaataacttaatcttggaataaaacactcgttatagcaattaataaatgaaaagaattaggcattaattcatgaggaattctgtattaatatgaatagaggaaggaaaaaataaataaatatcttttttttgtattgcattccatatcttttgtcctattcttctttccccggggaagggtacttaaaaagaaaaaaggaataaaggattaattcgttcttgatagccatttctttaacaagtgaaagggaacatactctggatcggaatccgaagaaagtactacttgatcatttccaccaatttcaagtccttattatgattccttttatgaggaaaaatctctaatgtcttagattccctcattactaatcctttatgtactttagtgttcctaacccctcactaatttttgatggattccccttatgattataagttatagtaataactcggaatattctagtaatggaattccatatcgcgaatcctttattcttgcccgcttcaagatatgatgactaatcaaaaaatctcaaccttggggtaaagagtttacactacttatgtttacttcaacttttttcttgtacgtaggaaatgagattttttctttttactacaaattaataagttgttttgtttcactcatatagctatctagtttaacttaccaacccgagaataagaaaaggaagataaatattcaatggattttggaggaaaaagatcctattttaacgaatcacacgtagagatattgctagcacacaaaaagttaatggtatttcataactaatagattgagcagcagctcgtagaccgcctgaaaaagaatatttattatttgagctatatcctgccataagaagaccaataggagcaatacttgaaatggcaatccataaaaaaacaccaatactaagatcggctaaaacaaaacgatatcccaaagggataactaaaaaacttaataaaattgatatgactgctatagaaggtccaatgctaaataaaggaatatctcctcgggatggcaggatatcctccttaaaaagtagcttagttccatcggctatagcttgaagcagtcccagggggccagcatattcaggaccaatacgttgttgtatcgatgcggatatttctctttctaaccacacaattacgagtacttctattgtgattcccagtaggagggtcaaaatgggtagaatccatatcagtccatagacttcttttaataattccgatttcgaaaaagaattgatagtttctatctctaccctatctattatcatttcaacgatcaacttcccccataatgatatctatactacctaatatcgtcatgatatcagccaatttcatttttttaactagttgaggaagaatttgcaaattaataaaaccgggtggacgaattttccatctccaggggaaaagactatcatctcctaccagataaattcctaattcaccttttggagcttccactcttacataaagctcttgctttgacaattcaaaattgggcgaaggttttttaccaagaaatcgatattcaaaatcattccattcggaattctttgttttcttaaagcgtcggacttctaaattctcataagggcctccaggaattttctctacagcctgttgaataattttgatggattccctcatttcacccattcgtactaaatagcgagctaatgaatccccttctttttgccattggactttccaatcgaattggttgtaagactcataaggatcaactttacgaagatcccattgtattccagaagctcgtaacattggtcccgataagccccaatttactgcttcttctccgctaataaaacctactccttcaactcgttctaaaaaaacgggattccgtgtaataagttgttgatattcaacaactcctcgtaaaaaataatcacagaaatctaaacatttatcgacccatccataaggtagatcggcggctacccctccgatgcgaaagtaattatgcatcattcgcatacctgtagcagcttcaaatagatcatatatcaattctctctctctaaaaatatagaaaaaaggggtctgtgcgcctagatccgccataaaaggtccaagccataacaagtgagaagctatacggctcaactctaacataattaccctaatatagctggctctttggggtatttgaatattctccaagaattctggtgcatttaccgttatggcttctgtaaacatagtagctaaataatcccatcgtgttacataaggtaagt
>Gelidocalamus_dongdingensis_1
aaatacccaatatcttgttccagcaagatattgggtatttctggctttccttccttcaaaaattgctatatgttagcagaaaagccttatccattaagagatggaacttcaagaacagctaggtctagagggaagttgtgagcattacgttcgtgcattacctccataccaagattagcacggttgatgatatcagcccaagtattaataacgcgaccttggctatcaactacggattggttgaaattgaaaccatttaggttgaaagccatagtactaatacctaaagcagtgaaccagatccctactacaggccaagcagccaagaagaagtgtaaagaacgagagttgttgaaactagcatattggaagattaatcggccaaaataaccatgagcagccacaatattataagtctcttcctcttgaccaaatttgtaaccctcattagcagattcattttcagtggtttccctgatcaaactagaggttaccaaggaaccatgcatagcactgaatagggaaccgccgaatacaccagctacacctaacatgtgaaatggatgcataaggatgttgtgctctgcctggaatacaatcataaagttgaaagtaccagatattcctaaaggcataccatcagagaaacttccttgaccaatagggtaaatcaagaaaacagcagtagcagctgcaacaggagctgaatatgcaacagcaatccaaggacgcatacccagacggaaactaagttcccactcacgacccatataacaagctacaccaagtaagaagtgtagaacaattagctcataaggaccgccgttgtataaccactcatcaacagatgcagcttcccaaattgggtaaaagtgcaatccgatcgccgcagaagtaggaataatggcaccagagataatattgtttccataaagtaaagaaccagaaacaggctcgcgaataccatcaatatctactggaggagcagcgatgaaggcgataataaatacggaagttgcggtcaataaggtagggatcatcaaaacaccgaaccatccgatgtaaagacgattttcggtgctagttatccagttgcagaagcgaccccacaggcttgtactttcgcgtctctctaaaattgcagtcatggtaagatcttggtttattcaaattgcaaggactcccaagcacacgtattaact-aaaaaaaaatagataatagaaggcttgttatttaacagtataacatagactgtataccaatgtcaaccaagccagccccaacgattggatatccatataactaaattcaccaaaccaaaaaattttgtaaatgaagtgagtgaaaattcaaaactcagattactcttttctattttccatatgggttgcccgggactcgaacccggaactagtcggatggagtagataattcttccttgttacaatagagaacaaaaatccctccccaaatcgtgcttgcatttttcattgcacacgactttccctatgtagaaatagtcaatttctattccaaagaggaagtctaccaatttttttaattagtaaattgattcacctactatttattatagtatagg----------gaacatttcagaatggaaaatgtgaaagttttatcttgatcatttatcgatcatttctagtgtattagttttgtctaatgattaattaaaagggttcaccaggtcattgatacggataatatccaaataccaaatacggtcactgtgtgatccacggaaagaaaagtgggttgttttggtgaacatcaaagaaaaaacttgctcttcttccgtaaaaaattcttctaaaaataccgaacccaatcgttgcataaaagttcgtaccgtgcttttatgtttacgagctaaagttctagcgcatgaaagtcgaagtatatactttagtcgatacaaagtccgttttttcgaggatccactatgataatgaaaaagatttctacatatccgaccaaatcgatcaagaatatcccaatctgataaatcggtccaaatgggtttactaataggatgccccgatccagtacaaaattgagcttttgataaggatccaatgaggggagtagcagggactatggtatcgaattttttcattcgagtctctattagaaatgaattctctagcatttgattccttactaacaaaggatttattggtacacttgaaaggtaccccagaaaatcgaagcaagagtttactaattggtttagatggatccttcgcggttgagtccaaaaagaaaaagaatattgccagaaattgacaaggtaacatttccatttcttcttcaaaagaagagttccttttgatgcaagaattgcctttccttgatatcgaacataatgcataagaggatccataaagatccatacggttttccgaaaaaaacctgggtacattaccccaaaatgttccatcttcctagaaaagtggattcgttccacaaaggttccagaagatgttaatggtaagcaagaagattgtttacgaagaaacaacaagaaaaattcatattctgatacataagagttatataggaatcgaaatagtcttttattttcttttttcaaaagaaaaatcgatttcattgaagtaataagactattccaattcgaatagtagttgagaaagaatcgcaataaatgcaaagatggaacatctttgatccggtattgaaggagttgaaccaagatttcaaaatggataggatagggtatttctatatgtgatagataatgtaaatgcaaaaatttgtcttctaaaaagggaaatattgaatgaatagatcgtaaattctgaaactttggtgtttctttttctttcggacaaaataattctcgtagcgagaatgggatttctacaacgatcgcaaacccctcagatagaatctgagaataaaactcagaataaaaaaaattgttgtaatccaacaatcgatcttggttaggatgattaaccgagttaatccaaaaattctgctgatacattcgaataattaaacgtttcacaagtagtgaactaaatttcttgttattacaactaacaatttccacaggttcggaaccttttaatccataatcatgggcaaatgcataaatatactcctgaaagagaagtgggtaaacgaagtattgttgacgagatttctgtttttctgaatacccttccaatttttccatttgtatttctacttgaatcagaaagaagaagcatttctcggtttctcaaatgatgatacatagtgcaatatggtcaaaacagggtgttgcattttttaatacaaaccctggaaagaaaaggaatctaatccacagatcttttccttttctatccaattagtttatgtttgttctaattacaaaagagaacaaatcttttatttttgcaggccaatcgctcttttgactttggaatccagtctctttatcaatatactgcttcttttacacattcaatccataacatcccttttcaatccataatcaagaataattaggatttctaaaaaaaaaagaaaaaatcaagggtccgttcataggaaaacccaacctttccccgcatcaggcactaatccatttttaacgtctaattagatcggggaatcatttcaattaagaagttaagctcgttgctttttattttaccagaattggagccaggctctatccatttattcactagacccagaaaatcggaattttttattccattccaaaaatcaaaaataagaaattgattttattacgacatgctattttttccattcattacccttgaggatcagtcgtggtcttctagactctaccaagagtctggacgaatttgttgcttcatccaaatgtgtaaaagatcatagtcgcacttaaaagccgagtactctaccattgagttagcaacccagataaaataggatcttagatacgatcgaaacccaaaaatcaatggaattacaccgcacgctcctgtcaaaacattgaactagcaaaacattaaaagaaagattttatcgcccattaaaaacactcaaatgccaaaatgaacaggtccggctaaatttcactaaggttaaaaaaggagcggccccaatcacgatagcaaaattgtcatttttttagcaatttagatttctttatataaagaaatcttgtatgagagtacatgcaagagggacaaccctatcatttgagcgaagtgtagacagaaaaacctaatatggattgaggataaagagacccatctatctacaaattctatttgttcaatagacctttgtcaatggaaatacaatggtaagaaaacaaattagatagaaaaagtaaataaaataagggcttatgttggattggcacgacataaatccagtcaaaaataggactaagaaagaggcaaattgtgcctaaataattagacaacgagggatactagtgatcctctcctacttttttattcatttagttcttcaattaactcaaagttccttctttttctttaaagaattctgccttccttaaaatatcataaacagttcttgtaggttgagcacccttttcaaggaaatagagaatagctggaacatttaaacaagtttgattctttatcggatcataaaaacctacttttcgaagatctcttccttctcttcgagatcgaacatcaattgcaacgattcgatagacagcttattgggatagatgtagctaaacaatgccccccctagaaacgtataggaggttttctcctcatacggctcgagaaaaagattcgaatttctgtctataatacaagtagatagaaattagactatgacttgcattaatttccttacagaaaaaacaaatttcatttatactcatgactcaagttggttaattttgactggcagacttaaaaggaaaaatccttccaaattttttgagtcgtctctaaactcttttctttgtctcatctcgaacgaattgacttttattccttattctgatccaattctattgttgagacaattgaaaatcgcgtttacttgttccggaattctttatctttgatttgtgaaatccttgggtttagacattacttcgggaattcctattcttttttctttcaaaagagtagcaacataccctttttttcttatttccttcgataaagcatttccctcttctatagaaatcgaatatgggcgattgattctgatagacttttaattgaaagagtttttccaatcttccaaaattggactttcttcttattttaacctttcgatttctatattaaggatagactgacaaagttggcctaatttattagttttcactaaccctagattctttcccttgataaaaaatcaattctgtcctctcgagctccatcgtgtactatttacttacaaacaacccagcgcaaatttggttcgggacgaatagaacagactatgtcgagccaagagcattttcattactatggaaaatgatggataacaaaatccacaatcgatcatgtccttcaagtcgcacgttgctttctaccacatcgttttaaacgaagttttaccataacaaacattcctctaatttcattgcaaagtggtatagggaattgatccaatatggatgggatcatgaatagtcattagtttagtttagttttttgtatactaattcaaacttgctatctatggagaaatatggataaaagaaataagtatttatcggggaagactccgcaaagatccaatttatttaaacccatattctatcatatgaaggaaacatagttcgaaaaagacgaataaacaagtttgcttaagacttattttttattgaatttccatcctcaacagaggactcgagatggtcaatcctgaaatgagaagcgaaggatcgactcttctccaacaaataaactatcaacctcaaaaaaagtttaattaatttaattactatattagaattagattagcaatatatttttccataacaaaaactattaactaaataaactattccaatgaaaagattgaaagttttttggtagttatagaattctcgtacttcttcgactcgaataccaaaagagggaaaaaatgaagtaaaaaaaacacatttcgtgtaaagtcaaattaaggcctttgcttttacttatagcattctttcttttacctaaaagaagcaactccaaatcaaaaatcaggagaagtatgattttttgaatccattctatccaacgaacagttcttaccttatccttaccagaatggatcattctggatatttaaagaatcgcagatcgagatggttttcgcttaaccaaagaggggccctttttactaataatataatacaacaaaaatctatctctatcataaagggataggtctcattttttatacagtgttttatgtcaagtttaaaattttttcaattaattcgaaagccgagtagacagaatatatgaatttctctctaatcctcacattccattgatttagaaatggatatttgcaaatcagataatatctaaaatacaaaaatggagtttctatccatagaatagaaaccctttttcttttttcgcaagccgatcttggtcaaaagttttaagacctgtgctgaaactaaaaacttcctattctttaatctggccatgaaatatagaattaggataccccctttattttctttttatttacttactttagttctttagttcgggaaaaaaaaatagggggtccttcttttctttcacattagatgtcaaatgtatcatgtaagaattcccccttcatggatatggagcataaagtttatctaagaagttcgaatttcaaaacacatatgagtaatgagtagtagtaggagcatatcctgaatgtgactgatagacccaatttttcatgaaaataaagatattcaatttgactggacttgacacttgattatgttttctgagaaagaaaaagaatgcttagaaatgcatctaatctaagagttcataagagataattattctctttaataaactttcttttgtctcgtgtggggtacaatatgatttcatctttcgtttcatcagaaaaaatctgggacggaaggattcgaacctccgagtaacgggaccaaaacccgctgccttaccacttggccacgccccatttctggttttatgcgacactaataaacactattatgtttatttgttattcgtcaatcccacttcaattacataaaaaatgagggatactctcttgctaggattctagacatgcggataatatagaatccaaaaaatgcattgatcattacatggaattctattaagatattatatgaaagtcgaatttcttccattctcatttgagagtgcgaatacaaggaggtattttgcgtttgggaaagtccgaagaaaaaaggattttgaacccgccttttcttttttcccttagaaaaataactcaatcaaaatccaattatctactctacaagaacgaaatgcttgttatgcctaatatacttagtttaacctgtatctgttttaattctgttctttatccgactagttttttcttcgccaaattgcccgaagcttatgccattttcaacccaatcgtggattttatgcctgtcatacctatactcttttttctattagcctttgtttggcaagctgctgtaagttttcgatgaaatctttactactctgttctgtctgccaaattgaatgatgtattcattccaaaaaaattctaaaaatgaataaaagccgagaagtcttatattatgaatcttcgattctaaaattcgaattcttctacattgaatgtatagctgcagcaataaattgggatccgcctttctaccccaccccctgcacctacgttgagcaggtacctttaggtacccacacaatacctaacctaatttttgatattgataagagtgcttattataaatcaattcttgcaatttttttccagaattgatttttgcatttttaggtgtaaaaataaacaaaacccatcctagtggatctgtgtggtaaggaaaaacgggtaatctattccttaaaaaaaatcttggagattatgtaatgcttactctcaaactttttgtttatacagtagtgatattctttgtttccctctttatctttggattcttatctaatgacccaggacgtaatcctgggcgtgaggagtaaaaatccaaatttttttggaattttttcttacaaattggatttgtttcgtacatttatctatgagaaaatctgggggtcagaattccttccaattcgaaagtcccaaatgatccgagggggcggaaagagagggattcgaaccctcggtacaaaaaaattatacaacggattagcaatccgccgctttagtccactcagccatctctccccgttccaaatcgaaaggtttccgtgatatgacagaggcaagaaataacgattgcaaaaaatccttcctttttctttcaaaagtccataaaaattatattgccaattccattttaattatattcttttttcttaatgttaataaaaaaaagaagaaaattcttgttttttctttctaaaattcgatattggctgagaaacaatcagatagattttctcttcagcgggcattttcatataggacttgttataataaaacaagcaggttatataaaaaataaaaaactcttttttcgattatttataaacaaaacaaaaagggttcttatcaaacccaccataaaattggaaagaaagataaagtaagtagacctgactccttgaatgatgcctctatccactattctgatatataaattcgatgtagatgaaattgtataagcggattttttgtatttccttagacttagaccgcgcaaggcaagaatttttcgctatttacgatttcatattcttgttactagatgttctataggaataagaagaaatcgcaactcctttccgctacacataaaaattgatttcgaaagtcaatttttcaatatctttcttttttttcagaatccaatttttgttcttccacccatgcaatagagagcgagtgggaaaagaggggttacttttattttcatttttccttaaaagataggctttgaaataggagtcatggaataatgctgaattcaaatgtttatttctatagtataagaaaaactaatcgaatcaaattcatggatttaccacgacctcggttgtgaccccatagataaaaatgaaaaatttctatcttcgagacctttgaaaaagggcattgaacgagaaagaaatcgtccacagataatcaaactatcgtatgccttggaagtgatatgaggtgctcggaaatggttgaagtaattgaataggaggatcactatgactatagcccttggtagagttactaaagaagaaaatgatctatttgatattatggacgactggttacgaagggaccgtttcgtttttgtaggatggtccggcctattgctctttccttgtgcttatttcgctttagggggttggtttacagggacaacttttgtaacttcttggtatacccatggattggctagttcctatttggaaggttgtaatttcttaaccgcggcagtttccacccctgccaatagtttagcacactctttgttgctactatggggcccggaagcgcaaggggattttactcgttggtgtcaattaggcggtctgtggacttttgtcgctctccatggggcttttgcactaataggtttcatgttacgtcaatttgaacttgctcggtctgttcaattgcggccttataatgcaatttcattctctgctccaatcgctgtttttgtttccgtattccttatttatccactggggcaatctggttggttctttgcgccgagttttggcgtagcagcgatatttcgattcatcctctttttccaaggatttcataattggacattgaatccatttcatatgatgggagttgccggagtattaggcgcggctctgctatgcgctattcatggggcgaccgtagaaaacactctattcgaggacggtgatggtgcaaatactttccgcgcttttaacccaactcaagctgaagaaacttattcaatggtcactgcgaatcgcttttggtcccaaatctttggtgttgctttttctaataaacgttggttacatttctttatgctatttgtacccgtcaccggtttatggatgagtgctattggcgtagtcggcctggctctgaacctacgtgcctatgacttcgtttcccaggaaatccgtgcagcggaagatcctgaatttgagactttctacactaaaaatattcttttaaacgagggtattcgtgcgtggatggcagctcaggatcagcctcatgaaaatcttatattcccggaggaggttctaccacgtggaaacgctctttaatggaactttcgttttagctggtcgtgaccaagaaaccaccggctttgcttggtgggctgggaatgccagacttatcaatttgtccggtaaactacttggagctcacgtagcccatgccggattaatcgtattctgggccggagcaatgaacctatttgaggtggcccatttcgtaccagaaaagcccatgtatgaacaagggttgattttacttccgcacttagctactctaggttggggagtagggccggggggagaagttctagatacttttccgtactttgtatctggagtacttcacctaatttcctccgcagtcttaggcttcggcggcatttatcacgcgcttctgggacccgagactcttgaagaatcttttccattctttggttatgtatggaaagatagaaataaaatgactacaattttgggtattcacttaattttgttaggtataggtgcttttcttctagtactcaaggctctttattttggcggtgtatatgatacctgggccccgggggggggagatgtaagaaaaattaccaatttgacccttagccccagtgttatatttggttatttactaaaatccccttttgggggagaagggtggattgttagtgtggatgatttagaagatataattgggggacatgtatggttgggtttcatttgtgtatttggcggaatttggcatatcttaaccaaacccttcgcatgggctcgccgtgcatttgtatggtctggagaagcttacttgtcttatagtttaggcgctttatctgtctttggtgttatcgcttgttgttttgtctggttcaataatacggcttatccgagtgagttttatggacccactgggccagaagcttctcaagctcaagcatttacttttctagttagagaccagcgtcttggagctaatgtgggatctgcccaaggacccacaggtttaggtaaatatctaatgcgttccccaacgggagaggttatttttggaggggaaactatgcgtttttgggaccttcgtgctccatggttagaacctctaagggggcccaacggtttggacttgagtaggttgaaaaaagacatacaaccttggcaagaacgacgttcggcagaatatatgacccatgctcctttaggctctttaaattccgtgggtggcgtagctaccgagatcaatgcagttaattatgtctctcctagaagttggttagcgacctcccattttgttctaggattcttcttttttgtgggccatttgtggcatgcaggaagagcccgggctgctgcagcaggctttgaaaagggaatcgatcgtgatttggaacctgttctttacatgaaccctcttaactaagattttcttatttatagctgttctactgttttttttctgttctggctcggttattccatctagccgagccattcattcctttttatgaaagaaagataaggggacagaacaaagaaaaacaaataaagaaacaaacgtattcaataagcaaaaggagagagagggattcgaaccctcgatagttcctaaaactataccggttttcaagaccggagctatcaaccactcagccatctctccacagcctaatccctattttattcctacaaatagaacatagccatatgaaatgatctactaacctctagaaacatctcagatgcaagtccccctttcgatatatctctgtatactgtatagacggatacaggatccgctatatccgcttgtgaaataaagactaaagcccctcccctcaaccccatatccaaatcaaaaaggtggtaagtaataagttttaaagagaagaatcaatggattcatgattaaacccctcctacttcttgtattttattacaattttggttaagtgagggatcaaatatgtagtcaactttatttgatggtagcttggaggattagaaatatgactattgctttccaattagctgtttttgcattaattgcgacttcctcagtgttagtaattagtgtaccccttgtatttgcttctcctgatggttggtcaaataataaaaacgttgtattttccggtacatcattatggattggactagtctttctggtagctattctgaattctctcatttcttaaatttgtttagtatttagtagcccgatacaaaataaataagaaggccatttcttcgaaaaaattggaattgtgagacgcattaaaatgcaatttgcgttccgaattgctacctcctctctttcattattatgaaattccattgccattagaatattgattgacagacaataaaaaaaaagaaaactctaatataatagaaaatgaaacggtcgacccagacatagacggtcgacccaggcggatataccctataaaatatatcccgtagcgagcgtagttcaatggtaaaacatctccttgccaaggagaagatacgggttcgattcccgccgctcgccagcttaatttagtaaggtactatgataaaaaatttagtctagttgactacttaactacttatattaaattaagtaggtgttagtctagtaccgtatcccttactatcttacccttcttttgcaccccactcaaaaagggggctccggaggcgggaatcgaactcgccaacagggctccctaaattggggattcaccgagacaaacaactggcaaactgcttttaaagggaagggaggtagactgtgcctttctttcatttcttttttcttttctgcagggtaggaaggagccttgagagttcttcttgtaggggcaagtgacttcgcaaactgctccatttggccctttagggccgggaactaatgaataaaaagggttggataccgcccagccctctactctatacaaatagaatagtccttttatacagactgctaagtgcggagacgggaatcgaacccgtgacctcaaggttatgagcctcgtgagctaccaaactgctctactccgctctggagggacggaaactggtggacgaaaaaggttgaatacaggactctaccatgtctagacaaatagaatagtccttttatacagaatggagcgggtagcgggaatcgaacccgcatcgttagcttggaaggctaggggttatagtcgacgttggttgattagttttaacgtctctaattcaaaaccgaacatgaaattttgatttcattcggctcctttatggatattctcaccacttaacatctatgtcagcttttctatctgaatggaaccaaagctctccgctttctagatgatccctatagagtaggagatagaaattctactaaatctatctaatctacttacttcgttccctaatttcattcaagagatcctgaggaaaagaattaggtttccaccgagctgaaacaatatgctgatggttctagtaaaccaaaactaccgttttttagctatttggcttccatttccttttttaacaaaagaagatttagttacgattggaaataaacttttttgtatcttcatccatagatcctttactcatatttttaaaattggaatacttaatccaatgcaaaattatgcttcgcgactctgtactcataatccaattagtttttgggtacaaatcgcgagaatgtatattcttcctcaatatgctattgagaggaaaaggattaaatcctttataagaactaaagttttcatcggaatataaaaaacttaaggacgccttaagtatatcatttcaaattaagttattaatagaacgaatcacacttttaccactaaactatacccgctacatgtagattatgataccaacgctaccctttgtcaagggtagccattcgagaaggaggctaattcccccttattgaatcaaatggagaaggttcatgacagtgagctgttggtacttcgatcgcgggcctttactttagctttagggtttagatagcccctctgggatgtaaaatatatctcttctcaccatccccatagtgtatgagacaaatgtatgcatttcgattagggtcgtattctacggttacgactacaatgatcattatttgttttgcgaggacgtaagtgtgccagactgctctaaggaatagtttgattattcctacaatatacactaggagatatagggagcagcactgcccccataaatccctttcttccttttcttttttgttcaattctgaacaaagaaattggggaagatgttttctttcttgccccacttatcatgaagtccgagccgtagagaaagagtgagatgcatttttaaaattcatcatagactttccctatggcttgagagaagcaagaaacaaagagtcgtaacttaaacggagaagcggacaggacccgacggatttacctgatgtaaagaagatcctaaatgtctctggttagtcgatcctctccatttaccaatttcttctcctcttttccactcaattctagtttattagattcttgtttaaaagaatcaaagaagatgaatagaactaagaacacataaaaaagaacatagagggaccattaccaaatgttcctcccaagaatcatattgggtatctgttcccttccttttcccgctaggatcgggaatcttatattttccatatccatataccatcgaacctttagggttccagaatcctccttttttcctaatcttcggaaacagaaaacccatagccaggaggagttaggtatgtagggtatggtttattattttttgttgggcaggcagtagaataatttttatactctgcagtataaattcgactgcccactttttacaagcaaattgttgctaaaactccaacatagtttgttcaaaatgcaccaaccagaatccttggagaatattcaaggaccccccttccttggaaggggtacctgttaaaaatcgcttcaacaaatccgtccaaaactttttaagaaaaattgaaaagttttgaactcgaaggtttttctaagagatgcctgttaaaaatagtttcaatttctcaccaaaacagacaagaagtatatcactgaaaattaatacccaaccatatgggtatatgaagagcgcgaattcctttataccctacccaattagaattagaggaaataaaacataaatggagaaagttctcatcataagatcagccaatagaagaaaaaagtccctaattctgcagaacgttctgagcacgtgaaaagtcaatagcctaaagataaaaaaacaaagtctaccgtttttttaacagcagctcttattgcccctttggccttttttgcccattgttgtatccgattcaacaattgatacatatttgttctcctcttctaaaaaatagaacttctgggctttggtttggtgagtcgtccgagatcgtgtttacatacctatgaacttaccctcttcaagtatatcggatactaattttttattgtgtcaactctctcttcacgtattttattatataaaagaaaaaaacctctactttgtgcaagtgataagagagaatatgaaattcttatttttcttgattttctcaagattttgaactctcaagattttgaacctcgccatgaataaacttctatatcttgatatatacatatataatctctacatatatctctatatatacatatattatgtacattatgcagtagactcataatgagaaatcaaagtggctaatttttgaattgaataaaaagcccttttaactcagtggtagagtaatgccatggtaaggcataagtcatcggttcaaatccgataaagggctttttatttggtggtagagtaatgccatggtaagacgtaagtcatcggttcgaatccgataaagtacttttctactaaatttattatttattcacttttttttctttgtttttgaaaatttctctattttttcttgaattttatgacttagtgtgggatgcatgcatttttggtctgaacgctaaacgaagcacggggtggaaattacaaaaaagaaatcaaattggactctttttcctgttagatcaatcaaatcactacctgtactgaactaatctagaatcccttttattaatctattcttattctataccctttaaatgaatttccctaaaaagtggggaatgatccgtgaattaacctaaccatcaactaaaaaaaatcctatgaaagcataacagaaaagtaggaaagactctttgctttggatctagttatactcttcgagtatattgacaattccaaaaaactgctcatactatcattatagtataatgacgagcggttgtatatggccctatcgtctagtgaagtgatgcccctatcgtctagtggttcaggacatctctctttcaaggaggcagcggggattcgacttcccctgggggtagggagtattatgaaaggaggttaatcatagattctaaaaaaccctagaataaattcttcctgggtcgatgcccgagcggttaatggggacggactgtaaattcgttgacgatatgtctacgctggttcaaatccagctcggcccaaaaatctagggcttcgtgaatatgaactaaatccattttttttcttccataaaataaaatgtctgatccatagaaataaaggataaagcgaaagggggaatttctttctaatccatatctctctcattccttttttacaaataaaagagtttttcttattgaaatgaaaggtggattatcatccatttttagcgataaaaaatcgcgacatactagttatgtcactctcactatacccacatatgatatgtgggtatgtagtatatgattcgtctatttcttagagtacgacaggcgaatcgaatcttcttatggttctatttaagaataggtatgccatacaccccgcggggattgtagttcaattggtcagagcaccgccctgtcaaggcggaagctgcgggttcgagccccgtcagtcccgaactagggttcaatgaatggagaaattcatctttcctttttccatgaaaaagggggggcaggagagaagatcaaatacctatggggcacccttatttcactttttttatttcgcatttctcattaaagagggaggggaggcctataggaatttttttttcactactcccggttgataaggaaagacatacatatcatacttggattagtataatttaggatattactctatccttatgatgataccatcctcatcttaacttcctattcgactcttatggaatagagtaccggtattttaccgaaatccatacataaatcgtattcgttttttcttagacatagacagtgaatttaattta-----attagtactttactttttggattaaacaggccccctccattttgtagttccaactttgtttgtgtatgttcaatgactaattggaaagaatctatctcattttcattccatttgcggactccttttttatggatctgttctcatctttagacccaaaaagtggatattgatagtaacctaataaaataaaagaaaaaccaagcaaagcaaacgccctttttcctaaattaattaaaatattggatttttttttatttaagccctcttttctccatctcacttctacttctactgcttatttggatgtctatgtgacccatagaaagtcggtcatataatacatacatacataattgtatgtataactataagaaaaaggaagggaaattggataagataagaaagatcgtgggttatagatatagaaaagaaaaagtggatcttcctatgttatactattccactctcaaccatgaattgatttgatagatccgatattcataatattgaattgattcagtattatcagaatgcaagtcctccccttgaatttacaggatacccctttttcctctccatgggattacatcccgagttattgtgaaaaaaataaagaggttatggaagtcaatattctcgcatttattgctactgcactgtttattctagttcctactgcctttttacttattatttatgtaaaaacagtcagccaaaatgattaattggaattccaattaatcattgaagaaatgaaaaagggattaaataaaatcaaaatccaagtcttaaatgaaaggatctggttggaatcataaagtgtggtagaaagaactacatatagttttttctacgacactttagagtctttctattatattatcttgaatctacatagaatagattagtagattgaaatagtagtctaattcaatttcttttttcactgcatccacttaatttcaatcaagtcaaaataaaaaaatcgaagacaattcttcacgaaagaatccatggagggagagaaaaataatatgagaatagactatagtaaaaagtaaaagaaaaaagtaaaaggaaaaaaccagcgaatctttcatgcttaaacatgcggcgagatgcttcaaaagagcataaaaattattctaagaataagaaaagaatataaaacaaatggaaagtgtgcgatatgttgtgaatagctccgtggaagaaagtctaattttcttatgtatagaacttttttaaccattcgtcacttctagtagaaatttggaattgctgtaatcgctctttctatttctatatagtagaatagaacgactctttcttacaagagtttcttacaggtacaggagtgaaacaaaactaaagaaagagagaaagaataaagtttggcaaaatgattaatgcaaaacgatcaattaaagaaaaaagttgatacaacaattcgacgactcaatcaattagtagtatccctagagtccactcctcccccatactactagtgaaagagaaaatgtaaagactaccattaaagcagcccaagcgagacttactatatccatgtaaattatgtctcctatttctatgaaggaattattctactattgatcaataatcatagtggaatcaagggtacagagtcaaaaagggattctgccctaacgctatggatgaatcagttcaaggaatttactcctaacaaattcttataggatttctggtagaattggagagcattaagtataaatacgatacatagcccttttccttaaaaaagagtacggggatgatgtcctgaatagaagacgcgggaataggaagattttttcttccttttgttaccctttttttataagcaaaggacgtcagaatataccataaaattaggatagataaatatttattggatacctcccttgcctatgtttatttttaacctaaaccctagagcccttctatcattctatgaaagaatgaggagactttatccacaactccgaaattgatttttgatcagcctattcaatctgattctcgacagaatcagtagcccttactttagtgtatgtaggtagcataagatgtatgataaataaaatgtatgataattaggaagtcttgatattccttcgtggagtcccttcttcaatcttagattgaaaaaaagaatgccccttaggggccctttggatatcaagatttctgacatcttagccttgtaatttttaattctcgaatcgaatcaattaaaattaataaaagaataaggaaacgcaacctcatccttattggtagccgtttgggccactaccgacaaaacaaaccctagtttgaggatagaactatggattctcaaaatccagtatcgccaggcctagttactctcttgccccaacttatgcagggtacgaatttgtcgagttcgatcagtactataagcctaagtattttattgatcaggcggcacccagatttgaactggggataaaggatttgcagtcccctgccttaccgcttggccatgccgccaaaaaatccgatctaaaatagagaaaagagcaagtattcatccaggttttcttactaaaacctcctttcttttatcttgaatctaattctacttacttttttccaatctttttcaaaaaatctattcctgctttttttgaatccagtttcgattattctcctcgatggattctatcttaaaacaaacattgctaacactagaaaacttcccttttctttctattgagatgaaaaaagagaaaaagttgatttccagtcacaggctgcaaaattcagaacaaattggaaccattaactagaattcgatttttttttgaattgcagtagtgaacgactcttaaatcggtattctctccccccttccttttaatggcataataaaatagaatggatttatgcctaatccgtgtataggtaaactacaggtccgaacagcattattatccataacagcattattatccatggatcccccttatgtacatatctctatggggaatcgtgctttaatttttcattgcattaaatatcttgaataaaaaaaagaaatttggtctgatatagagtatgacctgaccatcttggcccacccaagtgaaattacgataaaagcagggatatgtggagaggtggataactagattggcatgtacttaaaaaaggacttactttattttaggattctacaatgaaatcctatattttctagcaattctactactacgaaacaaaaaagaaccctcaaattcttattcttttttgaaattaaactaagcgtgctattctaaatcgaactaaagtcaaattttctagtgcttataaattattatattatggctttatcccattcatagaaaggagataaaatgagaaatctttgccatccaatctgattagtatcataaagtgtaagtggcagaatttttttctaggaatgttttatcaattcattttcattcgatttgtacccctggcaaattcgaactttcgtcgaaattgtctctattcatatgtatgaaatacatatatgaaatatgtatgtggagttccctagaatttcatgtgattcagtaaacagaatatggattccataattgctagatcgatccatagggattgatgaagagtgagctgataatggaatttttcttcgataaacaggaaacttaagattaagatgctccggaatggaaatgagggaatgtccacaatacccggatttagtcagatccaattcgagggattttgtaggttcattaatcaaggcttggcagaagaacttgagaagtttccaacaattaaagatccagatcacgaaattgcatttcaattatttgcgaaaggatatcaattgctagaaccctcgataaaagaaagggatgctgtgtatgaatcactcacctattcttccgaattatatgtatctgcgagattaatttttggtttcgatgtgcaaaagcaaaccatttctattggaaacattcctataatgaattccttgggaacctttataataaatggaatataccgaattgtgatcaatcaaatattgctaagtcctggtatttactaccgctcggaattagaccataagggaatttctatctacactgggactataatatcagattggggaggaagatcggaattagcaattgataaaaaagaaaggatatgggctcgcgtgagtagaaaacaaaagatatctattctagttctatcatcagctatgggttcgaatctaaaagaaattctagataatgtttcctaccctgaaattttcttatctttcccgaatgctaaggagaagaagaggattgagtcaaaagaaaaagctattttggagttttatcaacaatttgcttgtgtaggtggggacctggtattttcggagtccttatgtgaggaattacaaaagaaattttttcaacaaaaatgtgaattaggaaggattggtcgacgaaatatgaatcggagactgaatcttgatatacctcagaacaatacattcttgttaccacgagatgtattggccgctacggatcatttgattggaatgaaatttggaacgggtatacttgacgatgacgatatgaatcacttgaaaaataaacgtattcgttcggttgcggatctgttacaagatcaattcggactggctcttggtcgtttacaacatgcggttcaaaaaactatccgtagagtattcatacgtcaatcgaaaccgactccacaaactttggtaactccaacttcaacttcgattttattaataactacttatgagaccttttttggcacataccccttatctcaagtttttgatcaaaccaatccattgacacaaactgttcatgggcgaaaagtgagttgtttgggtcctggaggattgacggggagaactgcaagttttcggagccgagatattcatccgagtcactatgggcgtatttgtccaattgacacgtccgaaggaatcaatgttggacttactggatccttagctattcatgcgagaattgaccactggtggggatccatagagagtcccttttatgaaatatctgagaaagcaaaagaaaaaaaagagagacaggtggtttatttatcaccaaatagagatgaatattatatgatagcagcaggaaattctttgtccttgaatcagggtattcaggaagaacaggttgttccagctagataccgtcaagaattcctgactattgcatgggaacagattcatgttagaagtatttttcctttccaatatttttctattggaggttctctcattccttttattgagcataatgatgcgaatcgggctttaatgagttctaatatgcagcgccaagcagttccgctttctcggtccgagaagtgcattgttggaactggattggaacgccaaacagctctagattcgagggtttccgttatagccgaacgcgagggaaagatcatttctactgatagtcacaagatccttttatcaagtagtgggaagactataagtattcctttagttacccatcggcgctctaacaaaaatacttgtatgcaccaaaaacctcgggttctgtggggtaaatccattaaaaaaggacaaattttagcggagggagctgctacagttggtggggaacttgctttaggaaaaaacgtattagtagcttatatgccatgggaaggttacaattttgaagacgcagtactaattagcgaacgtttggtatatgaggatatttatacttcttttcacatccgaaaatatgaaattcagacggatacgacaagccaaggctccgctgaaaaaattactaaagaaataccacatctagaagaacatttactccgcaatttggacagaaatggagttgttaggttgggatcctgggtagaaactggcgatattttagtaggtaaattaacgcctcagatagcgagcgaatcctcgtatatcgcggaagctgggttattacgggccatatttggccttgaggtatccacttcaaaagaaacttctctcaaactacctataggtggaagagggcgcgttatcgatgtgaaatggatccagagggaccccctagacataatggttcgtgtatatattttacagaaacgcgaaatcaaagttggggataaagtagccggaagacacgggaataaggggatcatttccaaaattttgcccaggcaagatatgccctatttgcaagatggaacacctgttgatatggtcttcaatcccttaggagtaccctcacgaatgaatgtgggacaaatatttgaaagctcgctcggattagccggggatctgctaaagaaacattatagaatagcaccctttgatgagagatatgagcaagaggcttcaagaaaacttgtgttttcagaattatatgaagccagtaaacaaacaaaaaatccatgggtatttgaacccgagtacccgggaaaaagcagaatatttgatggaagaacaggagaccccttcgaacaacctgttctaatagggaagtcctatatcttaaaattaattcatcaagttgatgagaaaatccatggacgttctactgggccctactcacttgttacacaacaacccgttagaggaagagccaagcaagggggacaacgagtaggagaaatggaagtttgggctttagaaggatttggtgttgctcatattttacaagagatacttacttataaatctgatcatcttatagctcgccaagaaatacttaatgctacgatctggggaaaaagagtacctaatcacgagtatcctccagaatcttttcgagtgctcgttcgagaactacgatctttggctctagaactgaatcatttccttgtatctgagaagaacttccaggttaatagggaggaagtttgatcggaataaatataaattcttttcttatttatgattgaccaatataaacatcaacaacttcaaattggactcgtttcccctcaacaaataaaggcttgggctaacaaaaacctacctaatggggaagtcgttggcgaagtcacaaggccctctacttttcattataaaaccgataaaccagaaaaagatggattgttttgcgaaagaatctttggacccataaaaagcggaatttgtgcttgtggaaattctcgagcgagcggagctgaaaacgaagaggaaagattttgccaaaaatgcggggtagaatttgttgattctcggatacgaagatatcaaatgggatacatcaaactcgcatgtcccgcgactcatgtgtggtatttgaaaggtcttcctagttatatcgcgaaccttttagataaaccccttaagaaattggagggcctagtatacggtgatttctcttttgctaggcccagcgctaaaaaacctactttcttacgattacgaggtttattcgaagatgaaattgcatcctgtaaccacagcatttctccctttttttctaccccaggctttgcaacatttcgaaatcgggaaattgcgacaggagcaggtgctattagagaacaattagcagatttggatttgcgaattattatagagaattccttggtcgaatggaaggaattagaagacgaggggtatagtggagatgaatgggaagatagaaaaagacgaataagaaaagtttttttgattagacgcatgcaattggcgaaacattttattcaaacaaatgtagaaccagaatggatggttttgtgcttattaccagttcttcctcccgaattgagacccattgtttataggtctggggataaagtagtgacttcggatattaatgaactttataagagagttattcgtcggaacaacaaccttgcctatctattaaaaagaagtgaattagcgccagcagatttagtaatgtgccaggaaaaattggtacaagaagccgtggatacacttcttgatagtgggtcccgcgggcaaccaacgagggatggtcacaataaagtatacaaatcactttcagatgtaattgaaggtaaagagggaaggtttcgcgagactctgcttggaaaacgggtcgattactcggggcgttctgtcattgttgtgggtccttcgctttcattacatcaatgtggattacctctagagatagcaataaagctttttcagctatttgtaattcgcgatttaatcacgaaacgcgctacttctaatgtcaggattgctaaaaggaaaatttgggaaaaggaacccattgtatgggaaatacttcaagaagttatgcggggacatcctgtactgttgaatagagcacctaccctgcatagattaggcatacaggccttccaacctactttagtggaggggcgtactatttgtttacacccattagtgtgtaagggtttcaatgcggactttgatggggatcaaatggctgttcatctacctttatccttggaagctcaggcggaagcccgtttacttatgttttctcatatgaatctcctatctcccgctattggggatcctatttgcgtaccgacccaagacatgcttatcggactttatgtattaacgattggaaaccgtcggggtatttgtgcaaatagatataatagttgcggaaactatccaaatcaaaaagtaaattacaataataataattataagtatacaaaagataaagaaccccatttttctaattcctatgatgcactgggagcttatagacagaaacgaatcagtttagacagtcccttgtggctccgatggaaactagatcaacgcgtcattgggtcaagagaagttccgattgaagttcaatatgaatctttggggacttatcatgagatttatgcccactatctaatagtgggaaatagaaaaaaagaaatccgttctatatacattcgaagcactcttggtcatatttctttttatagagaaatagaggaagccatacaaggatttagtcaggcctattcatacactatctaaacaaggaagttagattcggcgatgcccctccctttcggggggcattccgatttcgctagtatcatcatttttgccgcgcgaatccagattgagattaaggaaaggaagttaattaaattttcgaatcactgactcaggcccattgtcgaatcctactcagcaattgtcgaatcctactcagccgaaaaagggggtacttatgtatggcggaacgggccaatctggtctttcataataaagagatagacggaactgctatgaaacgacttattagcagattaatagatcatttcggaatgggatatacatcccatatactggatcaaataaagactctgggctttcatcaagccactactacatcgatttcattaggaatcgaggatcttttaacaataccatctaagggatggttagtgcaagacgcggaacaacagagttttcttttggagaaacactattattatggggctgtacacgcggtagaaaaattacgccaatccgttgagatatggtatgctacaagtgaatatttgaaacaagaaatgaatttgaattttcggataacggatccttctaatccagtctatctaatgtctttttcaggagccagaggaaatgcatctcaggtacaccaattagtaggtatgagaggattaatggcggatcctcaaggacaaatgattgatttacctattcaaagcaatttacgcgagggactttctttgacagaatatataatttcctgctacggagcccgcaaaggggttgtagatactgctgtacgaacagcggatgctggatatcttacacgtagacttgttgaagtagttcaacatattattgtgcgtagaagagattgtggtactatccgaggtatttctttgagtcctcaaaatgggatgacggaaaaactttttgcccaaacactaattggtcgtgtattagcagacgatatatatattggttcacgatgcattgccgctcgaaatcaagatattggaattggattagtcaatcgattcataactgcctttcgagcacaaccatttcgagcacaaccaatatatattagaaccccctttacttgccggagcacatcttggatctgtcaattatgttatggtcggagtcccactcatggcgatctggtcgaattgggggaagccgtaggtattattgcaggtcaatcaattggggagccagggactcaactaacattaagaacttttcatactggcggagtattcacagggggtactgccgaccttgtacgatccccttcgaatggaaaaatccaattcaatgaagatttggttcaccccacacgtacccgtcatgggcagcctgcttttctatgttatatagacttgcatgtaactattcagagtcaggatattctatatagtgtgaatattccctcaaaaagcttgattctagtgcaaaatgatcaatatgtagaatccgaacaagtaattgcggagattcgtgccggaacgtccactttgcattttaaagaaaaagtacaaaagcatatttattccgaatcagacggggaaatgcactggagtactgatgtttaccatgcgcccgaatatcaatatggtaatcttcgtcgattaccaaaaacaagccatttatggatattgtcagtaagtatgtgcagatccagtatagcgtctttttcgctccacaaggatcaagatcaaatgaatacttatgatcaagtaagacatagactgttggatacttttggtaaaaaagatagggaaattcttgattattcaacgccggatcgaatcatgtccaatggccattggaattttgtctatccttctattcttcaagataattcggatttgttggcgaaaaagcgaagaaatgggttcgtcattccattacaatatcatcaagaacaagagaaagaactaatatcctgtttggggatttcaattgaaataccctttatgggtgttttacgtagaaatactatttttgcttattttgacgatccacgatacagaaaagataaaaagggttcaggaattgttaaatttagatataggaccctagaggacgaatataggactcgagaggaagactcagaggacgaatatgggagcccagagaacgaatataggacccgagaggaagaatatgaaaccctagaagacgaatataggactcgagaggacgaatatgaaaccctagaagatgaatatgggatcctagaggacgaatatgaagccctagaagacgaatatgggatcctagaggatgaatataggactggagagaaagactcagaagacgaatatgggagcccagagaacgaatatagaacccgagaggacgaatatggaactctagaggaagactcagaggacgaatatgggactttagaggaagactcagaagaagactcagaggacgaatacgggagcccagaggaagattccatcttaaaaaaagagggtttgattgagcatcgaggaacaaaagaatttagtctaaaataccaaaaagaactagatcggttttttttcattcttcaagaactgcatatcttgccgagatcctcatccctaaaggtacttgataatagtatcattggagtggatacacaactcacaaaaaatacaagaagtcgactaggtggattggtccgagtgaagagaaaaaaaagccatacggaactcaaaatcttttccggagatattcattttcctgaagaggcggataagatattaggtggtagtttgataccaccagaaagagaaaagaaagattctaaggaatcaaaaaaaaagaaaaattgggtctatgttcaacggaaaaaaattctcaagagcaaggaaaagtattttgtttcggttcgacctgcagtcgcatatgaaatggacgaagggagaaatttagcaacacttttcccgcaagatctcttgcaagaagaggataatttccaacttcgacttgtcaattttatttctcatgaaaatagcaagttaactcaaagaatttatcatacgaatagtcaatttgttcgaacttgcttagtagtgaattgggaacaagaagaaaaagaggaggctcgtgcttcccttgttgaggtaagagcaaatgatctgattcgcgatttcctaagaattgagttagtcaagtccactatttcgtatacacgaagaaggtatgataggacaagtgcaggaccgattcccaataataggttagatcgcaccaattccttttattccaaggcgaagattcaatcacttagccaacatcaagaagctattggcaccttgttgaatcgaaataaagaataccaatctttgatgattttgtcggcatccaactgttctcgaattggtttattcaagaattcgaaatatcccaatgcggtaaaagaatcgaatcctagaattcctattcgagatatttttgggcccttagccgctattgtacctagtatatcgaatttttcttcatcttactatttactaacgcataatcagatcctgttaaaaaaatatttgttccttgacaatttgaaacaaaccctccaagtacttcaagggcttaaatactctttaatagatgaaaatcaaaggatttcgaatttcgatagtaacatcatgttggatccattccatttgaattggcactttctccatcatgattcttgggaggagacatcggcaataattcaccttggacaatttatttgcgaaaatgtatgtctatttaaatcgcacataaaaaaatctggtcaaattttcattgttaatattgattcctttgttataagagcagctaagccttatttggccactacaggagcaactgttcatggtcattatggagaaatcctttacaaaggagataggttagttacgtttatatatgaaaaatcgagatctagtgacataacgcaaggtcttccaaaagtagaacaaatctttgaagcgcgttcaattgattcactatcgccgaatctcgaaaggagaattgaggattggaatgagcgtataccaagaattcttggggtcccctggggattcttgattggagctgagctaaccatagcccaaagtcgtatctctttggttaataagatccaaaaggtttatcgatcccaaggggtacagatccataatagacatatagagattattatacgccaagtaacatcaaaagtgcgggtttccgaagatggaatgtctaatgttttttcacctggggaattaatcggactattacgagcagaacgagcaggacgagctttggatgaatcggtctattatcgggcaatcttattgggaataacaagggcttccctgaatacccaaagtttcatatctgaagcaagttttcaagaaactgctcgagttttagcaaaagctgccctacgaggtcgtattgattggttgaaaggcctgaaagaaaacgtagttctgggggggattatacctgttggtaccggattccaaaaatttgtgcatcattccccacaagacaagaacctttatttcgaaattcaaaaaaaaaatctattctcgtcggaaatgagagatattttgtttctccatacagaattagtttcttctgattctgatgtaacaaacaatttctatgagacatcagaacccccatttatacgatttaaggatacataaagcagatttttttatttaaactagacttttgaccttagaacactaacaggtcagattttagatttttattttaataagtaaaagaagtcagttaattcattaaggttacgtttataccatgtatcaatggccaattctcagtggaaggttacatcggaacaattattatttatttcaagctatttcggctctttcttaattttc------------------------------------aaaaaaaaagaaaaaatcaaaaggaagtgtggaaaaaatgacaagaagatattggaacatcaatttgaaagagatgatagaagcgggagttcattttggtcatggtattaagaaatggaatcctaaaatggccccttacatctcggcaaagcgtaaaggtactcatattacaaatctcgctagaacggctcgttttttatcagaagcttgtgatttagtttttgatgcagcaagtcagggaaaaagcttcttaattgttggtaccaaaaaaagagcagcggatttagtagcatcagctgcaataagggctcgttgtcattatgttaataaaaagtggttcagtggtatgttaacgaattggtcgattacgaaaactagactttctcaatttagagacttaagagcagaagaaaagatgggaaaattccaccatctcccaaaaagagatgtggcaatcttgaagagaaaattatctaccttgcaaagatatctcggcgggatcaaatatatgacgaggttgccggacattgtgatcgtccttgatcagcaaaaagagtatatagctcttcgggaatgtgccattttggggattcctactatttctttagtcgatacaaattgtgacccagatctcgcaaatatatcgattccagccaacgatgacactatgacttcaattcgattgattcttaacaaattagtatttgcaatttgtgagggccgttctctctatataagaaatcgttgattaagaagaatagttcattcttgggtaactgcgtagatttatgggatcacttactattcttttttgttttgcatagataaaagaaggggaatattgatatatattagagggtattgatatatattatcatctgatgtgatttcttggtatcctaaatataagattaatacttcaagttgctgagttgagaaagagatggttgaatcaaaagaattccttttttgaagttcaatttttatcagaggacaatatgaatattataccatgttccgttaaaacactcaaggggttatatgatatatcgggtgtagaagtaggccaacacttctattggcaaataggaggtttccaaattcatgcccaagtactcatcacttcttgggtcgtaattactatcttgctaggttcagttatcatagctgttcggaatccacaaaccatcccgaccgacggtcagaatttcttcgaatatgtgcttgagtttattcgagacttgagcaaaactcagattggagaagaatatggtccctgggttccctttattggaactatgttcctttttatttttgtttcgaattggtcgggtgctcttttaccttggaaaattatacagttaccccatggggaattagcagcacccacgaatgatataaatactactgttgctttagctttactcacatcagcggcatatttttatgcgggtcttagcaaaaaaggattgagttatttcgagaaatatattaaaccaactccaattcttttaccaattaacatcctagaagatttcacaaaaccattatcgcttagttttcgacttttcgggaatatattggcggatgaattagtcgttgttgttcttgtttctttagtccccttagtagtccctataccggtcatgtttcttggattatttacaagcggtattcaagctcttatttttgcaacgttagccgcagcctatataggtgaatccatggaaggtcatcattgaattgactagttttcaaaatagtctttttttttagcttagctcaattcatgcatggttccagataatccgcttggttggaaaactaaatagttagaaatgcgtatgaatatacaacctagagttgtaggagagagaatagactatattacggaattggcaaagtatatatgcattaaggggggcggagtcaggctagatctatatccttaatgtctataagtccagtcatcttttgtgcgggtttttaaggaatgattttagaatccgattcaccaatagaaaatgagaaaatacgcaaaatagaagaaacaaatgtatatgggatattatatattcctaagttagattcattatctaatccgatatatcgaattccctctatatggaattggattccatatccagttctatgcagcatattgttatcaattgtatatcttgatttaattcctattggatttggattagttcgatttcaataggggttcttcctctatttcgtcttttattatggattagatgataggggaaaaaataggaactcaaggatatcgaagagtaaagaaagaagaatggaatgaaagagtggttggttggaaagaaagagaaatagaataatgagaatcatatggatttacacaaacctctagtgattagaaactaaaaatgagatctcgaagtagttcggacaattcagattatcatttcaatttgtactttttagttacttctccccaatagagcttagaagtaagaatttcttggttgattgtatccttaaccatttctttttttttgacacgaggaactcaccatgaatccactaattgctgctgcttccgttattgctgctggattggccgtagggcttgcttctattgggcctggagttggtcaaggtactgctgcaggacaagctgtagaaggtattgcgagacagccagaagcagaaggtaaaatacgaggtactttattgcttagtctagcttttatggaagctttaacaatttatggactagttgtggcactagcgcttttatttgcgaacccttttgtttaatcctaaaaaagaaaatgagtcctttagattagatacttttttctttttttagtaaattggtatttgcttctgcaattccaattatatcaatactttactcctatttattactcctggaattacctatttatcgggacagacaataccccaccccaggaagggctgatttgaggatgatcaatttagaggatatgctcgccttcttccttcccgtccttagtttaggacagtggaaagtctttttccttttattttaggaatttttggaacatttcaacaaaggagtctttcacaggtcaaacgagacctaagacttaatctaaaagaaattattagattgaatctatttgcattaaaaaaaattacattaaaaaaaccgatcaaaaaagggcgagcgaagtaagtgatcgaaaaactttgctctttgttcgtcctatctataagaggagagcatatgaaaaatgtaacccattctttcgtttttttagctcactggccatccgctgggagtttcgggcttaataccgatattttagcaacaaatctaataaatctaactgtagtggttggtgtattgattttttttggaaagggagtgtgtgcgagttgtctatttcaagaatagattggatctatccggctgcactttaaaatattttttagtattttttggataaataagaaaaaggtgcacgatctcgacgaattacttctgaataaattcagaaatcatatggaagaaccatagcatttcgcgactcattggtaaatcaactttgattctctatagaccaataatgtgagaccattaacacggttaaagctaaactgcttgaagtccaggcaaaaaggggtactctttctacaactatattagtattagtaccgaaatgctttaaacgggaaatagctaatgtagaatttatctgatataaaacactcatatcgataaaatggtttgaactatttactagaagggcaccctgcccttttttatccaatgccgaatcgacgacctatgtataaaataaaaaaaaagaaattttttggatttgaagaaaaaaagaattctatcaattttcattttccatttatttagttagtttttcttaatgaaattgaaattattaactaaagggcaaatacaaataaagaaacaactttgctgaccatgatagatttttatctaggcggaagagtcctcttaatatttatctagtcttatattcttaatatgggtttcggtatattgaaatataaacagaaaagagaagatagaggataggctcattacataaaaaaaaagatatggaaatagccatagcaaaaaaagaaaaaaaaggagcgtgagagccaaatgaatcgaaagattcatgtttggttcgggaagagatcataaaaattgtaaacttaatagcaagataatctactttcattaaaagatttattagataatcgaaaacagagaatcttgagtactattcgaaattcggaagaattgcgtagagggaccattgagcagctcgaaaaagctcgggttcgattacagaaagtcgaactagaagcagatgagtatcgaatgaatggatactctgagatagaacgagaaaaagcaaatttgattaatgctacttctattagtttggaacaattagaaaagtctaaaaacgaaatcctttattttgaaaaacaaagggcgatgaatcaggtccgacaacgggttttccaacaggccgtacaaggagctctaggaactctgaatagttgtttgaataccgagttacatttccgtacgattcgtgctaatattggcattctcggggccatagaatcgaagaaataattaaattaattaggccttgaacttctactttcgtttagaatttaggcattatttttccccttgcttccgaaaaaaagagtcaagaaacactaatggcaacccttcgagtcgacgaaattcataaaattctccgcgaacgtattgaacaatataataggaaagtagggattgagaatattggtcgcgtaattcaagtgggggatgggattgctcgtattataggtcttggtggaataatgtcaggtgaattagtcgaatttgcagaagggactaggggtattgctctgaatttggaatccaaaaatgttgggattgtattaatgggcgatgggttgatgatacaagagggaagttttgtaaaagcaacaggaagaattgctcagatacccgtgagcgaggcttacttgggtcgtgttataaatgctctggctaaacctattgatgggagaggcgaaattgtagcttcggaatctcgcttaattgaatctcctgctccgggtataatttccaggcgttctgtatatgaaccccttcaaacagggcttattgctatcgattcgatgatccccatagggcgcggtcagcgagagttaattattggggacagacagactggcaaaacagcagtagccacagatacaattctcaatcaaaaagggcaagatgtaatatgtgtttatgtagctatcggtcaaagagcatcctccgtggctcaagtagtaactactttccatgaagagggggccatggaatacactattgtagtagctgaaatggcggattcacctgctacattacaatacctcgccccttatacgggagcagccctggctgagtattttatgtatcgcgaacggcatactttaataatttatgatgatctctccaaacaagcacaagcttatcgccaaatgtcccttctattaagaagaccccccggccgcgaagcttatccaggggatgttttttatttgcattcacggcttttagaaagagccgctaaattaagttctcttttaggcgaaggaagtatgaccgctttaccaatagttgagactcaatctggagacgtttccgcctatattcctactaatgtaatctccattacagatggacaaatattcttatccgcggatctatttaatgccggaattcgacctgctattaatgtgggtatttctgtttccagagtaggatccgcggctcaaattaaagccatgaaacaagtagctggcaaatcaaaattggaactagctcaattcgcagaattacaagcctttgcacaattcgcctctgctctcgataaaacaagtcagaatcaattggcaaggggtcgacgattacgggaattgcttaaacaatcccaatcaaaccctctcccagtggaagagcagatagctactatttataccggaacgagaggatatcttgattcgttagaaattgaacaggtaaagaaatttctggatgagttacgtaaacacctaaaagatacgaaacctcaattccaagaaattatatcttctagcaagacattcaccgagcaagcggaaatccttttgaaggaagctattcaggaacagctcgaagggttttcccttcaggaacaaacataaattttgcatgtctactcttgttagtagaagaggaatcgttgagaaagatttttcatttgaatcatgcaaaaaagttttcttagtttttagtatagttatttaaagaatagatagaaataagattgcgtccaataggatttgaacctataccaaaggtttagaagacctctgtcctatccattagacaatggacgcttttctttcatattttcttctttcttttcgttttttttctcttgttccgataaaaaactcttagaccgaaactcttttaggaaagaaaaaaaaatccatatacaaatggatgatgcatatatcataaagaaggaatatggagcgggtagtgggaatcgaacccgcaaccccaaggttatgagccttgtgagctaccaaactgctctatcctcttaaactaaagagcggggaactagtggataaaagggggttggatacgcccctctaccatatctatacaaatagaatagtccatttatacagaatggtaaagagggctcttctacgatcatccattctagaaattcatacaaatatgaaagaaagggtattttatccttaccaactggatcttgttgcacccggtaacaaacatgcataaaccatttctcgaagtatgtgtccggatagtccaaagtctcgatagttagctctaggtcttccggtcaaaaaacaacgtcgatgaaggcgtgtaggtgcactattacgtggtagggattgcaatttttctcgcattttcgttttttcactcaaactcaagggggaaactttgcttcttatctttttttttgaagatcgacgaatcaaatgatatttctgttctaatttctgccgcttcttctccctctgaatcaaacttttttttgccataatgtgccgttcctattattaccaagtatatggttctaatcctagatggaaaaataaatagaaaaagaaatctaagaaggcggatcctccctctccatcaagagtaatgaactaggtgctggtacagtacaaaaaaaca-aaaaaactaactaaattaaccaaacttgcctgatgttgaggcaatcaagaaagctgcataagtgaatatataacccacggaaaagtgggctaatccaaccaatcttgcttgcacaatggaaagagccacgggcttatctctccagcgaattaaattagccaaaggtgtgcgttcatgagcccatgctaaagtctcaattaattcctgccaatatccacgccaggaaattaagaacataaatccagtagcccaaacaagatgtccaaataagaacatccacgcccataccgataaactattcatcccaaaaggattatatccattgataagttgtgaagagtttaaccataggtaatctcttaaccatcccatcaaataagtggaggattcattaaattgtgaaacgttgccctgccataatgtgatgtgtttccaatgccaataaaaagtaacccatccaatggtatttaacatccagaaaactgccaaataaaacgcgtcccaagcagaaatatcacaagtaccgccgcgccctgggccgtcacaaggaaaactatacccaaaatcctttttatccggcattaatttggaaccgcgtgcatctaaagcaccctttactaaaatcaatgtagttgtatgcaaacctagagcaatagcatgatgaaccaagaaatctccaggtcctattgttaagaaaagagaattactattctcattaacagcattcaaccatccgggcaaccatagggttcgacctgcattgaaagcggggccgctcgttgaagataagagtatatcgaacccatatgccgtcttaccatgagcagattgtatccattgggcaaatataggttcgatcaagatttgcttttctggagtaccaaaagcaagcatgacgtcgttatgaacataaaggcccaaggtatggaatcctaggaagaggctagcccaacttaaatgagatatgatagcttccttatggtctaacattcttgccaatacattatcctcattctgttccggattgtaatccctaatgaaaaaaatagctccatgagcaaaagcccctgtcatgatgaaccctgcaatatattggtgatgagtatataaagcagcttgagtggtaaagtcttgtgctatgaatgcataagcaggtaaagagtacatatgttgagctactaaggaagtaataacccctaaagaagctagagcaagacctaattgaaaatgaatcgaattattgattgtgtcgtaaaggcccttatgcccacgccctaatcgaccccccggaggagtatgtgcttctaaaagatctttgatactgtgcccaattccgaagttagttcgatacatatgaccggcaatgagaaaaataaatgcaatagctaaatgatggtgagcaatatcggtcagccacaaactttgtgtttgtggatggaatcccccaagaagagttagaatggcagttccggctccttgagcggtaccaaataaatgattactcgaatcagggttttgggcataaagattccactgacccgtcagaaggggtcccaacccctggggatagggtaatacatctaagaaattattccatcgaacgtactcccccctggatccgggaatagcgacatgaactaaatgccctgtccaagccaaagaacttaccccgaaaagtcctgacaaatgatgattgagacgagattccgcgtttttgaaccacgaaaggcttggtttccatttgggttgtagatgtaaccaaccccctattaaggatagcgtagaaagaaataatagaaacagagctccagtataaagatctccattggtgcgtaatccaattgtataccaccactgataaaccccagaataggcgatattcactggaccggcagcacctcctcgagtaaaggcttccacagcgggttgaccaaaatgaggatcccaaatcgcatgagcaataggccttacgtgtaaaggatcctgtatccatgattcaaaatttccttgccaagctacatgaaacagatttccggatgtccatagaaagattattgctaactgcccaaagtgagaagcaaaaatgttctgataaagacgttcctcagtaatatcatcatgactttcgaaatcatgtgcggtagcaataccaaaccaaatacgacgagtagtggggtcctgagctaagccttggctaaacctgggaaatcttaattccataatgcctttcaaatcctcctagccactatcctactgcaataattctcgctaagaagaatgcccatgttgtggcaattccacccagaaggtaatgggttactcctacagcacgtccttgtataatgctcaaggctctaggctgagtagcaggagcaacttttaatttgttatgagcccaaacgatagattcaatgagttcttgccaataaccacggccgctgaataaaaacattaaactgaaggcccagacaaaatgagcacctaagaaaaaaagaccatatgcagataatgaagaaccataagactgaattacttgggatgcctgtgcccacaagaaatctcggagccacccattaatcgtaatggaactctgtgcaaagtttccccctgtgatatgagttaccatcccttcatcgcttatagtaccccaaacatccgactgcattttccaactgaaatggaaaatgactaccgaaattgcattgtacatccagaatagacctaagaaaacatgatcccaggcggatacttgacatgttcctcctctcccaggcccatcgcaagggaagcgaaaaccaagatttgctttatcgggtatcaaacgggaactgcgagcaaataaaacacctttcaaaagtattaatacagtcacatggatggtaaatgcgtgaatgtgatggactaaaaaatctgcggttcctaatggaataggtaacaaagctactttgccgcctactgctactaactcgccacctccccacgttaagctggtacttgttgttgcaccaggagctgttacgccaggcgcgttagcatggatattttgtacccattgagcaaagatgggttgtaattgtatggcggtatccgaaaacatatcttggggacggcctaaagcactcatggtatcattatgaatgtacaagccaaaactgtgaaaacctagaaatatacatacccagttaaggtgggatatgattgcatcgcggtgtctaaggacgcgatctaatagatcgttgtatcgagtagttggatcatagtctcttaccataaaaatggctgcatgtgcagcagcaccgactattagaaatccgccaatccacatgtggtgtgtgaacaaggaaagttgtgtaccatagtcagtagctaggtatggataggggggcatagagtacatatgatgagctacaacaatggttgtagagcctagcatagctaggttaagagataattgagcgtgccatgacgttgttaggatttcatagagacccttatggccttgtcctgtaaatgggcccttatgagcttccaaaatatctttaagtccatgaccaataccccagttggtcctatacatatgacctgcgatcaggaaaagaatagcaatagctaaatgatggtgcgcaatatcgctcaaccatagacctccggttattgggtctagtcctccgcgaaaactcagaaattctgcgtatttggaccaattcaaggtgaaaaagggggttgctccttcggcaaaactaggataaagttgagccaaaaggtcgcgattcaagataaattcatgaggaagtggtatctctttaggatcaaccccagcgtcaagaaattggttaattggtaaagatacatggatttggtgtcccgcccaagaaagagacccaagtcctaataaccccgctaagtggtgattcaacatggattctacatcttggaaccaggccaatttgggagcggccttgtgataatggaaccaaccagcaaaaagcattaacgatgcaaaaatcaatgcaccgattgccgtacaatagagttgtaattcattagttattccagatgctcgccaaagctgaaaaaacccagaggttatttggattcctcggaaacccccgcctacatcaccattcaatatttcttgccctactattggccaaactacctgagcactgggtccaatgtgagtaggatcacttagccatgcttcataattggaaaaacgggcaccatggaagtacatgccactcaaccaaagaaagataatggagagttgaccgaaatgagcactaaagacttttcgagagatctcctccaaatcaccggtatgactatcgaaatcgtgagcatcagcatgtaggttccagatccaagtggtagtatcaggacccttagctattgttcttgagaaatggccgggtttggcccattcctcaaaagatgtttttacaggatccctatccacaacaatttttacttctggttccggcgaacgaataatcattaagtcctcctctttccggacaagacatacaaagagacccgccaactgtctttttagtgaacctttgaaagatagatattatgattagtccttttctttactatctacggtctaccgtccttctactttttttttagttattcactggagcaattatatattgaagtcaatccgaggcaagtgttcggatctattatgacataaggattaggtgcctaacggacattgtttattttggaaaattatttcccgacgtactaaaaaaaacctttttttaatttacgaagctagtgtattttttttgagggtataagctcctatctacatctactttccttgagtatagatttttttattcgattccaaattccaagataactcattagaattattaataagacggtcctgatatattagcaatatttagatcgccccctttattcgctttattacttctattctagaccctatccctatcgtttatccttatgaaatataataaaaaatagaaggtagaagaaagggatataatgaaattcttgattcgatcttccgacctaatttatttgattaatggatcaacaaccaaaccacccattttatgaaaaaggagagtggtcttattcaaattcaaagcgcttcgtaatcttcaaccagttctgtgcttcaatataatttcccggagtaagcgctatagcttgtttccaatactcagcagcttgatcaaaccaagcttccgcaatttccgaatcaccctgtagaatggcctgttctcctcggtcggaataggcagttccttcccctagaaccgtacttgagagtttcctacctcatacggctcagaaattgctatcctaatttcccctatcttaactgaattcgatttctcaaaaatcgatccaatttcttcttgggttaagcagaagaagttaattacctaagtttcaaaccctaattttgatcaataatcagtttgatcttttctcccaccttcagaagaatgaagcatagatagacctatagccttcgttcgaattttctgaaaggtaactatctcggtttcttatatgaaatttctatagaatccttgaaaaagactttttcccataagaaagaaaaaagaacttactatctttgggatctgatactacaccgctgcttaattccttagtggatcggctctattacataagcggattcctaaattttgccccatatcatgggataagtaagcagttttttttagttgtatcgacccagtcgctcactaatggatctttacggtgctttctctatcaatttggaaactttatccatagagtagtagtataggccatactttcttcctattttgattctcgtgaagtgtccttccttcctacagctgatagggcaaaatcgttgttttgacgatccctatgtagaaagccctttttctagtatttactagaaaatttgatcctttcttttttttcttctttctatagtggagatagtcgcacgtaatgacagatcacggccatattattaaaagcttgcggtaagaaggggtttcgttctagtgcccggaaataatattccaaagcctttgtatgctctccattgcttgtgtgtataaggcctatattatagagtatataacttcgatcatagggatcaatttctagtcgcgtagcttcataataattctgcaaagcttccgcataatttccttcggattgagccaacatccgttacggtcgttcattctattcaaaaaatctccgttccaaaaccgtacatgaggttttcatctcatacggctcctcccttctgtacatagtactaagcgaaataatctatagaataaaaatagaattagtcccatcttattatgaaccgaaaggggctggtatttttccaagaaatctctagccaaccttcccgcaagaggtttttcttaacaccaatgaattctattaatgctagaggaaaacgatagctccaagaatttctttgttctcaacgcctcctatttagaggaattagccacttcaacgatctttgatggttataggggtatccaaagtacaaacctgatggttgtttgttatcccaaccattcttcccagccctgataccgatcaggaaagggctaatttctaacaaagtttttctcttgttgattcctatttctaggtgtagtgcttttctcccctatgctgcctattggtactagtagagtaggattggcctgtaatacagaacctatcctgtaggtgtaacctttcgctcaatactcaaatctacaattgaagcatctgaggccgcatcaatcgaggatacacgacagaaggaattgttagttcacctcaccttccccaagcgtgggtttcctttactaattttgttctctctatgcgaaccccctctctttctcgtaagactgaggtgtaggtagggctacaaaaaaaaagagtcaaatcgcaccatctctataataagtaaatgcccttttttcccctgaggttgtcggaattattcgcaataaaatattggctacaattgaagaggtcttatcaatgaaatttccatttatacgggatctaggcataattcccaacccattctatatagaattgttttcatttcttcacaaaataacataaaaacaaacacattcgattcttataaatcgatcgatccatatgctctaaatggataagagaggtatggattttccgctcagctcaaattgtctccttttccttctgtttggacaagaagagatatgaaatatttgactaagattggatttcattccacttttctatttctcaacaataacttctctcatcagctatttcgcgttttcaaagtcattaattgtctcatacccttttttagatttcgattgtatggcgtagcgtaccttatgcaaacagaattctagggttcctctattttattatggaataagaagaattcttccattctctttttctttggtttggggaaaacccaaactaaaacttttcgagggagcagaattcctagtaaaaaaatcctggatccttctacttagatgaaaaggaatttttccaatagaaccatggaacccccgagccgttgtggttgtacctgtactgcaggaataggaaaactcgctattcacttagtttattttccataataagattatgtaggagagatggccgagcggttcaaggcgtagcattggaactgctatgtagacttttgtttaccgagggttcgaatccctctctttccgtttctcttaattgatcaacgttaacgatcacaatgtatcaaatcaaataacaatttattccagcaataatacctttatttaatagaaattttttatagtaaactactgtggtatgtaaaatacacatagaggaaagaacaaaaaagaaaaaggatcctagggttaatccatttatgctagttgaatgggaaaatacgaattaagggccttaggtcgatttagttcggggaaaggggaaggggaagaaaattctatgaacttttccttttttcgttaagttcaagtctgacgagagtaatattctacaactaacaactcatttattttgagaccgacccacttcctatctaggatttttttaactagtcctttatattgcaatgtgtcaatcgtcaaatgctttggcaatttccccgggtcggatgaagcaatagaattttgaatcagacgttttgatctttggttatccttcgtagtaataatatctcggggtttgcaacgaaaacttggtatatcgactatacgaccattaactaaaatatgtctatggttaactaattgccgggccccaggaatggttgaagccatacccaatcgaaaaaggatattatccaaacgcatttcaagtaattgtagtaaaacctgacctgttgacctttttgcttttccagcgatatgtacatatctaagtaattgtcgttctgtcagaccataatgaaaacgcaatttctgtttttcttgaagacgaatacgatattgctcttttttcccagaatggaatttctttttcagattacttccggatttaggtgtttttctagtgagtcctggtaaagctcccagacggcgtattttttttaaacgaggtcctcgataacgggacatgaagactccttgtttattttattgaaatttcattttacacaattaatttcattgtatttacattacagaatacatcaaaattaaaactgaattaaactaaaggataaacagagtaaaatctactaaagtaccacaaaaaatggaatttcatcaacatctggattttttgtatatatattatttattttattgttttgtatctagcagaattgtaaggtagaaccacataatagatcctggattctccatttaattcggagaaaaagagagattcttgttcatggaacatcgatatagaaaaaagccgactatcggatttgaaccgatgaccctcgcattacaaatgcgatgctctaacctctgagctaagtgggcttacataacagaaatagtgtaacaaatagaaatatgtatagtataggaaatccgtaaaatgtcagatcttaattattaatcttagctattaactagttcgaaattggaagttctacttagaaaaaaatactagaacttcataaagataaagttaacttgatatgcttaactggaggatatccttaaataggattatagaaattttggaactttctttttatttctctaattcgcaaattgatttttctaatagaatagaatctattccaatttctatattgaatttgatttcagatattttcaatttgatatgtctcggatgagtaatctaatacatagaaaagaataatatatatgatgaaagatataataacgagaaaatgcgaatttcttggcattttcattcgatcattatagacattttttgagatattttgttttttttgttatttcttaataatttaatgattaatatttcactaaggagaacatagaatcatagcaaatgaaattgctaattctgattagaaaaaaaagaatgaatatcaagcgttatagtatgattttgaatactctaaaaaagaaaggcggggggggggagagaaaaactttgggatatattgattcggattgaattgcaaatacatcaacgatagaatcaattcaattctgaattgcaataagcagggtctgtcaaatagagacgaactgctagactacgtcgagtaatgaattcaacgattccaaaaaaaactaagagatggatgaaattacacaaggaatccaggtctcaatcaaagaaaaggaaaatggggatatggcgaaatcggtagacgctacggacttgattgtattgagccttggtatggaaacctgctaagtggtaacttccaaattcagagaaaccctggaattaaaaaagggcaatcctgagccaaatccgtgttttgagaaaacaagtggttctcgaactagaatccaaaggaaaaggataggtgcagagactcaatggaagctgttctaacgaatcgagttgattacgttgtgttggtagtggaactctctctaaatttagagaaagtaagggctttatacatctaatacacacgtatagatactgacatagcaaacgattaatcacggaacccatatcataatataggttctttattcttttttagaatgaaattaggaatgattatgaaatagaaaattatgaatttttttagaattattgtgaacccattccaatcgaatattgagtaatcaaatccttcaattcatagttttcgagatcttttaaaaagtggattaatcggacgaggataaagagagagtcccattctacatgtcaatactgacaacaatgaaatttctagtaaaaggaaaatccgtcgactttataagttgtgagggttcaagtccctctatccccaaaccctcttttattcactaactatagtatttatcctctttttttctttttatcaatgggtttaagattcattagctttctcattctactctttcacaaaggagtgcgaagagaactcaatggatcttatgctgctattcattgaatagatttcttttttattatagtatcggcaaggaatctcgattattaactctatttttaagtattattaagtaagccatgcacaatgcataggattacccccccctcatttccaaatttagaatttggaatactttattgattttttagtccctttaattgacatagatacaaatactctactaggatgatgcacaagaaaaggtcaggatagctcagttggtagagcagaggactgaaaatcctcgtgtcaccagttcaaatctggttcctggcacagaaaaaaaggatctaccgaataggtattgatacaaatacctcgagatgggttgggatacatattcgttaataatatagatagagtatgatttattcatctaagtggataaatctctaaatagaggcacttcttcttttttttagagaagggtaaaaatttctggttcttttctttatggtacagaaggaggtgagattaggttaccttttcttcatttttgcatttcttaattttgtattccgctattccgacgaatatttatttattcttgcttatcttatcttactttcctagctgttctaagtaatgcgcgcggtacaaagttcgtggtagggaacttctttgagtcatcgtatttttctgttcatacgaaggaaatgaatatgtgattttccaaattggagaatcgaaatgaagcccttttttgctcagtctatctggaccctttttgtataataggaattaattagaatataataggtattccgtttcatctaggaacagaacgtaaaaatattccttgacttgaataaaatctggagttgtgttgtataagtgagcatgaatttcttatcattcaatgagcatcttgtatttcatagaaattgggggttatatagtccttacgtaagggccagcctatccaactttcaggcattagaatacgtttaaggcgtggatgattatcataagagattcccaccatatcataagattcgcgttcttgaaaatcggcacttctccaaatccagaagacagacgggattctaggattatccttttgggcaaagacttttatgcatacttcttctgggttatctataccatactgtattctcgtaagatgatacacgctagctaaagatccaccgggtgctacgtcataagcacattgggaacgtaaataattgtaaccatatacatataaaatgacagcaatggaatcccaatcccctgcttttatttgtaaagtctctattcctcggtgatcgaagcccaaagatctatgaaccacctcatgtttcactagccaattagataaccaaccctgctgcattgtcttgatctctccccctttgtataaatatttcacatttcgaatgcaagtttgaaagattgccctgctctttctttttctacacaaaagaacccctcctaattcactaatttggaggaagatactggacttttggatttgaaaaaagtttcagaagatatgtctaaagtagatggtgattgatagagcaattcttgctcgtaagttccagtatgagtactgcgcctaacataaagcttgtgactggtagtaaaacatcgatttttcttttgagatagagttcgatcctcaactatttctcgcgatatcttcttacgaagttttgttagggcatctataactgcctccggtttaggtgggcagcccggcaagtagacatccacaggaattaacttatcaactccccgaacagtactataggaatccgtactgaacattccccctgtaatagtacaggctcccatagcaatgacgtattttggttcaggcatttgctcgtataatctcactaaagagggagccattttcattgttaccgtaccagctgttaaaattaggtctgcttgcctaggacttgatcttggtaccaatccataacgatcaaagtcgaatcgtgagcctattaatgaagcaaattcaatgaaacaacaactggtaccatatagaaggggccataaactggagagtcttgaccaattcgaaagatcatttggtgtagttgaaataacggaattggaacttgtttggtcacgtaagggaaactcaatcaaactcataactgtctcaatggaatcttttccttcttttttttttttgtctgaatattcagttaagaccattccaaggctccttttcgccatgcataaactgaaccaacaactgggataagcacgaaaatgaaagcttcgataaaaacggatacacccaatacgtcgaaactcattgcccaagggtagagaaagaccgtttccacatcaaaaacaacaaaaactagtgcaaacatgtaatagcgtattcggaattgtaaccaagcccctcccatgggttctatacccgattcataactagaaagcttctctggtccttcactaatcggggctaaaagtcctgaaatccaaaatgcaaaaataggaataaggcttgctattattagaaatgtccaaaaaatatcatattcgtgaagcagaaacataaatgtactcccattaatgtggaataggcggaactgaattagtcaattcaagtcagcgttgtcaatttatccagaacttctctcttttcctcggtgaaacaagaatccgttttgctcaaaccaaagcacttagtttagcctttgtttcctctgtgccctgtcttctttaaagattcatccaatggaatcccgactccctttctttttgatttccattctatttataattagaacctaattaagataggatgactaatgtatgcagcctaatgaggagtaatactataaaaataaagaactctatttcagaactatgagacagaatattctgttttcttatttactctttctttatttttggatttttttaaagtagatcgatttagataatgtatatataagcaaagtaatatacttcaaacaaagtaggaattcgcaagatggagaaaatcattgcagttattatagggaagtctagggacttagagcatatcctatttgaaggaggatggaattcaaatcaggtaagggatccttccttctattgatttgatagaaattcgtttttcttttcctgtctctaagattttcgatgaatgagcctgtggtaatgcttttatctctattctatggcgcaagcgaccgtccagtctataaacaagtactaatgaggaaatgaaaactatactaaaggaaacataggatctctatcctaaaatctaaaaaaaggacatattagggctatacggattcgaaccgtagaccttctcggtaaaacagatcaaacggattattatcgaaatgattcgaactgtttcaaagacccaacatgcatttttttgcattgggctctttcatcaactgatgtaaagatcagttagtccaccatagtttttctttacggaaagataatgagatggctccctgtgctctgattgattatttgtattatgatctatctaggagcaataccaaagtgtttcaaaggaggattaccttgacttaggtctgcctccggcctaaattaaatcaacctaagtgaaatggagtctctatcgttccgctgcaagagttgactatgagacttcatacaccttaaagttcatagaacgaaaagaagttttttggaggcccttatcctcattacgcctagcatttagtgggctggatatttaccttatcaactagcaaatcaataagggttctatttgattaggcacctgaattggcacctgaatcggactgaaccgactgtttgtcaggctactgttctcctattctctcgaatccatgaagtaagacattgattttgcaataagatcaattatgttcattgcataataagctcccttgaaaagcattggcgcacgtgtaagcgagttgctctaccgaactgagctatagcccttgtcagagatatcttaacatatagataatttcttgtcaagatgaatattctctaatgccagaggatatccctttgatctgtttactatataacataccaataacggagcagtattgcttataaaaaggattcgatctataatcgatcgaagtaatgggtcttcctttgtggtgataaattgcctacttaactcagtggttagagtattgctttcatacggcgggagtcattggttcaaatccaatagtaggtaggtaggtagaaaaattactagatagcattggacttacttcgcttcgctatctaataactttttctacccctcttccctttttctttgtatcaactaaaccattggattgtattcaattggatgggggaatccaattgatagcctcgactcgtatcctagctcgtctgagagctagcttcgcttcaaccaattctttcgtaccctcagctctactcaagttagcttcggctatttcaagtgcctgttgagcttcttccggatcaatgtcactacccagttccgcatcatttcctaaaatgatgatctcattattaactattctcgcaaaaccgctccacagaaccgccgttaaccattggtcgttgaggaggcgtattctcaaaggacccatatctacagctgtgttaatgggggcgtggtttggtaatacgccaatttggccactattagtagataaaatgatttctttcacttcacaatcccaaataattcgcttaggagttagtacataaagatttaatttcatttcttcaatttgttctcctcttctaagtttatagctttcgtgctagcttcatcgatgttacccaccaaataaaaagcttgttcgggtaggccgtctaattctccggaaaggattagttgaaatcccctaattgtttctgcaagaccaacatactttcctgcagaaccggtaaaaacttctgccacaaagaacggttgtgataagaaacgttcaatttttcgtgctcttgctacagttaaacgatcctcctctgataattcatccaacccaagaattgcgataatgtcctgaagttctttgtaacgttgtaaagtttccttaactctttgcgcagtttcataatgttcgttgccaacgatccgaggctgtaacatagttgaggttgaatctaaaggatctactgctggataaatacccttggaagctaatcctctggaaagtacggtagtagcatccaaatgtgcaaatgttgtggcaggagcagggtcggtcaaatcgtccgcaggtacataaactgcttggatcgaagttatggatcccttttttgtagaagcaattcgttcttgcaaagaacccatttctgtactaagagtaggttgataacccactgcggagggcattctccctaataaggcggatacctccgatcctgcttgaacaaaacgaaagatattatcgatgaatagaagcacgtcttgcttattaacatctcggaaatattctgccatagttagggcagttaaaccaactctcatacgagctcccggcggttcattcatttgaccatagactagagctacctttgattcctccaaatttttttcattaattactccggattccttcatttccatataaagatcatttccttcacgagtccgttcccctactccgccaaatacggatacgcctccatgagctttagcaatgttgttgattaattccatgatgagtactgttttacctactccagcccccccaaatagtcctatttttcctccacgtcgataaggagctaaaagatcgaccaccttaatacctgtttcaaagatagataatttcgtatctagctcgataaaggcaggcgcagatctatgaatagggaatgttgcattaatatctacaggacccaaattgtcaataggttccccaagaacgttgaaaattcgtccgagagtagctccaccgactggaacactgagaggagctcccgtgtcaatcacttccaatcctctcatcaacccttctgtagcactcatagctacagctctaactcgattatttcctaataattgttgtacctcacaagtcacattaatttgcttaccggcagtgtctctactctggactaccaaagcgttataaatataaggtaacttgcccgggggaaaagtgatatccagcacgggtccaataatttgatcgatacgccctgtgcttttttcttcaattgtggaaaccccgggacgagaagtagtaggattggttctcataattatcacataattttcaaaaaaaaaggaatttgtcgaattttttcttgttgaataatgccaaatcaaatccaaaaaaatagccaaaaatccaaaagtcaaaaggaaatgaattagttaattcaataagagagaaagggggacgaggacttgatttcgttgcccaagcgaatcccattcaatcgtttactcatggaatgagtccgttggaaagttcaatcaatcttttttttcatatacatttcgccttttgtggaggatccgtccctactctactttcccatctaggacttcgatatacaaaatatatactactgtgaagcatagattgctgtcaacagagaattttcttagtatttaggtatttacattcaaaataagaaaggggcctattaagaacttgtaaaataaggattagggattgatttgggttgcgctatatctatcaaagagtatacaataatgatggatttggtgaatcaaatccatggtttaataacgaaccatgttaacttaccataacaacaactcaattcctatcgaattcctatagtagaattcctataggatagaacatacacagggtgtacgccttatatatgaatgaaacatattcattaacttaagcatgccctccattttctttaatgagttgatattaattgaataccctttttgttttaaaagatttttgcaaaggtttcatttacgcctaatccatatcgagtagaccctgtcgttgtgagaattcttaattcatgagttgtagggagggacttatgtcaccacaaacagaaactaaagcaagtgttggatttaaagctggtgttaaggattataaattgacttattacaccccggagtatgaaaccaaggatactgatatcttggcagcattccgagtaactcctcagcccggggttccgcccgaagaagcaggggctgcagtagctgccgaatcttctactggtacatggacaactgtttggactgatggacttaccagtcttgatcgttacaaagggcgatgctatcacatcgagcccgttgttggggaggaaaatcaatatatcgcttatgtagcttatccattagacctatttgaagagggttctgttactaacatgtttacttccattgtgggtaacgtatttggtttcaaagccctacgcgctctacgtctggaggatctgcgaattccccctacttattcaaaaactttccaaggtccacctcatggtatccaagttgaaagggataagttgaacaagtacggccgtccttttttgggatgtactattaaaccaaaattgggattatccgcaaaaaattacggtagagcgtgttatgagtgtctacgcggtggacttgattttaccaaagatgatgaaaacgtaaactcacaaccatttatgcgctggagggaccgttttgtcttttgtgccgaagcaatttataaatcacaggccgaaaccggtgaaatcaaggggcattacttgaatgcgactgcaggtacatgcgaagaaatgatgaagagagctatatttgcgagggaattaggggttcctattgtaatgcatgactacttaactgggggattcaccgcaaatactactttggctcattattgccgcgacaatggcctacttcttcacattcaccgggcaatgcatgcagttattgatagacagaaaaatcatggtatgcattttcgtgtattagctaaagcattgcgtatgtctgggggagatcatgtccacgccggtacagtagtaggtaagttagaaggggaacgcgaaatgactttaggttttgttgatttattgcgcgatgattttattgaaaaagatcgtgctcgcggtgtctttttcactcaggactgggtatctatgccaggtgttataccggtggcttcagggggtattcatgtttggcatatgccagctctgaccgaaatctttggagatgattccgtattacaatttggtggaggaactttaggacatccttggggaaatgcacctggtgcagtagctaatcgggtggctttagaagcttgtgtacaagctcgtaacgaagggcgcgatcttgctcgtgaaggtaatgaaattatccgagcagcttgcaaatggagtcctgaactagccgcagcttgtgaaatatggaaggcgatcaaattcgagttcgagccggtagataaactagataagtagataaaactagatataaagaaggtctaaataaaaaagaagcgaaatagaaagagaaaaaagcagttacgaaatgcagtaattcttctttattcttctaattgattgcaattaaactcggctcaatcttttttttaagattgagccgaataaaaatagatcttgatacgatcatgagacttgacaaatcgagattcctctattctatatatttagaatatataaaggtataatacaataaataaatacaaatatagtattatcatatgataatggaatcaaaatttattgggaaaaaatcaatgaaaaaagattaggaatcgcaatgctactatacgcgtccggaggagtattcggaataatattcttctataatccattcttgtgtcttgcgcggggtcttactaacaggacttcgctgcacgggacgggttttcgtcgaaaagctaactccacccggcattttcataccctttgggtggtatatcgccttaaaaagtctaagggggtagtatgagatctgtagtaggtaagagaatttgccctttgattttgattgagtatgctatttttccgcctttaccgcgcattattgtatgagcttctagaggatagaggagcacgtatgcaggaaggaaattacagcttaataaaaaagtctaaaaaagcttcaactttacggcactatcaatcaactaaaaagccctatgtatgaatccttacaaccggtgggataggataagagcgagtttcggtatactggggttgggggatatccttatttcaaaacctgacgcgcatcttgcgtttgtgggggtccgagagtggttgaagaagtattgcatgtggaagtaggtagacgaaactgatttaggattcgaaatgggcgcattcgactaaaagtcgtactgagacctttttaaaagggtattctgaaagaggtatttcattttcacaatcgctttcttttgaatccaatttcaagttcgattagaaggatagaaaggccatgaggacgggaaaagaaaaatcaaatctttttaatctccttttttgcaattttcttattatccattccattcattttttttttatagtattctataaaaaatatttattttgcaaactaaaaaatacaatagtcaatattccttataatagatatacttaattatattataagaatcttaagatatttttcgaatagatagaaatagtaaatttgaattgagacacctattctatgacggattttaacttaccttctattttcgtgcctttagtaggcttagtatttccggcaattgcaatggcttctttatttctttatgtgcagaaaaataagattgtctagaaccaatggggccgaattttctcaatgtatttccacgcaggatcataatacagatattttttagtgtaagtaatataatatggtagggtatgtggctctttctacacacaaatgaaaaacggctatggatgcggatataggctacgagcataaatgcatgcatatgcggagccgggtatagcgagttttattttaagtggatcaacagatattttttgaatagaaagtcaatgtatctaaccaattatttcacaggagtactagttactgaaggcgatttcagaatcaaaaaaagtaaagtcaaaatcatttagcttattctctcaatttcaatcgaccgctgctggatttagtatatctaatatgaattggcgatcagaacacatatggatagaacttctaaaaggttctcgaaaaagaggtaattttttctgggcctgtattctttttctaggttcactaggatttttatcggttggggcttccagttatcttggtaagaatatgatatctgtacttccatctcaacaaattcttttttttccacagggggtcgtgatgtctttctacggaatcgcgggcctattcattagctcctacttgtggtgcactattttgtggaatgtaggcagtggttatgaccgattcgatagaaaagagggaatagtgtgcatttttcgttggggattccctggaataaaacgtcgcgtcttccttcgattccttatgcgggatatccaatcaattagaattcaggttaaagagggtctttatcctcgtcgtatcctttatatggaaatccggggccagggggtcattcccttgactcgtactgatgagaagttttttactccacgagaaattgaacaaaaagctgccgaattggcctatttcttgcgcgtaccaattgaagtattttgaataccgatttaatttttttgaaatgaattgaatgaattggattcgttattgtaaggagattttggagtatttatctaaagaaaggaacaaacgaggataagagaaaattgcttctaatttgttttgtccaagtgagatatatggcataatattcttccattttcatccgaaagggcttttttttattctatttctctattccactccatctagatctaagaaagaacccaatgcaatgaaattccactagtatacaaaaaagaggaatagatacaaggtctcaaaccttgttatagaatttttgcttcaaataaaaagaaatatcatatagagtcagcgaatgaaatagagtcagcgaatgaagcagattcattaacaactcaatttacagatcaaaaatgaaaaaaaagaaagcattgccttctttcctatatcttgtatttatcgtacttttgccctggggagtctctttctcttttaacaaatgtctggaactttggattaagaattggtggaataccaggcaatctgaaactctcttaactgatattcaagagaaaaaggttctagaaagattcatagaattagaagaactttttctcttggacgaaatgataaaagagaaaccgaagacacatgtacaaaaacctcctataggaatacacaaggaaataatacaattggtcaaaatagataatgaggatcatctccatatcattttgcatttctcgacaaatataatctgtttggctattctaagtggttctttttttctgggtaaagaggaacttgtcattttgaattcttgggttcaggaattcttctataacttaaatgactcaataaaagcttttttgattcttttagttactgatttttttgttggatttcactccacccgcggttgggaactactaatccgttgggtctacaacgatcttggatgggctcctaatgagctaattttcactatttttgtttgtagttttccagtgattctagatacatgttttaaattttggatctttttttctttaaaccgtctatctccttcgcttgtagtcatttatcattcaattagtgaagcataaactcattcgatttcctgatattaatcaaattagcatctttcttcctttagaaagaaagcccttttccattttagcaaaattctttctatttctacctgctcaaggtattcatcattccagtacaactgttgcagtagaatgacaacagactcgtgtatagggaactagattagcttagctacctatctaatttattgtagaaattctgggatctgcgattggatatggaaaatagaaatactttttcttgggtaaaggaacagatgattcgatcgatttctgtatcgatcatgatatacgtaataactcggacatctatttcaaatgcatatcccatttttgcgcagcagggttatgaaaacccacgagaagcaaccggacgaattgtatgtgccaattgccatttagctaataagcccgtggatattgaagttccccaagctgtgcttcccgatactgtatttgaagcagttcttcgaattccttatgatatgcaactgaaacaagttcttggtaatgggaaaaagggagggttaaatgtgggtgctgttcttattttgcccgagggattcgaattagcgccgcccgaccgtatttctcctgagttgaaagaaaagataggaaatctttcttttcagagttatcgtcccgataaaaaaaatattcttgtgataggccctgttcccggtaagaaatatagtgaaatcgtctttcccattctttcccccgatcctgctacgaagaaagacgttcatttcttaaaatatcccatatatgtagggggaaaccgaggaaggggacagatctatcctgatggtagcaagagtaacaatacggtctataatgctacgtcaacaggtatagtaagaaaaatactacgtaaagaaaaggggggatatgaaatatccatagtcgatgcatcggatggacgccaagtgattgatattataccttccgggccagaacttcttgtttcagaaggggaatcgatcaagcttgatcaaccattaacaagcaatcctaatgtgggagggtttggtcagggggatgcagaaatcgtgcttcaggatccattacgcgtccaaggccttttgttcttcttcgcatctgttattttggcacaagtttttttggttctcaaaaagaaacagtttgaaaaggttcaattgtacgaaatgaatttctaggtcccggcttaccatcaagttggtaaaaagccgcgatttattggcgattgctagaattatctatgatccattttggaaatcctttttttgtttaaactgttttttgtttgcgagatgcctggaattccttatttctatctcatgcaaaagaagagaattcaaggcaaaggcgagaacaataaaaggatttcctccttttaggagggattgctggtcttcttaatcctctattgggcacaagaaaaaggcttttttgcctttttcttgtgtcgattcttcttgtatcaaaattaagaatcatttttcttcctattcgtcaaagattactatttcttcttttctttattcgggtctgtctcttggacctcttttgcttaggttcaggcgaggtagtggacaaacagagggaaagaaaatatggcgggggacaaatttcttgtgagcaaatagaattgcttgacttgttcaattaagttcaaattcgaacttacagaatttttgcaaaaaaacgtatactcttctattgaagggtggtttttctttttaggctagttgagtagttttgattaaggttttattagtttattactctaaactaaatcaatgatttgcaggatacttcttccgtggaataaaatattggatcctcgattgaccccttctttcttgttgtttcataagagtgaatcaatttcatgggcgaagggcggggactataaatcaaccgatggattgcttcactaacaccattaacaaacaaaagaataaatagagggattctgaccatcagagcaaaggttttctctttgttatttttacaaatcgaaataggtaacccatttgtaggttatggaatagattaaagtcgcgttatattataagagtaagaattccgcgggtcctttccgctctaatcagataaaagggggtaaggacccgctaagctcctactttttcatgtttacaatctggtccctccgattactatagagatgaacccaatccagaatatgaaccgtaaaagaaaacacctattaaaccaatcacaggaataccagttacagtacctatcagccaaagaggaattcttccagtagtatcggccatttcccctactttcctccacattttatcaagtggtcatgctagagacaaaaacagtcatggatagttataaggatggtatccttccaaatgggataagagaattcttactactctctttctttctctcaattgaagaagtaattggaaaataaaacagcaagtacaaaaatgagtaataaaccccagtatagactggtacgattcaattcaacattttgttcattcgggtttgattgtgtcatagttctatagttggaatttggtttatcgttggatgaactgcattgctgatattgatcccaagaaaaaaacagtaggtacggctagtccgtgaacagccagccatcggactgtaaaaataggataggttcgatctatggtcattgagggcctcctaaaaggatctactaaattcatcgagttgttctaaagaatcaaaacggtcggttattaagggaattccttgtcggctttccgtgaaatactcgtttggccgaggacttccaaacacgtcataagctaaacccgtactgacaaataaccaacccgcaatgaatagggaaggtatagtaatgctatgaataacccagtatcgaatactggtaataatatcagcaaaagaacgttctcccgtgcttccagacatgctgagctccccaaatttttgtacattcaaaaaaggaattgattccgtaaaagatgggatcaaccagtaaatagaaaattactgatatttcatccttgtgagattgtcaattttgtaccaaaggtgtattttgagtataccgaattagtatagctatccttcctatggcacagcaatctagttttgcttggtcccgaaacataattctttttttctcttctttgttccttgtctataggtaagctatatgttattcaaggcatcaatagaaaacccccaatttttttgggtcctgcttattttcattggcttcggattagtagaataattcggaatagcggccaagatcttgggaaaatccaagttaatgatcaataggtttggataaataatttaggaaagatattctcatactgacacaatataaggacaagtatatgcgaaatctatccctttttagttaaaagttttcttcgaatccaacctttccctttaaggaatttaattggttagcataatataatatctaataaatagaaaatcgaatagtggataatctgttatgagagaaagaaaacattctttgaagaatcaagattcgtaatcaatccttgccttgtttgttggattaggtctaactttcttgactaaactgcaagcgtggaactttacgagatgaaatagggaaagacagaagatagaacttaaaaggataattgaagtgactcgtcttcgaatcaactttggttggggttcgaaaaaggaataaaaataaagtaaattcaaggaagagctttcctttttttaaggggccccttgctcggggggtcgtggaatgcttttcttctcctcttattccatatggaatacaatcagttaaaataagaaggaataggggaatattcgactgtttcaattctttatttatcttatattccaaaattctcccgaaaatccaatttcatttttcaatggggttagatgatctagttcttaatattattactttaaagaactgacagattccacaacaaatctcttgattcggaattagagactcatgtcccatctgatgaatcgattttcttttacacttctgtatctcactctatcttgttttttagtattatctaaaataaccgatgaattctgaattttccataacttaggtaagtgctttaccaacatatgtagtgtagtaaaaaaataaatggaatttaaccctttcatgcttactataactagttatttcggttttctactggctgctttaactataaccccagctctatttattggcttgaataagatacgtcttatttgaaatgaattgaatgaataagtcagaaaagaaaaatctttcttttggattcctggtattctacgactcttttccacactaattatcaattcttttcttggtcattgagattcgtggataatttagactactatttagggatagatcgtacctcttttttttatcccctcgaacaaatcgaaatgattgaagtttttctatttggaatcgtcttaggcctaattcctattactttagcgggattattcgtgactgcgtatttgcaatacagacgtggggatcagttggatctttgattgagtaatatttcttttttgattgacctcctccagaccagagaggaggtcaaattggagttgcaattcaactttgttttgttaagttattttactctgcttcgacataagatagatggaatcacgctctgtaggatttgaacctacgacatcgggttttggagacccgcgttctaccgaactgaactaagagcgctttcattcaaaaagaaaacccttttctactcctaacgtgtctcacgtacgtatagtatccacaaattcaagttatacccactttaatcgatctcctcgctactgcccataaagaagaaagaagtaataggtagggatgacaggatttgaacctgtgacattttgtacccaaaacaaacgcgctaccaagctgcgctacatcccttttccaaattgttgtataatggcattgtacacaattcctgtcttgttttccacatcgtaattttcttctctttctctatctatatagaaccttcttgtcatttcttctttttggtctcatataatcaaggaatggtatacatctaaaatcctatctaatttcacctataaaagaaagattactattccttggtaatgtataggaagaaggggtcatctttttcttttttaggggtaggaaaatctcgtctataccgttcattctatatatagaatattgattttgtttttttagttaggaatttcgcctaaacaaaagaaatacaaatgatcttgggcaagagtatctgatcatatatgtattccaataaggaaggaggattttcaatgcgggatataaaaacatatctctctgtagcgcccgtgctaagtactctatggtttggggctttagcaggtttattgatagaaatcaatcgtttattcccagatgctttgtcattcccttttttttaattctagttattgctatgcgaggaattcttcgtgacatgacgcaaattttccctttttcaatcctttttttttagtataggaaggaaaaagaaagaaaagatggattgggttgaacctcagagtcatgaaaaattcggcaaatcccattttggaaaacagaaattcaatcaaaagcggtatccaagctaagtcaggcctcagaaatcagagcatagaaagaggctgggctggctacttaaatgaaaggatttcgaagcaaaatccttgctaattcgacaaggattgtattctttaattatttctctattttttattacttaatttaagaattttaaaaattttttattcgaatggattttattcttcttcttgggattcaaaatagaagaataacagaataagtagaagaattaagttaagtcaatccaaaaaagaaaggaggttcatggccaaggggaaaggtgttagaatcagagttattttggaatgtatcagttgtgttcgaaaaggtgccaatgaggaatcgacggggatttctagatatagtactcaaaagaatcgccacaatacacccggacaattagaattaaaaaaattttgtcgttattgtcgcaagcatacgactcatgacgaaataaaaaaataggagcatcgtgtgttcgatctttccaaagaacagatttaatatatagaacatagatagaatacaaaatacaaatcaattcatttgatttcaggtagatattatttcatatgtatagagggtattcatatactatatatgaaataataatatgaatcaaataatatatggaccaaagaaagactacttcttctggatccaaaattaataaaataaagaaatccatttttttttcaaattttaaaataaagaataaatcatgtatacatctaaacaaccttttcataaatctaatccaagcaaacttttcataaatccaagcaaacttttcgtaaatccaagcaaacttttcgtaaatccaaacaaccttttcgtaggcgtcctcggattggcccgggggatcgaattgattatagaaacatgagtttaattaatcgatttattagtgaacaaggaaaaatattatcgagacgaataaatagattaaccttgaaacaacaacgattaattactcttgctataaaacaggctcgtattttatctttcttaccatttcgtaactatgagaatgagaagcaatttcaagcccagtcaatttcaataattacgggtcctagacccagaaagaatagacatattcctcaattaacgcaaaagttcaattccaatcgaaacttaagaaactccaaccagaatttaagaaacaacaatcggaacttaagttccgattgttgatgttttattcgaaagggccagacctatataaagaaagtaatccagttttgattcttgtgtttgttataagaaagaaaaatggggaagaataaatagtttttttatttattgcaacatgctcgttgattcctaccacttaatcttaatttattgtatcttcccggagttccctctccgggaattcggttttaattattcctgtatattacttttttatccatttaattgaggatctttattttattggaaatcgtgtaaagattatttggatttgatacagctacttgtgcaagcattttacgattaagaatcaattccttcttgtacagattgtgtattaatttactataactattgaatactttatatatccgcgttgctgcgtttatccgagtgatccacaaacgacgaaaatccctcttttgcctgcctctatctcgatgagaggaaacaaaagctcttcttacttgttgagtaatcattcgattaagtcttaaatgagcccctctaaagtttgaggcaaatgaacgcatttttgttcgtcgtctccgagctatatatcctcgcggaactctggtcattgaatcaaattaaccttaatgaataactaatgatttctcttcttttagccatcctttttcccattaataacaaaacgaattattccgatatataaaatattaattccaatggcttttgctactgtaaccttcccaaccacgattttttattctattctcttcagttatttcgcatagaaataacaaattctaacgatactcaaaaaaatagtgggttccatcgtttctatggttcccttttaaacggtgaggccctctctatacaccggagccctttctttcatttcatcaaaaggtattgtgaacttgtatagttcacattctttggctctacctatccattatagagtaaatagctcttttcacaataagagttatccatacagtgacggcatttaattatgaaagttggctaagtagctgaccctgttagtccgttcttttaagataaaggagcataagcctttttctttttattactatttcctccgcttaatggataaccattttctaccaatgggggaattgcttcttaatttccaatttagatgattggatttgcaccaaaggaaaccagaaattccatataccatagaaatctaggatagagaagctctatcctattcattggtaccgatcatggatacttcaaaaattgtcttatttgtttgaactcatgatctgaacgagtcgcacatacaccctagcacatgttcctcgacgctgaggacatcccttaagcgcgggcgattttctagcatttcgtattggctgtcttgcgtttctaataagttgtttaaccgttggcatgtcgtatgtatatagaaaaaaaaggattggtttagatcgatcttaacctgatgattgatcatcatgaagtatttctattttctattaaatcgcagaaaacctgaatttaggtttgaaataaatttacaagaaatccggccactaccaatccttaaacatttctggaaaccacactggatcagtatcgcagtgctcgtcaatcatttcatcccctacaatatcgacaagtccataagctttggcttcgtctgctgacataaaaacatccctttccatgtcttcggatacaacccaaaaaggcttgcctgttcttagtgcataaacccttgtgatcatttcgcgaactttgtgtaactcttccacttctagtaaaaattctggtgtccttgcccgataataagcactagcaggttggtgaagcataatcctcgcgtgagggaatgctatacgcttggtgggttcgcctccaagcagaatgaaggatgccatggacgcagccattccgaggcatattgtatatatatctggtgtcaccgtttgcatcgtatcaaaaatcgccattcctgagattagccacccgcctggggagtttataaacaaaaaaatatcgctaattccatcttctatactgagatataccatgagacctgtaatatgattcgtgacctcgcaacgaatctcttgacctaaaaaaagtgtcctttctcgatacataacattgtataagtcaacccaagtcgcttcttcatctccgggaatccggtaaggtacttttggaacaccaatgggcatattagattaatattattaaatttaagtaagaaaactacactttaatatggaaacgtaagaatggaagagaaagaaagaatccgcagtttattgtcttcatttttttttcttattctatatgaatactatagattctattaatacgtagattgaaataatacatataaggaaggtaagacagattgaataaagaaaaaggaatcggtgattggaatgataaacaaagagggatagggatctattcttcgttttttccaaataggccaagctacccattgcatattggcacttatcgagtatagaatagatctgcttctctttcttcttacgaacagaattggcttcttatttttaatggaatgaaataaatattcacgctttctgacacagaatcccctagaggggttaggtacataggatatggatagtcttttccaatgcgataaaataaagcgacatcgtgtctatttttctttgctaaaggggtatttccatgggtttgccttggtatcgtgttcatactgttgtattgaatgatccgggtcgattgctttcggtgcatataatgcacacagctttagtttctggttgggccggctcgatggctttatatgaattagcggtttttgatccctctgatcctgttctggatccaatgtggagacaaggtatgttcgtcattcccttcatgactcgtttaggaataaccaattcgtggggtggttggagtatttcaggaggaactgtaacgaatccgggtatttggagttatgaaggtgtggcaggtgcgcatattgtgttttctggcttgtgtttcttggcagctatctggcattgggtatattgggacctagaaatattctgtgatgagcggacaggaaaaccctctttggatttgcccaagatctttggaattcatttatttcttgcaggggtggcttgctttggctttggcgcatttcatgtaacgggtttgtatggtcctgggatatgggtgtccgatccttatggactaactggaaaagtacaagctgtaaatccagcgtggggtgtagaaggttttgatccttttgttccggggggaatagcttctcatcatattgctgcgggtacattgggcatattagcgggcctattccatcttagtgtccgtccgcctcaacgtctatacaaaggattacgtatgggcaatattgaaactgtactttccagtagtatcgctgctgttttttttgcagctttcgtagttgccggaactatgtggtatgggtcagcaactaccccaatcgaattatttgggcctactcgttatcagtgggatcagggatactttcagcaagaaatatatcgaagagttagcgatgggttagccgaaaatcttagtttatcagaagcttggtctaaaattcccgaaaaattagccttttatgattatattggtaataatccggcaaaggggggattattcagagcaggctcaatggacaacggggatggaatagctgttggatggttaggacatcccgtctttagagataaagaaggacgcgagctttttgtacgccgtatgcctactttttttgaaacatttccggttgttttggtagatgaagagggaattgtgagagcggacgttccttttagaagagcagaatccaaatatagtgttgaacaagtaggtgtaacggtggagttctatggtggcgaacttaatggagtaagttattctgatcctgctactgtaaaaaaatatgcgaggcgttcccaattaggggaaatttttgaattagatcgggctactttgaaatcggatggtgtttttcgcagcagtccaaggggttggttcacttttggtcatgctacctttgctttgctcttctttttcggacacatttggcatggcgctagaaccttgttccgagatgtttttgctggtattgatccagacttggatgctcaagtggaatttggaacattccaaaaagttggagatccaactacaaggagacaagcagtctgataccacattgctatggtatctttcatctctcttttttgatttgacatgggaaacatctcccatcctttctttgactctttttctttctttatctttatatgggaaaagatcccaaatgacaaatgaataggtgtggaagttataattgtaaataaaccacgatcgaatctatggaagcattggtttatacgttccttttagtttcgactttagggataatttttttcgctatcttcttccgagaaccacctaaggttccgactaaaaaaatgaaataatttcattgaagtaagaagtctcccagatggggagacttcttacttcaattagtccccgtgttcttcgaatggatctcttaattgttgagagggttgcccaaacgcggtatataaggcatacccagtaaagcttacaagtaaaccagatatggagatggcgactaaagttgctgtttccatttttatagaatttcaagattacaatggatctacgaaaagatcttgtatttacaactacaacggaatagtatacaaagtcaacaccaatgattaaatagaatttatggctacacaaaccgttgaagatagttctagacctgggccaagacgaactcgcgtaggtagtttattgaaacccttgaattcggaatatgggaaagtagctccgggttgggggactactccttttatgggggtcgcaatggctttattcgcgatattcctatctatcattttagaaatttataattcttctgttttactggacggaattttaatgaattaggtttctactaactaaaactacgaagtcattgtttttccatccaaaaaagcctttcgactttaagctatacatttctagacattctggtagttcgaccgtggaatttttttgttttggtatctctggaatatgagtgtgtgacttgttagaatggatcctattgataatacatagaaagggcctgttatctctatcaagatgattctaattcgtcggatattttttattctagtatctggaacacgaaatagatagagtggatcaagaaaaaaaatggaactatgattcatactcactattcagacctcgcaaccagactgaaaaaaattcaagtagtttttaataaaaaaagaaattttcttccttccaattttgtttgcccaaaagacaacttttttttctctcgattttgtcgagttattacacggattcaataaatgatcatcaagcggttcttattcgaagaacccttgccttttggttagcttgagactcaatcatcgtggctctagtatgaatctaaggttttaattgaactgattcataggatcgcaacaagataatttctatcagaaaactactagaattttggttttatttatttactagtaaaacaagagtaaatctgcattacgcaaaaaaaaaagaaatccaaaatagggaagagaaaagtcaagaagcctctaatgaccaacataagggaaagaaagaaagacagatgagccaacttgagattttttggcattatcatcacaaagaataagttttggatttttcttatttcatatcttcaaggcaaatcgacccaatccagtggctgatgaagttttgaacctttttttctaatatccgttgaaaatttgtgtgtttctgcttgagccgtacgagatgaaattttcatatacggttctcggagggggactcgggttagttacctatctcaataaagtatatgattggtttgaggaacgtcttgagattcaggcaattgcggatgatataactagtaaatatgttcctcctcatgtcaacatattttattgtttagggggaattacacttacttgttttctagtacaagtcgctaccggttttgctatgactttttactaccgcccaaccgttacagaggctttttcctcggttcaatacataatgaccgaggccaactttggttggttaatccgatcagttcatcgatggtcagcaagtatgatggttctaatgatgatcctgcacgtatttcgtgtgtatctcacaggtggatttaaaaaaccccgcgaattaacttgggtgacaggtgtggttttggctgtattgactgcatcgtttggtgtaactggttattctttgccttgggatcaaattggttattgggcagtcaaaattgtgacaggtgtacctgaagcgattccggtaataggatcgcctttagtggagttattacgtggaagtgctagtgtgggccaatccactttgactcgtttttatagtttacatacctttgtactgcctctgcttactgccgtatttatgttaatgcactttccaatgatacgtaagcaaggtatttcgggtcctttatagggaagccatatcatagagaaagataattctaattttcatatatcatatcgggtaggttgtggtatttcattgctacaaacatgggttattgtaaaataagacatgtcatttggatacttttcttcaactccgaagtattttgatacaaatagttgaagttcattttatgaaagaaaataaggcggattatgggagtgtgtgacttgaattattgatttggccatgcagataaagaattggatctgccacattagaattcacaaccaaaggtgtctccgcatccaatcaacacgtaagtcccctatctaggaaggataggctggttcacttgaggagaatattttctatgatcataccccaaccatgtcatccatgaacaggctccgtaagatcccatagagtagaaatagaataagtcatgtgacatgatccaattctctatttattacacttactttttttattatagtatggaaatgcattcattttctttgcatcgattgcgatccgcaatactatcggagtaaaagaaggtatctaaagaagaacgtaggctagactttttgattttttattagtaacaagtaaatactttgtttggacgtaagaaacttgcgatattgaggggataaacaccaactaatcaagagacatgagacaatccacaaagcaattgatcatgatcaaatttgcaagccaacttggatattgagcatttacccataagaataagattcttttcaataagtagttgtaggtgcaacttcggaaaagagaatctgataaagcttttcttacctagagtcattgagtcattatataccttattctattatggatcttccacggtcttttttctttcattcttgctcgagccggatgatgaaaaattctcatgtccggttcctttgggggatggatcctaaagaattcacctatcccaataacaaagaaacctgacttaaatgatcctgtattaagagcaaaattagctaaagggatgggacataattattacggggaacctgcgtggcccaacgatcttttatatatttttccagtagtaattctaggtactattgcatgtaatgtaggtttagcggttctcgagccgtcaatgattggtgaaccggcggatccgtttgcaactcctctggaaatattacccgagtggtacttctttcccgtctttcaaatactccgtacagtacccaataagttattgggcgttctcttaatggtttctgtgccaacgggcttattgacagtaccctttctagagaatgtcaataaattccaaaatccatttcgtcgcccagtagctacgaccgtttttttaatcggtactgcagtagctctttggttaggtattggagcaacattacccattgataaatccttaactttaggtcttttttagggatttttcaggttgattcattcaaccgtgaagtaccgtgcataggtatctaggaaatagttacttccaagtgaatcttccctagatacctaaaatccattttattatgatccatttcgcgaaaatctagattgtgccaaagatgctaaattgttttctttttctttttattctaactcgaaaaagaagaagaggaaaaaattgcaatggatttaaaacgagaacttattcttaggtaaatcgattgggagatgcttctctagagtgtcccatatctgttttccatcttccatacgaaaactgtcaattctcataagatcttcttcagtcttactcaaaaggtccaatagtgtatgtatattggcccttttgagacaattatacgttctagaaggcaattctaattgatcaataaaaatacaattcaatggaattccttttttgtttttctttagattagttaatcttttttgaaaggttaaaaggggtggagtaaacttgtttttattttcttcgaaactagtgccctcttcctccgcgtgtagaaaaggaagaaataaatcaatcaaattacgagaagcctcataaagcgcttccttaggggttaaacttccattcgtccatatttctagaaaaagtatctcgtgtttttcatttccattcccacaagaaaaaatactataattcacatttcgaacaggcatggatacagcatctatgggataacttccatcttgagagttctttctgagttccgtgtgatatccgcgatctctcttgatctgtaactcaatacagaaatcaatgggctctgtcaagttagctataggttgtgccgtatcaacgatctctacggaaggtggtaagatgatatcttgagcagttatgtatctaggacctttgacgcaaattgatgcgtctctaactccatagagattacttctcaatacaatttctttcaaatttagtaaaatttcttgcacggattcttcaataccagctattgtagaatattcgtgtggcacgctcccaaattttgcacgtgtgatacatgttccttctatttctccaagtaaagctcttcgcaaggcaataccgacggtatccgcttgaccttttctaagcggggacaaaatgaaacgaccataataaagacgcttactatctactcttgattcaacacacttccactgtagtgtttgagtggatcctgctacctcctctcgaaccataatagactagtattattatttgatcattgaatcgtttatttctcttgaaagcattttaattcttttacagacgtctttttttaggaggtcgacatccattatgcggcataggtgttacatcgcgtatacaacttaatcgtacaccacttttagcaatggctcgtaatgcggcatctcttccactaccagcaccctttaccataacttctgctcgttgcaaacccactgtacgaatagcatctactgctgttctttgaccagcatagggtgatgcttttcttgagcttttgaatccacaagtacccgcggaggaccagaaaaccacccgaccttgcgggtctgtaacagttataatggtattgttgaaactagcttgaacatgaataactccttttgttattctacgtgcacttttccgtaaactaaaacgcgcattcctacgcaaaccaatacgcactctcctacgtgaaccaatttttggtatagcttttgtcatattttattatctcataaatatgagttagaaataacaaaaagaaaaaaagatacaaagatatccgtttcagggtaaaatatatcctttactttaattattaattattttatttggaatttggacgtttccgcgggtactttttttactttttagaaagtaaagttctttttcgaaagattacccctgcctttgtttatgcttcggattggaacaaatgactctaattcgtccacgcctacgaatcagtcgacattttgtacaaattttacgaacggaagctcttattttcatatttccgtattcctttcttaaactatgaatctaatctttgggaaaaaataagtctcttcgcttgaattttggaactttgaatttattaccctagaaaaaagaaaaacctaatcctttgaatctttggtatccttcaaatcttcggtatccttcgagtcttcggtacgcttcgaatccttatggggaagtctataaattatacgtcctttgcttgaatcataacgacttacttcaattttgaccctatcccccatcagtattcgtatagaactagaccggatctttcctgaaatatagcccaggatgatggtgtcattctctaggcgaacgcggaacattccgttgggtagggcttccgtaactaaaccttcgaaagtgacttttgcttctctcgggttttttttttctctcctattttttttttctgtcatattttttttctcctatttttctattttgattttcaaataaaaatacaacgtttttttttatttgaaaaataggaagttcgagatagaattcgagtactataggaggggcgattaccatatataacataagacttctcccccaattctgtttagtcgagcttctcgatctgtcattatacctcgagaagtagaaagaatagcaattcccattccgcccaaaactttaggaattcctggatagttggcataaattcgtaagccgggtcggctgatacgctttaaaaaggttctagttctatatattccttttctagtctttctcttttgatgtcgcaaagttgaaaccaagaaatatctgttactttcctgatgtttccgaacactttcaataaaaccctctcgtagaagtattttaacaatgttttcggtaatatttgtagatactactcgaactgttccttttttattcatgtccgcgtttcttatagaggttagtaaatcagcaatagtgtccttgcccataagactctaattctaggttcctcctaatttttctataatcaacatgttttcttttttttcttttacttttggattttaaagcatatacgtgagacataatctactaattttttctttgatctatatctcgcctactagtatttataatacttcaggagctaatgaaactattttagtaaaattcaattctctcaattcctcggcgatcgcgccaaaaactcgagttccttttggatttcctttttgatcaatgataaccgctgcattgtcatcatagcgtattattataccgtcttcgcatttgaactctttacatgtacgtacaattacagctcgaattacttcggatctttctagaggcatttggggcactgcgtctttgattacagcaacaataacatcaccaatacgagcatatcgctgattactagcagctcctatgactcgaatacacatcaattttcgagctccactgttatctgctacatttaaaagggtctgaggttgaatcatattattttgatttcaatttgttatttctatgcaaaaggatgaaagaaatattgtctttccagaaaaaaaaccaggttttttttatcttcaatactccttttttgggatgctatatctctaatcgaagaaattgacttcgtatgggcattttactggcagctatggagatagctgctctagctacagtttcggatactccgcccatttcataaagtattcgatctggtttaacaacggctacccaatattcgggggatccctttcctgagcccatacgtgtttccgtgggtcttagtgtaaccggtttgtcgggaaatatacgtacccatatttttccaccacgacgtgcatatcgtgtcattgctcttcgtcctgcttctatctgtctcgacgtgatccaagcgggttcaagtgcttgcagagcatatctaccaaaacaaatacgattgcctcggcaggattttcccttcattcttcctctatgttgtttacgaaatctggttcttttggggttatagtcgatggttctttcttagttccatctctactgcaaaactggacatgagagtttcttctcatccagctcctcgcgaatgaaatgagaaagcgtgcaaatttctctaattccataatattttggaatattatggatagatgcacattaatagataatagaaaaagttagggtttttttaatattgaatttgttaaaatagaaaaatatatagtcaagaaagaagatctagaatatatctagatgtgtgtgtctatttatctatattctatatttatagataatgtaatctttcttaaaaaaaaatctccttattttgactcttattgaatcgcgggaaagtattctaattcaataaagatttcgcgggcgaatatttactctttcctgtcttatttgttaatttataaccttaccaaataaggcaatttttttggtttgttccgccatcccacccaatgaagtcttaggattcttttcaataaaatcctatgcagtcataggttctgtcgttcccactacttctcctttaatggttaggtctgaatcccacaatggagctttccaaaaatttctttccgagtcaattttctcagttttattaacccgggccgctctttattttattattgcttaaaatttctattttttgtttcaagttacgatttcgaattctctgttatttttattatattgatgctttatcacattgccttttatgatgtaactcatagaccatacatattggaatcctatatctttcttattcttcttccttctttctatcatccctccttttatccacatccctttagttttgcttcacaacctagaatccgttttcttttttagagaaaaaattgcagttgctacaactatatgatagatctactcatttatgatagatgtatttattcatatagtgactgtttcttagttaggatctcgacaatacgaagcaataggttggttattagttaattttctataattactaagttttttctttttctatttatagtagggttcagtcaattttttttgaatctccatttttgactctaaagaaaaaactaacgagtcacacactaagcatagcaattatattaaaagatttatcaattttcattaaatcttatagaaagaggtagaatttcttctttttttcagggatttcaggaaaaataaggctcttgtcattttttattctatcactgaacagaatgggaagacaaggctagttattcttcgtctacgaatatccaaatttttacacctaatactccatagatagttcgaattggatagcagcaataatcaattttagcgcgaattgtttggaggggaagtctaccctttttgatgcattcggcacgtgcaatttctttccctgcgagacgacctgcaatttttacttttaccccccttatatctgcttttttagttaattcaatggcttttttcattgcctttcggaatgaaactctattttttaattggaaagctatatattctgcaagaatgttaggttgtctataaggttctttaactttttcaatagcaatattaagtctctggtttacagaattaacttccttttgtagatctttctctaattcttcgattgctccttttttctttaataaattggggaatccaatatggattatgatgtggatcgtatcgatttctttttgaatttctatacgtgtaattacttcagaacttgagcctgagtccatttttctattatgtgtaattacttcggaacttgagtctgattctatttttctattcgagccttttttcctattcttttgtatatagttcttgatacaattccgtatttttttatcttcctgtagaccttcagaataattttttggttgtgcgaaccaaaaggaatggtgattttgggttgtaccaagtctgaaaccgagtggatttattttttgtcccatatttttctattctattttttttactgggaatcgaaatctaagatggatctaaagattatttagatttctttactatatttagtacaattgttatatgacacatggttttttttatgggagaactacgtcctcgagctcgaggtctgaattttttcatgatagtactcctactgacttcggctttagtgatgaataaattcgctttgtcgaaatccctataatgagtagcatttgctgctgccgaataaaccaactttaggatgggataagatgctcgataaggcatgaggttcagtatcataacagtttcctcgtagtaacgccagcgaatctcatcaagaactctttgtgctttgaaaacagacatatggatgcgtttttgtgctttgaaaacccgttcgaacttaagtagacgatcggttggaactttccttgcgagtttccttagcccactcttcttcttctttatcctaggggtatactttaccagtttgaaacttgtcataaataaggttattccccgcctttttttttattttgaatctttctattctgaattcagttaacgacgagatttagtatcttttcttgcactttcataactcgtgaaatgccgagtaggcacgaattcccccaatttgcgacctaccataggatttgttatgtaaataggtatatgttcctttccattatgaatcgcgattgtatggccaaccattgcgggtagaatgctagatgcccgggaccacgttactattgtttctttctcctccttcatattgaccttttcgatttttgccaataaatgatgagctacaaaaggattcgttttttttcgtgtcacagctgattactccttttttccattttaaagagtggcattctatgtccaatatctcgatcgaagtatggaggtcagaataaatagaataatgatgaatggaaaaaagagaaaaatcctttagctggataaggggcggatgtagccaagtggatcaaggcagtggattgtgaatccaccatgcgcgggttcaattcccgtcgttcgcccatcgcattattgcaaattccaaaaatgcaattttccatattcctagttacgtatttacttacggcgacgaagaataaaactatcactatattttttccttttcctagttcttcttccaagcgcaggataaccccaaggggttgtgggtttttttctaccaatgggggctttcccttcaccgcccccatgggggtggtccacagggttcataactacccctcttactacggggcgtttacctagccaacacttagatccggctctacccaaacttttttggttcaccccaacattacccacttgtccgactgttgctaagcaattttgggataccaaacggacctccccagatggtaatcttaaagtggccgatttaccctcttttgcaatcagtttcgctacagcacctgctgctctagctaattgcccaccccttccacgtgtgatttctatgttatgtatggccgtgcctaagggcatatcggttgaagtagattcttcttttctctcaaaaaaccccttcccaaactgtacaagcttcttccaaagcatacagctttctagatgtatatgacgatctctagacagatggatcttatatgaatcgtatgatgaagtaccacatgagtggatatataggaaaggaatccaaatctgccgaatcgctcatgttatgatcttctacatcctaggtctccgcgttccgtcatctggcttatgttcttcatgtagcattcagatcgaatgactctatgaaattacgtcgatacttccacatattatgggtaacgtaggagacatccctattttccccggggggtcttaattaccactgcttagctttcaattcgcctctgaccatcaaattaaatgtgaataacccgtcctcctctctttgaaacaaggggcgcttccggttctgtgcgtgcttcaaacaattttgtcttctccatattaccatatctctagagtcaataattttctatgaggaactactgaactcaatcacttgctgccgttactcaacagttttctgttgaggtctatcccgtagaggtagtcaaattggatcagtgatcgatttctaggtttcgtcgtaaacctaattggttacttccaattacgtaaatcaatagttcaaaccgcactcaaaggtagggcatttcccattgatataggaacttttgtaccagaaacaatagtatctccaattatagcccctctgggatgtaaaatatatctcttctcaccatccccatagtgtatgagacaaatgtatgcatttcgattagggtcgtattctatggttacgattctaccagatatgtctttttgattccgtcgaaaatcgattttacggtataggcgcttatgacctccccctctatgccttgcggtaatgattcctctggaattacgacctttaccacaacggtgccgtccatggatcaaattatttcgtggattggatttcacttgcctgtctacggttcccttgcgtgtgctcgggataggtgttttgtataaatgtttcgccgtattattaagtattctcctttagtttttttctctatctagaagtggaatagaataacccggttgaagggtaatgatcatacgtctgtaatgcattgtatgtcccagaataggtcccattcttctaccctttccgggtagtcgatggctattcacagctactaccttaacaccaaagaagagttcgacccaatgctttatttctgtcttagtgaatcccgattcgacattaaaagtatattgattctttcccaataaacgaagacttttttctgtaaatactgcgtatttgattccatccataaatcgactttccctcctatgctctgagttccagtatcgataagaattcgagttcttattgttcttatgttatggtatgaatataccataccaattcgttatgtatggatgatggatgagattccatggatagagagccagttccaatagacttatggaacgttcccgttcgcgtgcatccagcaggaattgaacccgcaaatttaccaattatgagttgggcgctttaaccattcagccatggatgcttaacagggatcatcgtacatcgtaaataaccaattttcatatagaaagacatatcatagaaaaatgaaatcgaaaatattcggagatgactatgaaaacacctctctggatcctcgaattgaaagagagattgagagggatcaagaatcctaattctcgctatttggaatggatccaattctattgagtctgactcatagtgatcatttctctttagcaaagaatgaccttggttatcaaaggattgaacaaccgggatccatttacttatgatacctagttgacattgataacaaggatctaatgaattatgagtttaatagatcctctttagcagaaagacgtatattccttgctcattatcagacaatcacttattcccaaacctcgtgtggggctaatcgttttcatttaccatctcatggaaaacccttttcgttccgcttagccctatcgggtattttagtgataggttctataggaactggacgatcctatttggtcaaatacctaacgaaaaattcctattttcctttcattaaggtacgagggcttcttattccacaagaacgaaagcaccttttcattctttcatatactaggggtttttacttggaaaagacaatgttccatactaaaggattcgggtccataaccacgagttccagtgcactagatcttgtagcacttagcaacgaggccctatccattagtattccacataagaaatccattatagaaactaatacaattagattggctcttcatagacaaacttggggtttgcgagccaaggtaagaccggctcgggatcatgggacccttttctatcagataggaggggctcttgtacaaaatagacttctaagtaataaccccatagaatctatctatataaagataaagaggcaatcgtgtcaggaagcgggtttttctttggccaaagggtacttcgaacttggaacgagcatgaagagattaacgagacttctttctcttttgagtttttctggcggaccggtcgcgcaagatctttggtcttcccccggaaccgatgaaaaaaagtgggtcgcttcttatggactcgctcagaatgattcttctctatctatagttcatggcctattagaagtagaaggtgctctggtgcaatccttaccgacagaaaaagattgcagtcaggttgataataatcgagtgccattacttcgtcggtccgaaccaaggaatccgttagaaatgttttgaaatggatattgttctctctttgatcagggattgctatatgaaaagaagtggagtttgaaaaagggaacggaatggtcaaaccggaactgctagaggaacgaattttcaatagcataacttgggctcctagaatatggcgcccttgggacaatctatttgattgcagggttttgttccgaagcaaagatatccgcggaggccggttcgttcgtcctattctgatattcaggaccaagaggtactggattctctttcggataggccctgaaaggagaagaaaggctgaaatgccaacggacctctgtctattctctaattcacccgatccgatagtacccgtttttggaacgtccagtgccaaagtcactgaatgggtaagtcaccaatccaatccctttgacaaatcgggtgtcatattagatatcatattctatatatatagaaatatcatagaatagacatatagaatttttggtcgggaaattcgaatgaatcattgagtgaaaaaggagcaaagaatgacaaaagacgagactctactagtcttcactcttgtggtttcctcggtttctgttttcttattcgggatcttgcttttcatggttctcatctctgcaactcgcgattttcgcgagagaaccaaatccaagttggtgaagatcatgatttgggctggcatagtagttattacctttgcaattgcggttcgaatctatccgatctttatctttttgctcaaagaacgaataaaaccccttgtcgaagccctttatgataagcttccctggatctgggaagtttctctttcacggtattgggatcgtttgatcgatttccttgatcgctacttatgggcgtgcgctcaaaggatacaaacaggaattcgcaaacaaaaaggggaattcgtagtcactttttcctgtcgcgtaaaaaaaaggctttacgcgagagcaatagaggttgggatacatctatctcttctgagcaacctcttttggattcttaagaccacccttgcagtaggataccgtctgctttgggttctttattatctccttccagggatttttaggatcgttcaggctatatttagtctattttggcttttactgtctacttttctcagggagatggttaaggacctcagaagatagaggagagcgccaggcgcagatttccggaatacttctacggggaatgctcattcaatgagcattctccatattatgccttgaagaggactcgaacctccacgctctttagcacgagattttgagtctcgcgtgtctaccatttcaccatcaaggcatcttgaaagtgaatcgtattccatgaatatgatatctatctaatgtgatatattccatatatgacaaaggtggagtcttggagtatttcgatcgatcggtcatataggcctgagtcagacatcaaatagcttcgatttgcattatccgtagaacaccttatatgtatcaaaatcgatatcaaaatcaaaaagatgtacaatccaatttctcgattcaatagaagcccaaagaggtgcatatggtacccaaataaggataggatagatatgtcaaaagcaggtctgattacacctattcctaatcctaaatagaatgtaagggcgtagggatttctatgtaaacagagtatcctatttccataggctcgaatgaccccttctcataataagaatgtgcacggtctggtccggtatggaatgaacttataatctgatgatcgagtcgattccatgattataagttcataaccctagcgcccattcccattttgggcggaacagatctactaattcttttattccagttagtaagagggatcttgaactaagaaatagacctagcagctaaaagagggtatcctgagcaattgcaagaatggggttcattgatattcctggtatagtagatgctatcacacatacagtcatactcaattcgatggaattgtttgatcttaaaggggatcttctataatttcgcacataaggggttatttcttggtttcgtccagtcattaataacttgattatttttagataatagtagatagaaagaacgctcgtaaggagtcctattgaaaccaagaaatataggcctgcttgccatccacaccagaatagatagagttttccgaagaaacccgctagtggaggaaggcctcctagggataagagacatagggctaaagagagagccaaaaaaggatctttcgtgtataatcctgcataatctcgaatgttatcagttccggtacgtagaccaaataatacaatgcaagcaaaagttcctagattcatggagatatagaacagcatataagttatcatgcttgcatatccatcatttgagtctccaacaattattccaataattacatatccgatttgccctatggacgaatatgcaagcatacgtttcatgcttgtttgagtaatagcaaggagattccccaatatcatgctaagaatagctaggatttccagaagaagatgccattcgtttgatgagaaataaaaaggaatatcgagaattcgcgtggctgaagctgaagcagctactttcgaagtaacagaaagaaaagcaacgactggagtgggggagtcagagtcgaaaagaggattcctcgcttctttctctcatgcaaaaccgtgcatgagactttcatctcgcacggctcctaagtgataaaagaaagaagaactcgtcttctttcttttttgattaccttcctcgcgtatgtataagacccaatccattctttttcgaaatcgatttcgaaaaagaactactaatccttaacttttcgaggaatccttcatcagtggttgtgaatgactgactttttcaatcctttcgactttggttccgtaggagcaagtcagaaaggttgagaaatagaaccatctgatttgattcgttcccaatagccatgagatgattatcttagggtgatccttttgtcaacggatgctcctattacactcgtagtctctgaaggatgagaacccactatgtagcatctacattgataattcaagcattgtatacgtcattagtccgattctttgtaggaactacccgtaataacgagcttgcaaaatggatctgtttatcataaagagattcgttgttcctgaccctgcttcaccttaattgttatttgaacaaaaagatcacaataaacttttggtaaaagttctgtcttggtcggagtggggatagcatttctcttctgcatgtctatggagttttgcaaaacccaaacacctcagagatagatatagaggtaggaatttgtcgaacgaaccacactccttcgtagacgtcaggagtccattgatgaaaaggggctggggaaagcttgaacccaagtcctacagtgatggatataagcgcaattgaaattcctggggagttatacatttgtgtattgataagaccgttcacaatttcttgaagctcgatctcccccccagatgaaccatatagccaagagaaaccatgaaccagaatagaagagcttgccccacccatgagtaaatatttcatagtagcctcattagaccgtagatctctcttggtatatccagacaataggtaggaacataaactgaaacattctggagctacaaagatagttattaaatcgttagcaccacataaaaacattccccctagagtagctgttaatacgaataacagaaactctgttatagccatttctgtacattcaatgtactctacggatagaggaatacataaagttgaacataataaaataagaaattgaaagatttcgttgaaattgttcgtttggaaatttcccgaaaagctaattataggttcttctctccatcggaacaatagggccgttatgcttattactaaacttgttgaagagatgaaatagaaccaaggtctatctttttgatcagaggttgaatcgatcatcagaagaagaattaggccaaaaattaggatacattctgggaaaatgaaacttccatggaagagaagcaaatgaaacgctttcataaaaattctcgtagaatcgagaatgaagttttcattctgtacatgccagatcatgaattagtaactgcatccaatctccgaaaagtcccgattgtttcgatttttggaatgggatatttacggaatccccatgaataggatcaaaccttattccatgctatttccataagattcctctttcttattcttaagcaagcccccgagagggcttagttgatcatgatttctgttttctctttcttttcctttttgtttgtttcgagaaagatatcgtccgattctccttctattgattcttttccgatcgagatgtatggatccatgtgtctacatacctagattctgttcatggattaacgaaaatgtgcaagagctctatttgcctctgccattctatgagtcgcttcctttttgcgtatggcacccccactccctttggcagcatctactaattcggaacttaatttgaaagccatatttcgacccggacgcttttgggatgcttctaataaccaacgaatggcaagtgctcttccttgtttagatcctatttcaatcggaactttccgcgtcgatccttttttattacgtcttgtttttactcctatattgggagttactctacgtattgcttgacgtaaaaccaatagtggatttgtttctgtcttttgttgaatctttttcacggctcgatagagaatttgataagccaatgatttttttccgtctttcataatacggttaaccaccatgttaactaatcgattacgaaaaattggatcggattttgcagttcttttttctgcagtacctcgacgtgacatgagcgtgaaagaggttcaagaatccgttttctttttataagggctaaaaacgaatcacttatttttttggctttttgaccccatattgtagggtggatctcgaaagataggaaagatctccctccaagccgtacatacgactttcatcgaatacggctttccacagaattctatagggatctatgagatcgagtatggaattctgtttactcactttaaattgagtatccgtttccctccttttccccctaggatcggaaatcctgtattttccatatccatacgatcgagtccttaggtttccgaaatagtgtaatggaaaaagaagtgcttcgaatcattgctatttgactcggacctgttctgaaaaagtcgaggtatttcgaattgtttgttgacacggacaaagtaagggaaaacctctgaaagaatttccatattgaccttggacatataagagttccgaatcgaatctctttagaaagaagatcttttgtctcatggtagcctgctccagtccccttacgaaactttcgttattgggttagccatacacttcacatgtttctagcgattcacatggcatcatcaaatgatacaagtcttggataagaatctacaacgcactagaacgcccttgttgacgattctttactgcgacagcatctagggttcctcgaataatgcgatatctcacaccgggtaaatccttaacccttcctcctcttactaatactacagaatgttcttgtaaattatggccaatacctggtatataagcagtgatttcaaatccagaggttaatcgtactctggcaactttacgtaaggcagagttgggttttttggggttgatagtggaaaagtcgacagataagtcacccttactgtccctctacagaaccgtacatgagattttcacctcatacggctcctcgttcaattctttcgaagggatccttttcctcgttcgagagtctccgcccttcttccactccgtcccgaagactaactaagaccaatggagtcacgttttcatgttctaattgaacactttccatttatgattaaaggagaagattgttcttttaccaaacatatgcggatcaaatcacgtcttataataagaagaaatctttctcggtatcaatccccttgcccctcattctttgagaatcagaaggatccttttcgagtttccatttcttcatttggaatctgggctcttctatcttcgacttatttttttggctttattctttatttatttcatttcgatttttccctcttcctctatccctatcctctaggtacagcgtttgcatcaatagagaaccttttcctctgtatgaatcgatattattccattccaatttattcccgaaacttcccaagaaaaatcccgaattggatccaaaattgacgggttaatgtgagcttatccatgcggttaggcactcttcaaataggaatccattttctaactggctttcgtgctttggtgagtcgtccgagatcctttcgatgacctatgttgtgttgaggggatatctatatgatccgatcgattgcataagacccgcggtagcaatagaacggggaaagtatacagaaaagacagttcttttcaatttcgattatctatatattagttcgtttctatttctagatatctatttctatatattagtattagttagtagtactattctattagttagcgatcccggctctgtgagttctttcttccgtgatgaactgtcggcaccagtcctacattttttctctgtggaccgaggagaaagggggttcagcaggaagaggattgtaccatgagagaagcacagaggtcaacccgcttcaaatatggaacatggattctggcaatgcaacggagttgggtcctcatatcgatccgaatgaatcagtctttctacagaggtcaatctttgcctattaggcaagaggatagcaagttcgaaattctgtctcgataggacatggatttctattcctatgaaattcataaatgaaaatgaagtagttaatgggagggctaccattatcctttttcttgtatgtgttcctaagagaaggaatttgtccatttcatgtttcgaggtctcaaaaaaagggcgtggaaacagatagaaactcttgaatggaaattgaaaagaaatgtagccccagttccttcggaaatggtaagatctttggcgcaagaagaaggggcgacccgtatcatctttacttggttctgcttcccctctttttttaagaataccgagtcgggttcttctcctaccagtatcgaatagaacatgctgaacaagatcttcttcatggaaacctgctcgatttagatcgggaaaatcgtacagattttatgaaaccatgtgctatggctcgaatccatagtcaatcctactttcgataggaccggttgacaattgaatccaatttttcccattatttgactatccataatagtgcggaaagaaagcccggaggaagagtggccttgagtttctcgcccctttgccttaggattcgttaattctctttctcgatgggacggggaagggatataactcagcggtagagtgtcaccttgacgtggtggaagtcatcagttcgagcctgattatccctaaacccaatgtgagttttttctattttgacttactcccccgccacgatcgaacgggaatgtataagaggcttgtgggattgacgtgatagggtagggttggctatactgctggtggcgaactccaggctaataatctgaagcgcatggatacaagttatccttggaaggaaagacaattccgaatccgctttgtctacgaataaggaagctataagtaatgcaactatgaatctcatggagagttcgatcctggctcaggatgaacgctggcggcatgcttaacacatgcaagtcgaacgggaagtggtgtttccagtggcgaacgggtgagtaacgcgtaagaacctgcccttgggaggggaacaacaactggaaacggttgctaataccccgtaggctgaggagcaaaaggagaaatccgcccaaggaggggctcgcgtctgattagctagttggtgaggcaatagcttaccaaggcgatgatcagtagctggtccgagaggatgatcagccacactgggactgagacacggcccagactcctacgggaggcagcagtggggaattttccgcaatgggcgaaagcctgacggagcaatgccgcgtggaggtggaaggcctacgggtcgtcaacttcttttctcggagaagaaacaatgacggtatctgaggaataagcatcggctaactctgtgccagcagccgcggtaagacagaggatgcaagcgttatccggaatgattgggcgtaaagcgtctgtaggtggcttttcaagtccgccgtcaaatcccagggctcaaccctggacaggcggtggaaactaccaagctggagtacggtaggggcagagggaatttccggtggagcggtgaaatgcattgagatcggaaagaacaccaacggcgaaagcactctgctgggccgacactgacactgagagacgaaagctaggggagcaaatgggattagagaccccagtagtcctagccgtaaacgatggatactaggtgctgtgcgactcgacccgtgcagtgctgtagctaacgcgttaagtatcccgcctggggagtacgttcgcaagaatgaaactcaaaggaattgacgggggcccgcacaagcggtggagcatgtggtttaattcgatgcaaagcgaagaaccttaccagggcttgacatgccgcgaatcctcttgaaagagaggggtgccctcgggaacgcggacacaggtggtgcatggctgtcgtcagctcgtgccgtaaggtgttgggttaagtctcgcaacgagcgcaaccctcgtgtttagttgccactatgagtttggaaccctgaacagaccgccggtgttaagccggaggaaggagaggatgaggccaagtcatcatgccccttatgccctgggcgacacacgtgctacaatgggcgggacaaagggtcgcgatctcgcgagggtgagctaactccaaaaacccgtcctcagttcggattgcaggctgcaactcgcctgcatgaagcaggaatcgctagtaatcgccggtcagccatacggcggtgaatccgttcccgggccttgtacacaccgcccgtcacactataggagctggccatgtttgaagtcattacccttaaccgtaaggagggggatgcctaaggctaggcttgcgactggagtgaagtcgtaacaaggtagccgtactggaaggtgcggctggatcacctccttttcagggagagctaatgcttatgcttattgggtattttggtttgacactgcttcacgcccaaaaagaaggcagctacgtctgagctaaacttggatatggaagtcttctttcgtttagggtgaagtaagaccaagctcatgagcttattatcctaggtcggaacaaattagttgatagtgataggatcccctttttgacgtccccatgtcccccccgtgtggtatggcggcatggggatgtcaaaaggaaagggatggagtttttctcgcttttggcgtagcaggcctcccaaagggaggcccgcgcgacgggctattagctcagtggtagagcgcgcccctgataattgcgtcgttgtgcctgggctgtgagggctctcagccacatggatagttcaatgtgctcatcagcgcctgacccgaagatgtggatcatccaaggcacattagcatggcgtactcctcctgtttgaatcggagtttgaaaccaaacaaacttctcctcaggaggatagatggggcgattcaggtgagatcccatgtagatctaactttctattcactcgtgggatccgggcggtccggggggggccaccacggctcctctcttctcgagaatccatacatcccttatcagtgtatggagagctatctctcgagcacaggttgaggttcgtcctcaatgggaaaatggagcacctaacaacgcatcttcacagaccaagaactacgagatcacccctttcattctggggtgacggagggatcgtaccattcgagcctttttttcatgcttttcccggcggtctggagaaagcagcaatcaataggacttccctaatcctcccttcctgaaaggaagaacgtgaaattctttttcctttccgcagggaccaggagattggatctagccataagaggaatgcttggtataaataagccgcttattggtcttcgaccccctaagtcactacgagcgcccccgatcagtgcaatgggatgtggctatttatctatctcttgactcgaaatgggagcagagcaggtttgaaaaaggatcttagagtgtctagggttgggccaggagggtctcttaacgccttcctttttctgcccatcagagttatttcccaaggacttgccatggtaagggggagaagggggaagaagcacacttgaagagcgcagtacaacggggagttgtatgctgcgttcgggaaggatgaatcgctcccgaaaaggagtctattgattctctcccaattggttggatcgtaggggcgatgatttacttcacgggcgaggtctctggttcaagtccaggatggcccagctgcgccagggaaaagaatagaagaagcatctgactctttcatgcatactccacttggctcgggggggatatagctcagttggtagagctccgctcttgcaattgggtcgttgcgattacgggttggctgtctaattgtccaggcggtaatgatagtatcttgtacctgaaccggtggctcactttttctaagtaatggggaagaggactgaaacatgccactgaaagactctactgagacaaaaagatgggctgtcaaaaaggtagaggaggtaggatgggcagttggtcagatctagtatggatcgtacatggacgatagttggagtcggcggctctcctaggcttccctcatctgggatccctggggaagaggatcaagttggcccttgcgaatagcttgatgcactatctcccttcaaccctttgagcgaaatgtggcaaaaggaaggaaaatccatggaccgaccccattgtctccaccccgtaggaactacgagatcaccccaaggacgccttcggcgtccaggggtcacggaccgaccatagaccctgttcaataagtggaacacattagccgtccgctctccggttgggcagtaagggtcggagaagggcaatcactcgttcttaaaaccagcattcttaagtttaagatcaaagagtcgggcggaaaaaggggagagctccccgttcctggttctcctgtagctggattccccggaaccacaagaatccttagaatgggattccaactcagcaccttttgttttgagattttgagaagagttgctctttggagagcacagtacgatgaaagttgtaagctgtgttcgggggggagttattgtctatcgttggcctctatggtagaacccgtcggggaggcctgagaggcggtggtttaccctgtggcggatgtcagcggttcgagtccgcttatctccagcccgtgaacttagcggatactatgatagcaccgaattttgccaattcggcagttcgatctatgatttcgcattcatggacgttgataagatccttccatttagtagcaccttaggatggcatagccttaacgttaatggcgaggttcaaaagaggaaaggcttgcggtggatacctaggcacccagagacgaggaagggcgtagcaagcgacgaaatgcttcggggagttgaaaataagcatagatccggagattcccaaataggtcaaccttttaaactgcctgctgaatccatgagcaggcaagagacaacctggcgaactgaaacatcttagtagccagaggaaaagaaagcaaaagcgattcccgtagtagcggcgagcgaaatgggagcagcctaaaccgtgaaaacggggttgtgggagagcaatacaagcgttgtgctgctaggcgaagcggttgagtgccgcaccctagatggctaaagtccagtagccgaaagcatcactagcttacgctctgacccgagtagcatggggcacgtggaatcccgtgtgaatcagcaaggaccaccttgcaaggctaaatactcctgggtgaccgatagcgaagtagtaccgtgagggaaaggtgaaaagaacccccagtgggtagtgaaatagaacgtgaaaccgtgctgagctcccaagcagtgggaggggaaagtgatctctgaccgcgtgcctgttgaagaatgagccggcgactcataggcagtggcttggttaagggaacggaacccaccggagccgtagcgaaagcgagtcttcatagggcgattgtcactgcttatggacccgaacctgggtgatctatccatgaccaggatgaagcttggatgaaactaagcagaggtccgaaccgactgatgttgaagaatcagcggatgagttgtggttaggggtgaaatgccactcgaacccagagctagctggttctccccgaaatgcgttgaggcgcagcagttgactggacatctaggggtaaagcactgtttcggtgcgggctgcgcgagcggtaccaaatcgaggcaaactctgaatactagatatgacccaaaaataacaggggtcaaggtcggccagtgagacgatgggggataagcttcatcgtcgagagggaaacagcccggatcaccagctaaggcccctaaatgaccgctcagtgataaaggaggtgggggtgcaaagacagccaggaggtttgcctagaagcagccaccctttaaagagtgcgtaatagctcactgatcgagcgcccttgcgctgaagatgaacggggctaagcgatctgccgaagctgtgggatgtcaaaatgcatcggtaggggagcgttccgccttagatggaagcaaacgcgaaagcgggggtcgacgaagcggaagcgagaatgtcggcttgagtaacgaaaacattggtgagaatccaatgccccgaaaacccaaggtttcctccgcaaggttcgtccacggagggtgagtcagggcctaagatcaggccgaaaggcgtagtcgatggacaacaggtcaatattcctgtactaccccttgttggtacggagggacggaggaggctaggttagccgaaagatggttataggtttaaggacacaaggtgaccctgctttttcagggtaagaaggggtagagaaaatgcctcgagccgaggtccgagtaccaagcgctgcagcgctgaagtatgagccccgtggactagccattgcttctccacgagcctcataccaggcgctacggcgctgaagtatgtaacccatgccatactcccaggaaaagctcgaacgaccttcaacaaaagggtacctgtacccgaaaccgacacaggtgggtaggtagagaatacctaggggcgcgagacaactctctctaaggaactcggcaaaatagccccgtaacttcgggagaaggggtgccccctcgcaaaagggggtcgcagtgaccaggcccgggcgactgtttaccaaaaacacaggtctccgcaaagtcgtaagaccatgtatgggggctgacgcctgcccagtgccggaaggtcaaggaagttggtgaactgatgacagggaagccggcgaccgaagccccggtgaacggcggccgtaactataacggtcctaaggtagcgaaattccttgtcgggtaagttccgacccgcacgaaaggcgtaacgatctgggcactgtctcggagagaggctcggtgaaatagacatgtctgtgaagatgcggactacctgcacctggacagaaagaccctatgaagctttactgttccctgggattggctttgggcctttcctgcgcagcttaggtggaaggcgaagaaggcccccttccgggggggcccgagccatcagtgagataccactctggaagagctcggattctaaccttgtgtcagacccgcgggccaagggacagtctcaggtagacagtttctatggggcgtaggcctcccaaaaggtaacggaggcgtgcaaaggtttcctcgggccagacggacattggtcctcgagtgcaaaggcagaagggagcttgactgcaagactcacccgtcgagcagagacgaaagtcggccttagtgatccgacggtgccgagtggaagggccgtcgctcaacggataaaagttactctagggataacaggctgatcttccccaagagtccacatcgacgggaaggtttggcacctcgatgtcggctcttcgccacctggagctgtaggtggttccaagggttgggctgttcgcccattaatgcggtacgtgagctgggttcagaacgtcgtgagacagttcggtccatatccggtgtgggcgttagagcattgagaggacctttccctagtacgagaggaccgggaaggacgcacctctggtgtaccagttatcgtgcctacggtaaacgctgggtagccaagtgcggagaggataactgctgaaagcatataagtagtaagcccaccccaagatgagtgctctctcctccgacttccctagagcctccggtagcacagccgagacagcgacgggttctccacccatacggggatggagcgacagaagtatggaaataggataaggtagcggcgagacgagccgtttaaataggtgtcaagtggaagtgcagtgatgtatgcagctgaggcatcctaacgaacgaacgatttgaaccttgttcctacacgacctgatcaaattgatcaggcacttgccatctatcttcattgttcaactctttgatgaaaagatgaaaaaaccaaaaaaaagctctgcccttccatctcttggatagatagagagggagggcagaggcctttggtgtcccttccagtcaagaattggggcttcacaattactagccaatatttctctcatgcctttcctcgttcatggttcgatattctggtgtcctaggcgtagaggaaccacaccaatccatcccgaatttggtggttaaactctactgcggtgacgatactgtaggggaggtcctgcggcaaaatagctcgatgccagaatgataaaaagcttaacacctcttatttgactttttcactattttgaaatacgaaaaagatccaaatccaaaatgcaaaggtcgtcttattcaaaacctcaatcatcacatcccctctctcccacttcacacctcggaacgcactgttcttatagagagaaaggcgctttcccatcttcttaacccgaaatgaaatggctgaggagaggaaggttcctttttgggggtacccccgggaagagatccagtggagacggggtgggcctgtagctcagaggattagagcacgtggctacgaaccacggtgtcgggggttcgaatccctcctcgcccacagccttccaaagggggaagggcctttcctttccccctgagggtaggaaaatcatgatcgggatagcggacgtaaagctattgaacttgggtatgctctttccttttgtcgaagtggaatcgtagaacagaatgtgatacgatgagatagaatgcaatagaaacaagcaaggatagcgaacgggttacctactcctaagggtcaaagcaagccctttaattcaattctttattcttacattaaagaatgaatcaaatctccccaagtaggattcgaacctacgaccagtcagttaacagccgaccgctctaccactgagctactgaggaacaaggggagattcgacctcctagagttcaactcccgctctcaacccatgaacaatatgagtccgaagcttctttcgtaactcccggaatttcttcgtagtgactccgttccatgcctcatttcatagggaagcccaaagtggctctatttcattctatttcacttcctagcacttcctatcatttaatatccatccctttggtcttatttacataagagatgtcatttatagtctatctctttctatatatggaaagtcaagaaattctcatcgaaacatcgagaaattgtgcatatagaaaactctaaagaaagaaaaaaaggagacccatgccatgattttcaaatcttttctaccttttctacttagtagtctaagtttctcgatgaggataattaattcggtcgttgtggtcggactctattatggatttctgaccacattctccataggtccctcttagatcttctttctccaatcttggattagggaagaaggagatattcgcgactactggcggtttcattatggggcagctcatgatcttcatatcgatctattatccacctctgcatctattctttcttagctaaacgggtggaagatccatccaatttggttatatcatggactcgaaaagcggatctgaatgtgactgaaatgcacgatcttcacaggtatcacttttcacgatacctaaaagatggaatagcgattttcgaaccatttcctatacgagaatggtttccattactttgagaaatggattctatatcaaactatagctattgcattaaagaagaaaagaaactaatagaagtcgaagacgcggaatggtagtgaatagagagaaagattcttctgattttcttgttcctgaaaatattctatctatctcctagacgccgtagagaattgagaattttcatgtctttcaattctcgtactcgtaattggaaagttacggaaggaggtccatcattttgcaatgaaaacaacataaaaaactctggacaatttcgaaatcaggccaagcgtcttaatacatatgcaaaaaaattcattattggcccaccattgattagaagatttagcttgtatgaatcgctattggtttgatacgaataatggcagtcgtttcagtatgttaaggatacagatgtatccacaattcatttagagttacttaatagcctatttcttataccatatctctatcccgtgaaattctcgagccgaaagatggatgcatatgctgtgtttcattttgctaaacgatatcaattaaatggtgtatcaattccataaattggatatagcaataaataaatcagcaaaattcttttattttagatagaagaaatgtttcttctatctaaaataaaagaatgtacccttctatccaaatccaatttgcatcgataaaataaatccaaattccagtagtagatgaataattgcaaatttttgtgtgtacgagattagaataacttcaaaataactgacataattttgtatttttcctgatcagaaaaatacatgaaaaagaaaggaggtagaaaaattttgggatttatggttaaagaagaaaaagaagaaaacaggggttctgttgaatttcaagtattcagtttcaccaataagatacggagacttgcttcacatttggaattacacaaaaaagatttttcatcggaaagaggtctacgaagacttttgggaaaacgtcaacgtttgctggcttatttggcaaagaaaaatagagtacgttataagaaattaatcagtcagttggatattcgggagaagtaatttaatcgttcgaatttttttcttattttattagtagtcttatagtagtcttagatttttcattttgatgagcctcgttttgaggaattcatggaataatccattttcatggaataatgaattaaggaagaaaggatatgagtctaccgcttacaagaaaagatctcatgatagtcaatatgggccctcagcacccatcaatgcatggtgttcttcgactgatcgttactctcgatggtgaagatgttattgattgtgaacccatattaggctatttacacagaggaatggaaaaaatcgcggaaaaccgaactattatacaatgagggagatagaaaaagagagagatggtagaaaagggggagagatgggggaagaagataggaaggggaataaggggactctttaggcaggagacgggggaattccttaagttaagaaagaaaaaagaataagaacacggatacataacataaaaaaaagaataaataagacgatattcgccctccccctacatatttaatttcttctcctatacaaaaaccagcaagacctactccattggtaattccatcaatgacacccttatcgaaaaactgcgttagttcagttaatcctcttatacccagggtaaagaccctagtatagaaaatatctatataaccacgattatatgaccaactgtatatctttttttttacttgatccgaaaaaaagtttttcggactctcttttacaagagaatttattaaatccaaattctgaaaaaaggaataagcggatccatagaagatatatgctatggatagaccaaacatagctagacttacagaagaaattgcattagtgataaattcatatgaatttatggaagaattagaactttcctggaaaaaggttattgagggagttaaccactttgataatatggttaactccgctattccattatccattactccattatcaaaatggattcctatggatccaatgaacaaagtaaaaagcagtaatataaaaagagggaatagcatagtatttcccgtttcatgaggatagacaaaagtgtttttagccccaaaggaagtactaaaggaccctatcctatttcttgtattaccatgaattttggatatattttgtgaaaaaaaagaaactccactcttcgttgttgataaaatgaaatccctattcactcctttgggtatcctttttccccataaggatattgaatacaatgaaccctctttagtgctactgtaattttgaaaatgaacacgcaggtacccatcaaaagtaagtaaatatatccgaaacatataaaacgcagttaatcctgcagtaaaagaggctattattccaaaaaagggtgaatacaaccaactattactaaggatttcatctttggaccagaagcaagcaagaggtggaataccacaaagagaaagcgtaccccataaaaaagtagttcttgtaattggaacgtattttcttaaaccacccataagaaccatattctgacttttatctggtgaatatccaacaagaggttccattgaatgaataatggatccggatcccaagaacaataaagctttcgaataagcatgagtgatcaaatggaataaagcagcttgataagaacctatacctagagctaacatcatataacccaattgagacattgtagaataggctaagcttcttttaatatctctctgagcaagagctaaagtagctcctaagaagagtgttattgtacctactaaagaaatgaaactcattattaaaggtagggatatgaaaagaggaagaagtcgagctagaagaaaaatccccgcagcaaccatagttgctgcgtgtataagagccgaaatgggagtgggtccttccatagcatcgggtaaccatacgtgaagagggaattgtgcagatttcgcaactgcaccaaggaataataaaaaagcacacaaagtagtaagtaaggaattaatcccattattaggaatccagttattagctattttgaacaaatcccgaaactctaaactacctgttatccaaaaaaaacctaaaattcctaataacagaccaaaatcccctacacgattagttacaaaagctttttgacaagcactcgctgcaattggccgtgtaaaccaaaagcctatcaataaataggaacacattcccacaagttcccaaaaaaaataaatttgtatcaaattggaactagtaaccaatcccaacatggaagtattgaaaaaacttatataaacaaaaaatctcaaatatccttcatcgtgagacatataatcgtcactataaataagaacgaggattcctacagtagtaattagtattaacataatagaagtaagcgggtcgatcaagtatccaaattctaaggaaaaatcattattgacggtccaagaccatagatattgatagatagaacttccatttatttgttgaatagataggtgaactgagaataccatagctatacttaagagtaaaacacaaggaaaagcccatatgcgacgaagattttttgttgctgtcggaataagaataagtccaaaccccattgacataataactggaagtgggagaagagggattacccatgcatattgatatgtatgttccataagaaaagaaattgcaatttttacttgaaatttttctataaaataaaattgtttccgattcaccaaaccaattcttatctctttctgaaggaattccaaaaaataagaataagacaaaatactggaattcttaatttttccaaatttctctcattgaaataatcaaaaattaagaatgggtttacttggttaaattcaaaaagttaattaaataactttgttacctagttattacctaaagaaggatatttgttaaaatacaaaaaaggattgaatcattttactttctattcatttttgtatttctttctattaaaatgaagatgaagcagctctcatgtttcgtaactgattgattgaattccaatgaaaacctatgtttataggaaattatcgaatattccttacttcatatagaactgaaatcctaatgactagaattacctaagttttagaatgtcttgtttaagagactaagtatttttttgttttgattggaattccattatggaataccattctgaacttaattaactatttgaattttcccttccttttatccccccatcttatatgggggataggccgtagatctatatatggagtatacttaatatataaattgatttaaatagaaaacctttgtatatattctatattattaaaacaaagtataaaatatatatgaaaaatatgctaaaaaattcttgtcttatccgcattagagaaaataaagtaaaaaagaattcagaatttcagttcagtatctaagtataaatactaagaaaaaacagaaagaaggattgatttgcggcaatagatgtctttcacatacaactagaaaaaagtaatctcctttttaaatggcagttccaaaaaaacgtacttcgatgtcaaaaaagcgtattcgtaaaaatctttggaagaaaaagacttatttttccatagtagaatcttattctttagcaaaatcaagatcattttccagcggcagcgagcatccaaaaccaaagggtttttctgggcaacaaacaaacaaataatctggttttggaataatctgaattgacctatcccaaagaaattccaattatttaatatgaataattcggattaattaatgaatgtacttttatgtgtcgaattcctcggtacaatattcttagaactaacccctctgatatatagaacaaaagtttttggtatactgtgtcctaagtattcttttcctatcaatgaacttttcataatagaatcctcatattttattatgaggattctattatgaaaagtagagtattcttgcaataggacttacaacttctacctatcttatcaaaaattcacaaaaaaataggtttaggcttggtaaatcatattaataagagcataaaggctttcattctagaaattttgctaaaatcaaaaattctttgtatttaatgatgaaattatagaaattctaatggatagattgaaagattttttttatttcaatgagaaactaattagaaaaaaatgagttctatattgcaactgag-aaaaacagttccaactctttcaagctttgtttctattgggcaaagcaagagtttattgttaaaaaaatccccaatgatactaccaaacgaagtccattttaatgaagattctaatgttcctaaattctatggactctcccaatctcgacgatttgcgagaaaataactattattcttttaacttccctattatttaaagttagccgccatggtgaaattggtagacacgctgctcttaggaagcagtgctcaagcatctcggttcgagtccgagtggcggcattctcgaaaaagaatacaatagattagaaaatggattcaattcgaaatttccaattttgtaatgggaccttctccttatgctatttgcaactttagaacatatactaactcatatctctttctcaaccatttcaattgtgattacaattcatttgataaccttattagttcgtgaacttgggggattacgtgattcgtcagaaaaaggaatgatagctacttttttctctataacaggattcttagtttctcgttgggcttcttcgggacattttccattaagtaatttatatgagtcattgatcttcctttcatgggctctgtatattcttcatacgattcctaagatacagaactctaaaaatgatttaagcacaataactacgccaagtactattttaacgcaaggctttgccacgtcgggtcttttaactgaaatgcatcaatccacaatactagtacctgctctacaatctcagtggttaatgatgcatgtcagtatgatgttactaagctatgcaactcttttgtgcggatccttattatccgccgctcttctaatcattaaatttcgaaagaatttcaatttctttttagaaaagaaaaaaaatgttttatttaaaacatttttctttagtgagtttagtgagattgaatatttctatgtaaaaagaagtgctttaaaaaacacctcttttccttcatttccaaattattacaaatatcaattaattgagcgtttggattcttggagttatcgtgtcattagcctagggtttacccttttaaccataggtattctttgtggagcagtatgggctaatgaggcgtggggatcctattggaattgggatcctaaggaaacttgggcatttattacttggaccatattcgcaatttatttacatagtagaacaaatccaaattggaagggtacgaattccgcacttgtagcttcaataggatttcttataatttggatctgctattttggtatcaatctattaggaataggtttacatagttatggtgcatttacattaccatctaaatgattacataacataaaaccttcgtgaaatgaaagtttttccatttttgtttgatttgagaacccttgaacgccttctcaaagggttctcaaaaattcgagatagatctaattagacttttttacttttttctgaattatttggtttttccactatggaatatagagcggactagtaaaaaa-aattatttaggataataattggataagagagcctccaccttgtcaaccgatagcgagagaacaaaatctggataaataccaattcctattactggtaaaaagatacagattaaaagaaagagttctcgtggtccagaatccaccaaatttgcgtttggaacatgaaatagcttgtatccatagaacatctggcgtaacatagataataaaaaaataggagttaatatcattccaattgccattacaaaagtaattagcatttttggtattaacagaaattttggactagtaattagtccaaaaaatactactaattctgcaacaaaaccgctcattcctggtaaggcaagagaagccattgaaaagctactaaacatggtaaaaattttcggcattgggatagatatcccccccagttcttcgagataaacaagacgcattctatcacaagccgttcccgccaagaaaaaaagtgtagcaccaataaatccatgggatagtatttgtaaaatagctccattgagtccaatgttggttatggaaccaattcctataattatgaaacccatgtgagatacggaggagtaggctattctttttttgaaatttcgttgaccaagagaagttgaagctgcatagattatttgcatcgctcctattattaccaaccagggggaaaatagataatgagcatgaggtaacaattccatattgatccgaatcaatccgtatgctcccatctttaataggattcccgctaaaagcatacatgtactgtaatgcgcttccccatgggtatctggtaaccacgtatgtaggggtataatcggcaatttgacagcataagcaataaggaagccaaaataaaatagtatttccaatgttgcagggtatgatcgattaattaatctttccaaatctaatcttggttcgttggaaccatataagcccatacctagaactccgattaagaaaaaaatggaaccacctgcagtatacaaaataaattttgtagctgaatacagacgcctctttcccccccacatggataaaagtaagtaaacaggaattaattctaactcccacatgataaaaaaaagtaaaaggtctcgcgaagaaaataatcctatttgaccactatacattgctagcatcaggaaatagaataatcgcgaattccgggtaactggccaagctgctaaagtagctaaagtagtgataaatcctgtcaataaaatagatcctaatgaaagtccatcgattcccaatctccagtggaaatcaaagacatctatccatttagaatcctcctttaattggattaagggatcctccaattggaaatgataacagaatgcataagtgattagaaggaattctaataaacaaatagatatagtataccacctaacgattttgtttcccctatgaggtaaaaagaaaattaatgaacctgcaaatatcggcaaaacaacaagtattgttaaccaaggaaaataactcatgataaagtgataaagagaagatacgttttgaccagaaaagcccgtgctcgaaataagcgagcacaggcttcctcggtaaagaggaatcagacgattcaagtggagttttttgtaacgtatcaataagatagagccatgctgcgggttgtttcaggccctaaataaacgcggacacttaaaaaatctgttgggcaggcagattcgcatctcttacaacccacacaatcttcggttctcggcgcggaagcaatttgcttggctttacacccatcccagggtatcatttctaatacatctgttggacaagctcgtacacattgagtgcatcctatacatgtatcatagatttttacggaatgtgacattggatctataaattttccttttcaacataaaaattttcgatctggtaaaaatgaaattagtactatatgagtcatatgtattgtagacaccagacgaagcaatggtttatccaaacttcaacaaataaataaataaaataatgcaatatatttcttaatccgtttgtgagaaagcgtgaaaagagccaagagacttgaatttttggcttcaacaatcctaattatacgaattatacatacgaattcgaattagccaatttattggctatcgtcttttcaatataaattattgcaatattcaaattgcaatatcaatgaattgcaaaaattcaataagtaaaaaagaatactatgtaataacctaatcaaaaaatagatattataaaataataagaaaatagtattcgatttctattcatcttaatatttgatattattattatatgtgcgcctttgtttagaggattttatgtctaattattcaaaaaattagattgattgatacgagttgatttcttgttacgatggatggaagaaagaatggatagtccaatagctgcttcagcagccgcaagggctataacaaaaattgcgaaaatgtctccttttaattggcgactatcaaatagatcagaaaatgttacgagatttagattaattgaattcagtataagttcaagacatattagagctctaaccatgtttcggcttgtgatcaatccataaataccaatcgaaaataaatagacactaaaaaaaagtacatgctcaaacatcattaactaactccttatcaatctcgattcatttcaatatgaggacaagaattgaaccgattccattaattagaatagaacagttacacaacaaaagagaaaagaaggtatttgttggcagtagacgggttttactaaatcaaaattgtgattctttagttatttattttagatttgaaattctaagaattttgactaattctaagtatttcttattgccgagccatagtaattgcacctattaaagaaactagaagaattatggaaatgagttcaaacggaagataaaaatcagttgctaaatgaatcccaatttgttgaacgttatttatgagaccctgttctactatttggtttgatcttgtagtccaaagaattccataccatgacgtatctgggatagtagtcattagtgaaaaaagaatagttatacaaacgagtgaagtgaacccatctccaatagtccaataattattatttttagaccattctgagccatttacgaacattacggcaaatatgatcaaaatatttatagctcccacataaataagaagttgtgcgacagctacaaagtaggaattcaataaaatatagaataaggatatacaaacaagaactaatcccagcgaaaaggcagaataaattgggttggtaagtaatactactcctagacctcctagtagaagaacaaatcccccaaatagcacaagaatctcatgtattggtccaggtaaatccattatggataagaagaaattaatagtataaaatttttcatgaactgactaaaactaaaagattcaaggaaggaaaaagggattaggatatttttttgtatataagttgtatagttagaaattacatcacgaaaatctactctcattttaaatcaggaataatttgcaataagcagtagttattcgtttttctttatagttaataaaaaactattggatttttcttttttgttagaaaaatcctagtaactaataattagtaaccgttcttgaattccaagatttttcttcgtctattttactttgagtcgaattcctaattgtttgaattgtgtaatctcccattatggagattggtaaccgactcaaagcaatttgattgtaattcaattcatgacgatcataagtagaaagttcatattcttcagtcattgataaacagcttgtcggacagtactcaacacaattaccacaaaatatacaaactccgaaatcaatactataattaagcaattgtttccttttaatatccttttcaaatctccaatccacaaggggtagatctatcgggcatacgcgaacacatacttcacaagcaatacatttatcaaattcaaagtggattcgcccccggaaacgctccgatgtaattgatttttcataagggtagtgaatcgttataggtaaacgatttgtgtgggataaggtaattaggaaactttgaccaatgtaccttgcagcgcgtattgtttgttgaccataactcatgaacccagttaccatagggaacatattctaaatatctatgaaaaaggtatgtttctttctcttgtttgagagaacttttgtgttgaaaatattcttactgttattgtattatcttatttatagtgaaacaagttgggaagaagttgttaataagagattgcccagggaaataggtaaaagaaatttccatccaagatttaataactgatccattctcatcctgggtaaagtccatcttattgtgatagaaatgaagagaaataaataagctttagttaatgtaataaagatacccattgtcatttccaaaattccaaccattttattcatttggaaaaattcaaaaaaggatatatagggaatagagaaattccacccgcctaagtagagaactgttacaaataaagaggaaactaataaatttaggtaagaaacaagataaaataaaccatatttgataccagaatattcggtttgataacctgctactaattcttcctctgcttctggtaaatcaaagggtaatctttcacattctgccaaagaagaaattagaaaaaccagaaaacctataggctgacgccaaagattccatccaaaaaaaccatattttgactgtgcttcaactatatcaactgtacttgaactgttagataatcatagtcgatgataacatcacagttcccaccgctattccaaaaccgtacatgaaaccttagcttcatacggcttctctatgatcagaaaaaaggaaagggttgtttcgtttcggtattatccccctgggcatagatagaattaggtaagataaaatcgattggaaagtcctaaattagaccaaaggaattccgtctgctagaataagaaaaagcgcttccgaattgatctcgtcctttatatttttctttgttcagtaataacttaatcttggaataaaacactcgttatagcaattaataaatgaaaagaattaggcattaattcatgaggaattctgtattaatatgaatagaggaaggaaagaataaataaatatcttttttttgtattgcattccatatcttttgtcctattcttctttccccggggaagggtacttaaaaagaaaaaaggaataaaggattaattcgttcttgatagccatttctttaacaagtgaaagggaacatactctggatcggaatccgaagaaagtactacttgatcatttccaccaatttcaagtccttattatgattccttttatgaggaaaaatctctaatgccttagattccctcattactaatcctttatgtactttagtgttcctaacccctcactaatttttgatggattccccttatgattataagttatagtaataactcggaatattctagtaatggaattccatatcgcgaatcctttattcttgcccgcttcaagatatgatgactaatcaaaaaatctcaaccttggggtaaagagtttacactacttatgtttacttcaacttttttcttgtacgtaggaaatgagattttttctttttactacaaattaataagctgttttgtttcactcatataactatctagtttaacttaccaacccgagaataagaaaaggaagataaatattcaatggattttggaggaaaaagatcctattttaacgaatcacacgtagagatattgctagcacacaaaaagttaatggtatttcataactaatagattgagcagcagctcgtagaccgcctgaaaaagaatatttattatttgagctatatcctgccataagaagaccaataggagcaatacttgaaatggcaatccataaaaaaacaccaatactaagatcggctaaaacaaaacgatatcccaaagggataactaaaaaacttaataaaattgatatgactgctatagaaggtccaatgctaaataaaggaatatctcctcgggatggcaggatatcctccttaaaaagtagcttagttccatcggctatagcttgaagcagtcccagggggccagcatattcaggaccaatacgttgttgtatcgatgcggatatttctctttctaaccacacaattacgagtacttctattgtgattcccagtaggagggtcaaaatgggtagaatccatatcagtccatagacttcttttaataattccgatttcgaaaaagaattgatagtttctatctctaccctatctattatcatttcaacgatcaacttcccccataatgatatctatactacctaatatcgtcatgatatcagccaatttcatttttttaactagttgaggaagaatttgcaaattaataaaaccgggtggacgaattttccatctccaggggaaaagactatcatctcctaccagataaattcctaattcaccttttggagcttccactcttacataaagctcttgctttgacaattcaaaattgggcgaaggttttttaccaagaaatcgatattcaaaatcattccattcggaattctttgttttcttaaagcgtcggacttctaaattctcataagggcctccaggaattttctctacagcctgttgaataattttgatggattccctcatttcacccattcgtactaaatagcgagctaatgaatccccttctttttgccattggactttccaatcgaattggttgtaagactcataaggatcaactttacgaagatcccattgtattccagaagctcgtaacatcggtcccgataagccccaatttactgcttcttctccgctaataaaaccgactccttcaactcgttctaaaaaaacgggattccgtgtaataagttgttgatattcaacaactcctcgtaaaaaataatcacagaaatctaaacatttatcgacccatccataaggtagatcggcggctacccctccgatgcgaaagtaattatgcatcattcgcatacctgtagcagcttcaaatagatcatatatcaattctctctctctaaaaatatagaaaaaaggggtctgtgcgcctagatccgccataaaaggtccaagccataacaagtgagaagctatacggctcaactctaacataattaccctaatatagctggctctttggggtatttgaatattctccaagaattctggtgcatttaccgttattgcttctgtaaacatagtagctaaataatcccaccgtgttacataaggtaagt
>Gelidocalamus_dongdingensis_2
aaatacccaatatcttgttccagcaagatattgggtatttctggctttccttccttcaaaaattgctatatgttagcagaaaagccttatccattaagagatggaacttcaagaacagctaggtctagagggaagttgtgagcattacgttcgtgcattacctccataccaagattagcacggttgatgatatcagcccaagtattaataacgcgaccttggctatcaactacggattggttgaaattgaaaccatttaggttgaaagccatagtactaatacctaaagcagtgaaccagatccctactacaggccaagcagccaagaagaagtgtaaagaacgagagttgttgaaactagcatattggaagattaatcggccaaaataaccatgagcagccacaatattataagtctcttcctcttgaccaaatttgtaaccctcattagcagattcattttcagtggtttccctgatcaaactagaggttaccaaggaaccatgcatagcactgaatagggaaccgccgaatacaccagctacacctaacatgtgaaatggatgcataaggatgttgtgctctgcctggaatacaatcataaagttgaaagtaccagatattcctaaaggcataccatcagagaaacttccttgaccaatagggtaaatcaagaaaacagcagtagcagctgcaacaggagctgaatatgcaacagcaatccaaggacgcatacccagacggaaactaagttcccactcacgacccatataacaagctacaccaagtaagaagtgtagaacaattagctcataaggaccgccgttgtataaccactcatcaacagatgcagcttcccaaattgggtaaaagtgcaatccgatcgccgcagaagtaggaataatggcaccagagataatattgtttccataaagtaaagaaccagaaacaggctcgcgaataccatcaatatctactggaggagcagcgatgaaggcgataataaatacggaagttgcggtcaataaggtagggatcatcaaaacaccgaaccatccgatgtaaagacgattttcggtgctagttatccagttgcagaagcgaccccacaggcttgtactttcgcgtctctctaaaattgcagtcatggtaagatcttggtttattcaaattgcaaggactcccaagcacacgtattaact-aaaaaaaaatagataatagaaggcttgttatttaacagtataacatagactgtataccaatgtcaaccaagccagccccaacgattggatatccatataactaaattcaccaaaccaaaaaattttgtaaatgaagtgagtgaaaattcaaaactcagattactcttttctattttccatatgggttgcccgggactcgaacccggaactagtcggatggagtagataattcttccttgttacaatagagaacaaaaatccctccccaaatcgtgcttgcatttttcattgcacacgactttccctatgtagaaatagtcaatttctattccaaagaggaagtctaccaatttttttaattagtaaattgattcacctactatttattatagtatagg----------gaacatttcagaatggaaaatgtgaaagttttatcttgatcatttatcgatcatttctagtgtattagttttgtctaatgattaattaaaagggttcaccaggtcattgatacggataatatccaaataccaaatacggtcactgtgtgatccacggaaagaaaagtgggttgttttggtgaacatcaaagaaaaaacttgctcttcttccgtaaaaaattcttctaaaaataccgaacccaatcgttgcataaaagttcgtaccgtgcttttatgtttacgagctaaagttctagcgcatgaaagtcgaagtatatactttagtcgatacaaagtccgttttttcgaggatccactatgataatgaaaaagatttctacatatccgaccaaatcgatcaagaatatcccaatctgataaatcggtccaaatgggtttactaataggatgccccgatccagtacaaaattgagcttttgataaggatccaatgaggggagtagcagggactatggtatcgaattttttcattcgagtctctattagaaatgaattctctagcatttgattccttactaacaaaggatttattggtacacttgaaaggtaccccagaaaatcgaagcaagagtttactaattggtttagatggatccttcgcggttgagtccaaaaagaaaaagaatattgccagaaattgacaaggtaacatttccatttcttcttcaaaagaagagttccttttgatgcaagaattgcctttccttgatatcgaacataatgcataagaggatccataaagatccatacggttttccgaaaaaaacctgggtacattaccccaaaatgttccatcttcctagaaaagtggattcgttccacaaaggttccagaagatgttaatggtaagcaagaagattgtttacgaagaaacaacaagaaaaattcatattctgatacataagagttatataggaatcgaaatagtcttttattttcttttttcaaaagaaaaatcgatttcattgaagtaataagactattccaattcgaatagtagttgagaaagaatcgcaataaatgcaaagatggaacatctttgatccggtattgaaggagttgaaccaagatttcaaaatggataggatagggtatttctatatgtgatagataatgtaaatgcaaaaatttgtcttctaaaaagggaaatattgaatgaatagatcgtaaattctgaaactttggtgtttctttttctttcggacaaaataattctcgtagcgagaatgggatttctacaacgatcgcaaacccctcagatagaatctgagaataaaactcagaataaaaaaaattgttgtaatccaacaatcgatcttggttaggatgattaaccgagttaatccaaaaattctgctgatacattcgaataattaaacgtttcacaagtagtgaactaaatttcttgttattacaactaacaatttccacaggttcggaaccttttaatccataatcatgggcaaatgcataaatatactcctgaaagagaagtgggtaaacgaagtattgttgacgagatttctgtttttctgaatacccttccaatttttccatttgtatttctacttgaatcagaaagaagaagcatttctcggtttctcaaatgatgatacatagtgcaatatggtcaaaacagggtgttgcattttttaatacaaaccctggaaagaaaaggaatctaatccacagatcttttccttttctatccaattagtttatgtttgttctaattacaaaagagaacaaatcttttatttttgcaggccaatcgctcttttgactttggaatccagtctctttatcaatatactgcttcttttacacattcaatccataacatcccttttcaatccataatcaagaataattaggatttctaaaaaaaaaagaaaaaatcaagggtccgttcataggaaaacccaacctttccccgcatcaggcactaatccatttttaacgtctaattagatcggggaatcatttcaattaagaagttaagctcgttgctttttattttaccagaattggagccaggctctatccatttattcactagacccagaaaatcggaattttttattccattccaaaaatcaaaaataagaaattgattttattacgacatgctattttttccattcattacccttgaggatcagtcgtggtcttctagactctaccaagagtctggacgaatttgttgcttcatccaaatgtgtaaaagatcatagtcgcacttaaaagccgagtactctaccattgagttagcaacccagataaaataggatcttagatacgatcgaaacccaaaaatcaatggaattacaccgcacgctcctgtcaaaacattgaactagcaaaacattaaaagaaagattttatcgcccattaaaaacactcaaatgccaaaatgaacaggtccggctaaatttcactaaggttaaaaaaggagcggccccaatcacgatagcaaaattgtcatttttttagcaatttagatttctttatataaagaaatcttgtatgagagtacatgcaagagggacaaccctatcatttgagcgaagtgtagacagaaaaacctaatatggattgaggataaagagacccatctatctacaaattctatttgttcaatagacctttgtcaatggaaatacaatggtaagaaaacaaattagatagaaaaagtaaataaaataagggcttatgttggattggcacgacataaatccagtcaaaaataggactaagaaagaggcaaattgtgcctaaataattagacaacgagggatactagtgatcctctcctacttttttattcatttagttcttcaattaactcaaagttccttctttttctttaaagaattctgccttccttaaaatatcataaacagttcttgtaggttgagcacccttttcaaggaaatagagaatagctggaacatttaaacaagtttgattctttatcggatcataaaaacctacttttcgaagatctcttccttctcttcgagatcgaacatcaattgcaacgattcgatagacagcttattgggatagatgtagctaaacaatgccccccctagaaacgtataggaggttttctcctcatacggctcgagaaaaagattcgaatttctgtctataatacaagtagatagaaattagactatgacttgcattaatttccttacagaaaaaacaaatttcatttatactcatgactcaagttggttaattttgactggcagacttaaaaggaaaaatccttccaaattttttgagtcgtctctaaactcttttctttgtctcatctcgaacgaattgacttttattccttattctgatccaattctattgttgagacaattgaaaatcgcgtttacttgttccggaattctttatctttgatttgtgaaatccttgggtttagacattacttcgggaattcctattcttttttctttcaaaagagtagcaacataccctttttttcttatttccttcgataaagcatttccctcttctatagaaatcgaatatgggcgattgattctgatagacttttaattgaaagagtttttccaatcttccaaaattggactttcttcttattttaacctttcgatttctatattaaggatagactgacaaagttggcctaatttattagttttcactaaccctagattctttcccttgataaaaaatcaattctgtcctctcgagctccatcgtgtactatttacttacaaacaacccagcgcaaatttggttcgggacgaatagaacagactatgtcgagccaagagcattttcattactatggaaaatgatggataacaaaatccacaatcgatcatgtccttcaagtcgcacgttgctttctaccacatcgttttaaacgaagttttaccataacaaacattcctctaatttcattgcaaagtggtatagggaattgatccaatatggatgggatcatgaatagtcattagtttagtttagttttttgtatactaattcaaacttgctatctatggagaaatatggataaaagaaataagtatttatcggggaagactccgcaaagatccaatttatttaaacccatattctatcatatgaaggaaacatagttcgaaaaagacgaataaacaagtttgcttaagacttattttttattgaatttccatcctcaacagaggactcgagatggtcaatcctgaaatgagaagcgaaggatcgactcttctccaacaaataaactatcaacctcaaaaaaagtttaattaatttaattactatattagaattagattagcaatatatttttccataacaaaaactattaactaaataaactattccaatgaaaagattgaaagttttttggtagttatagaattctcgtacttcttcgactcgaataccaaaagagggaaaaaatgaagtaaaaaaaacacatttcgtgtaaagtcaaattaaggcctttgcttttacttatagcattctttcttttacctaaaagaagcaactccaaatcaaaaatcaggagaagtatgattttttgaatccattctatccaacgaacagttcttaccttatccttaccagaatggatcattctggatatttaaagaatcgcagatcgagatggttttcgcttaaccaaagaggggccctttttactaataatataatacaacaaaaatctatctctatcataaagggataggtctcattttttatacagtgttttatgtcaagtttaaaattttttcaattaattcgaaagccgagtagacagaatatatgaatttctctctaatcctcacattccattgatttagaaatggatatttgcaaatcagataatatctaaaatacaaaaatggagtttctatccatagaatagaaaccctttttcttttttcgcaagccgatcttggtcaaaagttttaagacctgtgctgaaactaaaaacttcctattctttaatctggccatgaaatatagaattaggataccccctttattttctttttatttacttactttagttctttagttcgggaaaaaaaaatagggggtccttcttttctttcacattagatgtcaaatgtatcatgtaagaattcccccttcatggatatggagcataaagtttatctaagaagttcgaatttcaaaacacatatgagtaatgagtagtagtaggagcatatcctgaatgtgactgatagacccaatttttcatgaaaataaagatattcaatttgactggacttgacacttgattatgttttctgagaaagaaaaagaatgcttagaaatgcatctaatctaagagttcataagagataattattctctttaataaactttcttttgtctcgtgtggggtacaatatgatttcatctttcgtttcatcagaaaaaatctgggacggaaggattcgaacctccgagtaacgggaccaaaacccgctgccttaccacttggccacgccccatttctggttttatgcgacactaataaacactattatgtttatttgttattcgtcaatcccacttcaattacataaaaaatgagggatactctcttgctaggattctagacatgcggataatatagaatccaaaaaatgcattgatcattacatggaattctattaagatattatatgaaagtcgaatttcttccattctcatttgagagtgcgaatacaaggaggtattttgcgtttgggaaagtccgaagaaaaaaggattttgaacccgccttttcttttttcccttagaaaaataactcaatcaaaatccaattatctactctacaagaacgaaatgcttgttatgcctaatatacttagtttaacctgtatctgttttaattctgttctttatccgactagttttttcttcgccaaattgcccgaagcttatgccattttcaacccaatcgtggattttatgcctgtcatacctatactcttttttctattagcctttgtttggcaagctgctgtaagttttcgatgaaatctttactactctgttctgtctgccaaattgaatgatgtattcattccaaaaaaattctaaaaatgaataaaagccgagaagtcttatattatgaatcttcgattctaaaattcgaattcttctacattgaatgtatagctgcagcaataaattgggatccgcctttctaccccaccccctgcacctacgttgagcaggtacctttaggtacccacacaatacctaacctaatttttgatattgataagagtgcttattataaatcaattcttgcaatttttttccagaattgatttttgcatttttaggtgtaaaaataaacaaaacccatcctagtggatctgtgtggtaaggaaaaacgggtaatctattccttaaaaaaaatcttggagattatgtaatgcttactctcaaactttttgtttatacagtagtgatattctttgtttccctctttatctttggattcttatctaatgacccaggacgtaatcctgggcgtgaggagtaaaaatccaaatttttttggaattttttcttacaaattggatttgtttcgtacatttatctatgagaaaatctgggggtcagaattccttccaattcgaaagtcccaaatgatccgagggggcggaaagagagggattcgaaccctcggtacaaaaaaattatacaacggattagcaatccgccgctttagtccactcagccatctctccccgttccaaatcgaaaggtttccgtgatatgacagaggcaagaaataacgattgcaaaaaatccttcctttttctttcaaaagtccataaaaattatattgccaattccattttaattatattcttttttcttaatgttaataaaaaaaagaagaaaattcttgttttttctttctaaaattcgatattggctgagaaacaatcagatagattttctcttcagcgggcattttcatataggacttgttataataaaacaagcaggttatataaaaaataaaaaactcttttttcgattatttataaacaaaacaaaaagggttcttatcaaacccaccataaaattggaaagaaagataaagtaagtagacctgactccttgaatgatgcctctatccactattctgatatataaattcgatgtagatgaaattgtataagcggattttttgtatttccttagacttagaccgcgcaaggcaagaatttttcgctatttacgatttcatattcttgttactagatgttctataggaataagaagaaatcgcaactcctttccgctacacataaaaattgatttcgaaagtcaatttttcaatatctttcttttttttcagaatccaatttttgttcttccacccatgcaatagagagcgagtgggaaaagaggggttacttttattttcatttttccttaaaagataggctttgaaataggagtcatggaataatgctgaattcaaatgtttatttctatagtataagaaaaactaatcgaatcaaattcatggatttaccacgacctcggttgtgaccccatagataaaaatgaaaaatttctatcttcgagacctttgaaaaagggcattgaacgagaaagaaatcgtccacagataatcaaactatcgtatgccttggaagtgatatgaggtgctcggaaatggttgaagtaattgaataggaggatcactatgactatagcccttggtagagttactaaagaagaaaatgatctatttgatattatggacgactggttacgaagggaccgtttcgtttttgtaggatggtccggcctattgctctttccttgtgcttatttcgctttagggggttggtttacagggacaacttttgtaacttcttggtatacccatggattggctagttcctatttggaaggttgtaatttcttaaccgcggcagtttccacccctgccaatagtttagcacactctttgttgctactatggggcccggaagcgcaaggggattttactcgttggtgtcaattaggcggtctgtggacttttgtcgctctccatggggcttttgcactaataggtttcatgttacgtcaatttgaacttgctcggtctgttcaattgcggccttataatgcaatttcattctctgctccaatcgctgtttttgtttccgtattccttatttatccactggggcaatctggttggttctttgcgccgagttttggcgtagcagcgatatttcgattcatcctctttttccaaggatttcataattggacattgaatccatttcatatgatgggagttgccggagtattaggcgcggctctgctatgcgctattcatggggcgaccgtagaaaacactctattcgaggacggtgatggtgcaaatactttccgcgcttttaacccaactcaagctgaagaaacttattcaatggtcactgcgaatcgcttttggtcccaaatctttggtgttgctttttctaataaacgttggttacatttctttatgctatttgtacccgtcaccggtttatggatgagtgctattggcgtagtcggcctggctctgaacctacgtgcctatgacttcgtttcccaggaaatccgtgcagcggaagatcctgaatttgagactttctacactaaaaatattcttttaaacgagggtattcgtgcgtggatggcagctcaggatcagcctcatgaaaatcttatattcccggaggaggttctaccacgtggaaacgctctttaatggaactttcgttttagctggtcgtgaccaagaaaccaccggctttgcttggtgggctgggaatgccagacttatcaatttgtccggtaaactacttggagctcacgtagcccatgccggattaatcgtattctgggccggagcaatgaacctatttgaggtggcccatttcgtaccagaaaagcccatgtatgaacaagggttgattttacttccgcacttagctactctaggttggggagtagggccggggggagaagttctagatacttttccgtactttgtatctggagtacttcacctaatttcctccgcagtcttaggcttcggcggcatttatcacgcgcttctgggacccgagactcttgaagaatcttttccattctttggttatgtatggaaagatagaaataaaatgactacaattttgggtattcacttaattttgttaggtataggtgcttttcttctagtactcaaggctctttattttggcggtgtatatgatacctgggccccgggggggggagatgtaagaaaaattaccaatttgacccttagccccagtgttatatttggttatttactaaaatccccttttgggggagaagggtggattgttagtgtggatgatttagaagatataattgggggacatgtatggttgggtttcatttgtgtatttggcggaatttggcatatcttaaccaaacccttcgcatgggctcgccgtgcatttgtatggtctggagaagcttacttgtcttatagtttaggcgctttatctgtctttggtgttatcgcttgttgttttgtctggttcaataatacggcttatccgagtgagttttatggacccactgggccagaagcttctcaagctcaagcatttacttttctagttagagaccagcgtcttggagctaatgtgggatctgcccaaggacccacaggtttaggtaaatatctaatgcgttccccaacgggagaggttatttttggaggggaaactatgcgtttttgggaccttcgtgctccatggttagaacctctaagggggcccaacggtttggacttgagtaggttgaaaaaagacatacaaccttggcaagaacgacgttcggcagaatatatgacccatgctcctttaggctctttaaattccgtgggtggcgtagctaccgagatcaatgcagttaattatgtctctcctagaagttggttagcgacctcccattttgttctaggattcttcttttttgtgggccatttgtggcatgcaggaagagcccgggctgctgcagcaggctttgaaaagggaatcgatcgtgatttggaacctgttctttacatgaaccctcttaactaagattttcttatttatagctgttctactgttttttttctgttctggctcggttattccatctagccgagccattcattcctttttatgaaagaaagataaggggacagaacaaagaaaaacaaataaagaaacaaacgtattcaataagcaaaaggagagagagggattcgaaccctcgatagttcctaaaactataccggttttcaagaccggagctatcaaccactcagccatctctccacagcctaatccctattttattcctacaaatagaacatagccatatgaaatgatctactaacctctagaaacatctcagatgcaagtccccctttcgatatatctctgtatactgtatagacggatacaggatccgctatatccgcttgtgaaataaagactaaagcccctcccctcaaccccatatccaaatcaaaaaggtggtaagtaataagttttaaagagaagaatcaatggattcatgattaaacccctcctacttcttgtattttattacaattttggttaagtgagggatcaaatatgtagtcaactttatttgatggtagcttggaggattagaaatatgactattgctttccaattagctgtttttgcattaattgcgacttcctcagtgttagtaattagtgtaccccttgtatttgcttctcctgatggttggtcaaataataaaaacgttgtattttccggtacatcattatggattggactagtctttctggtagctattctgaattctctcatttcttaaatttgtttagtatttagtagcccgatacaaaataaataagaaggccatttcttcgaaaaaattggaattgtgagacgcattaaaatgcaatttgcgttccgaattgctacctcctctctttcattattatgaaattccattgccattagaatattgattgacagacaataaaaaaaaagaaaactctaatataatagaaaatgaaacggtcgacccagacatagacggtcgacccaggcggatataccctataaaatatatcccgtagcgagcgtagttcaatggtaaaacatctccttgccaaggagaagatacgggttcgattcccgccgctcgccagcttaatttagtaaggtactatgataaaaaatttagtctagttgactacttaactacttatattaaattaagtaggtgttagtctagtaccgtatcccttactatcttacccttcttttgcaccccactcaaaaagggggctccggaggcgggaatcgaactcgccaacagggctccctaaattggggattcaccgagacaaacaactggcaaactgcttttaaagggaagggaggtagactgtgcctttctttcatttcttttttcttttctgcagggtaggaaggagccttgagagttcttcttgtaggggcaagtgacttcgcaaactgctccatttggccctttagggccgggaactaatgaataaaaagggttggataccgcccagccctctactctatacaaatagaatagtccttttatacagactgctaagtgcggagacgggaatcgaacccgtgacctcaaggttatgagcctcgtgagctaccaaactgctctactccgctctggagggacggaaactggtggacgaaaaaggttgaatacaggactctaccatgtctagacaaatagaatagtccttttatacagaatggagcgggtagcgggaatcgaacccgcatcgttagcttggaaggctaggggttatagtcgacgttggttgattagttttaacgtctctaattcaaaaccgaacatgaaattttgatttcattcggctcctttatggatattctcaccacttaacatctatgtcagcttttctatctgaatggaaccaaagctctccgctttctagatgatccctatagagtaggagatagaaattctactaaatctatctaatctacttacttcgttccctaatttcattcaagagatcctgaggaaaagaattaggtttccaccgagctgaaacaatatgctgatggttctagtaaaccaaaactaccgttttttagctatttggcttccatttccttttttaacaaaagaagatttagttacgattggaaataaacttttttgtatcttcatccatagatcctttactcatatttttaaaattggaatacttaatccaatgcaaaattatgcttcgcgactctgtactcataatccaattagtttttgggtacaaatcgcgagaatgtatattcttcctcaatatgctattgagaggaaaaggattaaatcctttataagaactaaagttttcatcggaatataaaaaacttaaggacgccttaagtatatcatttcaaattaagttattaatagaacgaatcacacttttaccactaaactatacccgctacatgtagattatgataccaacgctaccctttgtcaagggtagccattcgagaaggaggctaattcccccttattgaatcaaatggagaaggttcatgacagtgagctgttggtacttcgatcgcgggcctttactttagctttagggtttagatagcccctctgggatgtaaaatatatctcttctcaccatccccatagtgtatgagacaaatgtatgcatttcgattagggtcgtattctacggttacgactacaatgatcattatttgttttgcgaggacgtaagtgtgccagactgctctaaggaatagtttgattattcctacaatatacactaggagatatagggagcagcactgcccccataaatccctttcttccttttcttttttgttcaattctgaacaaagaaattggggaagatgttttctttcttgccccacttatcatgaagtccgagccgtagagaaagagtgagatgcatttttaaaattcatcatagactttccctatggcttgagagaagcaagaaacaaagagtcgtaacttaaacggagaagcggacaggacccgacggatttacctgatgtaaagaagatcctaaatgtctctggttagtcgatcctctccatttaccaatttcttctcctcttttccactcaattctagtttattagattcttgtttaaaagaatcaaagaagatgaatagaactaagaacacataaaaaagaacatagagggaccattaccaaatgttcctcccaagaatcatattgggtatctgttcccttccttttcccgctaggatcgggaatcttatattttccatatccatataccatcgaacctttagggttccagaatcctccttttttcctaatcttcggaaacagaaaacccatagccaggaggagttaggtatgtagggtatggtttattattttttgttgggcaggcagtagaataatttttatactctgcagtataaattcgactgcccactttttacaagcaaattgttgctaaaactccaacatagtttgttcaaaatgcaccaaccagaatccttggagaatattcaaggaccccccttccttggaaggggtacctgttaaaaatcgcttcaacaaatccgtccaaaactttttaagaaaaattgaaaagttttgaactcgaaggtttttctaagagatgcctgttaaaaatagtttcaatttctcaccaaaacagacaagaagtatatcactgaaaattaatacccaaccatatgggtatatgaagagcgcgaattcctttataccctacccaattagaattagaggaaataaaacataaatggagaaagttctcatcataagatcagccaatagaagaaaaaagtccctaattctgcagaacgttctgagcacgtgaaaagtcaatagcctaaagataaaaaaacaaagtctaccgtttttttaacagcagctcttattgcccctttggccttttttgcccattgttgtatccgattcaacaattgatacatatttgttctcctcttctaaaaaatagaacttctgggctttggtttggtgagtcgtccgagatcgtgtttacatacctatgaacttaccctcttcaagtatatcggatactaattttttattgtgtcaactctctcttcacgtattttattatataaaagaaaaaaacctctactttgtgcaagtgataagagagaatatgaaattcttatttttcttgattttctcaagattttgaactctcaagattttgaacctcgccatgaataaacttctatatcttgatatatacatatataatctctacatatatctctatatatacatatattatgtacattatgcagtagactcataatgagaaatcaaagtggctaatttttgaattgaataaaaagcccttttaactcagtggtagagtaatgccatggtaaggcataagtcatcggttcaaatccgataaagggctttttatttggtggtagagtaatgccatggtaagacgtaagtcatcggttcgaatccgataaagtacttttctactaaatttattatttattcacttttttttctttgtttttgaaaatttctctattttttcttgaattttatgacttagtgtgggatgcatgcatttttggtctgaacgctaaacgaagcacggggtggaaattacaaaaaagaaatcaaattggactctttttcctgttagatcaatcaaatcactacctgtactgaactaatctagaatcccttttattaatctattcttattctataccctttaaatgaatttccctaaaaagtggggaatgatccgtgaattaacctaaccatcaactaaaaaaaatcctatgaaagcataacagaaaagtaggaaagactctttgctttggatctagttatactcttcgagtatattgacaattccaaaaaactgctcatactatcattatagtataatgacgagcggttgtatatggccctatcgtctagtgaagtgatgcccctatcgtctagtggttcaggacatctctctttcaaggaggcagcggggattcgacttcccctgggggtagggagtattatgaaaggaggttaatcatagattctaaaaaaccctagaataaattcttcctgggtcgatgcccgagcggttaatggggacggactgtaaattcgttgacgatatgtctacgctggttcaaatccagctcggcccaaaaatctagggcttcgtgaatatgaactaaatccattttttttcttccataaaataaaatgtctgatccatagaaataaaggataaagcgaaagggggaatttctttctaatccatatctctctcattccttttttacaaataaaagagtttttcttattgaaatgaaaggtggattatcatccatttttagcgataaaaaatcgcgacatactagttatgtcactctcactatacccacatatgatatgtgggtatgtagtatatgattcgtctatttcttagagtacgacaggcgaatcgaatcttcttatggttctatttaagaataggtatgccatacaccccgcggggattgtagttcaattggtcagagcaccgccctgtcaaggcggaagctgcgggttcgagccccgtcagtcccgaactagggttcaatgaatggagaaattcatctttcctttttccatgaaaaagggggggcaggagagaagatcaaatacctatggggcacccttatttcactttttttatttcgcatttctcattaaagagggaggggaggcctataggaatttttttttcactactcccggttgataaggaaagacatacatatcatacttggattagtataatttaggatattactctatccttatgatgataccatcctcatcttaacttcctattcgactcttatggaatagagtaccggtattttaccgaaatccatacataaatcgtattcgttttttcttagacatagacagtgaatttaattta-----attagtactttactttttggattaaacaggccccctccattttgtagttccaactttgtttgtgtatgttcaatgactaattggaaagaatctatctcattttcattccatttgcggactccttttttatggatctgttctcatctttagacccaaaaagtggatattgatagtaacctaataaaataaaagaaaaaccaagcaaagcaaacgccctttttcctaaattaattaaaatattggatttttttttatttaagccctcttttctccatctcacttctacttctactgcttatttggatgtctatgtgacccatagaaagtcggtcatataatacatacatacataattgtatgtataactataagaaaaaggaagggaaattggataagataagaaagatcgtgggttatagatatagaaaagaaaaagtggatcttcctatgttatactattccactctcaaccatgaattgatttgatagatccgatattcataatattgaattgattcagtattatcagaatgcaagtcctccccttgaatttacaggatacccctttttcctctccatgggattacatcccgagttattgtgaaaaaaataaagaggttatggaagtcaatattctcgcatttattgctactgcactgtttattctagttcctactgcctttttacttattatttatgtaaaaacagtcagccaaaatgattaattggaattccaattaatcattgaagaaatgaaaaagggattaaataaaatcaaaatccaagtcttaaatgaaaggatctggttggaatcataaagtgtggtagaaagaactacatatagttttttctacgacactttagagtctttctattatattatcttgaatctacatagaatagattagtagattgaaatagtagtctaattcaatttcttttttcactgcatccacttaatttcaatcaagtcaaaataaaaaaatcgaagacaattcttcacgaaagaatccatggagggagagaaaaataatatgagaatagactatagtaaaaagtaaaagaaaaaagtaaaaggaaaaaaccagcgaatctttcatgcttaaacatgcggcgagatgcttcaaaagagcataaaaattattctaagaataagaaaagaatataaaacaaatggaaagtgtgcgatatgttgtgaatagctccgtggaagaaagtctaattttcttatgtatagaacttttttaaccattcgtcacttctagtagaaatttggaattgctgtaatcgctctttctatttctatatagtagaatagaacgactctttcttacaagagtttcttacaggtacaggagtgaaacaaaactaaagaaagagagaaagaataaagtttggcaaaatgattaatgcaaaacgatcaattaaagaaaaaagttgatacaacaattcgacgactcaatcaattagtagtatccctagagtccactcctcccccatactactagtgaaagagaaaatgtaaagactaccattaaagcagcccaagcgagacttactatatccatgtaaattatgtctcctatttctatgaaggaattattctactattgatcaataatcatagtggaatcaagggtacagagtcaaaaagggattctgccctaacgctatggatgaatcagttcaaggaatttactcctaacaaattcttataggatttctggtagaattggagagcattaagtataaatacgatacatagcccttttccttaaaaaagagtacggggatgatgtcctgaatagaagacgcgggaataggaagattttttcttccttttgttaccctttttttataagcaaaggacgtcagaatataccataaaattaggatagataaatatttattggatacctcccttgcctatgtttatttttaacctaaaccctagagcccttctatcattctatgaaagaatgaggagactttatccacaactccgaaattgatttttgatcagcctattcaatctgattctcgacagaatcagtagcccttactttagtgtatgtaggtagcataagatgtatgataaataaaatgtatgataattaggaagtcttgatattccttcgtggagtcccttcttcaatcttagattgaaaaaaagaatgccccttaggggccctttggatatcaagatttctgacatcttagccttgtaatttttaattctcgaatcgaatcaattaaaattaataaaagaataaggaaacgcaacctcatccttattggtagccgtttgggccactaccgacaaaacaaaccctagtttgaggatagaactatggattctcaaaatccagtatcgccaggcctagttactctcttgccccaacttatgcagggtacgaatttgtcgagttcgatcagtactataagcctaagtattttattgatcaggcggcacccagatttgaactggggataaaggatttgcagtcccctgccttaccgcttggccatgccgccaaaaaatccgatctaaaatagagaaaagagcaagtattcatccaggttttcttactaaaacctcctttcttttatcttgaatctaattctacttacttttttccaatctttttcaaaaaatctattcctgctttttttgaatccagtttcgattattctcctcgatggattctatcttaaaacaaacattgctaacactagaaaacttcccttttctttctattgagatgaaaaaagagaaaaagttgatttccagtcacaggctgcaaaattcagaacaaattggaaccattaactagaattcgatttttttttgaattgcagtagtgaacgactcttaaatcggtattctctccccccttccttttaatggcataataaaatagaatggatttatgcctaatccgtgtataggtaaactacaggtccgaacagcattattatccataacagcattattatccatggatcccccttatgtacatatctctatggggaatcgtgctttaatttttcattgcattaaatatcttgaataaaaaaaagaaatttggtctgatatagagtatgacctgaccatcttggcccacccaagtgaaattacgataaaagcagggatatgtggagaggtggataactagattggcatgtacttaaaaaaggacttactttattttaggattctacaatgaaatcctatattttctagcaattctactactacgaaacaaaaaagaaccctcaaattcttattcttttttgaaattaaactaagcgtgctattctaaatcgaactaaagtcaaattttctagtgcttataaattattatattatggctttatcccattcatagaaaggagataaaatgagaaatctttgccatccaatctgattagtatcataaagtgtaagtggcagaatttttttctaggaatgttttatcaattcattttcattcgatttgtacccctggcaaattcgaactttcgtcgaaattgtctctattcatatgtatgaaatacatatatgaaatatgtatgtggagttccctagaatttcatgtgattcagtaaacagaatatggattccataattgctagatcgatccatagggattgatgaagagtgagctgataatggaatttttcttcgataaacaggaaacttaagattaagatgctccggaatggaaatgagggaatgtccacaatacccggatttagtcagatccaattcgagggattttgtaggttcattaatcaaggcttggcagaagaacttgagaagtttccaacaattaaagatccagatcacgaaattgcatttcaattatttgcgaaaggatatcaattgctagaaccctcgataaaagaaagggatgctgtgtatgaatcactcacctattcttccgaattatatgtatctgcgagattaatttttggtttcgatgtgcaaaagcaaaccatttctattggaaacattcctataatgaattccttgggaacctttataataaatggaatataccgaattgtgatcaatcaaatattgctaagtcctggtatttactaccgctcggaattagaccataagggaatttctatctacactgggactataatatcagattggggaggaagatcggaattagcaattgataaaaaagaaaggatatgggctcgcgtgagtagaaaacaaaagatatctattctagttctatcatcagctatgggttcgaatctaaaagaaattctagataatgtttcctaccctgaaattttcttatctttcccgaatgctaaggagaagaagaggattgagtcaaaagaaaaagctattttggagttttatcaacaatttgcttgtgtaggtggggacctggtattttcggagtccttatgtgaggaattacaaaagaaattttttcaacaaaaatgtgaattaggaaggattggtcgacgaaatatgaatcggagactgaatcttgatatacctcagaacaatacattcttgttaccacgagatgtattggccgctacggatcatttgattggaatgaaatttggaacgggtatacttgacgatgacgatatgaatcacttgaaaaataaacgtattcgttcggttgcggatctgttacaagatcaattcggactggctcttggtcgtttacaacatgcggttcaaaaaactatccgtagagtattcatacgtcaatcgaaaccgactccacaaactttggtaactccaacttcaacttcgattttattaataactacttatgagaccttttttggcacataccccttatctcaagtttttgatcaaaccaatccattgacacaaactgttcatgggcgaaaagtgagttgtttgggtcctggaggattgacggggagaactgcaagttttcggagccgagatattcatccgagtcactatgggcgtatttgtccaattgacacgtccgaaggaatcaatgttggacttactggatccttagctattcatgcgagaattgaccactggtggggatccatagagagtcccttttatgaaatatctgagaaagcaaaagaaaaaaaagagagacaggtggtttatttatcaccaaatagagatgaatattatatgatagcagcaggaaattctttgtccttgaatcagggtattcaggaagaacaggttgttccagctagataccgtcaagaattcctgactattgcatgggaacagattcatgttagaagtatttttcctttccaatatttttctattggaggttctctcattccttttattgagcataatgatgcgaatcgggctttaatgagttctaatatgcagcgccaagcagttccgctttctcggtccgagaagtgcattgttggaactggattggaacgccaaacagctctagattcgagggtttccgttatagccgaacgcgagggaaagatcatttctactgatagtcacaagatccttttatcaagtagtgggaagactataagtattcctttagttacccatcggcgctctaacaaaaatacttgtatgcaccaaaaacctcgggttctgtggggtaaatccattaaaaaaggacaaattttagcggagggagctgctacagttggtggggaacttgctttaggaaaaaacgtattagtagcttatatgccatgggaaggttacaattttgaagacgcagtactaattagcgaacgtttggtatatgaggatatttatacttcttttcacatccgaaaatatgaaattcagacggatacgacaagccaaggctccgctgaaaaaattactaaagaaataccacatctagaagaacatttactccgcaatttggacagaaatggagttgttaggttgggatcctgggtagaaactggcgatattttagtaggtaaattaacgcctcagatagcgagcgaatcctcgtatatcgcggaagctgggttattacgggccatatttggccttgaggtatccacttcaaaagaaacttctctcaaactacctataggtggaagagggcgcgttatcgatgtgaaatggatccagagggaccccctagacataatggttcgtgtatatattttacagaaacgcgaaatcaaagttggggataaagtagccggaagacacgggaataaggggatcatttccaaaattttgcccaggcaagatatgccctatttgcaagatggaacacctgttgatatggtcttcaatcccttaggagtaccctcacgaatgaatgtgggacaaatatttgaaagctcgctcggattagccggggatctgctaaagaaacattatagaatagcaccctttgatgagagatatgagcaagaggcttcaagaaaacttgtgttttcagaattatatgaagccagtaaacaaacaaaaaatccatgggtatttgaacccgagtacccgggaaaaagcagaatatttgatggaagaacaggagaccccttcgaacaacctgttctaatagggaagtcctatatcttaaaattaattcatcaagttgatgagaaaatccatggacgttctactgggccctactcacttgttacacaacaacccgttagaggaagagccaagcaagggggacaacgagtaggagaaatggaagtttgggctttagaaggatttggtgttgctcatattttacaagagatacttacttataaatctgatcatcttatagctcgccaagaaatacttaatgctacgatctggggaaaaagagtacctaatcacgagtatcctccagaatcttttcgagtgctcgttcgagaactacgatctttggctctagaactgaatcatttccttgtatctgagaagaacttccaggttaatagggaggaagtttgatcggaataaatataaattcttttcttatttatgattgaccaatataaacatcaacaacttcaaattggactcgtttcccctcaacaaataaaggcttgggctaacaaaaacctacctaatggggaagtcgttggcgaagtcacaaggccctctacttttcattataaaaccgataaaccagaaaaagatggattgttttgcgaaagaatctttggacccataaaaagcggaatttgtgcttgtggaaattctcgagcgagcggagctgaaaacgaagaggaaagattttgccaaaaatgcggggtagaatttgttgattctcggatacgaagatatcaaatgggatacatcaaactcgcatgtcccgcgactcatgtgtggtatttgaaaggtcttcctagttatatcgcgaaccttttagataaaccccttaagaaattggagggcctagtatacggtgatttctcttttgctaggcccagcgctaaaaaacctactttcttacgattacgaggtttattcgaagatgaaattgcatcctgtaaccacagcatttctccctttttttctaccccaggctttgcaacatttcgaaatcgggaaattgcgacaggagcaggtgctattagagaacaattagcagatttggatttgcgaattattatagagaattccttggtcgaatggaaggaattagaagacgaggggtatagtggagatgaatgggaagatagaaaaagacgaataagaaaagtttttttgattagacgcatgcaattggcgaaacattttattcaaacaaatgtagaaccagaatggatggttttgtgcttattaccagttcttcctcccgaattgagacccattgtttataggtctggggataaagtagtgacttcggatattaatgaactttataagagagttattcgtcggaacaacaaccttgcctatctattaaaaagaagtgaattagcgccagcagatttagtaatgtgccaggaaaaattggtacaagaagccgtggatacacttcttgatagtgggtcccgcgggcaaccaacgagggatggtcacaataaagtatacaaatcactttcagatgtaattgaaggtaaagagggaaggtttcgcgagactctgcttggaaaacgggtcgattactcggggcgttctgtcattgttgtgggtccttcgctttcattacatcaatgtggattacctctagagatagcaataaagctttttcagctatttgtaattcgcgatttaatcacgaaacgcgctacttctaatgtcaggattgctaaaaggaaaatttgggaaaaggaacccattgtatgggaaatacttcaagaagttatgcggggacatcctgtactgttgaatagagcacctaccctgcatagattaggcatacaggccttccaacctactttagtggaggggcgtactatttgtttacacccattagtgtgtaagggtttcaatgcggactttgatggggatcaaatggctgttcatctacctttatccttggaagctcaggcggaagcccgtttacttatgttttctcatatgaatctcctatctcccgctattggggatcctatttgcgtaccgacccaagacatgcttatcggactttatgtattaacgattggaaaccgtcggggtatttgtgcaaatagatataatagttgcggaaactatccaaatcaaaaagtaaattacaataataataattataagtatacaaaagataaagaaccccatttttctaattcctatgatgcactgggagcttatagacagaaacgaatcagtttagacagtcccttgtggctccgatggaaactagatcaacgcgtcattgggtcaagagaagttccgattgaagttcaatatgaatctttggggacttatcatgagatttatgcccactatctaatagtgggaaatagaaaaaaagaaatccgttctatatacattcgaagcactcttggtcatatttctttttatagagaaatagaggaagccatacaaggatttagtcaggcctattcatacactatctaaacaaggaagttagattcggcgatgcccctccctttcggggggcattccgatttcgctagtatcatcatttttgccgcgcgaatccagattgagattaaggaaaggaagttaattaaattttcgaatcactgactcaggcccattgtcgaatcctactcagcaattgtcgaatcctactcagccgaaaaagggggtacttatgtatggcggaacgggccaatctggtctttcataataaagagatagacggaactgctatgaaacgacttattagcagattaatagatcatttcggaatgggatatacatcccatatactggatcaaataaagactctgggctttcatcaagccactactacatcgatttcattaggaatcgaggatcttttaacaataccatctaagggatggttagtgcaagacgcggaacaacagagttttcttttggagaaacactattattatggggctgtacacgcggtagaaaaattacgccaatccgttgagatatggtatgctacaagtgaatatttgaaacaagaaatgaatttgaattttcggataacggatccttctaatccagtctatctaatgtctttttcaggagccagaggaaatgcatctcaggtacaccaattagtaggtatgagaggattaatggcggatcctcaaggacaaatgattgatttacctattcaaagcaatttacgcgagggactttctttgacagaatatataatttcctgctacggagcccgcaaaggggttgtagatactgctgtacgaacagcggatgctggatatcttacacgtagacttgttgaagtagttcaacatattattgtgcgtagaagagattgtggtactatccgaggtatttctttgagtcctcaaaatgggatgacggaaaaactttttgcccaaacactaattggtcgtgtattagcagacgatatatatattggttcacgatgcattgccgctcgaaatcaagatattggaattggattagtcaatcgattcataactgcctttcgagcacaaccatttcgagcacaaccaatatatattagaaccccctttacttgccggagcacatcttggatctgtcaattatgttatggtcggagtcccactcatggcgatctggtcgaattgggggaagccgtaggtattattgcaggtcaatcaattggggagccagggactcaactaacattaagaacttttcatactggcggagtattcacagggggtactgccgaccttgtacgatccccttcgaatggaaaaatccaattcaatgaagatttggttcaccccacacgtacccgtcatgggcagcctgcttttctatgttatatagacttgcatgtaactattcagagtcaggatattctatatagtgtgaatattccctcaaaaagcttgattctagtgcaaaatgatcaatatgtagaatccgaacaagtaattgcggagattcgtgccggaacgtccactttgcattttaaagaaaaagtacaaaagcatatttattccgaatcagacggggaaatgcactggagtactgatgtttaccatgcgcccgaatatcaatatggtaatcttcgtcgattaccaaaaacaagccatttatggatattgtcagtaagtatgtgcagatccagtatagcgtctttttcgctccacaaggatcaagatcaaatgaatacttatgatcaagtaagacatagactgttggatacttttggtaaaaaagatagggaaattcttgattattcaacgccggatcgaatcatgtccaatggccattggaattttgtctatccttctattcttcaagataattcggatttgttggcgaaaaagcgaagaaatgggttcgtcattccattacaatatcatcaagaacaagagaaagaactaatatcctgtttggggatttcaattgaaataccctttatgggtgttttacgtagaaatactatttttgcttattttgacgatccacgatacagaaaagataaaaagggttcaggaattgttaaatttagatataggaccctagaggacgaatataggactcgagaggaagactcagaggacgaatatgggagcccagagaacgaatataggacccgagaggaagaatatgaaaccctagaagacgaatataggactcgagaggacgaatatgaaaccctagaagatgaatatgggatcctagaggacgaatatgaagccctagaagacgaatatgggatcctagaggatgaatataggactggagagaaagactcagaagacgaatatgggagcccagagaacgaatatagaacccgagaggacgaatatggaactctagaggaagactcagaggacgaatatgggactttagaggaagactcagaagaagactcagaggacgaatacgggagcccagaggaagattccatcttaaaaaaagagggtttgattgagcatcgaggaacaaaagaatttagtctaaaataccaaaaagaactagatcggttttttttcattcttcaagaactgcatatcttgccgagatcctcatccctaaaggtacttgataatagtatcattggagtggatacacaactcacaaaaaatacaagaagtcgactaggtggattggtccgagtgaagagaaaaaaaagccatacggaactcaaaatcttttccggagatattcattttcctgaagaggcggataagatattaggtggtagtttgataccaccagaaagagaaaagaaagattctaaggaatcaaaaaaaaagaaaaattgggtctatgttcaacggaaaaaaattctcaagagcaaggaaaagtattttgtttcggttcgacctgcagtcgcatatgaaatggacgaagggagaaatttagcaacacttttcccgcaagatctcttgcaagaagaggataatttccaacttcgacttgtcaattttatttctcatgaaaatagcaagttaactcaaagaatttatcatacgaatagtcaatttgttcgaacttgcttagtagtgaattgggaacaagaagaaaaagaggaggctcgtgcttcccttgttgaggtaagagcaaatgatctgattcgcgatttcctaagaattgagttagtcaagtccactatttcgtatacacgaagaaggtatgataggacaagtgcaggaccgattcccaataataggttagatcgcaccaattccttttattccaaggcgaagattcaatcacttagccaacatcaagaagctattggcaccttgttgaatcgaaataaagaataccaatctttgatgattttgtcggcatccaactgttctcgaattggtttattcaagaattcgaaatatcccaatgcggtaaaagaatcgaatcctagaattcctattcgagatatttttgggcccttagccgctattgtacctagtatatcgaatttttcttcatcttactatttactaacgcataatcagatcctgttaaaaaaatatttgttccttgacaatttgaaacaaaccctccaagtacttcaagggcttaaatactctttaatagatgaaaatcaaaggatttcgaatttcgatagtaacatcatgttggatccattccatttgaattggcactttctccatcatgattcttgggaggagacatcggcaataattcaccttggacaatttatttgcgaaaatgtatgtctatttaaatcgcacataaaaaaatctggtcaaattttcattgttaatattgattcctttgttataagagcagctaagccttatttggccactacaggagcaactgttcatggtcattatggagaaatcctttacaaaggagataggttagttacgtttatatatgaaaaatcgagatctagtgacataacgcaaggtcttccaaaagtagaacaaatctttgaagcgcgttcaattgattcactatcgccgaatctcgaaaggagaattgaggattggaatgagcgtataccaagaattcttggggtcccctggggattcttgattggagctgagctaaccatagcccaaagtcgtatctctttggttaataagatccaaaaggtttatcgatcccaaggggtacagatccataatagacatatagagattattatacgccaagtaacatcaaaagtgcgggtttccgaagatggaatgtctaatgttttttcacctggggaattaatcggactattacgagcagaacgagcaggacgagctttggatgaatcggtctattatcgggcaatcttattgggaataacaagggcttccctgaatacccaaagtttcatatctgaagcaagttttcaagaaactgctcgagttttagcaaaagctgccctacgaggtcgtattgattggttgaaaggcctgaaagaaaacgtagttctgggggggattatacctgttggtaccggattccaaaaatttgtgcatcattccccacaagacaagaacctttatttcgaaattcaaaaaaaaaatctattctcgtcggaaatgagagatattttgtttctccatacagaattagtttcttctgattctgatgtaacaaacaatttctatgagacatcagaacccccatttatacgatttaaggatacataaagcagatttttttatttaaactagacttttgaccttagaacactaacaggtcagattttagatttttattttaataagtaaaagaagtcagttaattcattaaggttacgtttataccatgtatcaatggccaattctcagtggaaggttacatcggaacaattattatttatttcaagctatttcggctctttcttaattttc------------------------------------aaaaaaaaagaaaaaatcaaaaggaagtgtggaaaaaatgacaagaagatattggaacatcaatttgaaagagatgatagaagcgggagttcattttggtcatggtattaagaaatggaatcctaaaatggccccttacatctcggcaaagcgtaaaggtactcatattacaaatctcgctagaacggctcgttttttatcagaagcttgtgatttagtttttgatgcagcaagtcagggaaaaagcttcttaattgttggtaccaaaaaaagagcagcggatttagtagcatcagctgcaataagggctcgttgtcattatgttaataaaaagtggttcagtggtatgttaacgaattggtcgattacgaaaactagactttctcaatttagagacttaagagcagaagaaaagatgggaaaattccaccatctcccaaaaagagatgtggcaatcttgaagagaaaattatctaccttgcaaagatatctcggcgggatcaaatatatgacgaggttgccggacattgtgatcgtccttgatcagcaaaaagagtatatagctcttcgggaatgtgccattttggggattcctactatttctttagtcgatacaaattgtgacccagatctcgcaaatatatcgattccagccaacgatgacactatgacttcaattcgattgattcttaacaaattagtatttgcaatttgtgagggccgttctctctatataagaaatcgttgattaagaagaatagttcattcttgggtaactgcgtagatttatgggatcacttactattcttttttgttttgcatagataaaagaaggggaatattgatatatattagagggtattgatatatattatcatctgatgtgatttcttggtatcctaaatataagattaatacttcaagttgctgagttgagaaagagatggttgaatcaaaagaattccttttttgaagttcaatttttatcagaggacaatatgaatattataccatgttccgttaaaacactcaaggggttatatgatatatcgggtgtagaagtaggccaacacttctattggcaaataggaggtttccaaattcatgcccaagtactcatcacttcttgggtcgtaattactatcttgctaggttcagttatcatagctgttcggaatccacaaaccatcccgaccgacggtcagaatttcttcgaatatgtgcttgagtttattcgagacttgagcaaaactcagattggagaagaatatggtccctgggttccctttattggaactatgttcctttttatttttgtttcgaattggtcgggtgctcttttaccttggaaaattatacagttaccccatggggaattagcagcacccacgaatgatataaatactactgttgctttagctttactcacatcagcggcatatttttatgcgggtcttagcaaaaaaggattgagttatttcgagaaatatattaaaccaactccaattcttttaccaattaacatcctagaagatttcacaaaaccattatcgcttagttttcgacttttcgggaatatattggcggatgaattagtcgttgttgttcttgtttctttagtccccttagtagtccctataccggtcatgtttcttggattatttacaagcggtattcaagctcttatttttgcaacgttagccgcagcctatataggtgaatccatggaaggtcatcattgaattgactagttttcaaaatagtctttttttttagcttagctcaattcatgcatggttccagataatccgcttggttggaaaactaaatagttagaaatgcgtatgaatatacaacctagagttgtaggagagagaatagactatattacggaattggcaaagtatatatgcattaaggggggcggagtcaggctagatctatatccttaatgtctataagtccagtcatcttttgtgcgggtttttaaggaatgattttagaatccgattcaccaatagaaaatgagaaaatacgcaaaatagaagaaacaaatgtatatgggatattatatattcctaagttagattcattatctaatccgatatatcgaattccctctatatggaattggattccatatccagttctatgcagcatattgttatcaattgtatatcttgatttaattcctattggatttggattagttcgatttcaataggggttcttcctctatttcgtcttttattatggattagatgataggggaaaaaataggaactcaaggatatcgaagagtaaagaaagaagaatggaatgaaagagtggttggttggaaagaaagagaaatagaataatgagaatcatatggatttacacaaacctctagtgattagaaactaaaaatgagatctcgaagtagttcggacaattcagattatcatttcaatttgtactttttagttacttctccccaatagagcttagaagtaagaatttcttggttgattgtatccttaaccatttctttttttttgacacgaggaactcaccatgaatccactaattgctgctgcttccgttattgctgctggattggccgtagggcttgcttctattgggcctggagttggtcaaggtactgctgcaggacaagctgtagaaggtattgcgagacagccagaagcagaaggtaaaatacgaggtactttattgcttagtctagcttttatggaagctttaacaatttatggactagttgtggcactagcgcttttatttgcgaacccttttgtttaatcctaaaaaagaaaatgagtcctttagattagatacttttttctttttttagtaaattggtatttgcttctgcaattccaattatatcaatactttactcctatttattactcctggaattacctatttatcgggacagacaataccccaccccaggaagggctgatttgaggatgatcaatttagaggatatgctcgccttcttccttcccgtccttagtttaggacagtggaaagtctttttccttttattttaggaatttttggaacatttcaacaaaggagtctttcacaggtcaaacgagacctaagacttaatctaaaagaaattattagattgaatctatttgcattaaaaaaaattacattaaaaaaaccgatcaaaaaagggcgagcgaagtaagtgatcgaaaaactttgctctttgttcgtcctatctataagaggagagcatatgaaaaatgtaacccattctttcgtttttttagctcactggccatccgctgggagtttcgggcttaataccgatattttagcaacaaatctaataaatctaactgtagtggttggtgtattgattttttttggaaagggagtgtgtgcgagttgtctatttcaagaatagattggatctatccggctgcactttaaaatattttttagtattttttggataaataagaaaaaggtgcacgatctcgacgaattacttctgaataaattcagaaatcatatggaagaaccatagcatttcgcgactcattggtaaatcaactttgattctctatagaccaataatgtgagaccattaacacggttaaagctaaactgcttgaagtccaggcaaaaaggggtactctttctacaactatattagtattagtaccgaaatgctttaaacgggaaatagctaatgtagaatttatctgatataaaacactcatatcgataaaatggtttgaactatttactagaagggcaccctgcccttttttatccaatgccgaatcgacgacctatgtataaaataaaaaaaaagaaattttttggatttgaagaaaaaaagaattctatcaattttcattttccatttatttagttagtttttcttaatgaaattgaaattattaactaaagggcaaatacaaataaagaaacaactttgctgaccatgatagatttttatctaggcggaagagtcctcttaatatttatctagtcttatattcttaatatgggtttcggtatattgaaatataaacagaaaagagaagatagaggataggctcattacataaaaaaaaagatatggaaatagccatagcaaaaaaagaaaaaaaaggagcgtgagagccaaatgaatcgaaagattcatgtttggttcgggaagagatcataaaaattgtaaacttaatagcaagataatctactttcattaaaagatttattagataatcgaaaacagagaatcttgagtactattcgaaattcggaagaattgcgtagagggaccattgagcagctcgaaaaagctcgggttcgattacagaaagtcgaactagaagcagatgagtatcgaatgaatggatactctgagatagaacgagaaaaagcaaatttgattaatgctacttctattagtttggaacaattagaaaagtctaaaaacgaaatcctttattttgaaaaacaaagggcgatgaatcaggtccgacaacgggttttccaacaggccgtacaaggagctctaggaactctgaatagttgtttgaataccgagttacatttccgtacgattcgtgctaatattggcattctcggggccatagaatcgaagaaataattaaattaattaggccttgaacttctactttcgtttagaatttaggcattatttttccccttgcttccgaaaaaaagagtcaagaaacactaatggcaacccttcgagtcgacgaaattcataaaattctccgcgaacgtattgaacaatataataggaaagtagggattgagaatattggtcgcgtaattcaagtgggggatgggattgctcgtattataggtcttggtggaataatgtcaggtgaattagtcgaatttgcagaagggactaggggtattgctctgaatttggaatccaaaaatgttgggattgtattaatgggcgatgggttgatgatacaagagggaagttttgtaaaagcaacaggaagaattgctcagatacccgtgagcgaggcttacttgggtcgtgttataaatgctctggctaaacctattgatgggagaggcgaaattgtagcttcggaatctcgcttaattgaatctcctgctccgggtataatttccaggcgttctgtatatgaaccccttcaaacagggcttattgctatcgattcgatgatccccatagggcgcggtcagcgagagttaattattggggacagacagactggcaaaacagcagtagccacagatacaattctcaatcaaaaagggcaagatgtaatatgtgtttatgtagctatcggtcaaagagcatcctccgtggctcaagtagtaactactttccatgaagagggggccatggaatacactattgtagtagctgaaatggcggattcacctgctacattacaatacctcgccccttatacgggagcagccctggctgagtattttatgtatcgcgaacggcatactttaataatttatgatgatctctccaaacaagcacaagcttatcgccaaatgtcccttctattaagaagaccccccggccgcgaagcttatccaggggatgttttttatttgcattcacggcttttagaaagagccgctaaattaagttctcttttaggcgaaggaagtatgaccgctttaccaatagttgagactcaatctggagacgtttccgcctatattcctactaatgtaatctccattacagatggacaaatattcttatccgcggatctatttaatgccggaattcgacctgctattaatgtgggtatttctgtttccagagtaggatccgcggctcaaattaaagccatgaaacaagtagctggcaaatcaaaattggaactagctcaattcgcagaattacaagcctttgcacaattcgcctctgctctcgataaaacaagtcagaatcaattggcaaggggtcgacgattacgggaattgcttaaacaatcccaatcaaaccctctcccagtggaagagcagatagctactatttataccggaacgagaggatatcttgattcgttagaaattgaacaggtaaagaaatttctggatgagttacgtaaacacctaaaagatacgaaacctcaattccaagaaattatatcttctagcaagacattcaccgagcaagcggaaatccttttgaaggaagctattcaggaacagctcgaagggttttcccttcaggaacaaacataaattttgcatgtctactcttgttagtagaagaggaatcgttgagaaagatttttcatttgaatcatgcaaaaaagttttcttagtttttagtatagttatttaaagaatagatagaaataagattgcgtccaataggatttgaacctataccaaaggtttagaagacctctgtcctatccattagacaatggacgcttttctttcatattttcttctttcttttcgttttttttctcttgttccgataaaaaactcttagaccgaaactcttttaggaaagaaaaaaaaatccatatacaaatggatgatgcatatatcataaagaaggaatatggagcgggtagtgggaatcgaacccgcaaccccaaggttatgagccttgtgagctaccaaactgctctatcctcttaaactaaagagcggggaactagtggataaaagggggttggatacgcccctctaccatatctatacaaatagaatagtccatttatacagaatggtaaagagggctcttctacgatcatccattctagaaattcatacaaatatgaaagaaagggtattttatccttaccaactggatcttgttgcacccggtaacaaacatgcataaaccatttctcgaagtatgtgtccggatagtccaaagtctcgatagttagctctaggtcttccggtcaaaaaacaacgtcgatgaaggcgtgtaggtgcactattacgtggtagggattgcaatttttctcgcattttcgttttttcactcaaactcaagggggaaactttgcttcttatctttttttttgaagatcgacgaatcaaatgatatttctgttctaatttctgccgcttcttctccctctgaatcaaacttttttttgccataatgtgccgttcctattattaccaagtatatggttctaatcctagatggaaaaataaatagaaaaagaaatctaagaaggcggatcctccctctccatcaagagtaatgaactaggtgctggtacagtacaaaaaaaca-aaaaaactaactaaattaaccaaacttgcctgatgttgaggcaatcaagaaagctgcataagtgaatatataacccacggaaaagtgggctaatccaaccaatcttgcttgcacaatggaaagagccacgggcttatctctccagcgaattaaattagccaaaggtgtgcgttcatgagcccatgctaaagtctcaattaattcctgccaatatccacgccaggaaattaagaacataaatccagtagcccaaacaagatgtccaaataagaacatccacgcccataccgataaactattcatcccaaaaggattatatccattgataagttgtgaagagtttaaccataggtaatctcttaaccatcccatcaaataagtggaggattcattaaattgtgaaacgttgccctgccataatgtgatgtgtttccaatgccaataaaaagtaacccatccaatggtatttaacatccagaaaactgccaaataaaacgcgtcccaagcagaaatatcacaagtaccgccgcgccctgggccgtcacaaggaaaactatacccaaaatcctttttatccggcattaatttggaaccgcgtgcatctaaagcaccctttactaaaatcaatgtagttgtatgcaaacctagagcaatagcatgatgaaccaagaaatctccaggtcctattgttaagaaaagagaattactattctcattaacagcattcaaccatccgggcaaccatagggttcgacctgcattgaaagcggggccgctcgttgaagataagagtatatcgaacccatatgccgtcttaccatgagcagattgtatccattgggcaaatataggttcgatcaagatttgcttttctggagtaccaaaagcaagcatgacgtcgttatgaacataaaggcccaaggtatggaatcctaggaagaggctagcccaacttaaatgagatatgatagcttccttatggtctaacattcttgccaatacattatcctcattctgttccggattgtaatccctaatgaaaaaaatagctccatgagcaaaagcccctgtcatgatgaaccctgcaatatattggtgatgagtatataaagcagcttgagtggtaaagtcttgtgctatgaatgcataagcaggtaaagagtacatatgttgagctactaaggaagtaataacccctaaagaagctagagcaagacctaattgaaaatgaatcgaattattgattgtgtcgtaaaggcccttatgcccacgccctaatcgaccccccggaggagtatgtgcttctaaaagatctttgatactgtgcccaattccgaagttagttcgatacatatgaccggcaatgagaaaaataaatgcaatagctaaatgatggtgagcaatatcggtcagccacaaactttgtgtttgtggatggaatcccccaagaagagttagaatggcagttccggctccttgagcggtaccaaataaatgattactcgaatcagggttttgggcataaagattccactgacccgtcagaaggggtcccaacccctggggatagggtaatacatctaagaaattattccatcgaacgtactcccccctggatccgggaatagcgacatgaactaaatgccctgtccaagccaaagaacttaccccgaaaagtcctgacaaatgatgattgagacgagattccgcgtttttgaaccacgaaaggcttggtttccatttgggttgtagatgtaaccaaccccctattaaggatagcgtagaaagaaataatagaaacagagctccagtataaagatctccattggtgcgtaatccaattgtataccaccactgataaaccccagaataggcgatattcactggaccggcagcacctcctcgagtaaaggcttccacagcgggttgaccaaaatgaggatcccaaatcgcatgagcaataggccttacgtgtaaaggatcctgtatccatgattcaaaatttccttgccaagctacatgaaacagatttccggatgtccatagaaagattattgctaactgcccaaagtgagaagcaaaaatgttctgataaagacgttcctcagtaatatcatcatgactttcgaaatcatgtgcggtagcaataccaaaccaaatacgacgagtagtggggtcctgagctaagccttggctaaacctgggaaatcttaattccataatgcctttcaaatcctcctagccactatcctactgcaataattctcgctaagaagaatgcccatgttgtggcaattccacccagaaggtaatgggttactcctacagcacgtccttgtataatgctcaaggctctaggctgagtagcaggagcaacttttaatttgttatgagcccaaacgatagattcaatgagttcttgccaataaccacggccgctgaataaaaacattaaactgaaggcccagacaaaatgagcacctaagaaaaaaagaccatatgcagataatgaagaaccataagactgaattacttgggatgcctgtgcccacaagaaatctcggagccacccattaatcgtaatggaactctgtgcaaagtttccccctgtgatatgagttaccatcccttcatcgcttatagtaccccaaacatccgactgcattttccaactgaaatggaaaatgactaccgaaattgcattgtacatccagaatagacctaagaaaacatgatcccaggcggatacttgacatgttcctcctctcccaggcccatcgcaagggaagcgaaaaccaagatttgctttatcgggtatcaaacgggaactgcgagcaaataaaacacctttcaaaagtattaatacagtcacatggatggtaaatgcgtgaatgtgatggactaaaaaatctgcggttcctaatggaataggtaacaaagctactttgccgcctactgctactaactcgccacctccccacgttaagctggtacttgttgttgcaccaggagctgttacgccaggcgcgttagcatggatattttgtacccattgagcaaagatgggttgtaattgtatggcggtatccgaaaacatatcttggggacggcctaaagcactcatggtatcattatgaatgtacaagccaaaactgtgaaaacctagaaatatacatacccagttaaggtgggatatgattgcatcgcggtgtctaaggacgcgatctaatagatcgttgtatcgagtagttggatcatagtctcttaccataaaaatggctgcatgtgcagcagcaccgactattagaaatccgccaatccacatgtggtgtgtgaacaaggaaagttgtgtaccatagtcagtagctaggtatggataggggggcatagagtacatatgatgagctacaacaatggttgtagagcctagcatagctaggttaagagataattgagcgtgccatgacgttgttaggatttcatagagacccttatggccttgtcctgtaaatgggcccttatgagcttccaaaatatctttaagtccatgaccaataccccagttggtcctatacatatgacctgcgatcaggaaaagaatagcaatagctaaatgatggtgcgcaatatcgctcaaccatagacctccggttattgggtctagtcctccgcgaaaactcagaaattctgcgtatttggaccaattcaaggtgaaaaagggggttgctccttcggcaaaactaggataaagttgagccaaaaggtcgcgattcaagataaattcatgaggaagtggtatctctttaggatcaaccccagcgtcaagaaattggttaattggtaaagatacatggatttggtgtcccgcccaagaaagagacccaagtcctaataaccccgctaagtggtgattcaacatggattctacatcttggaaccaggccaatttgggagcggccttgtgataatggaaccaaccagcaaaaagcattaacgatgcaaaaatcaatgcaccgattgccgtacaatagagttgtaattcattagttattccagatgctcgccaaagctgaaaaaacccagaggttatttggattcctcggaaacccccgcctacatcaccattcaatatttcttgccctactattggccaaactacctgagcactgggtccaatgtgagtaggatcacttagccatgcttcataattggaaaaacgggcaccatggaagtacatgccactcaaccaaagaaagataatggagagttgaccgaaatgagcactaaagacttttcgagagatctcctccaaatcaccggtatgactatcgaaatcgtgagcatcagcatgtaggttccagatccaagtggtagtatcaggacccttagctattgttcttgagaaatggccgggtttggcccattcctcaaaagatgtttttacaggatccctatccacaacaatttttacttctggttccggcgaacgaataatcattaagtcctcctctttccggacaagacatacaaagagacccgccaactgtctttttagtgaacctttgaaagatagatattatgattagtccttttctttactatctacggtctaccgtccttctactttttttttagttattcactggagcaattatatattgaagtcaatccgaggcaagtgttcggatctattatgacataaggattaggtgcctaacggacattgtttattttggaaaattatttcccgacgtactaaaaaaaacctttttttaatttacgaagctagtgtattttttttgagggtataagctcctatctacatctactttccttgagtatagatttttttattcgattccaaattccaagataactcattagaattattaataagacggtcctgatatattagcaatatttagatcgccccctttattcgctttattacttctattctagaccctatccctatcgtttatccttatgaaatataataaaaaatagaaggtagaagaaagggatataatgaaattcttgattcgatcttccgacctaatttatttgattaatggatcaacaaccaaaccacccattttatgaaaaaggagagtggtcttattcaaattcaaagcgcttcgtaatcttcaaccagttctgtgcttcaatataatttcccggagtaagcgctatagcttgtttccaatactcagcagcttgatcaaaccaagcttccgcaatttccgaatcaccctgtagaatggcctgttctcctcggtcggaataggcagttccttcccctagaaccgtacttgagagtttcctacctcatacggctcagaaattgctatcctaatttcccctatcttaactgaattcgatttctcaaaaatcgatccaatttcttcttgggttaagcagaagaagttaattacctaagtttcaaaccctaattttgatcaataatcagtttgatcttttctcccaccttcagaagaatgaagcatagatagacctatagccttcgttcgaattttctgaaaggtaactatctcggtttcttatatgaaatttctatagaatccttgaaaaagactttttcccataagaaagaaaaaagaacttactatctttgggatctgatactacaccgctgcttaattccttagtggatcggctctattacataagcggattcctaaattttgccccatatcatgggataagtaagcagttttttttagttgtatcgacccagtcgctcactaatggatctttacggtgctttctctatcaatttggaaactttatccatagagtagtagtataggccatactttcttcctattttgattctcgtgaagtgtccttccttcctacagctgatagggcaaaatcgttgttttgacgatccctatgtagaaagccctttttctagtatttactagaaaatttgatcctttcttttttttcttctttctatagtggagatagtcgcacgtaatgacagatcacggccatattattaaaagcttgcggtaagaaggggtttcgttctagtgcccggaaataatattccaaagcctttgtatgctctccattgcttgtgtgtataaggcctatattatagagtatataacttcgatcatagggatcaatttctagtcgcgtagcttcataataattctgcaaagcttccgcataatttccttcggattgagccaacatccgttacggtcgttcattctattcaaaaaatctccgttccaaaaccgtacatgaggttttcatctcatacggctcctcccttctgtacatagtactaagcgaaataatctatagaataaaaatagaattagtcccatcttattatgaaccgaaaggggctggtatttttccaagaaatctctagccaaccttcccgcaagaggtttttcttaacaccaatgaattctattaatgctagaggaaaacgatagctccaagaatttctttgttctcaacgcctcctatttagaggaattagccacttcaacgatctttgatggttataggggtatccaaagtacaaacctgatggttgtttgttatcccaaccattcttcccagccctgataccgatcaggaaagggctaatttctaacaaagtttttctcttgttgattcctatttctaggtgtagtgcttttctcccctatgctgcctattggtactagtagagtaggattggcctgtaatacagaacctatcctgtaggtgtaacctttcgctcaatactcaaatctacaattgaagcatctgaggccgcatcaatcgaggatacacgacagaaggaattgttagttcacctcaccttccccaagcgtgggtttcctttactaattttgttctctctatgcgaaccccctctctttctcgtaagactgaggtgtaggtagggctacaaaaaaaaagagtcaaatcgcaccatctctataataagtaaatgcccttttttcccctgaggttgtcggaattattcgcaataaaatattggctacaattgaagaggtcttatcaatgaaatttccatttatacgggatctaggcataattcccaacccattctatatagaattgttttcatttcttcacaaaataacataaaaacaaacacattcgattcttataaatcgatcgatccatatgctctaaatggataagagaggtatggattttccgctcagctcaaattgtctccttttccttctgtttggacaagaagagatatgaaatatttgactaagattggatttcattccacttttctatttctcaacaataacttctctcatcagctatttcgcgttttcaaagtcattaattgtctcatacccttttttagatttcgattgtatggcgtagcgtaccttatgcaaacagaattctagggttcctctattttattatggaataagaagaattcttccattctctttttctttggtttggggaaaacccaaactaaaacttttcgagggagcagaattcctagtaaaaaaatcctggatccttctacttagatgaaaaggaatttttccaatagaaccatggaacccccgagccgttgtggttgtacctgtactgcaggaataggaaaactcgctattcacttagtttattttccataataagattatgtaggagagatggccgagcggttcaaggcgtagcattggaactgctatgtagacttttgtttaccgagggttcgaatccctctctttccgtttctcttaattgatcaacgttaacgatcacaatgtatcaaatcaaataacaatttattccagcaataatacctttatttaatagaaattttttatagtaaactactgtggtatgtaaaatacacatagaggaaagaacaaaaaagaaaaaggatcctagggttaatccatttatgctagttgaatgggaaaatacgaattaagggccttaggtcgatttagttcggggaaaggggaaggggaagaaaattctatgaacttttccttttttcgttaagttcaagtctgacgagagtaatattctacaactaacaactcatttattttgagaccgacccacttcctatctaggatttttttaactagtcctttatattgcaatgtgtcaatcgtcaaatgctttggcaatttccccgggtcggatgaagcaatagaattttgaatcagacgttttgatctttggttatccttcgtagtaataatatctcggggtttgcaacgaaaacttggtatatcgactatacgaccattaactaaaatatgtctatggttaactaattgccgggccccaggaatggttgaagccatacccaatcgaaaaaggatattatccaaacgcatttcaagtaattgtagtaaaacctgacctgttgacctttttgcttttccagcgatatgtacatatctaagtaattgtcgttctgtcagaccataatgaaaacgcaatttctgtttttcttgaagacgaatacgatattgctcttttttcccagaatggaatttctttttcagattacttccggatttaggtgtttttctagtgagtcctggtaaagctcccagacggcgtattttttttaaacgaggtcctcgataacgggacatgaagactccttgtttattttattgaaatttcattttacacaattaatttcattgtatttacattacagaatacatcaaaattaaaactgaattaaactaaaggataaacagagtaaaatctactaaagtaccacaaaaaatggaatttcatcaacatctggattttttgtatatatattatttattttattgttttgtatctagcagaattgtaaggtagaaccacataatagatcctggattctccatttaattcggagaaaaagagagattcttgttcatggaacatcgatatagaaaaaagccgactatcggatttgaaccgatgaccctcgcattacaaatgcgatgctctaacctctgagctaagtgggcttacataacagaaatagtgtaacaaatagaaatatgtatagtataggaaatccgtaaaatgtcagatcttaattattaatcttagctattaactagttcgaaattggaagttctacttagaaaaaaatactagaacttcataaagataaagttaacttgatatgcttaactggaggatatccttaaataggattatagaaattttggaactttctttttatttctctaattcgcaaattgatttttctaatagaatagaatctattccaatttctatattgaatttgatttcagatattttcaatttgatatgtctcggatgagtaatctaatacatagaaaagaataatatatatgatgaaagatataataacgagaaaatgcgaatttcttggcattttcattcgatcattatagacattttttgagatattttgttttttttgttatttcttaataatttaatgattaatatttcactaaggagaacatagaatcatagcaaatgaaattgctaattctgattagaaaaaaaagaatgaatatcaagcgttatagtatgattttgaatactctaaaaaagaaaggcggggggggggagagaaaaactttgggatatattgattcggattgaattgcaaatacatcaacgatagaatcaattcaattctgaattgcaataagcagggtctgtcaaatagagacgaactgctagactacgtcgagtaatgaattcaacgattccaaaaaaaactaagagatggatgaaattacacaaggaatccaggtctcaatcaaagaaaaggaaaatggggatatggcgaaatcggtagacgctacggacttgattgtattgagccttggtatggaaacctgctaagtggtaacttccaaattcagagaaaccctggaattaaaaaagggcaatcctgagccaaatccgtgttttgagaaaacaagtggttctcgaactagaatccaaaggaaaaggataggtgcagagactcaatggaagctgttctaacgaatcgagttgattacgttgtgttggtagtggaactctctctaaatttagagaaagtaagggctttatacatctaatacacacgtatagatactgacatagcaaacgattaatcacggaacccatatcataatataggttctttattcttttttagaatgaaattaggaatgattatgaaatagaaaattatgaatttttttagaattattgtgaacccattccaatcgaatattgagtaatcaaatccttcaattcatagttttcgagatcttttaaaaagtggattaatcggacgaggataaagagagagtcccattctacatgtcaatactgacaacaatgaaatttctagtaaaaggaaaatccgtcgactttataagttgtgagggttcaagtccctctatccccaaaccctcttttattcactaactatagtatttatcctctttttttctttttatcaatgggtttaagattcattagctttctcattctactctttcacaaaggagtgcgaagagaactcaatggatcttatgctgctattcattgaatagatttcttttttattatagtatcggcaaggaatctcgattattaactctatttttaagtattattaagtaagccatgcacaatgcataggattacccccccctcatttccaaatttagaatttggaatactttattgattttttagtccctttaattgacatagatacaaatactctactaggatgatgcacaagaaaaggtcaggatagctcagttggtagagcagaggactgaaaatcctcgtgtcaccagttcaaatctggttcctggcacagaaaaaaaggatctaccgaataggtattgatacaaatacctcgagatgggttgggatacatattcgttaataatatagatagagtatgatttattcatctaagtggataaatctctaaatagaggcacttcttcttttttttagagaagggtaaaaatttctggttcttttctttatggtacagaaggaggtgagattaggttaccttttcttcatttttgcatttcttaattttgtattccgctattccgacgaatatttatttattcttgcttatcttatcttactttcctagctgttctaagtaatgcgcgcggtacaaagttcgtggtagggaacttctttgagtcatcgtatttttctgttcatacgaaggaaatgaatatgtgattttccaaattggagaatcgaaatgaagcccttttttgctcagtctatctggaccctttttgtataataggaattaattagaatataataggtattccgtttcatctaggaacagaacgtaaaaatattccttgacttgaataaaatctggagttgtgttgtataagtgagcatgaatttcttatcattcaatgagcatcttgtatttcatagaaattgggggttatatagtccttacgtaagggccagcctatccaactttcaggcattagaatacgtttaaggcgtggatgattatcataagagattcccaccatatcataagattcgcgttcttgaaaatcggcacttctccaaatccagaagacagacgggattctaggattatccttttgggcaaagacttttatgcatacttcttctgggttatctataccatactgtattctcgtaagatgatacacgctagctaaagatccaccgggtgctacgtcataagcacattgggaacgtaaataattgtaaccatatacatataaaatgacagcaatggaatcccaatcccctgcttttatttgtaaagtctctattcctcggtgatcgaagcccaaagatctatgaaccacctcatgtttcactagccaattagataaccaaccctgctgcattgtcttgatctctccccctttgtataaatatttcacatttcgaatgcaagtttgaaagattgccctgctctttctttttctacacaaaagaacccctcctaattcactaatttggaggaagatactggacttttggatttgaaaaaagtttcagaagatatgtctaaagtagatggtgattgatagagcaattcttgctcgtaagttccagtatgagtactgcgcctaacataaagcttgtgactggtagtaaaacatcgatttttcttttgagatagagttcgatcctcaactatttctcgcgatatcttcttacgaagttttgttagggcatctataactgcctccggtttaggtgggcagcccggcaagtagacatccacaggaattaacttatcaactccccgaacagtactataggaatccgtactgaacattccccctgtaatagtacaggctcccatagcaatgacgtattttggttcaggcatttgctcgtataatctcactaaagagggagccattttcattgttaccgtaccagctgttaaaattaggtctgcttgcctaggacttgatcttggtaccaatccataacgatcaaagtcgaatcgtgagcctattaatgaagcaaattcaatgaaacaacaactggtaccatatagaaggggccataaactggagagtcttgaccaattcgaaagatcatttggtgtagttgaaataacggaattggaacttgtttggtcacgtaagggaaactcaatcaaactcataactgtctcaatggaatcttttccttcttttttttttttgtctgaatattcagttaagaccattccaaggctccttttcgccatgcataaactgaaccaacaactgggataagcacgaaaatgaaagcttcgataaaaacggatacacccaatacgtcgaaactcattgcccaagggtagagaaagaccgtttccacatcaaaaacaacaaaaactagtgcaaacatgtaatagcgtattcggaattgtaaccaagcccctcccatgggttctatacccgattcataactagaaagcttctctggtccttcactaatcggggctaaaagtcctgaaatccaaaatgcaaaaataggaataaggcttgctattattagaaatgtccaaaaaatatcatattcgtgaagcagaaacataaatgtactcccattaatgtggaataggcggaactgaattagtcaattcaagtcagcgttgtcaatttatccagaacttctctcttttcctcggtgaaacaagaatccgttttgctcaaaccaaagcacttagtttagcctttgtttcctctgtgccctgtcttctttaaagattcatccaatggaatcccgactccctttctttttgatttccattctatttataattagaacctaattaagataggatgactaatgtatgcagcctaatgaggagtaatactataaaaataaagaactctatttcagaactatgagacagaatattctgttttcttatttactctttctttatttttggatttttttaaagtagatcgatttagataatgtatatataagcaaagtaatatacttcaaacaaagtaggaattcgcaagatggagaaaatcattgcagttattatagggaagtctagggacttagagcatatcctatttgaaggaggatggaattcaaatcaggtaagggatccttccttctattgatttgatagaaattcgtttttcttttcctgtctctaagattttcgatgaatgagcctgtggtaatgcttttatctctattctatggcgcaagcgaccgtccagtctataaacaagtactaatgaggaaatgaaaactatactaaaggaaacataggatctctatcctaaaatctaaaaaaaggacatattagggctatacggattcgaaccgtagaccttctcggtaaaacagatcaaacggattattatcgaaatgattcgaactgtttcaaagacccaacatgcatttttttgcattgggctctttcatcaactgatgtaaagatcagttagtccaccatagtttttctttacggaaagataatgagatggctccctgtgctctgattgattatttgtattatgatctatctaggagcaataccaaagtgtttcaaaggaggattaccttgacttaggtctgcctccggcctaaattaaatcaacctaagtgaaatggagtctctatcgttccgctgcaagagttgactatgagacttcatacaccttaaagttcatagaacgaaaagaagttttttggaggcccttatcctcattacgcctagcatttagtgggctggatatttaccttatcaactagcaaatcaataagggttctatttgattaggcacctgaattggcacctgaatcggactgaaccgactgtttgtcaggctactgttctcctattctctcgaatccatgaagtaagacattgattttgcaataagatcaattatgttcattgcataataagctcccttgaaaagcattggcgcacgtgtaagcgagttgctctaccgaactgagctatagcccttgtcagagatatcttaacatatagataatttcttgtcaagatgaatattctctaatgccagaggatatccctttgatctgtttactatataacataccaataacggagcagtattgcttataaaaaggattcgatctataatcgatcgaagtaatgggtcttcctttgtggtgataaattgcctacttaactcagtggttagagtattgctttcatacggcgggagtcattggttcaaatccaatagtaggtaggtaggtagaaaaattactagatagcattggacttacttcgcttcgctatctaataactttttctacccctcttccctttttctttgtatcaactaaaccattggattgtattcaattggatgggggaatccaattgatagcctcgactcgtatcctagctcgtctgagagctagcttcgcttcaaccaattctttcgtaccctcagctctactcaagttagcttcggctatttcaagtgcctgttgagcttcttccggatcaatgtcactacccagttccgcatcatttcctaaaatgatgatctcattattaactattctcgcaaaaccgctccacagaaccgccgttaaccattggtcgttgaggaggcgtattctcaaaggacccatatctacagctgtgttaatgggggcgtggtttggtaatacgccaatttggccactattagtagataaaatgatttctttcacttcacaatcccaaataattcgcttaggagttagtacataaagatttaatttcatttcttcaatttgttctcctcttctaagtttatagctttcgtgctagcttcatcgatgttacccaccaaataaaaagcttgttcgggtaggccgtctaattctccggaaaggattagttgaaatcccctaattgtttctgcaagaccaacatactttcctgcagaaccggtaaaaacttctgccacaaagaacggttgtgataagaaacgttcaatttttcgtgctcttgctacagttaaacgatcctcctctgataattcatccaacccaagaattgcgataatgtcctgaagttctttgtaacgttgtaaagtttccttaactctttgcgcagtttcataatgttcgttgccaacgatccgaggctgtaacatagttgaggttgaatctaaaggatctactgctggataaatacccttggaagctaatcctctggaaagtacggtagtagcatccaaatgtgcaaatgttgtggcaggagcagggtcggtcaaatcgtccgcaggtacataaactgcttggatcgaagttatggatcccttttttgtagaagcaattcgttcttgcaaagaacccatttctgtactaagagtaggttgataacccactgcggagggcattctccctaataaggcggatacctccgatcctgcttgaacaaaacgaaagatattatcgatgaatagaagcacgtcttgcttattaacatctcggaaatattctgccatagttagggcagttaaaccaactctcatacgagctcccggcggttcattcatttgaccatagactagagctacctttgattcctccaaatttttttcattaattactccggattccttcatttccatataaagatcatttccttcacgagtccgttcccctactccgccaaatacggatacgcctccatgagctttagcaatgttgttgattaattccatgatgagtactgttttacctactccagcccccccaaatagtcctatttttcctccacgtcgataaggagctaaaagatcgaccaccttaatacctgtttcaaagatagataatttcgtatctagctcgataaaggcaggcgcagatctatgaatagggaatgttgcattaatatctacaggacccaaattgtcaataggttccccaagaacgttgaaaattcgtccgagagtagctccaccgactggaacactgagaggagctcccgtgtcaatcacttccaatcctctcatcaacccttctgtagcactcatagctacagctctaactcgattatttcctaataattgttgtacctcacaagtcacattaatttgcttaccggcagtgtctctactctggactaccaaagcgttataaatataaggtaacttgcccgggggaaaagtgatatccagcacgggtccaataatttgatcgatacgccctgtgcttttttcttcaattgtggaaaccccgggacgagaagtagtaggattggttctcataattatcacataattttcaaaaaaaaaggaatttgtcgaattttttcttgttgaataatgccaaatcaaatccaaaaaaatagccaaaaatccaaaagtcaaaaggaaatgaattagttaattcaataagagagaaagggggacgaggacttgatttcgttgcccaagcgaatcccattcaatcgtttactcatggaatgagtccgttggaaagttcaatcaatcttttttttcatatacatttcgccttttgtggaggatccgtccctactctactttcccatctaggacttcgatatacaaaatatatactactgtgaagcatagattgctgtcaacagagaattttcttagtatttaggtatttacattcaaaataagaaaggggcctattaagaacttgtaaaataaggattagggattgatttgggttgcgctatatctatcaaagagtatacaataatgatggatttggtgaatcaaatccatggtttaataacgaaccatgttaacttaccataacaacaactcaattcctatcgaattcctatagtagaattcctataggatagaacatacacagggtgtacgccttatatatgaatgaaacatattcattaacttaagcatgccctccattttctttaatgagttgatattaattgaataccctttttgttttaaaagatttttgcaaaggtttcatttacgcctaatccatatcgagtagaccctgtcgttgtgagaattcttaattcatgagttgtagggagggacttatgtcaccacaaacagaaactaaagcaagtgttggatttaaagctggtgttaaggattataaattgacttattacaccccggagtatgaaaccaaggatactgatatcttggcagcattccgagtaactcctcagcccggggttccgcccgaagaagcaggggctgcagtagctgccgaatcttctactggtacatggacaactgtttggactgatggacttaccagtcttgatcgttacaaagggcgatgctatcacatcgagcccgttgttggggaggaaaatcaatatatcgcttatgtagcttatccattagacctatttgaagagggttctgttactaacatgtttacttccattgtgggtaacgtatttggtttcaaagccctacgcgctctacgtctggaggatctgcgaattccccctacttattcaaaaactttccaaggtccacctcatggtatccaagttgaaagggataagttgaacaagtacggccgtccttttttgggatgtactattaaaccaaaattgggattatccgcaaaaaattacggtagagcgtgttatgagtgtctacgcggtggacttgattttaccaaagatgatgaaaacgtaaactcacaaccatttatgcgctggagggaccgttttgtcttttgtgccgaagcaatttataaatcacaggccgaaaccggtgaaatcaaggggcattacttgaatgcgactgcaggtacatgcgaagaaatgatgaagagagctatatttgcgagggaattaggggttcctattgtaatgcatgactacttaactgggggattcaccgcaaatactactttggctcattattgccgcgacaatggcctacttcttcacattcaccgggcaatgcatgcagttattgatagacagaaaaatcatggtatgcattttcgtgtattagctaaagcattgcgtatgtctgggggagatcatgtccacgccggtacagtagtaggtaagttagaaggggaacgcgaaatgactttaggttttgttgatttattgcgcgatgattttattgaaaaagatcgtgctcgcggtgtctttttcactcaggactgggtatctatgccaggtgttataccggtggcttcagggggtattcatgtttggcatatgccagctctgaccgaaatctttggagatgattccgtattacaatttggtggaggaactttaggacatccttggggaaatgcacctggtgcagtagctaatcgggtggctttagaagcttgtgtacaagctcgtaacgaagggcgcgatcttgctcgtgaaggtaatgaaattatccgagcagcttgcaaatggagtcctgaactagccgcagcttgtgaaatatggaaggcgatcaaattcgagttcgagccggtagataaactagataagtagataaaactagatataaagaaggtctaaataaaaaagaagcgaaatagaaagagaaaaaagcagttacgaaatgcagtaattcttctttattcttctaattgattgcaattaaactcggctcaatcttttttttaagattgagccgaataaaaatagatcttgatacgatcatgagacttgacaaatcgagattcctctattctatatatttagaatatataaaggtataatacaataaataaatacaaatatagtattatcatatgataatggaatcaaaatttattgggaaaaaatcaatgaaaaaagattaggaatcgcaatgctactatacgcgtccggaggagtattcggaataatattcttctataatccattcttgtgtcttgcgcggggtcttactaacaggacttcgctgcacgggacgggttttcgtcgaaaagctaactccacccggcattttcataccctttgggtggtatatcgccttaaaaagtctaagggggtagtatgagatctgtagtaggtaagagaatttgccctttgattttgattgagtatgctatttttccgcctttaccgcgcattattgtatgagcttctagaggatagaggagcacgtatgcaggaaggaaattacagcttaataaaaaagtctaaaaaagcttcaactttacggcactatcaatcaactaaaaagccctatgtatgaatccttacaaccggtgggataggataagagcgagtttcggtatactggggttgggggatatccttatttcaaaacctgacgcgcatcttgcgtttgtgggggtccgagagtggttgaagaagtattgcatgtggaagtaggtagacgaaactgatttaggattcgaaatgggcgcattcgactaaaagtcgtactgagacctttttaaaagggtattctgaaagaggtatttcattttcacaatcgctttcttttgaatccaatttcaagttcgattagaaggatagaaaggccatgaggacgggaaaagaaaaatcaaatctttttaatctccttttttgcaattttcttattatccattccattcattttttttttatagtattctataaaaaatatttattttgcaaactaaaaaatacaatagtcaatattccttataatagatatacttaattatattataagaatcttaagatatttttcgaatagatagaaatagtaaatttgaattgagacacctattctatgacggattttaacttaccttctattttcgtgcctttagtaggcttagtatttccggcaattgcaatggcttctttatttctttatgtgcagaaaaataagattgtctagaaccaatggggccgaattttctcaatgtatttccacgcaggatcataatacagatattttttagtgtaagtaatataatatggtagggtatgtggctctttctacacacaaatgaaaaacggctatggatgcggatataggctacgagcataaatgcatgcatatgcggagccgggtatagcgagttttattttaagtggatcaacagatattttttgaatagaaagtcaatgtatctaaccaattatttcacaggagtactagttactgaaggcgatttcagaatcaaaaaaagtaaagtcaaaatcatttagcttattctctcaatttcaatcgaccgctgctggatttagtatatctaatatgaattggcgatcagaacacatatggatagaacttctaaaaggttctcgaaaaagaggtaattttttctgggcctgtattctttttctaggttcactaggatttttatcggttggggcttccagttatcttggtaagaatatgatatctgtacttccatctcaacaaattcttttttttccacagggggtcgtgatgtctttctacggaatcgcgggcctattcattagctcctacttgtggtgcactattttgtggaatgtaggcagtggttatgaccgattcgatagaaaagagggaatagtgtgcatttttcgttggggattccctggaataaaacgtcgcgtcttccttcgattccttatgcgggatatccaatcaattagaattcaggttaaagagggtctttatcctcgtcgtatcctttatatggaaatccggggccagggggtcattcccttgactcgtactgatgagaagttttttactccacgagaaattgaacaaaaagctgccgaattggcctatttcttgcgcgtaccaattgaagtattttgaataccgatttaatttttttgaaatgaattgaatgaattggattcgttattgtaaggagattttggagtatttatctaaagaaaggaacaaacgaggataagagaaaattgcttctaatttgttttgtccaagtgagatatatggcataatattcttccattttcatccgaaagggcttttttttattctatttctctattccactccatctagatctaagaaagaacccaatgcaatgaaattccactagtatacaaaaaagaggaatagatacaaggtctcaaaccttgttatagaatttttgcttcaaataaaaagaaatatcatatagagtcagcgaatgaaatagagtcagcgaatgaagcagattcattaacaactcaatttacagatcaaaaatgaaaaaaaagaaagcattgccttctttcctatatcttgtatttatcgtacttttgccctggggagtctctttctcttttaacaaatgtctggaactttggattaagaattggtggaataccaggcaatctgaaactctcttaactgatattcaagagaaaaaggttctagaaagattcatagaattagaagaactttttctcttggacgaaatgataaaagagaaaccgaagacacatgtacaaaaacctcctataggaatacacaaggaaataatacaattggtcaaaatagataatgaggatcatctccatatcattttgcatttctcgacaaatataatctgtttggctattctaagtggttctttttttctgggtaaagaggaacttgtcattttgaattcttgggttcaggaattcttctataacttaaatgactcaataaaagcttttttgattcttttagttactgatttttttgttggatttcactccacccgcggttgggaactactaatccgttgggtctacaacgatcttggatgggctcctaatgagctaattttcactatttttgtttgtagttttccagtgattctagatacatgttttaaattttggatctttttttctttaaaccgtctatctccttcgcttgtagtcatttatcattcaattagtgaagcataaactcattcgatttcctgatattaatcaaattagcatctttcttcctttagaaagaaagcccttttccattttagcaaaattctttctatttctacctgctcaaggtattcatcattccagtacaactgttgcagtagaatgacaacagactcgtgtatagggaactagattagcttagctacctatctaatttattgtagaaattctgggatctgcgattggatatggaaaatagaaatactttttcttgggtaaaggaacagatgattcgatcgatttctgtatcgatcatgatatacgtaataactcggacatctatttcaaatgcatatcccatttttgcgcagcagggttatgaaaacccacgagaagcaaccggacgaattgtatgtgccaattgccatttagctaataagcccgtggatattgaagttccccaagctgtgcttcccgatactgtatttgaagcagttcttcgaattccttatgatatgcaactgaaacaagttcttggtaatgggaaaaagggagggttaaatgtgggtgctgttcttattttgcccgagggattcgaattagcgccgcccgaccgtatttctcctgagttgaaagaaaagataggaaatctttcttttcagagttatcgtcccgataaaaaaaatattcttgtgataggccctgttcccggtaagaaatatagtgaaatcgtctttcccattctttcccccgatcctgctacgaagaaagacgttcatttcttaaaatatcccatatatgtagggggaaaccgaggaaggggacagatctatcctgatggtagcaagagtaacaatacggtctataatgctacgtcaacaggtatagtaagaaaaatactacgtaaagaaaaggggggatatgaaatatccatagtcgatgcatcggatggacgccaagtgattgatattataccttccgggccagaacttcttgtttcagaaggggaatcgatcaagcttgatcaaccattaacaagcaatcctaatgtgggagggtttggtcagggggatgcagaaatcgtgcttcaggatccattacgcgtccaaggccttttgttcttcttcgcatctgttattttggcacaagtttttttggttctcaaaaagaaacagtttgaaaaggttcaattgtacgaaatgaatttctaggtcccggcttaccatcaagttggtaaaaagccgcgatttattggcgattgctagaattatctatgatccattttggaaatcctttttttgtttaaactgttttttgtttgcgagatgcctggaattccttatttctatctcatgcaaaagaagagaattcaaggcaaaggcgagaacaataaaaggatttcctccttttaggagggattgctggtcttcttaatcctctattgggcacaagaaaaaggcttttttgcctttttcttgtgtcgattcttcttgtatcaaaattaagaatcatttttcttcctattcgtcaaagattactatttcttcttttctttattcgggtctgtctcttggacctcttttgcttaggttcaggcgaggtagtggacaaacagagggaaagaaaatatggcgggggacaaatttcttgtgagcaaatagaattgcttgacttgttcaattaagttcaaattcgaacttacagaatttttgcaaaaaaacgtatactcttctattgaagggtggtttttctttttaggctagttgagtagttttgattaaggttttattagtttattactctaaactaaatcaatgatttgcaggatacttcttccgtggaataaaatattggatcctcgattgaccccttctttcttgttgtttcataagagtgaatcaatttcatgggcgaagggcggggactataaatcaaccgatggattgcttcactaacaccattaacaaacaaaagaataaatagagggattctgaccatcagagcaaaggttttctctttgttatttttacaaatcgaaataggtaacccatttgtaggttatggaatagattaaagtcgcgttatattataagagtaagaattccgcgggtcctttccgctctaatcagataaaagggggtaaggacccgctaagctcctactttttcatgtttacaatctggtccctccgattactatagagatgaacccaatccagaatatgaaccgtaaaagaaaacacctattaaaccaatcacaggaataccagttacagtacctatcagccaaagaggaattcttccagtagtatcggccatttcccctactttcctccacattttatcaagtggtcatgctagagacaaaaacagtcatggatagttataaggatggtatccttccaaatgggataagagaattcttactactctctttctttctctcaattgaagaagtaattggaaaataaaacagcaagtacaaaaatgagtaataaaccccagtatagactggtacgattcaattcaacattttgttcattcgggtttgattgtgtcatagttctatagttggaatttggtttatcgttggatgaactgcattgctgatattgatcccaagaaaaaaacagtaggtacggctagtccgtgaacagccagccatcggactgtaaaaataggataggttcgatctatggtcattgagggcctcctaaaaggatctactaaattcatcgagttgttctaaagaatcaaaacggtcggttattaagggaattccttgtcggctttccgtgaaatactcgtttggccgaggacttccaaacacgtcataagctaaacccgtactgacaaataaccaacccgcaatgaatagggaaggtatagtaatgctatgaataacccagtatcgaatactggtaataatatcagcaaaagaacgttctcccgtgcttccagacatgctgagctccccaaatttttgtacattcaaaaaaggaattgattccgtaaaagatgggatcaaccagtaaatagaaaattactgatatttcatccttgtgagattgtcaattttgtaccaaaggtgtattttgagtataccgaattagtatagctatccttcctatggcacagcaatctagttttgcttggtcccgaaacataattctttttttctcttctttgttccttgtctataggtaagctatatgttattcaaggcatcaatagaaaacccccaatttttttgggtcctgcttattttcattggcttcggattagtagaataattcggaatagcggccaagatcttgggaaaatccaagttaatgatcaataggtttggataaataatttaggaaagatattctcatactgacacaatataaggacaagtatatgcgaaatctatccctttttagttaaaagttttcttcgaatccaacctttccctttaaggaatttaattggttagcataatataatatctaataaatagaaaatcgaatagtggataatctgttatgagagaaagaaaacattctttgaagaatcaagattcgtaatcaatccttgccttgtttgttggattaggtctaactttcttgactaaactgcaagcgtggaactttacgagatgaaatagggaaagacagaagatagaacttaaaaggataattgaagtgactcgtcttcgaatcaactttggttggggttcgaaaaaggaataaaaataaagtaaattcaaggaagagctttcctttttttaaggggccccttgctcggggggtcgtggaatgcttttcttctcctcttattccatatggaatacaatcagttaaaataagaaggaataggggaatattcgactgtttcaattctttatttatcttatattccaaaattctcccgaaaatccaatttcatttttcaatggggttagatgatctagttcttaatattattactttaaagaactgacagattccacaacaaatctcttgattcggaattagagactcatgtcccatctgatgaatcgattttcttttacacttctgtatctcactctatcttgttttttagtattatctaaaataaccgatgaattctgaattttccataacttaggtaagtgctttaccaacatatgtagtgtagtaaaaaaataaatggaatttaaccctttcatgcttactataactagttatttcggttttctactggctgctttaactataaccccagctctatttattggcttgaataagatacgtcttatttgaaatgaattgaatgaataagtcagaaaagaaaaatctttcttttggattcctggtattctacgactcttttccacactaattatcaattcttttcttggtcattgagattcgtggataatttagactactatttagggatagatcgtacctcttttttttatcccctcgaacaaatcgaaatgattgaagtttttctatttggaatcgtcttaggcctaattcctattactttagcgggattattcgtgactgcgtatttgcaatacagacgtggggatcagttggatctttgattgagtaatatttcttttttgattgacctcctccagaccagagaggaggtcaaattggagttgcaattcaactttgttttgttaagttattttactctgcttcgacataagatagatggaatcacgctctgtaggatttgaacctacgacatcgggttttggagacccgcgttctaccgaactgaactaagagcgctttcattcaaaaagaaaacccttttctactcctaacgtgtctcacgtacgtatagtatccacaaattcaagttatacccactttaatcgatctcctcgctactgcccataaagaagaaagaagtaataggtagggatgacaggatttgaacctgtgacattttgtacccaaaacaaacgcgctaccaagctgcgctacatcccttttccaaattgttgtataatggcattgtacacaattcctgtcttgttttccacatcgtaattttcttctctttctctatctatatagaaccttcttgtcatttcttctttttggtctcatataatcaaggaatggtatacatctaaaatcctatctaatttcacctataaaagaaagattactattccttggtaatgtataggaagaaggggtcatctttttcttttttaggggtaggaaaatctcgtctataccgttcattctatatatagaatattgattttgtttttttagttaggaatttcgcctaaacaaaagaaatacaaatgatcttgggcaagagtatctgatcatatatgtattccaataaggaaggaggattttcaatgcgggatataaaaacatatctctctgtagcgcccgtgctaagtactctatggtttggggctttagcaggtttattgatagaaatcaatcgtttattcccagatgctttgtcattcccttttttttaattctagttattgctatgcgaggaattcttcgtgacatgacgcaaattttccctttttcaatcctttttttttagtataggaaggaaaaagaaagaaaagatggattgggttgaacctcagagtcatgaaaaattcggcaaatcccattttggaaaacagaaattcaatcaaaagcggtatccaagctaagtcaggcctcagaaatcagagcatagaaagaggctgggctggctacttaaatgaaaggatttcgaagcaaaatccttgctaattcgacaaggattgtattctttaattatttctctattttttattacttaatttaagaattttaaaaattttttattcgaatggattttattcttcttcttgggattcaaaatagaagaataacagaataagtagaagaattaagttaagtcaatccaaaaaagaaaggaggttcatggccaaggggaaaggtgttagaatcagagttattttggaatgtatcagttgtgttcgaaaaggtgccaatgaggaatcgacggggatttctagatatagtactcaaaagaatcgccacaatacacccggacaattagaattaaaaaaattttgtcgttattgtcgcaagcatacgactcatgacgaaataaaaaaataggagcatcgtgtgttcgatctttccaaagaacagatttaatatatagaacatagatagaatacaaaatacaaatcaattcatttgatttcaggtagatattatttcatatgtatagagggtattcatatactatatatgaaataataatatgaatcaaataatatatggaccaaagaaagactacttcttctggatccaaaattaataaaataaagaaatccatttttttttcaaattttaaaataaagaataaatcatgtatacatctaaacaaccttttcataaatctaatccaagcaaacttttcataaatccaagcaaacttttcgtaaatccaagcaaacttttcgtaaatccaaacaaccttttcgtaggcgtcctcggattggcccgggggatcgaattgattatagaaacatgagtttaattaatcgatttattagtgaacaaggaaaaatattatcgagacgaataaatagattaaccttgaaacaacaacgattaattactcttgctataaaacaggctcgtattttatctttcttaccatttcgtaactatgagaatgagaagcaatttcaagcccagtcaatttcaataattacgggtcctagacccagaaagaatagacatattcctcaattaacgcaaaagttcaattccaatcgaaacttaagaaactccaaccagaatttaagaaacaacaatcggaacttaagttccgattgttgatgttttattcgaaagggccagacctatataaagaaagtaatccagttttgattcttgtgtttgttataagaaagaaaaatggggaagaataaatagtttttttatttattgcaacatgctcgttgattcctaccacttaatcttaatttattgtatcttcccggagttccctctccgggaattcggttttaattattcctgtatattacttttttatccatttaattgaggatctttattttattggaaatcgtgtaaagattatttggatttgatacagctacttgtgcaagcattttacgattaagaatcaattccttcttgtacagattgtgtattaatttactataactattgaatactttatatatccgcgttgctgcgtttatccgagtgatccacaaacgacgaaaatccctcttttgcctgcctctatctcgatgagaggaaacaaaagctcttcttacttgttgagtaatcattcgattaagtcttaaatgagcccctctaaagtttgaggcaaatgaacgcatttttgttcgtcgtctccgagctatatatcctcgcggaactctggtcattgaatcaaattaaccttaatgaataactaatgatttctcttcttttagccatcctttttcccattaataacaaaacgaattattccgatatataaaatattaattccaatggcttttgctactgtaaccttcccaaccacgattttttattctattctcttcagttatttcgcatagaaataacaaattctaacgatactcaaaaaaatagtgggttccatcgtttctatggttcccttttaaacggtgaggccctctctatacaccggagccctttctttcatttcatcaaaaggtattgtgaacttgtatagttcacattctttggctctacctatccattatagagtaaatagctcttttcacaataagagttatccatacagtgacggcatttaattatgaaagttggctaagtagctgaccctgttagtccgttcttttaagataaaggagcataagcctttttctttttattactatttcctccgcttaatggataaccattttctaccaatgggggaattgcttcttaatttccaatttagatgattggatttgcaccaaaggaaaccagaaattccatataccatagaaatctaggatagagaagctctatcctattcattggtaccgatcatggatacttcaaaaattgtcttatttgtttgaactcatgatctgaacgagtcgcacatacaccctagcacatgttcctcgacgctgaggacatcccttaagcgcgggcgattttctagcatttcgtattggctgtcttgcgtttctaataagttgtttaaccgttggcatgtcgtatgtatatagaaaaaaaaggattggtttagatcgatcttaacctgatgattgatcatcatgaagtatttctattttctattaaatcgcagaaaacctgaatttaggtttgaaataaatttacaagaaatccggccactaccaatccttaaacatttctggaaaccacactggatcagtatcgcagtgctcgtcaatcatttcatcccctacaatatcgacaagtccataagctttggcttcgtctgctgacataaaaacatccctttccatgtcttcggatacaacccaaaaaggcttgcctgttcttagtgcataaacccttgtgatcatttcgcgaactttgtgtaactcttccacttctagtaaaaattctggtgtccttgcccgataataagcactagcaggttggtgaagcataatcctcgcgtgagggaatgctatacgcttggtgggttcgcctccaagcagaatgaaggatgccatggacgcagccattccgaggcatattgtatatatatctggtgtcaccgtttgcatcgtatcaaaaatcgccattcctgagattagccacccgcctggggagtttataaacaaaaaaatatcgctaattccatcttctatactgagatataccatgagacctgtaatatgattcgtgacctcgcaacgaatctcttgacctaaaaaaagtgtcctttctcgatacataacattgtataagtcaacccaagtcgcttcttcatctccgggaatccggtaaggtacttttggaacaccaatgggcatattagattaatattattaaatttaagtaagaaaactacactttaatatggaaacgtaagaatggaagagaaagaaagaatccgcagtttattgtcttcatttttttttcttattctatatgaatactatagattctattaatacgtagattgaaataatacatataaggaaggtaagacagattgaataaagaaaaaggaatcggtgattggaatgataaacaaagagggatagggatctattcttcgttttttccaaataggccaagctacccattgcatattggcacttatcgagtatagaatagatctgcttctctttcttcttacgaacagaattggcttcttatttttaatggaatgaaataaatattcacgctttctgacacagaatcccctagaggggttaggtacataggatatggatagtcttttccaatgcgataaaataaagcgacatcgtgtctatttttctttgctaaaggggtatttccatgggtttgccttggtatcgtgttcatactgttgtattgaatgatccgggtcgattgctttcggtgcatataatgcacacagctttagtttctggttgggccggctcgatggctttatatgaattagcggtttttgatccctctgatcctgttctggatccaatgtggagacaaggtatgttcgtcattcccttcatgactcgtttaggaataaccaattcgtggggtggttggagtatttcaggaggaactgtaacgaatccgggtatttggagttatgaaggtgtggcaggtgcgcatattgtgttttctggcttgtgtttcttggcagctatctggcattgggtatattgggacctagaaatattctgtgatgagcggacaggaaaaccctctttggatttgcccaagatctttggaattcatttatttcttgcaggggtggcttgctttggctttggcgcatttcatgtaacgggtttgtatggtcctgggatatgggtgtccgatccttatggactaactggaaaagtacaagctgtaaatccagcgtggggtgtagaaggttttgatccttttgttccggggggaatagcttctcatcatattgctgcgggtacattgggcatattagcgggcctattccatcttagtgtccgtccgcctcaacgtctatacaaaggattacgtatgggcaatattgaaactgtactttccagtagtatcgctgctgttttttttgcagctttcgtagttgccggaactatgtggtatgggtcagcaactaccccaatcgaattatttgggcctactcgttatcagtgggatcagggatactttcagcaagaaatatatcgaagagttagcgatgggttagccgaaaatcttagtttatcagaagcttggtctaaaattcccgaaaaattagccttttatgattatattggtaataatccggcaaaggggggattattcagagcaggctcaatggacaacggggatggaatagctgttggatggttaggacatcccgtctttagagataaagaaggacgcgagctttttgtacgccgtatgcctactttttttgaaacatttccggttgttttggtagatgaagagggaattgtgagagcggacgttccttttagaagagcagaatccaaatatagtgttgaacaagtaggtgtaacggtggagttctatggtggcgaacttaatggagtaagttattctgatcctgctactgtaaaaaaatatgcgaggcgttcccaattaggggaaatttttgaattagatcgggctactttgaaatcggatggtgtttttcgcagcagtccaaggggttggttcacttttggtcatgctacctttgctttgctcttctttttcggacacatttggcatggcgctagaaccttgttccgagatgtttttgctggtattgatccagacttggatgctcaagtggaatttggaacattccaaaaagttggagatccaactacaaggagacaagcagtctgataccacattgctatggtatctttcatctctcttttttgatttgacatgggaaacatctcccatcctttctttgactctttttctttctttatctttatatgggaaaagatcccaaatgacaaatgaataggtgtggaagttataattgtaaataaaccacgatcgaatctatggaagcattggtttatacgttccttttagtttcgactttagggataatttttttcgctatcttcttccgagaaccacctaaggttccgactaaaaaaatgaaataatttcattgaagtaagaagtctcccagatggggagacttcttacttcaattagtccccgtgttcttcgaatggatctcttaattgttgagagggttgcccaaacgcggtatataaggcatacccagtaaagcttacaagtaaaccagatatggagatggcgactaaagttgctgtttccatttttatagaatttcaagattacaatggatctacgaaaagatcttgtatttacaactacaacggaatagtatacaaagtcaacaccaatgattaaatagaatttatggctacacaaaccgttgaagatagttctagacctgggccaagacgaactcgcgtaggtagtttattgaaacccttgaattcggaatatgggaaagtagctccgggttgggggactactccttttatgggggtcgcaatggctttattcgcgatattcctatctatcattttagaaatttataattcttctgttttactggacggaattttaatgaattaggtttctactaactaaaactacgaagtcattgtttttccatccaaaaaagcctttcgactttaagctatacatttctagacattctggtagttcgaccgtggaatttttttgttttggtatctctggaatatgagtgtgtgacttgttagaatggatcctattgataatacatagaaagggcctgttatctctatcaagatgattctaattcgtcggatattttttattctagtatctggaacacgaaatagatagagtggatcaagaaaaaaaatggaactatgattcatactcactattcagacctcgcaaccagactgaaaaaaattcaagtagtttttaataaaaaaagaaattttcttccttccaattttgtttgcccaaaagacaacttttttttctctcgattttgtcgagttattacacggattcaataaatgatcatcaagcggttcttattcgaagaacccttgccttttggttagcttgagactcaatcatcgtggctctagtatgaatctaaggttttaattgaactgattcataggatcgcaacaagataatttctatcagaaaactactagaattttggttttatttatttactagtaaaacaagagtaaatctgcattacgcaaaaaaaaaagaaatccaaaatagggaagagaaaagtcaagaagcctctaatgaccaacataagggaaagaaagaaagacagatgagccaacttgagattttttggcattatcatcacaaagaataagttttggatttttcttatttcatatcttcaaggcaaatcgacccaatccagtggctgatgaagttttgaacctttttttctaatatccgttgaaaatttgtgtgtttctgcttgagccgtacgagatgaaattttcatatacggttctcggagggggactcgggttagttacctatctcaataaagtatatgattggtttgaggaacgtcttgagattcaggcaattgcggatgatataactagtaaatatgttcctcctcatgtcaacatattttattgtttagggggaattacacttacttgttttctagtacaagtcgctaccggttttgctatgactttttactaccgcccaaccgttacagaggctttttcctcggttcaatacataatgaccgaggccaactttggttggttaatccgatcagttcatcgatggtcagcaagtatgatggttctaatgatgatcctgcacgtatttcgtgtgtatctcacaggtggatttaaaaaaccccgcgaattaacttgggtgacaggtgtggttttggctgtattgactgcatcgtttggtgtaactggttattctttgccttgggatcaaattggttattgggcagtcaaaattgtgacaggtgtacctgaagcgattccggtaataggatcgcctttagtggagttattacgtggaagtgctagtgtgggccaatccactttgactcgtttttatagtttacatacctttgtactgcctctgcttactgccgtatttatgttaatgcactttccaatgatacgtaagcaaggtatttcgggtcctttatagggaagccatatcatagagaaagataattctaattttcatatatcatatcgggtaggttgtggtatttcattgctacaaacatgggttattgtaaaataagacatgtcatttggatacttttcttcaactccgaagtattttgatacaaatagttgaagttcattttatgaaagaaaataaggcggattatgggagtgtgtgacttgaattattgatttggccatgcagataaagaattggatctgccacattagaattcacaaccaaaggtgtctccgcatccaatcaacacgtaagtcccctatctaggaaggataggctggttcacttgaggagaatattttctatgatcataccccaaccatgtcatccatgaacaggctccgtaagatcccatagagtagaaatagaataagtcatgtgacatgatccaattctctatttattacacttactttttttattatagtatggaaatgcattcattttctttgcatcgattgcgatccgcaatactatcggagtaaaagaaggtatctaaagaagaacgtaggctagactttttgattttttattagtaacaagtaaatactttgtttggacgtaagaaacttgcgatattgaggggataaacaccaactaatcaagagacatgagacaatccacaaagcaattgatcatgatcaaatttgcaagccaacttggatattgagcatttacccataagaataagattcttttcaataagtagttgtaggtgcaacttcggaaaagagaatctgataaagcttttcttacctagagtcattgagtcattatataccttattctattatggatcttccacggtcttttttctttcattcttgctcgagccggatgatgaaaaattctcatgtccggttcctttgggggatggatcctaaagaattcacctatcccaataacaaagaaacctgacttaaatgatcctgtattaagagcaaaattagctaaagggatgggacataattattacggggaacctgcgtggcccaacgatcttttatatatttttccagtagtaattctaggtactattgcatgtaatgtaggtttagcggttctcgagccgtcaatgattggtgaaccggcggatccgtttgcaactcctctggaaatattacccgagtggtacttctttcccgtctttcaaatactccgtacagtacccaataagttattgggcgttctcttaatggtttctgtgccaacgggcttattgacagtaccctttctagagaatgtcaataaattccaaaatccatttcgtcgcccagtagctacgaccgtttttttaatcggtactgcagtagctctttggttaggtattggagcaacattacccattgataaatccttaactttaggtcttttttagggatttttcaggttgattcattcaaccgtgaagtaccgtgcataggtatctaggaaatagttacttccaagtgaatcttccctagatacctaaaatccattttattatgatccatttcgcgaaaatctagattgtgccaaagatgctaaattgttttctttttctttttattctaactcgaaaaagaagaagaggaaaaaattgcaatggatttaaaacgagaacttattcttaggtaaatcgattgggagatgcttctctagagtgtcccatatctgttttccatcttccatacgaaaactgtcaattctcataagatcttcttcagtcttactcaaaaggtccaatagtgtatgtatattggcccttttgagacaattatacgttctagaaggcaattctaattgatcaataaaaatacaattcaatggaattccttttttgtttttctttagattagttaatcttttttgaaaggttaaaaggggtggagtaaacttgtttttattttcttcgaaactagtgccctcttcctccgcgtgtagaaaaggaagaaataaatcaatcaaattacgagaagcctcataaagcgcttccttaggggttaaacttccattcgtccatatttctagaaaaagtatctcgtgtttttcatttccattcccacaagaaaaaatactataattcacatttcgaacaggcatggatacagcatctatgggataacttccatcttgagagttctttctgagttccgtgtgatatccgcgatctctcttgatctgtaactcaatacagaaatcaatgggctctgtcaagttagctataggttgtgccgtatcaacgatctctacggaaggtggtaagatgatatcttgagcagttatgtatctaggacctttgacgcaaattgatgcgtctctaactccatagagattacttctcaatacaatttctttcaaatttagtaaaatttcttgcacggattcttcaataccagctattgtagaatattcgtgtggcacgctcccaaattttgcacgtgtgatacatgttccttctatttctccaagtaaagctcttcgcaaggcaataccgacggtatccgcttgaccttttctaagcggggacaaaatgaaacgaccataataaagacgcttactatctactcttgattcaacacacttccactgtagtgtttgagtggatcctgctacctcctctcgaaccataatagactagtattattatttgatcattgaatcgtttatttctcttgaaagcattttaattcttttacagacgtctttttttaggaggtcgacatccattatgcggcataggtgttacatcgcgtatacaacttaatcgtacaccacttttagcaatggctcgtaatgcggcatctcttccactaccagcaccctttaccataacttctgctcgttgcaaacccactgtacgaatagcatctactgctgttctttgaccagcatagggtgatgcttttcttgagcttttgaatccacaagtacccgcggaggaccagaaaaccacccgaccttgcgggtctgtaacagttataatggtattgttgaaactagcttgaacatgaataactccttttgttattctacgtgcacttttccgtaaactaaaacgcgcattcctacgcaaaccaatacgcactctcctacgtgaaccaatttttggtatagcttttgtcatattttattatctcataaatatgagttagaaataacaaaaagaaaaaaagatacaaagatatccgtttcagggtaaaatatatcctttactttaattattaattattttatttggaatttggacgtttccgcgggtactttttttactttttagaaagtaaagttctttttcgaaagattacccctgcctttgtttatgcttcggattggaacaaatgactctaattcgtccacgcctacgaatcagtcgacattttgtacaaattttacgaacggaagctcttattttcatatttccgtattcctttcttaaactatgaatctaatctttgggaaaaaataagtctcttcgcttgaattttggaactttgaatttattaccctagaaaaaagaaaaacctaatcctttgaatctttggtatccttcaaatcttcggtatccttcgagtcttcggtacgcttcgaatccttatggggaagtctataaattatacgtcctttgcttgaatcataacgacttacttcaattttgaccctatcccccatcagtattcgtatagaactagaccggatctttcctgaaatatagcccaggatgatggtgtcattctctaggcgaacgcggaacattccgttgggtagggcttccgtaactaaaccttcgaaagtgacttttgcttctctcgggttttttttttctctcctattttttttttctgtcatattttttttctcctatttttctattttgattttcaaataaaaatacaacgtttttttttatttgaaaaataggaagttcgagatagaattcgagtactataggaggggcgattaccatatataacataagacttctcccccaattctgtttagtcgagcttctcgatctgtcattatacctcgagaagtagaaagaatagcaattcccattccgcccaaaactttaggaattcctggatagttggcataaattcgtaagccgggtcggctgatacgctttaaaaaggttctagttctatatattccttttctagtctttctcttttgatgtcgcaaagttgaaaccaagaaatatctgttactttcctgatgtttccgaacactttcaataaaaccctctcgtagaagtattttaacaatgttttcggtaatatttgtagatactactcgaactgttccttttttattcatgtccgcgtttcttatagaggttagtaaatcagcaatagtgtccttgcccataagactctaattctaggttcctcctaatttttctataatcaacatgttttcttttttttcttttacttttggattttaaagcatatacgtgagacataatctactaattttttctttgatctatatctcgcctactagtatttataatacttcaggagctaatgaaactattttagtaaaattcaattctctcaattcctcggcgatcgcgccaaaaactcgagttccttttggatttcctttttgatcaatgataaccgctgcattgtcatcatagcgtattattataccgtcttcgcatttgaactctttacatgtacgtacaattacagctcgaattacttcggatctttctagaggcatttggggcactgcgtctttgattacagcaacaataacatcaccaatacgagcatatcgctgattactagcagctcctatgactcgaatacacatcaattttcgagctccactgttatctgctacatttaaaagggtctgaggttgaatcatattattttgatttcaatttgttatttctatgcaaaaggatgaaagaaatattgtctttccagaaaaaaaaccaggttttttttatcttcaatactccttttttgggatgctatatctctaatcgaagaaattgacttcgtatgggcattttactggcagctatggagatagctgctctagctacagtttcggatactccgcccatttcataaagtattcgatctggtttaacaacggctacccaatattcgggggatccctttcctgagcccatacgtgtttccgtgggtcttagtgtaaccggtttgtcgggaaatatacgtacccatatttttccaccacgacgtgcatatcgtgtcattgctcttcgtcctgcttctatctgtctcgacgtgatccaagcgggttcaagtgcttgcagagcatatctaccaaaacaaatacgattgcctcggcaggattttcccttcattcttcctctatgttgtttacgaaatctggttcttttggggttatagtcgatggttctttcttagttccatctctactgcaaaactggacatgagagtttcttctcatccagctcctcgcgaatgaaatgagaaagcgtgcaaatttctctaattccataatattttggaatattatggatagatgcacattaatagataatagaaaaagttagggtttttttaatattgaatttgttaaaatagaaaaatatatagtcaagaaagaagatctagaatatatctagatgtgtgtgtctatttatctatattctatatttatagataatgtaatctttcttaaaaaaaaatctccttattttgactcttattgaatcgcgggaaagtattctaattcaataaagatttcgcgggcgaatatttactctttcctgtcttatttgttaatttataaccttaccaaataaggcaatttttttggtttgttccgccatcccacccaatgaagtcttaggattcttttcaataaaatcctatgcagtcataggttctgtcgttcccactacttctcctttaatggttaggtctgaatcccacaatggagctttccaaaaatttctttccgagtcaattttctcagttttattaacccgggccgctctttattttattattgcttaaaatttctattttttgtttcaagttacgatttcgaattctctgttatttttattatattgatgctttatcacattgccttttatgatgtaactcatagaccatacatattggaatcctatatctttcttattcttcttccttctttctatcatccctccttttatccacatccctttagttttgcttcacaacctagaatccgttttcttttttagagaaaaaattgcagttgctacaactatatgatagatctactcatttatgatagatgtatttattcatatagtgactgtttcttagttaggatctcgacaatacgaagcaataggttggttattagttaattttctataattactaagttttttctttttctatttatagtagggttcagtcaattttttttgaatctccatttttgactctaaagaaaaaactaacgagtcacacactaagcatagcaattatattaaaagatttatcaattttcattaaatcttatagaaagaggtagaatttcttctttttttcagggatttcaggaaaaataaggctcttgtcattttttattctatcactgaacagaatgggaagacaaggctagttattcttcgtctacgaatatccaaatttttacacctaatactccatagatagttcgaattggatagcagcaataatcaattttagcgcgaattgtttggaggggaagtctaccctttttgatgcattcggcacgtgcaatttctttccctgcgagacgacctgcaatttttacttttaccccccttatatctgcttttttagttaattcaatggcttttttcattgcctttcggaatgaaactctattttttaattggaaagctatatattctgcaagaatgttaggttgtctataaggttctttaactttttcaatagcaatattaagtctctggtttacagaattaacttccttttgtagatctttctctaattcttcgattgctccttttttctttaataaattggggaatccaatatggattatgatgtggatcgtatcgatttctttttgaatttctatacgtgtaattacttcagaacttgagcctgagtccatttttctattatgtgtaattacttcggaacttgagtctgattctatttttctattcgagccttttttcctattcttttgtatatagttcttgatacaattccgtatttttttatcttcctgtagaccttcagaataattttttggttgtgcgaaccaaaaggaatggtgattttgggttgtaccaagtctgaaaccgagtggatttattttttgtcccatatttttctattctattttttttactgggaatcgaaatctaagatggatctaaagattatttagatttctttactatatttagtacaattgttatatgacacatggttttttttatgggagaactacgtcctcgagctcgaggtctgaattttttcatgatagtactcctactgacttcggctttagtgatgaataaattcgctttgtcgaaatccctataatgagtagcatttgctgctgccgaataaaccaactttaggatgggataagatgctcgataaggcatgaggttcagtatcataacagtttcctcgtagtaacgccagcgaatctcatcaagaactctttgtgctttgaaaacagacatatggatgcgtttttgtgctttgaaaacccgttcgaacttaagtagacgatcggttggaactttccttgcgagtttccttagcccactcttcttcttctttatcctaggggtatactttaccagtttgaaacttgtcataaataaggttattccccgcctttttttttattttgaatctttctattctgaattcagttaacgacgagatttagtatcttttcttgcactttcataactcgtgaaatgccgagtaggcacgaattcccccaatttgcgacctaccataggatttgttatgtaaataggtatatgttcctttccattatgaatcgcgattgtatggccaaccattgcgggtagaatgctagatgcccgggaccacgttactattgtttctttctcctccttcatattgaccttttcgatttttgccaataaatgatgagctacaaaaggattcgttttttttcgtgtcacagctgattactccttttttccattttaaagagtggcattctatgtccaatatctcgatcgaagtatggaggtcagaataaatagaataatgatgaatggaaaaaagagaaaaatcctttagctggataaggggcggatgtagccaagtggatcaaggcagtggattgtgaatccaccatgcgcgggttcaattcccgtcgttcgcccatcgcattattgcaaattccaaaaatgcaattttccatattcctagttacgtatttacttacggcgacgaagaataaaactatcactatattttttccttttcctagttcttcttccaagcgcaggataaccccaaggggttgtgggtttttttctaccaatgggggctttcccttcaccgcccccatgggggtggtccacagggttcataactacccctcttactacggggcgtttacctagccaacacttagatccggctctacccaaacttttttggttcaccccaacattacccacttgtccgactgttgctaagcaattttgggataccaaacggacctccccagatggtaatcttaaagtggccgatttaccctcttttgcaatcagtttcgctacagcacctgctgctctagctaattgcccaccccttccacgtgtgatttctatgttatgtatggccgtgcctaagggcatatcggttgaagtagattcttcttttctctcaaaaaaccccttcccaaactgtacaagcttcttccaaagcatacagctttctagatgtatatgacgatctctagacagatggatcttatatgaatcgtatgatgaagtaccacatgagtggatatataggaaaggaatccaaatctgccgaatcgctcatgttatgatcttctacatcctaggtctccgcgttccgtcatctggcttatgttcttcatgtagcattcagatcgaatgactctatgaaattacgtcgatacttccacatattatgggtaacgtaggagacatccctattttccccggggggtcttaattaccactgcttagctttcaattcgcctctgaccatcaaattaaatgtgaataacccgtcctcctctctttgaaacaaggggcgcttccggttctgtgcgtgcttcaaacaattttgtcttctccatattaccatatctctagagtcaataattttctatgaggaactactgaactcaatcacttgctgccgttactcaacagttttctgttgaggtctatcccgtagaggtagtcaaattggatcagtgatcgatttctaggtttcgtcgtaaacctaattggttacttccaattacgtaaatcaatagttcaaaccgcactcaaaggtagggcatttcccattgatataggaacttttgtaccagaaacaatagtatctccaattatagcccctctgggatgtaaaatatatctcttctcaccatccccatagtgtatgagacaaatgtatgcatttcgattagggtcgtattctatggttacgattctaccagatatgtctttttgattccgtcgaaaatcgattttacggtataggcgcttatgacctccccctctatgccttgcggtaatgattcctctggaattacgacctttaccacaacggtgccgtccatggatcaaattatttcgtggattggatttcacttgcctgtctacggttcccttgcgtgtgctcgggataggtgttttgtataaatgtttcgccgtattattaagtattctcctttagtttttttctctatctagaagtggaatagaataacccggttgaagggtaatgatcatacgtctgtaatgcattgtatgtcccagaataggtcccattcttctaccctttccgggtagtcgatggctattcacagctactaccttaacaccaaagaagagttcgacccaatgctttatttctgtcttagtgaatcccgattcgacattaaaagtatattgattctttcccaataaacgaagacttttttctgtaaatactgcgtatttgattccatccataaatcgactttccctcctatgctctgagttccagtatcgataagaattcgagttcttattgttcttatgttatggtatgaatataccataccaattcgttatgtatggatgatggatgagattccatggatagagagccagttccaatagacttatggaacgttcccgttcgcgtgcatccagcaggaattgaacccgcaaatttaccaattatgagttgggcgctttaaccattcagccatggatgcttaacagggatcatcgtacatcgtaaataaccaattttcatatagaaagacatatcatagaaaaatgaaatcgaaaatattcggagatgactatgaaaacacctctctggatcctcgaattgaaagagagattgagagggatcaagaatcctaattctcgctatttggaatggatccaattctattgagtctgactcatagtgatcatttctctttagcaaagaatgaccttggttatcaaaggattgaacaaccgggatccatttacttatgatacctagttgacattgataacaaggatctaatgaattatgagtttaatagatcctctttagcagaaagacgtatattccttgctcattatcagacaatcacttattcccaaacctcgtgtggggctaatcgttttcatttaccatctcatggaaaacccttttcgttccgcttagccctatcgggtattttagtgataggttctataggaactggacgatcctatttggtcaaatacctaacgaaaaattcctattttcctttcattaaggtacgagggcttcttattccacaagaacgaaagcaccttttcattctttcatatactaggggtttttacttggaaaagacaatgttccatactaaaggattcgggtccataaccacgagttccagtgcactagatcttgtagcacttagcaacgaggccctatccattagtattccacataagaaatccattatagaaactaatacaattagattggctcttcatagacaaacttggggtttgcgagccaaggtaagaccggctcgggatcatgggacccttttctatcagataggaggggctcttgtacaaaatagacttctaagtaataaccccatagaatctatctatataaagataaagaggcaatcgtgtcaggaagcgggtttttctttggccaaagggtacttcgaacttggaacgagcatgaagagattaacgagacttctttctcttttgagtttttctggcggaccggtcgcgcaagatctttggtcttcccccggaaccgatgaaaaaaagtgggtcgcttcttatggactcgctcagaatgattcttctctatctatagttcatggcctattagaagtagaaggtgctctggtgcaatccttaccgacagaaaaagattgcagtcaggttgataataatcgagtgccattacttcgtcggtccgaaccaaggaatccgttagaaatgttttgaaatggatattgttctctctttgatcagggattgctatatgaaaagaagtggagtttgaaaaagggaacggaatggtcaaaccggaactgctagaggaacgaattttcaatagcataacttgggctcctagaatatggcgcccttgggacaatctatttgattgcagggttttgttccgaagcaaagatatccgcggaggccggttcgttcgtcctattctgatattcaggaccaagaggtactggattctctttcggataggccctgaaaggagaagaaaggctgaaatgccaacggacctctgtctattctctaattcacccgatccgatagtacccgtttttggaacgtccagtgccaaagtcactgaatgggtaagtcaccaatccaatccctttgacaaatcgggtgtcatattagatatcatattctatatatatagaaatatcatagaatagacatatagaatttttggtcgggaaattcgaatgaatcattgagtgaaaaaggagcaaagaatgacaaaagacgagactctactagtcttcactcttgtggtttcctcggtttctgttttcttattcgggatcttgcttttcatggttctcatctctgcaactcgcgattttcgcgagagaaccaaatccaagttggtgaagatcatgatttgggctggcatagtagttattacctttgcaattgcggttcgaatctatccgatctttatctttttgctcaaagaacgaataaaaccccttgtcgaagccctttatgataagcttccctggatctgggaagtttctctttcacggtattgggatcgtttgatcgatttccttgatcgctacttatgggcgtgcgctcaaaggatacaaacaggaattcgcaaacaaaaaggggaattcgtagtcactttttcctgtcgcgtaaaaaaaaggctttacgcgagagcaatagaggttgggatacatctatctcttctgagcaacctcttttggattcttaagaccacccttgcagtaggataccgtctgctttgggttctttattatctccttccagggatttttaggatcgttcaggctatatttagtctattttggcttttactgtctacttttctcagggagatggttaaggacctcagaagatagaggagagcgccaggcgcagatttccggaatacttctacggggaatgctcattcaatgagcattctccatattatgccttgaagaggactcgaacctccacgctctttagcacgagattttgagtctcgcgtgtctaccatttcaccatcaaggcatcttgaaagtgaatcgtattccatgaatatgatatctatctaatgtgatatattccatatatgacaaaggtggagtcttggagtatttcgatcgatcggtcatataggcctgagtcagacatcaaatagcttcgatttgcattatccgtagaacaccttatatgtatcaaaatcgatatcaaaatcaaaaagatgtacaatccaatttctcgattcaatagaagcccaaagaggtgcatatggtacccaaataaggataggatagatatgtcaaaagcaggtctgattacacctattcctaatcctaaatagaatgtaagggcgtagggatttctatgtaaacagagtatcctatttccataggctcgaatgaccccttctcataataagaatgtgcacggtctggtccggtatggaatgaacttataatctgatgatcgagtcgattccatgattataagttcataaccctagcgcccattcccattttgggcggaacagatctactaattcttttattccagttagtaagagggatcttgaactaagaaatagacctagcagctaaaagagggtatcctgagcaattgcaagaatggggttcattgatattcctggtatagtagatgctatcacacatacagtcatactcaattcgatggaattgtttgatcttaaaggggatcttctataatttcgcacataaggggttatttcttggtttcgtccagtcattaataacttgattatttttagataatagtagatagaaagaacgctcgtaaggagtcctattgaaaccaagaaatataggcctgcttgccatccacaccagaatagatagagttttccgaagaaacccgctagtggaggaaggcctcctagggataagagacatagggctaaagagagagccaaaaaaggatctttcgtgtataatcctgcataatctcgaatgttatcagttccggtacgtagaccaaataatacaatgcaagcaaaagttcctagattcatggagatatagaacagcatataagttatcatgcttgcatatccatcatttgagtctccaacaattattccaataattacatatccgatttgccctatggacgaatatgcaagcatacgtttcatgcttgtttgagtaatagcaaggagattccccaatatcatgctaagaatagctaggatttccagaagaagatgccattcgtttgatgagaaataaaaaggaatatcgagaattcgcgtggctgaagctgaagcagctactttcgaagtaacagaaagaaaagcaacgactggagtgggggagtcagagtcgaaaagaggattcctcgcttctttctctcatgcaaaaccgtgcatgagactttcatctcgcacggctcctaagtgataaaagaaagaagaactcgtcttctttcttttttgattaccttcctcgcgtatgtataagacccaatccattctttttcgaaatcgatttcgaaaaagaactactaatccttaacttttcgaggaatccttcatcagtggttgtgaatgactgactttttcaatcctttcgactttggttccgtaggagcaagtcagaaaggttgagaaatagaaccatctgatttgattcgttcccaatagccatgagatgattatcttagggtgatccttttgtcaacggatgctcctattacactcgtagtctctgaaggatgagaacccactatgtagcatctacattgataattcaagcattgtatacgtcattagtccgattctttgtaggaactacccgtaataacgagcttgcaaaatggatctgtttatcataaagagattcgttgttcctgaccctgcttcaccttaattgttatttgaacaaaaagatcacaataaacttttggtaaaagttctgtcttggtcggagtggggatagcatttctcttctgcatgtctatggagttttgcaaaacccaaacacctcagagatagatatagaggtaggaatttgtcgaacgaaccacactccttcgtagacgtcaggagtccattgatgaaaaggggctggggaaagcttgaacccaagtcctacagtgatggatataagcgcaattgaaattcctggggagttatacatttgtgtattgataagaccgttcacaatttcttgaagctcgatctcccccccagatgaaccatatagccaagagaaaccatgaaccagaatagaagagcttgccccacccatgagtaaatatttcatagtagcctcattagaccgtagatctctcttggtatatccagacaataggtaggaacataaactgaaacattctggagctacaaagatagttattaaatcgttagcaccacataaaaacattccccctagagtagctgttaatacgaataacagaaactctgttatagccatttctgtacattcaatgtactctacggatagaggaatacataaagttgaacataataaaataagaaattgaaagatttcgttgaaattgttcgtttggaaatttcccgaaaagctaattataggttcttctctccatcggaacaatagggccgttatgcttattactaaacttgttgaagagatgaaatagaaccaaggtctatctttttgatcagaggttgaatcgatcatcagaagaagaattaggccaaaaattaggatacattctgggaaaatgaaacttccatggaagagaagcaaatgaaacgctttcataaaaattctcgtagaatcgagaatgaagttttcattctgtacatgccagatcatgaattagtaactgcatccaatctccgaaaagtcccgattgtttcgatttttggaatgggatatttacggaatccccatgaataggatcaaaccttattccatgctatttccataagattcctctttcttattcttaagcaagcccccgagagggcttagttgatcatgatttctgttttctctttcttttcctttttgtttgtttcgagaaagatatcgtccgattctccttctattgattcttttccgatcgagatgtatggatccatgtgtctacatacctagattctgttcatggattaacgaaaatgtgcaagagctctatttgcctctgccattctatgagtcgcttcctttttgcgtatggcacccccactccctttggcagcatctactaattcggaacttaatttgaaagccatatttcgacccggacgcttttgggatgcttctaataaccaacgaatggcaagtgctcttccttgtttagatcctatttcaatcggaactttccgcgtcgatccttttttattacgtcttgtttttactcctatattgggagttactctacgtattgcttgacgtaaaaccaatagtggatttgtttctgtcttttgttgaatctttttcacggctcgatagagaatttgataagccaatgatttttttccgtctttcataatacggttaaccaccatgttaactaatcgattacgaaaaattggatcggattttgcagttcttttttctgcagtacctcgacgtgacatgagcgtgaaagaggttcaagaatccgttttctttttataagggctaaaaacgaatcacttatttttttggctttttgaccccatattgtagggtggatctcgaaagataggaaagatctccctccaagccgtacatacgactttcatcgaatacggctttccacagaattctatagggatctatgagatcgagtatggaattctgtttactcactttaaattgagtatccgtttccctccttttccccctaggatcggaaatcctgtattttccatatccatacgatcgagtccttaggtttccgaaatagtgtaatggaaaaagaagtgcttcgaatcattgctatttgactcggacctgttctgaaaaagtcgaggtatttcgaattgtttgttgacacggacaaagtaagggaaaacctctgaaagaatttccatattgaccttggacatataagagttccgaatcgaatctctttagaaagaagatcttttgtctcatggtagcctgctccagtccccttacgaaactttcgttattgggttagccatacacttcacatgtttctagcgattcacatggcatcatcaaatgatacaagtcttggataagaatctacaacgcactagaacgcccttgttgacgattctttactgcgacagcatctagggttcctcgaataatgcgatatctcacaccgggtaaatccttaacccttcctcctcttactaatactacagaatgttcttgtaaattatggccaatacctggtatataagcagtgatttcaaatccagaggttaatcgtactctggcaactttacgtaaggcagagttgggttttttggggttgatagtggaaaagtcgacagataagtcacccttactgtccctctacagaaccgtacatgagattttcacctcatacggctcctcgttcaattctttcgaagggatccttttcctcgttcgagagtctccgcccttcttccactccgtcccgaagactaactaagaccaatggagtcacgttttcatgttctaattgaacactttccatttatgattaaaggagaagattgttcttttaccaaacatatgcggatcaaatcacgtcttataataagaagaaatctttctcggtatcaatccccttgcccctcattctttgagaatcagaaggatccttttcgagtttccatttcttcatttggaatctgggctcttctatcttcgacttatttttttggctttattctttatttatttcatttcgatttttccctcttcctctatccctatcctctaggtacagcgtttgcatcaatagagaaccttttcctctgtatgaatcgatattattccattccaatttattcccgaaacttcccaagaaaaatcccgaattggatccaaaattgacgggttaatgtgagcttatccatgcggttaggcactcttcaaataggaatccattttctaactggctttcgtgctttggtgagtcgtccgagatcctttcgatgacctatgttgtgttgaggggatatctatatgatccgatcgattgcataagacccgcggtagcaatagaacggggaaagtatacagaaaagacagttcttttcaatttcgattatctatatattagttcgtttctatttctagatatctatttctatatattagtattagttagtagtactattctattagttagcgatcccggctctgtgagttctttcttccgtgatgaactgtcggcaccagtcctacattttttctctgtggaccgaggagaaagggggttcagcaggaagaggattgtaccatgagagaagcacagaggtcaacccgcttcaaatatggaacatggattctggcaatgcaacggagttgggtcctcatatcgatccgaatgaatcagtctttctacagaggtcaatctttgcctattaggcaagaggatagcaagttcgaaattctgtctcgataggacatggatttctattcctatgaaattcataaatgaaaatgaagtagttaatgggagggctaccattatcctttttcttgtatgtgttcctaagagaaggaatttgtccatttcatgtttcgaggtctcaaaaaaagggcgtggaaacagatagaaactcttgaatggaaattgaaaagaaatgtagccccagttccttcggaaatggtaagatctttggcgcaagaagaaggggcgacccgtatcatctttacttggttctgcttcccctctttttttaagaataccgagtcgggttcttctcctaccagtatcgaatagaacatgctgaacaagatcttcttcatggaaacctgctcgatttagatcgggaaaatcgtacagattttatgaaaccatgtgctatggctcgaatccatagtcaatcctactttcgataggaccggttgacaattgaatccaatttttcccattatttgactatccataatagtgcggaaagaaagcccggaggaagagtggccttgagtttctcgcccctttgccttaggattcgttaattctctttctcgatgggacggggaagggatataactcagcggtagagtgtcaccttgacgtggtggaagtcatcagttcgagcctgattatccctaaacccaatgtgagttttttctattttgacttactcccccgccacgatcgaacgggaatgtataagaggcttgtgggattgacgtgatagggtagggttggctatactgctggtggcgaactccaggctaataatctgaagcgcatggatacaagttatccttggaaggaaagacaattccgaatccgctttgtctacgaataaggaagctataagtaatgcaactatgaatctcatggagagttcgatcctggctcaggatgaacgctggcggcatgcttaacacatgcaagtcgaacgggaagtggtgtttccagtggcgaacgggtgagtaacgcgtaagaacctgcccttgggaggggaacaacaactggaaacggttgctaataccccgtaggctgaggagcaaaaggagaaatccgcccaaggaggggctcgcgtctgattagctagttggtgaggcaatagcttaccaaggcgatgatcagtagctggtccgagaggatgatcagccacactgggactgagacacggcccagactcctacgggaggcagcagtggggaattttccgcaatgggcgaaagcctgacggagcaatgccgcgtggaggtggaaggcctacgggtcgtcaacttcttttctcggagaagaaacaatgacggtatctgaggaataagcatcggctaactctgtgccagcagccgcggtaagacagaggatgcaagcgttatccggaatgattgggcgtaaagcgtctgtaggtggcttttcaagtccgccgtcaaatcccagggctcaaccctggacaggcggtggaaactaccaagctggagtacggtaggggcagagggaatttccggtggagcggtgaaatgcattgagatcggaaagaacaccaacggcgaaagcactctgctgggccgacactgacactgagagacgaaagctaggggagcaaatgggattagagaccccagtagtcctagccgtaaacgatggatactaggtgctgtgcgactcgacccgtgcagtgctgtagctaacgcgttaagtatcccgcctggggagtacgttcgcaagaatgaaactcaaaggaattgacgggggcccgcacaagcggtggagcatgtggtttaattcgatgcaaagcgaagaaccttaccagggcttgacatgccgcgaatcctcttgaaagagaggggtgccctcgggaacgcggacacaggtggtgcatggctgtcgtcagctcgtgccgtaaggtgttgggttaagtctcgcaacgagcgcaaccctcgtgtttagttgccactatgagtttggaaccctgaacagaccgccggtgttaagccggaggaaggagaggatgaggccaagtcatcatgccccttatgccctgggcgacacacgtgctacaatgggcgggacaaagggtcgcgatctcgcgagggtgagctaactccaaaaacccgtcctcagttcggattgcaggctgcaactcgcctgcatgaagcaggaatcgctagtaatcgccggtcagccatacggcggtgaatccgttcccgggccttgtacacaccgcccgtcacactataggagctggccatgtttgaagtcattacccttaaccgtaaggagggggatgcctaaggctaggcttgcgactggagtgaagtcgtaacaaggtagccgtactggaaggtgcggctggatcacctccttttcagggagagctaatgcttatgcttattgggtattttggtttgacactgcttcacgcccaaaaagaaggcagctacgtctgagctaaacttggatatggaagtcttctttcgtttagggtgaagtaagaccaagctcatgagcttattatcctaggtcggaacaaattagttgatagtgataggatcccctttttgacgtccccatgtcccccccgtgtggtatggcggcatggggatgtcaaaaggaaagggatggagtttttctcgcttttggcgtagcaggcctcccaaagggaggcccgcgcgacgggctattagctcagtggtagagcgcgcccctgataattgcgtcgttgtgcctgggctgtgagggctctcagccacatggatagttcaatgtgctcatcagcgcctgacccgaagatgtggatcatccaaggcacattagcatggcgtactcctcctgtttgaatcggagtttgaaaccaaacaaacttctcctcaggaggatagatggggcgattcaggtgagatcccatgtagatctaactttctattcactcgtgggatccgggcggtccggggggggccaccacggctcctctcttctcgagaatccatacatcccttatcagtgtatggagagctatctctcgagcacaggttgaggttcgtcctcaatgggaaaatggagcacctaacaacgcatcttcacagaccaagaactacgagatcacccctttcattctggggtgacggagggatcgtaccattcgagcctttttttcatgcttttcccggcggtctggagaaagcagcaatcaataggacttccctaatcctcccttcctgaaaggaagaacgtgaaattctttttcctttccgcagggaccaggagattggatctagccataagaggaatgcttggtataaataagccgcttattggtcttcgaccccctaagtcactacgagcgcccccgatcagtgcaatgggatgtggctatttatctatctcttgactcgaaatgggagcagagcaggtttgaaaaaggatcttagagtgtctagggttgggccaggagggtctcttaacgccttcctttttctgcccatcagagttatttcccaaggacttgccatggtaagggggagaagggggaagaagcacacttgaagagcgcagtacaacggggagttgtatgctgcgttcgggaaggatgaatcgctcccgaaaaggagtctattgattctctcccaattggttggatcgtaggggcgatgatttacttcacgggcgaggtctctggttcaagtccaggatggcccagctgcgccagggaaaagaatagaagaagcatctgactctttcatgcatactccacttggctcgggggggatatagctcagttggtagagctccgctcttgcaattgggtcgttgcgattacgggttggctgtctaattgtccaggcggtaatgatagtatcttgtacctgaaccggtggctcactttttctaagtaatggggaagaggactgaaacatgccactgaaagactctactgagacaaaaagatgggctgtcaaaaaggtagaggaggtaggatgggcagttggtcagatctagtatggatcgtacatggacgatagttggagtcggcggctctcctaggcttccctcatctgggatccctggggaagaggatcaagttggcccttgcgaatagcttgatgcactatctcccttcaaccctttgagcgaaatgtggcaaaaggaaggaaaatccatggaccgaccccattgtctccaccccgtaggaactacgagatcaccccaaggacgccttcggcgtccaggggtcacggaccgaccatagaccctgttcaataagtggaacacattagccgtccgctctccggttgggcagtaagggtcggagaagggcaatcactcgttcttaaaaccagcattcttaagtttaagatcaaagagtcgggcggaaaaaggggagagctccccgttcctggttctcctgtagctggattccccggaaccacaagaatccttagaatgggattccaactcagcaccttttgttttgagattttgagaagagttgctctttggagagcacagtacgatgaaagttgtaagctgtgttcgggggggagttattgtctatcgttggcctctatggtagaacccgtcggggaggcctgagaggcggtggtttaccctgtggcggatgtcagcggttcgagtccgcttatctccagcccgtgaacttagcggatactatgatagcaccgaattttgccaattcggcagttcgatctatgatttcgcattcatggacgttgataagatccttccatttagtagcaccttaggatggcatagccttaacgttaatggcgaggttcaaaagaggaaaggcttgcggtggatacctaggcacccagagacgaggaagggcgtagcaagcgacgaaatgcttcggggagttgaaaataagcatagatccggagattcccaaataggtcaaccttttaaactgcctgctgaatccatgagcaggcaagagacaacctggcgaactgaaacatcttagtagccagaggaaaagaaagcaaaagcgattcccgtagtagcggcgagcgaaatgggagcagcctaaaccgtgaaaacggggttgtgggagagcaatacaagcgttgtgctgctaggcgaagcggttgagtgccgcaccctagatggctaaagtccagtagccgaaagcatcactagcttacgctctgacccgagtagcatggggcacgtggaatcccgtgtgaatcagcaaggaccaccttgcaaggctaaatactcctgggtgaccgatagcgaagtagtaccgtgagggaaaggtgaaaagaacccccagtgggtagtgaaatagaacgtgaaaccgtgctgagctcccaagcagtgggaggggaaagtgatctctgaccgcgtgcctgttgaagaatgagccggcgactcataggcagtggcttggttaagggaacggaacccaccggagccgtagcgaaagcgagtcttcatagggcgattgtcactgcttatggacccgaacctgggtgatctatccatgaccaggatgaagcttggatgaaactaagcagaggtccgaaccgactgatgttgaagaatcagcggatgagttgtggttaggggtgaaatgccactcgaacccagagctagctggttctccccgaaatgcgttgaggcgcagcagttgactggacatctaggggtaaagcactgtttcggtgcgggctgcgcgagcggtaccaaatcgaggcaaactctgaatactagatatgacccaaaaataacaggggtcaaggtcggccagtgagacgatgggggataagcttcatcgtcgagagggaaacagcccggatcaccagctaaggcccctaaatgaccgctcagtgataaaggaggtgggggtgcaaagacagccaggaggtttgcctagaagcagccaccctttaaagagtgcgtaatagctcactgatcgagcgcccttgcgctgaagatgaacggggctaagcgatctgccgaagctgtgggatgtcaaaatgcatcggtaggggagcgttccgccttagatggaagcaaacgcgaaagcgggggtcgacgaagcggaagcgagaatgtcggcttgagtaacgaaaacattggtgagaatccaatgccccgaaaacccaaggtttcctccgcaaggttcgtccacggagggtgagtcagggcctaagatcaggccgaaaggcgtagtcgatggacaacaggtcaatattcctgtactaccccttgttggtacggagggacggaggaggctaggttagccgaaagatggttataggtttaaggacacaaggtgaccctgctttttcagggtaagaaggggtagagaaaatgcctcgagccgaggtccgagtaccaagcgctgcagcgctgaagtatgagccccgtggactagccattgcttctccacgagcctcataccaggcgctacggcgctgaagtatgtaacccatgccatactcccaggaaaagctcgaacgaccttcaacaaaagggtacctgtacccgaaaccgacacaggtgggtaggtagagaatacctaggggcgcgagacaactctctctaaggaactcggcaaaatagccccgtaacttcgggagaaggggtgccccctcgcaaaagggggtcgcagtgaccaggcccgggcgactgtttaccaaaaacacaggtctccgcaaagtcgtaagaccatgtatgggggctgacgcctgcccagtgccggaaggtcaaggaagttggtgaactgatgacagggaagccggcgaccgaagccccggtgaacggcggccgtaactataacggtcctaaggtagcgaaattccttgtcgggtaagttccgacccgcacgaaaggcgtaacgatctgggcactgtctcggagagaggctcggtgaaatagacatgtctgtgaagatgcggactacctgcacctggacagaaagaccctatgaagctttactgttccctgggattggctttgggcctttcctgcgcagcttaggtggaaggcgaagaaggcccccttccgggggggcccgagccatcagtgagataccactctggaagagctcggattctaaccttgtgtcagacccgcgggccaagggacagtctcaggtagacagtttctatggggcgtaggcctcccaaaaggtaacggaggcgtgcaaaggtttcctcgggccagacggacattggtcctcgagtgcaaaggcagaagggagcttgactgcaagactcacccgtcgagcagagacgaaagtcggccttagtgatccgacggtgccgagtggaagggccgtcgctcaacggataaaagttactctagggataacaggctgatcttccccaagagtccacatcgacgggaaggtttggcacctcgatgtcggctcttcgccacctggagctgtaggtggttccaagggttgggctgttcgcccattaatgcggtacgtgagctgggttcagaacgtcgtgagacagttcggtccatatccggtgtgggcgttagagcattgagaggacctttccctagtacgagaggaccgggaaggacgcacctctggtgtaccagttatcgtgcctacggtaaacgctgggtagccaagtgcggagaggataactgctgaaagcatataagtagtaagcccaccccaagatgagtgctctctcctccgacttccctagagcctccggtagcacagccgagacagcgacgggttctccacccatacggggatggagcgacagaagtatggaaataggataaggtagcggcgagacgagccgtttaaataggtgtcaagtggaagtgcagtgatgtatgcagctgaggcatcctaacgaacgaacgatttgaaccttgttcctacacgacctgatcaaattgatcaggcacttgccatctatcttcattgttcaactctttgatgaaaagatgaaaaaaccaaaaaaaagctctgcccttccatctcttggatagatagagagggagggcagaggcctttggtgtcccttccagtcaagaattggggcttcacaattactagccaatatttctctcatgcctttcctcgttcatggttcgatattctggtgtcctaggcgtagaggaaccacaccaatccatcccgaatttggtggttaaactctactgcggtgacgatactgtaggggaggtcctgcggcaaaatagctcgatgccagaatgataaaaagcttaacacctcttatttgactttttcactattttgaaatacgaaaaagatccaaatccaaaatgcaaaggtcgtcttattcaaaacctcaatcatcacatcccctctctcccacttcacacctcggaacgcactgttcttatagagagaaaggcgctttcccatcttcttaacccgaaatgaaatggctgaggagaggaaggttcctttttgggggtacccccgggaagagatccagtggagacggggtgggcctgtagctcagaggattagagcacgtggctacgaaccacggtgtcgggggttcgaatccctcctcgcccacagccttccaaagggggaagggcctttcctttccccctgagggtaggaaaatcatgatcgggatagcggacgtaaagctattgaacttgggtatgctctttccttttgtcgaagtggaatcgtagaacagaatgtgatacgatgagatagaatgcaatagaaacaagcaaggatagcgaacgggttacctactcctaagggtcaaagcaagccctttaattcaattctttattcttacattaaagaatgaatcaaatctccccaagtaggattcgaacctacgaccagtcagttaacagccgaccgctctaccactgagctactgaggaacaaggggagattcgacctcctagagttcaactcccgctctcaacccatgaacaatatgagtccgaagcttctttcgtaactcccggaatttcttcgtagtgactccgttccatgcctcatttcatagggaagcccaaagtggctctatttcattctatttcacttcctagcacttcctatcatttaatatccatccctttggtcttatttacataagagatgtcatttatagtctatctctttctatatatggaaagtcaagaaattctcatcgaaacatcgagaaattgtgcatatagaaaactctaaagaaagaaaaaaaggagacccatgccatgattttcaaatcttttctaccttttctacttagtagtctaagtttctcgatgaggataattaattcggtcgttgtggtcggactctattatggatttctgaccacattctccataggtccctcttagatcttctttctccaatcttggattagggaagaaggagatattcgcgactactggcggtttcattatggggcagctcatgatcttcatatcgatctattatccacctctgcatctattctttcttagctaaacgggtggaagatccatccaatttggttatatcatggactcgaaaagcggatctgaatgtgactgaaatgcacgatcttcacaggtatcacttttcacgatacctaaaagatggaatagcgattttcgaaccatttcctatacgagaatggtttccattactttgagaaatggattctatatcaaactatagctattgcattaaagaagaaaagaaactaatagaagtcgaagacgcggaatggtagtgaatagagagaaagattcttctgattttcttgttcctgaaaatattctatctatctcctagacgccgtagagaattgagaattttcatgtctttcaattctcgtactcgtaattggaaagttacggaaggaggtccatcattttgcaatgaaaacaacataaaaaactctggacaatttcgaaatcaggccaagcgtcttaatacatatgcaaaaaaattcattattggcccaccattgattagaagatttagcttgtatgaatcgctattggtttgatacgaataatggcagtcgtttcagtatgttaaggatacagatgtatccacaattcatttagagttacttaatagcctatttcttataccatatctctatcccgtgaaattctcgagccgaaagatggatgcatatgctgtgtttcattttgctaaacgatatcaattaaatggtgtatcaattccataaattggatatagcaataaataaatcagcaaaattcttttattttagatagaagaaatgtttcttctatctaaaataaaagaatgtacccttctatccaaatccaatttgcatcgataaaataaatccaaattccagtagtagatgaataattgcaaatttttgtgtgtacgagattagaataacttcaaaataactgacataattttgtatttttcctgatcagaaaaatacatgaaaaagaaaggaggtagaaaaattttgggatttatggttaaagaagaaaaagaagaaaacaggggttctgttgaatttcaagtattcagtttcaccaataagatacggagacttgcttcacatttggaattacacaaaaaagatttttcatcggaaagaggtctacgaagacttttgggaaaacgtcaacgtttgctggcttatttggcaaagaaaaatagagtacgttataagaaattaatcagtcagttggatattcgggagaagtaatttaatcgttcgaatttttttcttattttattagtagtcttatagtagtcttagatttttcattttgatgagcctcgttttgaggaattcatggaataatccattttcatggaataatgaattaaggaagaaaggatatgagtctaccgcttacaagaaaagatctcatgatagtcaatatgggccctcagcacccatcaatgcatggtgttcttcgactgatcgttactctcgatggtgaagatgttattgattgtgaacccatattaggctatttacacagaggaatggaaaaaatcgcggaaaaccgaactattatacaatgagggagatagaaaaagagagagatggtagaaaagggggagagatgggggaagaagataggaaggggaataaggggactctttaggcaggagacgggggaattccttaagttaagaaagaaaaaagaataagaacacggatacataacataaaaaaaagaataaataagacgatattcgccctccccctacatatttaatttcttctcctatacaaaaaccagcaagacctactccattggtaattccatcaatgacacccttatcgaaaaactgcgttagttcagttaatcctcttatacccagggtaaagaccctagtatagaaaatatctatataaccacgattatatgaccaactgtatatctttttttttacttgatccgaaaaaaagtttttcggactctcttttacaagagaatttattaaatccaaattctgaaaaaaggaataagcggatccatagaagatatatgctatggatagaccaaacatagctagacttacagaagaaattgcattagtgataaattcatatgaatttatggaagaattagaactttcctggaaaaaggttattgagggagttaaccactttgataatatggttaactccgctattccattatccattactccattatcaaaatggattcctatggatccaatgaacaaagtaaaaagcagtaatataaaaagagggaatagcatagtatttcccgtttcatgaggatagacaaaagtgtttttagccccaaaggaagtactaaaggaccctatcctatttcttgtattaccatgaattttggatatattttgtgaaaaaaaagaaactccactcttcgttgttgataaaatgaaatccctattcactcctttgggtatcctttttccccataaggatattgaatacaatgaaccctctttagtgctactgtaattttgaaaatgaacacgcaggtacccatcaaaagtaagtaaatatatccgaaacatataaaacgcagttaatcctgcagtaaaagaggctattattccaaaaaagggtgaatacaaccaactattactaaggatttcatctttggaccagaagcaagcaagaggtggaataccacaaagagaaagcgtaccccataaaaaagtagttcttgtaattggaacgtattttcttaaaccacccataagaaccatattctgacttttatctggtgaatatccaacaagaggttccattgaatgaataatggatccggatcccaagaacaataaagctttcgaataagcatgagtgatcaaatggaataaagcagcttgataagaacctatacctagagctaacatcatataacccaattgagacattgtagaataggctaagcttcttttaatatctctctgagcaagagctaaagtagctcctaagaagagtgttattgtacctactaaagaaatgaaactcattattaaaggtagggatatgaaaagaggaagaagtcgagctagaagaaaaatccccgcagcaaccatagttgctgcgtgtataagagccgaaatgggagtgggtccttccatagcatcgggtaaccatacgtgaagagggaattgtgcagatttcgcaactgcaccaaggaataataaaaaagcacacaaagtagtaagtaaggaattaatcccattattaggaatccagttattagctattttgaacaaatcccgaaactctaaactacctgttatccaaaaaaaacctaaaattcctaataacagaccaaaatcccctacacgattagttacaaaagctttttgacaagcactcgctgcaattggccgtgtaaaccaaaagcctatcaataaataggaacacattcccacaagttcccaaaaaaaataaatttgtatcaaattggaactagtaaccaatcccaacatggaagtattgaaaaaacttatataaacaaaaaatctcaaatatccttcatcgtgagacatataatcgtcactataaataagaacgaggattcctacagtagtaattagtattaacataatagaagtaagcgggtcgatcaagtatccaaattctaaggaaaaatcattattgacggtccaagaccatagatattgatagatagaacttccatttatttgttgaatagataggtgaactgagaataccatagctatacttaagagtaaaacacaaggaaaagcccatatgcgacgaagattttttgttgctgtcggaataagaataagtccaaaccccattgacataataactggaagtgggagaagagggattacccatgcatattgatatgtatgttccataagaaaagaaattgcaatttttacttgaaatttttctataaaataaaattgtttccgattcaccaaaccaattcttatctctttctgaaggaattccaaaaaataagaataagacaaaatactggaattcttaatttttccaaatttctctcattgaaataatcaaaaattaagaatgggtttacttggttaaattcaaaaagttaattaaataactttgttacctagttattacctaaagaaggatatttgttaaaatacaaaaaaggattgaatcattttactttctattcatttttgtatttctttctattaaaatgaagatgaagcagctctcatgtttcgtaactgattgattgaattccaatgaaaacctatgtttataggaaattatcgaatattccttacttcatatagaactgaaatcctaatgactagaattacctaagttttagaatgtcttgtttaagagactaagtatttttttgttttgattggaattccattatggaataccattctgaacttaattaactatttgaattttcccttccttttatccccccatcttatatgggggataggccgtagatctatatatggagtatacttaatatataaattgatttaaatagaaaacctttgtatatattctatattattaaaacaaagtataaaatatatatgaaaaatatgctaaaaaattcttgtcttatccgcattagagaaaataaagtaaaaaagaattcagaatttcagttcagtatctaagtataaatactaagaaaaaacagaaagaaggattgatttgcggcaatagatgtctttcacatacaactagaaaaaagtaatctcctttttaaatggcagttccaaaaaaacgtacttcgatgtcaaaaaagcgtattcgtaaaaatctttggaagaaaaagacttatttttccatagtagaatcttattctttagcaaaatcaagatcattttccagcggcagcgagcatccaaaaccaaagggtttttctgggcaacaaacaaacaaataatctggttttggaataatctgaattgacctatcccaaagaaattccaattatttaatatgaataattcggattaattaatgaatgtacttttatgtgtcgaattcctcggtacaatattcttagaactaacccctctgatatatagaacaaaagtttttggtatactgtgtcctaagtattcttttcctatcaatgaacttttcataatagaatcctcatattttattatgaggattctattatgaaaagtagagtattcttgcaataggacttacaacttctacctatcttatcaaaaattcacaaaaaaataggtttaggcttggtaaatcatattaataagagcataaaggctttcattctagaaattttgctaaaatcaaaaattctttgtatttaatgatgaaattatagaaattctaatggatagattgaaagattttttttatttcaatgagaaactaattagaaaaaaatgagttctatattgcaactgag-aaaaacagttccaactctttcaagctttgtttctattgggcaaagcaagagtttattgttaaaaaaatccccaatgatactaccaaacgaagtccattttaatgaagattctaatgttcctaaattctatggactctcccaatctcgacgatttgcgagaaaataactattattcttttaacttccctattatttaaagttagccgccatggtgaaattggtagacacgctgctcttaggaagcagtgctcaagcatctcggttcgagtccgagtggcggcattctcgaaaaagaatacaatagattagaaaatggattcaattcgaaatttccaattttgtaatgggaccttctccttatgctatttgcaactttagaacatatactaactcatatctctttctcaaccatttcaattgtgattacaattcatttgataaccttattagttcgtgaacttgggggattacgtgattcgtcagaaaaaggaatgatagctacttttttctctataacaggattcttagtttctcgttgggcttcttcgggacattttccattaagtaatttatatgagtcattgatcttcctttcatgggctctgtatattcttcatacgattcctaagatacagaactctaaaaatgatttaagcacaataactacgccaagtactattttaacgcaaggctttgccacgtcgggtcttttaactgaaatgcatcaatccacaatactagtacctgctctacaatctcagtggttaatgatgcatgtcagtatgatgttactaagctatgcaactcttttgtgcggatccttattatccgccgctcttctaatcattaaatttcgaaagaatttcaatttctttttagaaaagaaaaaaaatgttttatttaaaacatttttctttagtgagtttagtgagattgaatatttctatgtaaaaagaagtgctttaaaaaacacctcttttccttcatttccaaattattacaaatatcaattaattgagcgtttggattcttggagttatcgtgtcattagcctagggtttacccttttaaccataggtattctttgtggagcagtatgggctaatgaggcgtggggatcctattggaattgggatcctaaggaaacttgggcatttattacttggaccatattcgcaatttatttacatagtagaacaaatccaaattggaagggtacgaattccgcacttgtagcttcaataggatttcttataatttggatctgctattttggtatcaatctattaggaataggtttacatagttatggtgcatttacattaccatctaaatgattacataacataaaaccttcgtgaaatgaaagtttttccatttttgtttgatttgagaacccttgaacgccttctcaaagggttctcaaaaattcgagatagatctaattagacttttttacttttttctgaattatttggtttttccactatggaatatagagcggactagtaaaaaa-aattatttaggataataattggataagagagcctccaccttgtcaaccgatagcgagagaacaaaatctggataaataccaattcctattactggtaaaaagatacagattaaaagaaagagttctcgtggtccagaatccaccaaatttgcgtttggaacatgaaatagcttgtatccatagaacatctggcgtaacatagataataaaaaaataggagttaatatcattccaattgccattacaaaagtaattagcatttttggtattaacagaaattttggactagtaattagtccaaaaaatactactaattctgcaacaaaaccgctcattcctggtaaggcaagagaagccattgaaaagctactaaacatggtaaaaattttcggcattgggatagatatcccccccagttcttcgagataaacaagacgcattctatcacaagccgttcccgccaagaaaaaaagtgtagcaccaataaatccatgggatagtatttgtaaaatagctccattgagtccaatgttggttatggaaccaattcctataattatgaaacccatgtgagatacggaggagtaggctattctttttttgaaatttcgttgaccaagagaagttgaagctgcatagattatttgcatcgctcctattattaccaaccagggggaaaatagataatgagcatgaggtaacaattccatattgatccgaatcaatccgtatgctcccatctttaataggattcccgctaaaagcatacatgtactgtaatgcgcttccccatgggtatctggtaaccacgtatgtaggggtataatcggcaatttgacagcataagcaataaggaagccaaaataaaatagtatttccaatgttgcagggtatgatcgattaattaatctttccaaatctaatcttggttcgttggaaccatataagcccatacctagaactccgattaagaaaaaaatggaaccacctgcagtatacaaaataaattttgtagctgaatacagacgcctctttcccccccacatggataaaagtaagtaaacaggaattaattctaactcccacatgataaaaaaaagtaaaaggtctcgcgaagaaaataatcctatttgaccactatacattgctagcatcaggaaatagaataatcgcgaattccgggtaactggccaagctgctaaagtagctaaagtagtgataaatcctgtcaataaaatagatcctaatgaaagtccatcgattcccaatctccagtggaaatcaaagacatctatccatttagaatcctcctttaattggattaagggatcctccaattggaaatgataacagaatgcataagtgattagaaggaattctaataaacaaatagatatagtataccacctaacgattttgtttcccctatgaggtaaaaagaaaattaatgaacctgcaaatatcggcaaaacaacaagtattgttaaccaaggaaaataactcatgataaagtgataaagagaagatacgttttgaccagaaaagcccgtgctcgaaataagcgagcacaggcttcctcggtaaagaggaatcagacgattcaagtggagttttttgtaacgtatcaataagatagagccatgctgcgggttgtttcaggccctaaataaacgcggacacttaaaaaatctgttgggcaggcagattcgcatctcttacaacccacacaatcttcggttctcggcgcggaagcaatttgcttggctttacacccatcccagggtatcatttctaatacatctgttggacaagctcgtacacattgagtgcatcctatacatgtatcatagatttttacggaatgtgacattggatctataaattttccttttcaacataaaaattttcgatctggtaaaaatgaaattagtactatatgagtcatatgtattgtagacaccagacgaagcaatggtttatccaaacttcaacaaataaataaataaaataatgcaatatatttcttaatccgtttgtgagaaagcgtgaaaagagccaagagacttgaatttttggcttcaacaatcctaattatacgaattatacatacgaattcgaattagccaatttattggctatcgtcttttcaatataaattattgcaatattcaaattgcaatatcaatgaattgcaaaaattcaataagtaaaaaagaatactatgtaataacctaatcaaaaaatagatattataaaataataagaaaatagtattcgatttctattcatcttaatatttgatattattattatatgtgcgcctttgtttagaggattttatgtctaattattcaaaaaattagattgattgatacgagttgatttcttgttacgatggatggaagaaagaatggatagtccaatagctgcttcagcagccgcaagggctataacaaaaattgcgaaaatgtctccttttaattggcgactatcaaatagatcagaaaatgttacgagatttagattaattgaattcagtataagttcaagacatattagagctctaaccatgtttcggcttgtgatcaatccataaataccaatcgaaaataaatagacactaaaaaaaagtacatgctcaaacatcattaactaactccttatcaatctcgattcatttcaatatgaggacaagaattgaaccgattccattaattagaatagaacagttacacaacaaaagagaaaagaaggtatttgttggcagtagacgggttttactaaatcaaaattgtgattctttagttatttattttagatttgaaattctaagaattttgactaattctaagtatttcttattgccgagccatagtaattgcacctattaaagaaactagaagaattatggaaatgagttcaaacggaagataaaaatcagttgctaaatgaatcccaatttgttgaacgttatttatgagaccctgttctactatttggtttgatcttgtagtccaaagaattccataccatgacgtatctgggatagtagtcattagtgaaaaaagaatagttatacaaacgagtgaagtgaacccatctccaatagtccaataattattatttttagaccattctgagccatttacgaacattacggcaaatatgatcaaaatatttatagctcccacataaataagaagttgtgcgacagctacaaagtaggaattcaataaaatatagaataaggatatacaaacaagaactaatcccagcgaaaaggcagaataaattgggttggtaagtaatactactcctagacctcctagtagaagaacaaatcccccaaatagcacaagaatctcatgtattggtccaggtaaatccattatggataagaagaaattaatagtataaaatttttcatgaactgactaaaactaaaagattcaaggaaggaaaaagggattaggatatttttttgtatataagttgtatagttagaaattacatcacgaaaatctactctcattttaaatcaggaataatttgcaataagcagtagttattcgtttttctttatagttaataaaaaactattggatttttcttttttgttagaaaaatcctagtaactaataattagtaaccgttcttgaattccaagatttttcttcgtctattttactttgagtcgaattcctaattgtttgaattgtgtaatctcccattatggagattggtaaccgactcaaagcaatttgattgtaattcaattcatgacgatcataagtagaaagttcatattcttcagtcattgataaacagcttgtcggacagtactcaacacaattaccacaaaatatacaaactccgaaatcaatactataattaagcaattgtttccttttaatatccttttcaaatctccaatccacaaggggtagatctatcgggcatacgcgaacacatacttcacaagcaatacatttatcaaattcaaagtggattcgcccccggaaacgctccgatgtaattgatttttcataagggtagtgaatcgttataggtaaacgatttgtgtgggataaggtaattaggaaactttgaccaatgtaccttgcagcgcgtattgtttgttgaccataactcatgaacccagttaccatagggaacatattctaaatatctatgaaaaaggtatgtttctttctcttgtttgagagaacttttgtgttgaaaatattcttactgttattgtattatcttatttatagtgaaacaagttgggaagaagttgttaataagagattgcccagggaaataggtaaaagaaatttccatccaagatttaataactgatccattctcatcctgggtaaagtccatcttattgtgatagaaatgaagagaaataaataagctttagttaatgtaataaagatacccattgtcatttccaaaattccaaccattttattcatttggaaaaattcaaaaaaggatatatagggaatagagaaattccacccgcctaagtagagaactgttacaaataaagaggaaactaataaatttaggtaagaaacaagataaaataaaccatatttgataccagaatattcggtttgataacctgctactaattcttcctctgcttctggtaaatcaaagggtaatctttcacattctgccaaagaagaaattagaaaaaccagaaaacctataggctgacgccaaagattccatccaaaaaaaccatattttgactgtgcttcaactatatcaactgtacttgaactgttagataatcatagtcgatgataacatcacagttcccaccgctattccaaaaccgtacatgaaaccttagcttcatacggcttctctatgatcagaaaaaaggaaagggttgtttcgtttcggtattatccccctgggcatagatagaattaggtaagataaaatcgattggaaagtcctaaattagaccaaaggaattccgtctgctagaataagaaaaagcgcttccgaattgatctcgtcctttatatttttctttgttcagtaataacttaatcttggaataaaacactcgttatagcaattaataaatgaaaagaattaggcattaattcatgaggaattctgtattaatatgaatagaggaaggaaagaataaataaatatcttttttttgtattgcattccatatcttttgtcctattcttctttccccggggaagggtacttaaaaagaaaaaaggaataaaggattaattcgttcttgatagccatttctttaacaagtgaaagggaacatactctggatcggaatccgaagaaagtactacttgatcatttccaccaatttcaagtccttattatgattccttttatgaggaaaaatctctaatgccttagattccctcattactaatcctttatgtactttagtgttcctaacccctcactaatttttgatggattccccttatgattataagttatagtaataactcggaatattctagtaatggaattccatatcgcgaatcctttattcttgcccgcttcaagatatgatgactaatcaaaaaatctcaaccttggggtaaagagtttacactacttatgtttacttcaacttttttcttgtacgtaggaaatgagattttttctttttactacaaattaataagctgttttgtttcactcatataactatctagtttaacttaccaacccgagaataagaaaaggaagataaatattcaatggattttggaggaaaaagatcctattttaacgaatcacacgtagagatattgctagcacacaaaaagttaatggtatttcataactaatagattgagcagcagctcgtagaccgcctgaaaaagaatatttattatttgagctatatcctgccataagaagaccaataggagcaatacttgaaatggcaatccataaaaaaacaccaatactaagatcggctaaaacaaaacgatatcccaaagggataactaaaaaacttaataaaattgatatgactgctatagaaggtccaatgctaaataaaggaatatctcctcgggatggcaggatatcctccttaaaaagtagcttagttccatcggctatagcttgaagcagtcccagggggccagcatattcaggaccaatacgttgttgtatcgatgcggatatttctctttctaaccacacaattacgagtacttctattgtgattcccagtaggagggtcaaaatgggtagaatccatatcagtccatagacttcttttaataattccgatttcgaaaaagaattgatagtttctatctctaccctatctattatcatttcaacgatcaacttcccccataatgatatctatactacctaatatcgtcatgatatcagccaatttcatttttttaactagttgaggaagaatttgcaaattaataaaaccgggtggacgaattttccatctccaggggaaaagactatcatctcctaccagataaattcctaattcaccttttggagcttccactcttacataaagctcttgctttgacaattcaaaattgggcgaaggttttttaccaagaaatcgatattcaaaatcattccattcggaattctttgttttcttaaagcgtcggacttctaaattctcataagggcctccaggaattttctctacagcctgttgaataattttgatggattccctcatttcacccattcgtactaaatagcgagctaatgaatccccttctttttgccattggactttccaatcgaattggttgtaagactcataaggatcaactttacgaagatcccattgtattccagaagctcgtaacatcggtcccgataagccccaatttactgcttcttctccgctaataaaaccgactccttcaactcgttctaaaaaaacgggattccgtgtaataagttgttgatattcaacaactcctcgtaaaaaataatcacagaaatctaaacatttatcgacccatccataaggtagatcggcggctacccctccgatgcgaaagtaattatgcatcattcgcatacctgtagcagcttcaaatagatcatatatcaattctctctctctaaaaatatagaaaaaaggggtctgtgcgcctagatccgccataaaaggtccaagccataacaagtgagaagctatacggctcaactctaacataattaccctaatatagctggctctttggggtatttgaatattctccaagaattctggtgcatttaccgttattgcttctgtaaacatagtagctaaataatcccaccgtgttacataaggtaagt
>Gelidocalamus_fengkaiensis
[truncated: 8,447,868 more chars]
