# Supplementary material for: Comparative analysis of chloroplast genomes and phylogenetic relationships in the endemic Chinese bamboo Gelidocalamus (Bambusoideae)
Source: Front Plant Sci. 2024 Nov 11;15:1470311. doi: 10.3389/fpls.2024.1470311 (PMC11586178; doi:10.3389/fpls.2024.1470311)
Supplement: Supplementary Data Sheet 3 — The alignment of nrDNA repeat sequences. [file DataSheet3.fasta]

>Gelidocalamus fengkaiensis
acctggttgatcctgccagtagtcatatgcttgtctcaaagattaagccatgcatgtgcaagtatgaactaattcgaactgtgaaactgcgaatggctcattaaatcagttatagtttgtttgatggtacgtgctactcggataaccgtagtaattctagagctaatacgtgcaacaaaccccgacttccgggaggggcgcatttattagataaaaggctgacgcgggctctgcccgctgatccgatgattcatgataactcgacggatcgcacggccctcgtgccggcgacgcatcattcaaatttctgccctatcaactttcgatggtaggataggggcctaccatggtggtgacgggtgacggagaattagggttcgattccggagagggagcctgagaaacggctaccacatccaaggaaggcagcaggcgcgcaaattacccaatcctgacacggggaggtagtgacaataaataacaataccgggcgctttagtgtctggtaattggaatgagtacaatctaaatcccttaacgaggatccattggagggcaagtctggtgccagcagccgcggtaattccagctccaatagcgtatatttaagttgttgcagttaaaaagctcgtagttggaccttgggccgggtcggccggtccgcctcacggcgagcaccgacctacttgacccttctgccggcgatgcgctcctggccttaattggccgggtcgtgcctccggcgccgttactttgaagaaattagagtgctcaaagcaagccatcgctctggatacattagcatgggataacatcataggattccggtcctattgtgttggccttcgggatcggagtaatgattaatagggacagtcgggggcattcgtatttcatagtcagaggtgaaattcttggatttatgaaagacgaacaactgcgaaagcatttgccaaggatgttttcattaatcaagaacgaaagttgggggctcgaagacgatcagataccgtcctagtctcaaccataaacgatgccgaccagggatcggcggatgttgcttataggactccgccggcaccttatgagaaatcaaagtctttgggttccggggggagtatggtcgcaaggctgaaacttaaaggaattgacggaagggcaccaccaggcgtggagcctgcggcttaatttgactcaacacggggaaacttaccaggtccagacatagcaaggattgacagactgagagctctttcttgattctatgggtggtggtgcatggccgttcttagttggtggagcgatttgtctggttaattccgttaacgaacgagacctcagcctgctaactagctatgcggagtcatccctccgcagctagcttcttagagggactatggccgtttaggccacggaagtttgaggcaataacaggtctgtgatgcccttagatgttctgggccgcacgcgcgctacactgatgtattcaacgagtatatagccttggccgacaggcccgggtaatctttggaaatttcatcgtgatggggatagatcattgcaattgttggtcttcaacgaggaatgcctagtaagcgcgagtcatcagctcgcgttgactacgtccctgccctttgtacacaccgcccgtcgctcctaccgattgaatggtccggtgaagtgttcggatcgcggcgacgggggtggttcgccgcccccgacgtcgcgagaagtccattgaaccttatcatttagaggaaggagaagtcgtaacaaggtttccgtaggtgaacctgcggaaggatcattgtcgtgaccctaaccaaaacagaccgcgcacgcgtcatccatgccgccgggcggcagccgccgctcggcctaggcccgacctccccggagggcgggccgcaacagaacccacggcgccgacggcgtcaaggaacactgtgcctaccgaccgggggcgcgaacggcccggccagccggcgccggtcgccccccgcgttgctacgctatctaataatccacacgactctcggcaacggatatctcggctctcgcatcgatgaagaacgtagcgaaatgcgatacctggtgtgaattgcagaatcccgcgaaccatcgagtctttgaacgcaagttgcgcccgaggccctcgggccgagggcacgcctgcctgggcgtcacgccaaaagacgctccccacccccctcggcggggcggaggacgcggtgtctggccccccgcgccgcacggcgcggtgggccgaagttcgggctgccggcgcagcgcgccgggcacagcacaaggtgggcgatctcgcactctcttacgtgcagcgccccggcgcgtagccggcgcagcggcccagggacccatcgaccggagcgcacgtcgctcggaccgcgaccccaggtcaggcgggactacccgctgagtttaagcatataaataagcggaggagaagaaacttacgaggattcccctagtaacggcgagcgaaccgggagcagcccagcttgagaatcgggcggccgtgccgtccgaattgtagtctggagaggcgtcctcagcgacggaccgggcccaagtcccctggaaaggggcgcctgggagggtgagagccccgtccggcccggaccctgtcgcaccacgaggcgccgtcaacgagtcgggttgtttgggaatgcagcccaaatcgggcggtaaactccgtccaaggctaaatacaggcgagagaccgatagcgaacaagtaccgcgagggaaagatgaaaaggactttgaaaagagagtcaaagagtgcttgaaattgccgggagggaagcggatgggggccggcgatgcaccccggccgtatgcggaacggctcctgctggtccgccgctcggctcggggtgcggactgttgtcggccgcgccggcggccaaagcccgggggccctaggcgcccccggcagccgtcgtcggcacggccggtacccgcgcgccgaaaggcgcgcccctcggggcgctgcgccgcaacggcctgcgggctccccatccgacccgtcttgaaacacggaccaaggagtctgacatgcgtgcgagttgacgggttctgaaacctgggaagcgcaaggaagctgacgagcgggaggccctcacgggccgcaccgctggccgaccctgatcttctgtgaagggttcgagttggagcacgcctgtcgggacccgaaagatggtgaactatgcctgagcggggcgaagccagaggaaactctggtggaggctcgaagcgatactgacgtgcaaatcgttcgtctgacttgggtataggggcgaaagactaatcgaaccatctagtagctggttccctccgaagtttccctcaggatagctggagcccattacgagttctatcgggtaaagccaatgattagaggcatcgggggcgcaacgccctcgacctattctcaaactttaaataggtaggacggcgtggctgctccggtgagccacgccacggaatcgggagctccaagtgggccatttttggtaagcagaactggcgatgcgggatgaaccggaagccgggttacggtgcccaactgcgcgctaacctagaacccacaaagggtgttggtcgattaagacagcaggacggtggtcatggaagtcgaaatccgctaaggagtgtgtaacaactcacctgccgaatcaactagccccgaaaatggatggcgctgaagcgcgcgacccacacccggccatctgggcgagcgccatgccccgatgagtaggagggcgcggcggccgccgcaaaacccggggcgcgagcccgggcggagcggccgtcggtgcagatcttggtggtagtagcaaatattcaaatgagaactttgaaggccgaagaggagaaaggttccatgtgaacggcacttgcacatgggtaagccgatcctaagggacggggtaaccccggcagagagcgcgatcacgcgcgtaccccgaaagggaatcgggttaagatttcccgagccgggatgtggcggttgacggcgacgttaggaagtccggagacgccggcgggggcctcgggaagagttatcttttctgcttaacggcccgccaaccctggaaacggttcagccggaggtagggtccagcggccggaagagcaccgcacgtcgcgcggtgtccggtgcgcccccggcggcccatgaaaatccggaggaccgagtaccgtccacgcccggtcgtactcataaccgcatcaggtctccaaggtgaacagcctctggccaatggaacaatgtaggcaagggaagtcggcaaaacggatccgtaacttcgggaaaaggattggctctgagggttgggctcgggggtcccggccccgaacccgtcggctgtcggcggattgctcgagctgcttccgcggcgagagcgggtcgccgcgtgccggccgggggacggaccgggaacggccccctcgggggccttccccgggcgtcgaacaaccgactcagaactggtacggacaaggggaatccgactgtttaattaaaacaaagcattgcgatggtccccgcggatgctaacgcaatgtgatttctgcccagtgctctgaatgtcaaagtgaagaaattcaaccaagcgcgggtaaacggcgggagtaactatgactctcttaaggtagccaaatgcctcgtcatctaattagtgacgcgcatgaatggattaacgagattcccactgtccctgtctactatccagcgaaaccacagccaagggaacgggcttggcggaatcagcggggaaagaagaccctgttgagcttgactctagtccgactttgtgaaatgacttgagaggtgtaggataagtgggagcagtttctgcgcaagtgaaataccactacttttaacgttattttacttattccgtgagtcggaagcggggcctgtcccctccttttggctccaaggcccggtctcaccgggccgatccgggcggaagacattgtcaggtggggagtttggctggggcggcacatctgttaaaagataacgcaggtgtcctaagatgagctcaacgagaacagaaatctcgtgtggaacaaaagggtaaaagctcgtttgattctgatttccagtacgaatacgaaccgtgaaagcgtggcctatcgatcctttagaccttcggagtttgaagctagaggtgtcagaaaagttaccacagggataactggcttgtggcagccaagcgttcatagcgacgttgctttttgatccttcgatgtcggctcttcctatcattgtgaagcagaattcaccaagtgttggattgttcacccaccaatagggaacgtgagctgggtttagaccgtcgtgagacaggttagttttaccctactgatgaccgtgccgcgatagtaattcaacctagtacgagaggaaccgttgattcacacaattggtcatcgcgcttggttgaaaagccagtggcgcgaagctaccgtgtgccggattatgactgaacgcctctaagtcagaatccaagctagcaagcggcgcctgcgcccgccgcccgccccgacccacgttaggggcgctccgcgcccccaagggcccgtgccactggccaagccggcccggccgacgagccgcggccggccgcctcgaagctcccttcctcacgggcggcgggctgaatcctttgcagacgacttaaatacgcgacggggcattgtaagcggcagagtggccttgctgccacgatccgctgagatccagccccacgtcgcacggattcgtccctccccccacaaccaaccccaacactcagctgcccccacacggcttcaggttcgagctcccggtgacgccacgcccaagttggcttgcgctggcacgcaaggcgccgctcgcctaagcacgctcccgaggctaagtacgagtatcgccggcacccgcgggaggagccaatgcacgctggccgccgaggctaagtacgagt
>Gelidocalamus rutilans
acctggttgatcctgccagtagtcatatgcttgtctcaaagattaagccatgcatgtgcaagtatgaactaattcgaactgtgaaactgcgaatggctcattaaatcagttatagtttgtttgatggtacgtgctactcggataaccgtagtaattctagagctaatacgtgcaacaaaccccgacttccgggaggggcgcatttattagataaaaggctgacgcgggctctgcccgctgatccgatgattcatgataactcgacggatcgcacggccctcgtgccggcgacgcatcattcaaatttctgccctatcaactttcgatggtaggataggggcctaccatggtggtgacgggtgacggagaattagggttcgattccggagagggagcctgagaaacggctaccacatccaaggaaggcagcaggcgcgcaaattacccaatcctgacacggggaggtagtgacaataaataacaataccgggcgctttagtgtctggtaattggaatgagtacaatctaaatcccttaacgaggatccattggagggcaagtctggtgccagcagccgcggtaattccagctccaatagcgtatatttaagttgttgcagttaaaaagctcgtagttggaccttgggccgggtcggccggtccgcctcacggcgagcaccgacctacttgacccttctgccggcgatgcgctcctggccttaattggccgggtcgtgcctccggcgccgttactttgaagaaattagagtgctcaaagcaagccatcgctctggatacattagcatgggataacatcataggattccggtcctattgtgttggccttcgggatcggagtaatgattaatagggacagtcgggggcattcgtatttcatagtcagaggtgaaattcttggatttatgaaagacgaacaactgcgaaagcatttgccaaggatgttttcattaatcaagaacgaaagttgggggctcgaagacgatcagataccgtcctagtctcaaccataaacgatgccgaccagggatcggcggatgttgcttataggactccgccggcaccttatgagaaatcaaagtctttgggttccggggggagtatggtcgcaaggctgaaacttaaaggaattgacggaagggcaccaccaggcgtggagcctgcggcttaatttgactcaacacggggaaacttaccaggtccagacatagcaaggattgacagactgagagctctttcttgattctatgggtggtggtgcatggccgttcttagttggtggagcgatttgtctggttaattccgttaacgaacgagacctcagcctgctaactagctatgcggagtcatccctccgcagctagcttcttagagggactatggccgtttaggccacggaagtttgaggcaataacaggtctgtgatgcccttagatgttctgggccgcacgcgcgctacactgatgtattcaacgagtatatagccttggccgacaggcccgggtaatctttggaaatttcatcgtgatggggatagatcattgcaattgttggtcttcaacgaggaatgcctagtaagcgcgagtcatcagctcgcgttgactacgtccctgccctttgtacacaccgcccgtcgctcctaccgattgaatggtccggtgaagtgttcggatcgcggcgacgggggtggttcgccgcccccgacgtcgcgagaagtccattgaaccttatcatttagaggaaggagaagtcgtaacaaggtttccgtaggtgaacctgcggaaggatcattgtcgtgaccctaaccaaaacagaccgcgcacgcgtcacccatgccgccgggcggcagccgccgctcggcctaggcccgacctccccggagggcgggccgcaacagaacccacggcgccgacggcgtcaaggaacactgtgcctactaaccgggggcgcgaacggcccggccagccggcgccggtcgcctcccgcgttgctacgctatctaataaaccacatgactctcggcaacggatatctcggctctcgcatcgatgaagaacgtagcgaaatgcgatacctggtgtgaattgcagaatcccgcgaaccatcgagtctttgaacgcaagttgcgcccgaggccctcgggccgagggcacgcctgcctgggcgtcacgccaaaagacgctccccacccccctcggcggggcggaggacgcggtgtctggccccccgcgccgcacggcgcggtgggccgaagttcgggctgccggcgcagcgcgccgggcacagcacaaggtgggcgatctcgcactctcttacgtgcagtgccccggcgcgtagccggcgcagcggcccagggacccatcgaccggagcgcacgtcgctcggaccgcgaccccaggtcaggcgggactacccgctgagtttaagcatataaataagcggaggagaagaaacttacgaggattcccctagtaacggcgagcgaaccgggagcagcccagcttgagaatcgggcggccgtgccgtccgaattgtagtctggagaggcgtcctcagcgacggaccgggcccaagtcccctggaaaggggcgcctgggagggtgagagccccgtccggcccggaccctgtcgcaccacgaggcgccgtcaacgagtcgggttgtttgggaatgcagcccaaatcgggcggtaaactccgtccaaggctaaatacaggcgagagaccgatagcgaacaagtaccgcgagggaaagatgaaaaggactttgaaaagagagtcaaagagtgcttgaaattgccgggagggaagcggatgggggccggcgatgcaccccggccgtatgcggaacggctcctgctggtccgccgctcggctcggggtgcggactgttgtcggccgcgccggcggccaaagcccgggggccctaggcgcccccggcagccgtcgtcggcacggccggtacccgcgcgccgaaaggcgcgcccctcggggcgctgcgctgcaacggcctgcgggctccccatccgacccgtcttgaaacacggaccaaggagtctgacatgcgtgcgagttgacgggttctgaaacctgggaagcgcaaggaagctgacgagcgggaggccctcacgggccgcaccgctggccgaccctgatcttctgtgaagggttcgagttggagcacgcctgtcgggacccgaaagatggtgaactatgcctgagcggggcgaagccagaggaaactctggtggaggctcgaagcgatactgacgtgcaaatcgttcgtctgacttgggtataggggcgaaagactaatcgaaccatctagtagctggttccctccgaagtttccctcaggatagctggagcccattacgagttctatcgggtaaagccaatgattagaggcatcgggggcgcaacgccctcgacctattctcaaactttaaataggtaggacggcgtggctgctccggtgagccacgccacggaatcgggagctccaagtgggccatttttggtaagcagaactggcgatgcgggatgaaccggaagccgggttacggtgcccaactgcgcgctaacctagaacccacaaagggtgttggtcgattaagacagcaggacggtggtcatggaagtcgaaatccgctaaggagtgtgtaacaactcacctgccgaatcaactagccccgaaaatggatggcgctgaagcgcgcgacccacacccggccatctgggcgagcgccatgccccgatgagtaggagggcgcggcggccgctgcaaaacccggggcgcgagcccgggcggagcggccgtcggtgcagatcttggtggtagtagcaaatattcaaatgagaactttgaaggccgaagaggagaaaggttccatgtgaacggcacttgcacatgggtaagccgatcctaagggacggggtaaccccggcagagagcgcgatcacgcgcgtaccccgaaagggaatcgggttaagatttcccgagccgggatgtggcggttgacggcgacgttaggaagtccggagacgccggcgggggcctcgggaagagttatcttttctgcttaacggcccgccaaccctggaaacggttcagccggaggtagggtccagcggccggaagagcaccgcacgtcgcgcggtgtccggtgcgcccccggcggcccatgaaaatccggaggaccgagtaccgtccacgcccggtcgtactcataaccgcatcaggtctccaaggtgaacagcctctggccaatggaacaatgtaggcaagggaagtcggcaaaacggatccgtaacttcgggaaaaggattggctctgagggttgggctcgggggtcccggccccgaacccgtcggctgtcggcggattgctcgagctgcttccgcggcgagagcgggtcgccgcgtgccggccgggggacggaccgggaacggccccctcgggggccttccccgggcgtcgaacaaccgactcagaactggtacggacaaggggaatccgactgtttaattaaaacaaagcattgcgatggtcctcgcggatgctaacgcaatgtgatttctgcccagtgctctgaatgtcaaagtgaagaaattcaaccaagcgcgggtaaacggcgggagtaactatgactctcttaaggtagccaaatgcctcgtcatctaattagtgacgcgcatgaatggattaacgagattcccactgtccctgtctactatccagcgaaaccacagccaagggaacgggcttggcggaatcagcggggaaagaagaccctgttgagcttgactctagtccgactttgtgaaatgacttgagaggtgtaggataagtgggagcccttgcggcgcaagtgaaataccactacttttaacgttattttacttattccgtgagtcggaagcggggcctgtcccctccttttggctccaaggcccggtctcaccgggccgatccgggcggaagacattgtcaggtggggagtttggctggggcggcacatctgttaaaagataacgcaggtgtcctaagatgagctcaacgagaacagaaatctcgtgtggaacaaaagggtaaaagctcgtttgattctgatttccagtacgaatacgaaccgtgaaagcgtggcctatcgatcctttagaccttcggagtttgaagctagaggtgtcagaaaagttaccacagggataactggcttgtggcagccaagcgttcatagcgacgttgctttttgatccttcgatgtcggctcttcctatcattgtgaagcagaattcaccaagtgttggattgttcacccaccaatagggaacgtgagctgggtttagaccgtcgtgagacaggttagttttaccctactgatgaccgtgccgcgatagtaattcaacctagtacgagaggaaccgttgattcacacaattggtcatcgcgcttggttgaaaagccagtggcgcgaagctaccgtgtgccggattatgactgaacgcctctaagtcagaatccaagctagcaagcggcgcctgcgcccgccgcccgccccgacccacgttaggggcgctccgcgcccccaagggcccgtgccactggccaagccggcccggccgacgagccgcggccggccgcctcgaagctcccttcctcacgggcggcgggctgaatcctttgcagacgacttaaatacgcgacggggcattgtaagcggcagagtggccttgctgccacgatccgctgagatccagccccacgtcgcacggattcgtccctccccccacaaccaaccccaacacctagctgcccccacacggcttgaggttcgacctccccgtgacgccccgcccagcttg-----tgccggcacgcaaggcgccgctcgcccaatcacgctcccaaggctaagtacgagcaccgccggtacccgcgggaggggctaacccacgctgcccgccgaggctaagtacgag-
>Gelidocalamus xunwuensis
acctggttgatcctgccagtagtcatatgcttgtctcaaagattaagccatgcatgtgcaagtatgaactaattcgaactgtgaaactgcgaatggctcattaaatcagttatagtttgtttgatggtacgtgctactcggataaccgtagtaattctagagctaatacgtgcaacaaaccccgacttccgggaggggcgcatttattagataaaaggctgacgcgggctctgcccgctgatccgatgattcatgataactcgacggatcgcacggccctcgtgccggcgacgcatcattcaaatttctgccctatcaactttcgatggtaggataggggcctaccatggtggtgacgggtgacggagaattagggttcgattccggagagggagcctgagaaacggctaccacatccaaggaaggcagcaggcgcgcaaattacccaatcctgacacggggaggtagtgacaataaataacaataccgggcgctttagtgtctggtaattggaatgagtacaatctaaatcccttaacgaggatccattggagggcaagtctggtgccagcagccgcggtaattccagctccaatagcgtatatttaagttgttgcagttaaaaagctcgtagttggaccttgggccgggtcggccggtccgcctcacggcgagcaccgacctacttgacccttctgccggcgatgcgctcctggccttaattggccgggtcgtgcctccggcgccgttactttgaagaaattagagtgctcaaagcaagccatcgctctggatacattagcatgggataacatcataggattccggtcctattgtgttggccttcgggatcggagtaatgattaatagggacagtcgggggcattcgtatttcatagtcagaggtgaaattcttggatttatgaaagacgaacaactgcgaaagcatttgccaaggatgttttcattaatcaagaacgaaagttgggggctcgaagacgatcagataccgtcctagtctcaaccataaacgatgccgaccagggatcggcggatgttgcttataggactccgccggcaccttatgagaaatcaaagtctttgggttccggggggagtatggtcgcaaggctgaaacttaaaggaattgacggaagggcaccaccaggcgtggagcctgcggcttaatttgactcaacacggggaaacttaccaggtccagacatagcaaggattgacagactgagagctctttcttgattctatgggtggtggtgcatggccgttcttagttggtggagcgatttgtctggttaattccgttaacgaacgagacctcagcctgctaactagctatgcggagtcatccctccgcagctagcttcttagagggactatggccgtttaggccacggaagtttgaggcaataacaggtctgtgatgcccttagatgttctgggccgcacgcgcgctacactgatgtattcaacgagtatatagccttggccgacaggcccgggtaatctttggaaatttcatcgtgatggggatagatcattgcaattgttggtcttcaacgaggaatgcctagtaagcgcgagtcatcagctcgcgttgactacgtccctgccctttgtacacaccgcccgtcgctcctaccgattgaatggtccggtgaagtgttcggatcgcggcgacgggggtggttcgccgcccccgacgtcgcgagaagtccattgaaccttatcatttagaggaaggagaagtcgtaacaaggtttccgtaggtgaacctgcggaaggatcattgtcgtgaccctaaccaaaacagaccgcgcacgcgtcatccatgccgccgggcggcagccgccgctcggcctaggcccgacctccccggagggcgggccgcaacagaacccacggcgccgacggcgtcaaggaacactgtgcctaccgaccgggggcgcgaacggcccggccagccggcgccggtcgcctcccgcgttgctacgctatctaataatccacacgactctcggcaacggatatctcggctctcgcatcgatgaagaacgtagcgaaatgcgatacctggtgtgaattgcagaatcccgcgaaccatcgagtctttgaacgcaagttgcgcccgaggccctcgggccgagggcacgcctgcctgggcgtcacgccaaaagacgctccccacccccctcggcggggcggaggacgcggtgtctggccccccgcgccgcacggcgcggtgggccgaagttcgggctgccggcgcagcgcgccgggcacagcacaaggtgggcgatctcgcactctcttacgtgcagcgccccggcgcgtagccggcgcagcggcccagggacccatcgaccggagcgcacgtcgctcggaccgcgaccccaggtcaggcgggactacccgctgagtttaagcatataaataagcggaggagaagaaacttacgaggattcccctagtaacggcgagcgaaccgggagcagcccagcttgagaatcgggcggccgtgccgtccgaattgtagtctggagaggcgtcctcagcgacggaccgggcccaagtcccctggaaaggggcgcctgggagggtgagagccccgtccggcccggaccctgtcgcaccacgaggcgccgtcaacgagtcgggttgtttgggaatgcagcccaaatcgggcggtaaactccgtccaaggctaaatacaggcgagagaccgatagcgaacaagtaccgcgagggaaagatgaaaaggactttgaaaagagagtcaaagagtgcttgaaattgccgggagggaagcggatgggggccggcgatgcaccccggccgtatgcggaacggctcctgctggtccgccgctcggctcggggtgcggactgttgtcggccgcgccggcggccaaagcccgggggccctaggcgcccccggcagccgtcgtcggcacggccggtacccgcgcgccgaaaggcgcgcccctcggggcgctgcgctgcaacggcctgcgggctccccatccgacccgtcttgaaacacggaccaaggagtctgacatgcgtgcgagttgacgggttctgaaacctgggaagcgcaaggaagctgacgagcgggaggccctcacgggccgcaccgctggccgaccctgatcttctgtgaagggttcgagttggagcacgcctgtcgggacccgaaagatggtgaactatgcctgagcggggcgaagccagaggaaactctggtggaggctcgaagcgatactgacgtgcaaatcgttcgtctgacttgggtataggggcgaaagactaatcgaaccatctagtagctggttccctccgaagtttccctcaggatagctggagcccattacgagttctatcgggtaaagccaatgattagaggcatcgggggcgcaacgccctcgacctattctcaaactttaaataggtaggacggcgtggctgctccggtgagccacgccacggaatcgggagctccaagtgggccatttttggtaagcagaactggcgatgcgggatgaaccggaagccgggttacggtgcccaactgcgcgctaacctagaacccacaaagggtgttggtcgattaagacagcaggacggtggtcatggaagtcgaaatccgctaaggagtgtgtaacaactcacctgccgaatcaactagccccgaaaatggatggcgctgaagcgcgcgacccacacccggccatctgggcgagcgccatgccccgatgagtaggagggcgcggcggccgccgcaaaacccggggcgcgagcccgggcggagcggccgtcggtgcagatcttggtggtagtagcaaatattcaaatgagaactttgaaggccgaagaggagaaaggttccatgtgaacggcacttgcacatgggtaagccgatcctaagggacggggtaaccccggcagagagcgcgatcacgcgcgtaccccgaaagggaatcgggttaagatttcccgagccgggatgtggcggttgacggcgacgttaggaagtccggagacgccggcgggggcctcgggaagagttatcttttctgcttaacggcccgccaaccctggaaacggttcagccggaggtagggtccagcggccggaagagcaccgcacgtcgcgcggtgtccggtgcgcccccggcggcccatgaaaatccggaggaccgagtaccgtccacgcccggtcgtactcataaccgcatcaggtctccaaggtgaacagcctctggccaatggaacaatgtaggcaagggaagtcggcaaaacggatccgtaacttcgggaaaaggattggctctgagggttgggctcgggggtcccggccccgaacccgtcggctgtcggcggattgctcgagctgcttccgcggcgagagcgggtcgccgcgtgccggccgggggacggaccgggaacggccccctcgggggccttccccgggcgtcgaacaaccgactcagaactggtacggacaaggggaatccgactgtttaattaaaacaaagcattgcgatggtccccgcggatgctaacgcaatgtgatttctgcccagtgctctgaatgtcaaagtgaagaaattcaaccaagcgcgggtaaacggcgggagtaactatgactctcttaaggtagccaaatgcctcgtcatctaattagtgacgcgcatgaatggattaacgagattcccactgtccctgtctactatccagcgaaaccacagccaagggaacgggcttggcggaatcagcggggaaagaagaccctgttgagcttgactctagtccgactttgtgaaatgacttgagaggtgtaggataagtgggagcagtttctgcgcaagtgaaataccactacttttaacgttattttacttattccgtgagtcggaagcggggcctgtcccctccttttggctccaaggcccggtctcaccgggccgatccgggcggaagacattgtcaggtggggagtttggctggggcggcacatctgttaaaagataacgcaggtgtcctaagatgagctcaacgagaacagaaatctcgtgtggaacaaaagggtaaaagctcgtttgattctgatttccagtacgaatacgaaccgtgaaagcgtggcctatcgatcctttagaccttcggagtttgaagctagaggtgtcagaaaagttaccacagggataactggcttgtggcagccaagcgttcatagcgacgttgctttttgatccttcgatgtcggctcttcctatcattgtgaagcagaattcaccaagtgttggattgttcacccaccaatagggaacgtgagctgggtttagaccgtcgtgagacaggttagttttaccctactgatgaccgtgccgcgatagtaattcaacctagtacgagaggaaccgttgattcacacaattggtcatcgcgcttggttgaaaagccagtggcgcgaagctaccgtgtgccggattatgactgaacgcctctaagtcagaatccaagctagcaagcggcgcctgcgcccgccgcccgccccgacccacgttaggggcgctccgcgcccccaagggcccgtgccactggccaagccggcccggccgacgagccgcggccggccgcctcgaagctcccttcctcacgggcggcgggctgaatcctttgcagacgacttaaatacgcgacggggcattgtaagcggcagagtggccttgctgccacgatccgctgagatccagccccacgtcgcacggattcgtccctccccccacaaccaaccccaacactcagctgcccccacacggcttcaggttcgagctcccggtgacgccacgcccaagttggcttgcgctgccacgcaaggcgccgctcgcctaagcacgctcccgaggctaagtacgagtatcgccggcacccgcgggaggagccaatgcacgctggccgccgaggctaagtacgagt
>Gelidocalamus stellatus
acctggttgatcctgccagtagtcatatgcttgtctcaaagattaagccatgcatgtgcaagtatgaactaattcgaactgtgaaactgcgaatggctcattaaatcagttatagtttgtttgatggtacgtgctactcggataaccgtagtaattctagagctaatacgtgcaacaaaccccgacttccgggaggggcgcatttattagataaaaggctgacgcgggctctgcccgctgatccgatgattcatgataactcgacggatcgcacggccctcgtgccggcgacgcatcattcaaatttctgccctatcaactttcgatggtaggataggggcctaccatggtggtgacgggtgacggagaattagggttcgattccggagagggagcctgagaaacggctaccacatccaaggaaggcagcaggcgcgcaaattacccaatcctgacacggggaggtagtgacaataaataacaataccgggcgctttagtgtctggtaattggaatgagtacaatctaaatcccttaacgaggatccattggagggcaagtctggtgccagcagccgcggtaattccagctccaatagcgtatatttaagttgttgcagttaaaaagctcgtagttggaccttgggccgggtcggccggtccgcctcacggcgagcaccgacctacttgacccttctgccggcgatgcgctcctggccttaattggccgggtcgtgcctccggcgccgttactttgaagaaattagagtgctcaaagcaagccatcgctctggatacattagcatgggataacatcataggattccggtcctattgtgttggccttcgggatcggagtaatgattaatagggacagtcgggggcattcgtatttcatagtcagaggtgaaattcttggatttatgaaagacgaacaactgcgaaagcatttgccaaggatgttttcattaatcaagaacgaaagttgggggctcgaagacgatcagataccgtcctagtctcaaccataaacgatgccgaccagggatcggcggatgttgcttataggactccgccggcaccttatgagaaatcaaagtctttgggttccggggggagtatggtcgcaaggctgaaacttaaaggaattgacggaagggcaccaccaggcgtggagcctgcggcttaatttgactcaacacggggaaacttaccaggtccagacatagcaaggattgacagactgagagctctttcttgattctatgggtggtggtgcatggccgttcttagttggtggagcgatttgtctggttaattccgttaacgaacgagacctcagcctgctaactagctatgcggagtcatccctccgcagctagcttcttagagggactatggccgtttaggccacggaagtttgaggcaataacaggtctgtgatgcccttagatgttctgggccgcacgcgcgctacactgatgtattcaacgagtatatagccttggccgacaggcccgggtaatctttggaaatttcatcgtgatggggatagatcattgcaattgttggtcttcaacgaggaatgcctagtaagcgcgagtcatcagctcgcgttgactacgtccctgccctttgtacacaccgcccgtcgctcctaccgattgaatggtccggtgaagtgttcggatcgcggcgacgggggtggttcgccgcccccgacgtcgcgagaagtccattgaaccttatcatttagaggaaggagaagtcgtaacaaggtttccgtaggtgaacctgcggaaggatcattgtcgtgaccctaaccaaaacagaccgcgcacgcgtcatccatgccgccgggcggcagccgccgctcggcctaggcccgacctccccggagggcgggccgcaacagaacccacggcgccgacggcgtcaaggaacactgtgcctaccgaccgggggcgcgaacggcccggccagccggcgccggtcgcctcccgcgttgctacgctatctaataatccacacgactctcggcaacggatatctcggctctcgcatcgatgaagaacgtagcgaaatgcgatacctggtgtgaattgcagaatcccgcgaaccatcgagtctttgaacgcaagttgcgcccgaggccctcgggccgagggcacgcctgcctgggcgtcacgccaaaagacgctccccacccccctcggcggggcggaggacgcggtgtctggccccccgcgccgcacggcgcggtgggccgaagttcgggctgccggcgcagcgcgccgggcacagcacaaggtgggcgatctcgcactctcttacgtgcagcgccccggcgcgtagccggcgcagcggcccagggacccatcgaccggagcgcacgtcgctcggaccgcgaccccaggtcaggcgggactacccgctgagtttaagcatataaataagcggaggagaagaaacttacgaggattcccctagtaacggcgagcgaaccgggagcagcccagcttgagaatcgggcggccgtgccgtccgaattgtagtctggagaggcgtcctcagcgacggaccgggcccaagtcccctggaaaggggcgcctgggagggtgagagccccgtccggcccggaccctgtcgcaccacgaggcgccgtcaacgagtcgggttgtttgggaatgcagcccaaatcgggcggtaaactccgtccaaggctaaatacaggcgagagaccgatagcgaacaagtaccgcgagggaaagatgaaaaggactttgaaaagagagtcaaagagtgcttgaaattgccgggagggaagcggatgggggccggcgatgcaccccggccgtatgcggaacggctcctgctggtccgccgctcggctcggggtgcggactgttgtcggccgcgccggcggccaaagcccgggggccctaggcgcccccggcagccgtcgtcggcacggccggtacccgcgcgccgaaaggcgcgcccctcggggcgctgcgctgcaacggcctgcgggctccccatccgacccgtcttgaaacacggaccaaggagtctgacatgcgtgcgagttgacgggttctgaaacctgggaagcgcaaggaagctgacgagcgggaggccctcacgggccgcaccgctggccgaccctgatcttctgtgaagggttcgagttggagcacgcctgtcgggacccgaaagatggtgaactatgcctgagcggggcgaagccagaggaaactctggtggaggctcgaagcgatactgacgtgcaaatcgttcgtctgacttgggtataggggcgaaagactaatcgaaccatctagtagctggttccctccgaagtttccctcaggatagctggagcccattacgagttctatcgggtaaagccaatgattagaggcatcgggggcgcaacgccctcgacctattctcaaactttaaataggtaggacggcgtggctgctccggtgagccacgccacggaatcgggagctccaagtgggccatttttggtaagcagaactggcgatgcgggatgaaccggaagccgggttacggtgcccaactgcgcgctaacctagaacccacaaagggtgttggtcgattaagacagcaggacggtggtcatggaagtcgaaatccgctaaggagtgtgtaacaactcacctgccgaatcaactagccccgaaaatggatggcgctgaagcgcgcgacccacacccggccatctgggcgagcgccatgccccgatgagtaggagggcgcggcggccgccgcaaaacccggggcgcgagcccgggcggagcggccgtcggtgcagatcttggtggtagtagcaaatattcaaatgagaactttgaaggccgaagaggagaaaggttccatgtgaacggcacttgcacatgggtaagccgatcctaagggacggggtaaccccggcagagagcgcgatcacgcgcgtaccccgaaagggaatcgggttaagatttcccgagccgggatgtggcggttgacggcgacgttaggaagtccggagacgccggcgggggcctcgggaagagttatcttttctgcttaacggcccgccaaccctggaaacggttcagccggaggtagggtccagcggccggaagagcaccgcacgtcgcgcggtgtccggtgcgcccccggcggcccatgaaaatccggaggaccgagtaccgtccacgcccggtcgtactcataaccgcatcaggtctccaaggtgaacagcctctggccaatggaacaatgtaggcaagggaagtcggcaaaacggatccgtaacttcgggaaaaggattggctctgagggttgggctcgggggtcccggccccgaacccgtcggctgtcggcggattgctcgagctgcttccgcggcgagagcgggtcgccgcgtgccggccgggggacggaccgggaacggccccctcgggggccttccccgggcgtcgaacaaccgactcagaactggtacggacaaggggaatccgactgtttaattaaaacaaagcattgcgatggtccccgcggatgctaacgcaatgtgatttctgcccagtgctctgaatgtcaaagtgaagaaattcaaccaagcgcgggtaaacggcgggagtaactatgactctcttaaggtagccaaatgcctcgtcatctaattagtgacgcgcatgaatggattaacgagattcccactgtccctgtctactatccagcgaaaccacagccaagggaacgggcttggcggaatcagcggggaaagaagaccctgttgagcttgactctagtccgactttgtgaaatgacttgagaggtgtaggataagtgggagcagtttctgcgcaagtgaaataccactacttttaacgttattttacttattccgtgagtcggaagcggggcctgtcccctccttttggctccaaggcccggtctcaccgggccgatccgggcggaagacattgtcaggtggggagtttggctggggcggcacatctgttaaaagataacgcaggtgtcctaagatgagctcaacgagaacagaaatctcgtgtggaacaaaagggtaaaagctcgtttgattctgatttccagtacgaatacgaaccgtgaaagcgtggcctatcgatcctttagaccttcggagtttgaagctagaggtgtcagaaaagttaccacagggataactggcttgtggcagccaagcgttcatagcgacgttgctttttgatccttcgatgtcggctcttcctatcattgtgaagcagaattcaccaagtgttggattgttcacccaccaatagggaacgtgagctgggtttagaccgtcgtgagacaggttagttttaccctactgatgaccgtgccgcgatagtaattcaacctagtacgagaggaaccgttgattcacacaattggtcatcgcgcttggttgaaaagccagtggcgcgaagctaccgtgtgccggattatgactgaacgcctctaagtcagaatccaagctagcaagcggcgcctgcgcccgccgcccgccccgacccacgttaggggcgctccgcgcccccaagggcccgtgccactggccaagccggcccggccgacgagccgcggccggccgcctcgaagctcccttcctcacgggcggcgggctgaatcctttgcagacgacttaaatacgcgacggggcattgtaagcggcagagtggccttgctgccacgatccgctgagatccagccccacgtcgcacggattcgtccctccccccacaaccaaccccaacactcagctgcccccacacggcttcaggttcgagctcccggtgacgccacgcccaagttggcttgcgctggcacgcaaggcgccgctcgcctaagcacgctcccgaggctaagtacgagtgtcgccggcacccgcgggaggagccaatgcacgctggccgccgaggctaagtacgagt
>Gelidocalamus stellatus
acctggttgatcctgccagtagtcatatgcttgtctcaaagattaagccatgcatgtgcaagtatgaactaattcgaactgtgaaactgcgaatggctcattaaatcagttatagtttgtttgatggtacgtgctactcggataaccgtagtaattctagagctaatacgtgcaacaaaccccgacttccgggaggggcgcatttattagataaaaggctgacgcgggctctgcccgctgatccgatgattcatgataactcgacggatcgcacggccctcgtgccggcgacgcatcattcaaatttctgccctatcaactttcgatggtaggataggggcctaccatggtggtgacgggtgacggagaattagggttcgattccggagagggagcctgagaaacggctaccacatccaaggaaggcagcaggcgcgcaaattacccaatcctgacacggggaggtagtgacaataaataacaataccgggcgctttagtgtctggtaattggaatgagtacaatctaaatcccttaacgaggatccattggagggcaagtctggtgccagcagccgcggtaattccagctccaatagcgtatatttaagttgttgcagttaaaaagctcgtagttggaccttgggccgggtcggccggtccgcctcacggcgagcaccgacctacttgacccttctgccggcgatgcgctcctggccttaattggccgggtcgtgcctccggcgccgttactttgaagaaattagagtgctcaaagcaagccatcgctctggatacattagcatgggataacatcataggattccggtcctattgtgttggccttcgggatcggagtaatgattaatagggacagtcgggggcattcgtatttcatagtcagaggtgaaattcttggatttatgaaagacgaacaactgcgaaagcatttgccaaggatgttttcattaatcaagaacgaaagttgggggctcgaagacgatcagataccgtcctagtctcaaccataaacgatgccgaccagggatcggcggatgttgcttataggactccgccggcaccttatgagaaatcaaagtctttgggttccggggggagtatggtcgcaaggctgaaacttaaaggaattgacggaagggcaccaccaggcgtggagcctgcggcttaatttgactcaacacggggaaacttaccaggtccagacatagcaaggattgacagactgagagctctttcttgattctatgggtggtggtgcatggccgttcttagttggtggagcgatttgtctggttaattccgttaacgaacgagacctcagcctgctaactagctatgcggagtcatccctccgcagctagcttcttagagggactatggccgtttaggccacggaagtttgaggcaataacaggtctgtgatgcccttagatgttctgggccgcacgcgcgctacactgatgtattcaacgagtatatagccttggccgacaggcccgggtaatctttggaaatttcatcgtgatggggatagatcattgcaattgttggtcttcaacgaggaatgcctagtaagcgcgagtcatcagctcgcgttgactacgtccctgccctttgtacacaccgcccgtcgctcctaccgattgaatggtccggtgaagtgttcggatcgcggcgacgggggtggttcgccgcccccgacgtcgcgagaagtccattgaaccttatcatttagaggaaggagaagtcgtaacaaggtttccgtaggtgaacctgcggaaggatcattgtcgtgaccctaaccaaaacagaccgcgcacgcgtcatccatgccgccgggcggcagccgccgctcggcctaggcccgacctccccggagggcgggccgcaacagaacccacggcgccgacggcgtcaaggaacactgtgcctaccgaccgggggcgcgaacggcccggccagccggcgccggtcgcctcccgcgttgctacgctatctaataatccacacgactctcggcaacggatatctcggctctcgcatcgatgaagaacgtagcgaaatgcgatacctggtgtgaattgcagaatcccgcgaaccatcgagtctttgaacgcaagttgcgcccgaggccctcgggccgagggcacgcctgcctgggcgtcacgccaaaagacgctccccacccccctcggcggggcggaggacgcggtgtctggccccccgcgccgcacggcgcggtgggccgaagttcgggctgccggcgcagcgcgccgggcacagcacaaggtgggcgatctcgcactctcttacgtgcagcgccccggcgcgtagccggcgcagcggcccagggacccatcgaccggagcgcacgtcgctcggaccgcgaccccaggtcaggcgggactacccgctgagtttaagcatataaataagcggaggagaagaaacttacgaggattcccctagtaacggcgagcgaaccgggagcagcccagcttgagaatcgggcggccgtgccgtccgaattgtagtctggagaggcgtcctcagcgacggaccgggcccaagtcccctggaaaggggcgcctgggagggtgagagccccgtccggcccggaccctgtcgcaccacgaggcgccgtcaacgagtcgggttgtttgggaatgcagcccaaatcgggcggtaaactccgtccaaggctaaatacaggcgagagaccgatagcgaacaagtaccgcgagggaaagatgaaaaggactttgaaaagagagtcaaagagtgcttgaaattgccgggagggaagcggatgggggccggcgatgcaccccggccgtatgcggaacggctcctgctggtccgccgctcggctcggggtgcggactgttgtcggccgcgccggcggccaaagcccgggggccctaggcgcccccggcagccgtcgtcggcacggccggtacccgcgcgccgaaaggcgcgcccctcggggcgctgcgctgcaacggcccgcgggctccccatccgacccgtcttgaaacacggaccaaggagtctgacatgcgtgcgagttgacgggttctgaaacctgggaagcgcaaggaagctgacgagcgggaggccctcacgggccgcaccgctggccgaccctgatcttctgtgaagggttcgagttggagcacgcctgtcgggacccgaaagatggtgaactatgcctgagcggggcgaagccagaggaaactctggtggaggctcgaagcgatactgacgtgcaaatcgttcgtctgacttgggtataggggcgaaagactaatcgaaccatctagtagctggttccctccgaagtttccctcaggatagctggagcccattacgagttctatcgggtaaagccaatgattagaggcatcgggggcgcaacgccctcgacctattctcaaactttaaataggtaggacggcgtggctgctccggtgagccacgccacggaatcgggagctccaagtgggccatttttggtaagcagaactggcgatgcgggatgaaccggaagccgggttacggtgcccaactgcgcgctaacctagaacccacaaagggtgttggtcgattaagacagcaggacggtggtcatggaagtcgaaatccgctaaggagtgtgtaacaactcacctgccgaatcaactagccccgaaaatggatggcgctgaagcgcgcgacccacacccggccatctgggcgagcgccatgccccgatgagtaggagggcgcggcggccgccgcaaaacccggggcgcgagcccgggcggagcggccgtcggtgcagatcttggtggtagtagcaaatattcaaatgagaactttgaaggccgaagaggagaaaggttccatgtgaacggcacttgcacatgggtaagccgatcctaagggacggggtaaccccggcagagagcgcgatcacgcgcgtaccccgaaagggaatcgggttaagatttcccgagccgggatgtggcggttgacggcgacgttaggaagtccggagacgccggcgggggcctcgggaagagttatcttttctgcttaacggcccgccaaccctggaaacggttcagccggaggtagggtccagcggccggaagagcaccgcacgtcgcgcggtgtccggtgcgcccccggcggcccatgaaaatccggaggaccgagtaccgtccacgcccggtcgtactcataaccgcatcaggtctccaaggtgaacagcctctggccaatggaacaatgtaggcaagggaagtcggcaaaacggatccgtaacttcgggaaaaggattggctctgagggttgggctcgggggtcccggccccgaacccgtcggctgtcggcggattgctcgagctgcttccgcggcgagagcgggtcgccgcgtgccggccgggggacggaccgggaacggccccctcgggggccttccccgggcgtcgaacaaccgactcagaactggtacggacaaggggaatccgactgtttaattaaaacaaagcattgcgatggtccccgcggatgctaacgcaatgtgatttctgcccagtgctctgaatgtcaaagtgaagaaattcaaccaagcgcgggtaaacggcgggagtaactatgactctcttaaggtagccaaatgcctcgtcatctaattagtgacgcgcatgaatggattaacgagattcccactgtccctgtctactatccagcgaaaccacagccaagggaacgggcttggcggaatcagcggggaaagaagaccctgttgagcttgactctagtccgactttgtgaaatgacttgagaggtgtaggataagtgggagcagtttctgcgcaagtgaaataccactacttttaacgttattttacttattccgtgagtcggaagcggggcctgtcccctccttttggctccaaggcccggtctcaccgggccgatccgggcggaagacattgtcaggtggggagtttggctggggcggcacatctgttaaaagataacgcaggtgtcctaagatgagctcaacgagaacagaaatctcgtgtggaacaaaagggtaaaagctcgtttgattctgatttccagtacgaatacgaaccgtgaaagcgtggcctatcgatcctttagaccttcggagtttgaagctagaggtgtcagaaaagttaccacagggataactggcttgtggcagccaagcgttcatagcgacgttgctttttgatccttcgatgtcggctcttcctatcattgtgaagcagaattcaccaagtgttggattgttcacccaccaatagggaacgtgagctgggtttagaccgtcgtgagacaggttagttttaccctactgatgaccgtgccgcgatagtaattcaacctagtacgagaggaaccgttgattcacacaattggtcatcgcgcttggttgaaaagccagtggcgcgaagctaccgtgtgccggattatgactgaacgcctctaagtcagaatccaagctagcaagcggcgcctgcgcccgccgcccgccccgacccacgttaggggcgctccgcgcccccaagggcccgtgccactggccaagccggcccggccgacgagccgcggccggccgcctcgaagctcccttcctcacgggcggcgggctgaatcctttgcagacgacttaaatacgcgacggggcattgtaagcggcagagtggccttgctgccacgatccgctgagatccagccccacgtcgcacggattcgtccctccccccacaaccaaccccaacactcagctgcccccacacggcttcaggttcgagctcccggtgacgccacgcccaagttggcttgcgctggcacgcaaggcgccgctcgcctaagcacgctcccgaggctaagtacgagtgtcgccggcacccgcgggaggagccaatgcacgctggccgccgaggctaagtacgagt
>Gelidocalamus kunsishii
acctggttgatcctgccagtagtcatatgcttgtctcaaagattaagccatgcatgtgcaagtatgaactaattcgaactgtgaaactgcgaatggctcattaaatcagttatagtttgtttgatggtacgtgctactcggataaccgtagtaattctagagctaatacgtgcaacaaaccccgacttccgggaggggcgcatttattagataaaaggctgacgcgggctctgcccgctgatccgatgattcatgataactcgacggatcgcacggccctcgtgccggcgacgcatcattcaaatttctgccctatcaactttcgatggtaggataggggcctaccatggtggtgacgggtgacggagaattagggttcgattccggagagggagcctgagaaacggctaccacatccaaggaaggcagcaggcgcgcaaattacccaatcctgacacggggaggtagtgacaataaataacaataccgggcgctttagtgtctggtaattggaatgagtacaatctaaatcccttaacgaggatccattggagggcaagtctggtgccagcagccgcggtaattccagctccaatagcgtatatttaagttgttgcagttaaaaagctcgtagttggaccttgggccgggtcggccggtccgcctcacggcgagcaccgacctacttgacccttctgccggcgatgcgctcctggccttaattggccgggtcgtgcctccggcgccgttactttgaagaaattagagtgctcaaagcaagccatcgctctggatacattagcatgggataacatcataggattccggtcctattgtgttggccttcgggatcggagtaatgattaatagggacagtcgggggcattcgtatttcatagtcagaggtgaaattcttggatttatgaaagacgaacaactgcgaaagcatttgccaaggatgttttcattaatcaagaacgaaagttgggggctcgaagacgatcagataccgtcctagtctcaaccataaacgatgccgaccagggatcggcggatgttgcttataggactccgccggcaccttatgagaaatcaaagtctttgggttccggggggagtatggtcgcaaggctgaaacttaaaggaattgacggaagggcaccaccaggcgtggagcctgcggcttaatttgactcaacacggggaaacttaccaggtccagacatagcaaggattgacagactgagagctctttcttgattctatgggtggtggtgcatggccgttcttagttggtggagcgatttgtctggttaattccgttaacgaacgagacctcagcctgctaactagctatgcggagtcatccctccgcagctagcttcttagagggactatggccgtttaggccacggaagtttgaggcaataacaggtctgtgatgcccttagatgttctgggccgcacgcgcgctacactgatgtattcaacgagtatatagccttggccgacaggcccgggtaatctttggaaatttcatcgtgatggggatagatcattgcaattgttggtcttcaacgaggaatgcctagtaagcgcgagtcatcagctcgcgttgactacgtccctgccctttgtacacaccgcccgtcgctcctaccgattgaatggtccggtgaagtgttcggatcgcggcgacgggggtggttcgccgcccccgacgtcgcgagaagtccattgaaccttatcatttagaggaaggagaagtcgtaacaaggtttccgtaggtgaacctgcggaaggatcattgtcgtgaccctaaccaaaacagaccgcgcacgcgtcacccatgccgccgggcggcagccgccgctcggcctaggcccgacctccccggagggcgggccgcaacagaacccacggcgccgacggcgtcaaggaacactgtgcctactaaccgggggcgcgaacggcccggccagccggcgccggtcgcctcccgcgttgctacgctatctaacaaaccacatgactctcggcaacggatatctcggctctcgcatcgatgaagaacgtagcgaaatgcgatacctggtgtgaattgcagaatcccgcgaaccatcgagtctttgaacgcaagttgcgcccgaggccctcgggccgagggcacgcctgcctgggcgtcacgccaaaagacgctccccacccccctcggcggggcggaggacgcggtgtctggccccccgcgccgcacggcgcggtgggccgaagttcgggctgccggcgcagcgcgccgggcacagcacaaggtgggcgatctcgcactctcttacgtgcagtgccccggcgcgtagccggcgcagcggcccagggacccatcgaccggagcgcacgtcgctcggaccgcgaccccaggtcaggcgggagtacccgctgagtttaagcatataaataagcggaggagaagaaacttacgaggattcccctagtaacggcgagcgaaccgggagcagcccagcttgagaatcgggcggccgtgccgtccgaattgtagtctggagaggcgtcctcagcgacggaccgggcccaagtcccctggaaaggggcgcctgggagggtgagagccccgtccggcccggaccctgtcgcaccacgaggcgccgtcaacgagtcgggttgtttgggaatgcagcccaaatcgggcggtaaactccgtccaaggctaaatacaggcgagagaccgatagcgaacaagtaccgcgagggaaagatgaaaaggactttgaaaagagagtcaaagagtgcttgaaattgccgggagggaagcggatgggggccggcgatgcaccccggccgtatgcggaacggctcctgctggtccgccgctcggctcggggtgcggactgttgtcggccgcgccggcggccaaagcccgggggccctaggcgcccccggcagccgtcgtcggcacggccggtacccgcgcgccgaaaggcgcgcccctcggggcgctgcgctgcaacggcctgcgggctccccatccgacccgtcttgaaacacggaccaaggagtctgacatgcgtgcgagttgacgggttctgaaacctgggaagcgcaaggaagctgacgagcgggaggccctcacgggccgcaccgctggccgaccctgatcttctgtgaagggttcgagttggagcacgcctgtcgggacccgaaagatggtgaactatgcctgagcggggcgaagccagaggaaactctggtggaggctcgaagcgatactgacgtgcaaatcgttcgtctgacttgggtataggggcgaaagactaatcgaaccatctagtagctggttccctccgaagtttccctcaggatagctggagcccattacgagttctatcgggtaaagccaatgattagaggcatcgggggcgcaacgccctcgacctattctcaaactttaaataggtaggacggcgtggctgctccggtgagccacgccacggaatcgggagctccaagtgggccatttttggtaagcagaactggcgatgcgggatgaaccggaagccgggttacggtgcccaactgcgcgctaacctagaacccacaaagggtgttggtcgattaagacagcaggacggtggtcatggaagtcgaaatccgctaaggagtgtgtaacaactcacctgccgaatcaactagccccgaaaatggatggcgctgaagcgcgcgacccacacccggccatctgggcgagcgccatgccccgatgagtaggagggcgcggcggccgctgcaaaacccggggcgcgagcccgggcggagcggccgtcggtgcagatcttggtggtagtagcaaatattcaaatgagaactttgaaggccgaagaggagaaaggttccatgtgaacggcacttgcacatgggtaagccgatcctaagggacggggtaaccccggcagagagcgcgatcacgcgcgtaccccgaaagggaatcgggttaagatttcccgagccgggatgtggcggttgacggcgacgttaggaagtccggagacgccggcgggggcctcgggaagagttatcttttctgcttaacggcccgccaaccctggaaacggttcagccggaggtagggtccagcggccggaagagcaccgcacgtcgcgcggtgtccggtgcgcccccggcggcccatgaaaatccggaggaccgagtaccgtccacgcccggtcgtactcataaccgcatcaggtctccaaggtgaacagcctctggccaatggaacaatgtaggcaagggaagtcggcaaaacggatccgtaacttcgggaaaaggattggctctgagggttgggctcgggggtcccggccccgaacccgtcggctgtcggcggattgctcgagctgcttccgcggcgagagcgggtcgccgcgtgccggccgggggacggaccgggaacggccccctcgggggccttccccgggcgtcgaacaaccgactcagaactggtacggacaaggggaatccgactgtttaattaaaacaaagcattgcgatggtcctcgcggatgctaacgcaatgtgatttctgcccagtgctctgaatgtcaaagtgaagaaattcaaccaagcgcgggtaaacggcgggagtaactatgactctcttaaggtagccaaatgcctcgtcatctaattagtgacgcgcatgaatggattaacgagattcccactgtccctgtctactatccagcgaaaccacagccaagggaacgggcttggcggaatcagcggggaaagaagaccctgttgagcttgactctagtccgactttgtgaaatgacttgagaggtgtaggataagtgggagcccttgcggcgcaagtgaaataccactacttttaacgttattttacttattccgtgagtcggaagcggggcctgtcccctccttttggctccaaggcccggtctcaccgggccgatccgggcggaagacattgtcaggtggggagtttggctggggcggcacatctgttaaaagataacgcaggtgtcctaagatgagctcaacgagaacagaaatctcgtgtggaacaaaagggtaaaagctcgtttgattctgatttccagtacgaatacgaaccgtgaaagcgtggcctatcgatcctttagaccttcggagtttgaagctagaggtgtcagaaaagttaccacagggataactggcttgtggcagccaagcgttcatagcgacgttgctttttgatccttcgatgtcggctcttcctatcattgtgaagcagaattcaccaagtgttggattgttcacccaccaatagggaacgtgagctgggtttagaccgtcgtgagacaggttagttttaccctactgatgaccgtgccgcgatagtaattcaacctagtacgagaggaaccgttgattcacacaattggtcatcgcgcttggttgaaaagccagtggcgcgaagctaccgtgtgccggattatgactgaacgcctctaagtcagaatccaagctagcaagcggcgcctgcgcccgccgcccgccccgacccacgttaggggcgctccgcgcccccaagggcccgtgccactggccaagccggcccggccgacgagccgcggccggccgcctcgaagctcccttcctcacgggcggcgggctgaatcctttgcagacgacttaaatacgcgacggggcattgtaagcggcagagtggccttgctgccacgatccgctgagatccagccccacgtcgcacggattcgtccctccccccacaaccaaccccaacacctagctgcccccacacgccttgaggttcgacctccccgtgacgccgcccccaactcggcat-------cacctaaggcgccgctcgcccaatcacgctcccaaggctaagtacgagcaccgccggtacccgcgggaggggc--------gctgcccgccgaggctaagtacgag-
>Gelidocalamus longiinternodus
acctggttgatcctgccagtagtcatatgcttgtctcaaagattaagccatgcatgtgcaagtatgaactaattcgaactgtgaaactgcgaatggctcattaaatcagttatagtttgtttgatggtacgtgctactcggataaccgtagtaattctagagctaatacgtgcaacaaaccccgacttccgggaggggcgcatttattagataaaaggctgacgcgggctctgcccgctgatccgatgattcatgataactcgacggatcgcacggccctcgtgccggcgacgcatcattcaaatttctgccctatcaactttcgatggtaggataggggcctaccatggtggtgacgggtgacggagaattagggttcgattccggagagggagcctgagaaacggctaccacatccaaggaaggcagcaggcgcgcaaattacccaatcctgacacggggaggtagtgacaataaataacaataccgggcgctttagtgtctggtaattggaatgagtacaatctaaatcccttaacgaggatccattggagggcaagtctggtgccagcagccgcggtaattccagctccaatagcgtatatttaagttgttgcagttaaaaagctcgtagttggaccttgggccgggtcggccggtccgcctcacggcgagcaccgacctacttgacccttctgccggcgatgcgctcctggccttaattggccgggtcgtgcctccggcgccgttactttgaagaaattagagtgctcaaagcaagccatcgctctggatacattagcatgggataacatcataggattccggtcctattgtgttggccttcgggatcggagtaatgattaatagggacagtcgggggcattcgtatttcatagtcagaggtgaaattcttggatttatgaaagacgaacaactgcgaaagcatttgccaaggatgttttcattaatcaagaacgaaagttgggggctcgaagacgatcagataccgtcctagtctcaaccataaacgatgccgaccagggatcggcggatgttgcttataggactccgccggcaccttatgagaaatcaaagtctttgggttccggggggagtatggtcgcaaggctgaaacttaaaggaattgacggaagggcaccaccaggcgtggagcctgcggcttaatttgactcaacacggggaaacttaccaggtccagacatagcaaggattgacagactgagagctctttcttgattctatgggtggtggtgcatggccgttcttagttggtggagcgatttgtctggttaattccgttaacgaacgagacctcagcctgctaactagctatgcggagtcatccctccgcagctagcttcttagagggactatggccgtttaggccacggaagtttgaggcaataacaggtctgtgatgcccttagatgttctgggccgcacgcgcgctacactgatgtattcaacgagtatatagccttggccgacaggcccgggtaatctttggaaatttcatcgtgatggggatagatcattgcaattgttggtcttcaacgaggaatgcctagtaagcgcgagtcatcagctcgcgttgactacgtccctgccctttgtacacaccgcccgtcgctcctaccgattgaatggtccggtgaagtgttcggatcgcggcgacgggggtggttcgccgcccccgacgtcgcgagaagtccattgaaccttatcatttagaggaaggagaagtcgtaacaaggtttccgtaggtgaacctgcggaaggatcattgtcgtgaccctaaccaaaacagaccgcgcacgcgtcacccatgccgccgggcggcagccgccgctcggcctaggcccggcctccccggagggcgggccgcaacagaacccacggcgccgacggcgtcaaggaacactgtgcctactaaccgggggcgcgaacggcccggccagccggcgccggtcgcctcccgcgttgctacgctatctgataaaccacacgactctcggcaacggatatctcggctctcgcatcgatgaagaacgtagcgaaatgcgatacctggtgtgaattgcagaatcccgcgaaccatcgagtctttgaacgcaagttgcgcccgaggccctcgggccgagggcacgcctgcctgggcgtcacgccaaaagacgctccccacccccctcggcggggcggaggacgcggtgtctggccccccgcgccgcacggcgcggtgggccgaagttcgggctgccggcgcagcgcgccgggcacagcacaaggtgggcgatctcgcactctcttacgtgcagtgccccggcgcgtagccggcgcagcggcccagggacccatcgaccggagcgcacgtcgctcggaccgcgaccccaggtcaggcgggactacccgctgagtttaagcatataaataagcggaggagaagaaacttacgaggattcccctagtaacggcgagcgaaccgggagcagcccagcttgagaatcgggcggccgtgccgtccgaattgtagtctggagaggcgtcctcagcgacggaccgggcccaagtcccctggaaaggggcgcctgggagggtgagagccccgtccggcccggaccctgtcgcaccacgaggcgccgtcaacgagtcgggttgtttgggaatgcagcccaaatcgggcggtaaactccgtccaaggctaaatacaggcgagagaccgatagcgaacaagtaccgcgagggaaagatgaaaaggactttgaaaagagagtcaaagagtgcttgaaattgccgggagggaagcggatgggggccggcgatgcaccccggccgtatgcggaacggctcctgctggtccgccgctcggctcggggtgtggactgttgtcggccgcgccggcggccaaagcccgggggccctaggcgcccccggcagccgtcgtcggcacggccggtacccgcgcgccgaaaggcgcgcccctcggggcgctgcgctgcaacggcctgcgggctccccatccgacccgtcttgaaacacggaccaaggagtctgacatgcgtgcgagttgacgggttctgaaacctgggaagcgcaaggaagctgacgagcgggaggccctcacgggccgcaccgctggccgaccctgatcttctgtgaagggttcgagttggagcacgcctgtcgggacccgaaagatggtgaactatgcctgagcggggcgaagccagaggaaactctggtggaggctcgaagcgatactgacgtgcaaatcgttcgtctgacttgggtataggggcgaaagactaatcgaaccatctagtagctggttccctccgaagtttccctcaggatagctggagcccattacgagttctatcgggtaaagccaatgattagaggcatcgggggcgcaacgccctcgacctattctcaaactttaaataggtaggacggcgtggctgctccggtgagccacgccacggaatcgggagctccaagtgggccatttttggtaagcagaactggcgatgcgggatgaaccggaagccgggttacggtgcccaactgcgcgctaacctagaacccacaaagggtgttggtcgattaagacagcaggacggtggtcatggaagtcgaaatccgctaaggagtgtgtaacaactcacctgccgaatcaactagccccgaaaatggatggcgctgaagcgcgcgacccacacccggccatctgggcgagcgccatgccccgatgagtaggagggcgcggcggccgctgcaaaacccggggcgcgagcccgggcggagcggccgtcggtgcagatcttggtggtagtagcaaatattcaaatgagaactttgaaggccgaagaggagaaaggttccatgtgaacggcacttgcacatgggtaagccgatcctaagggacggggtaaccccggcagagagcgcgatcacgcgcgtaccccgaaagggaatcgggttaagatttcccgagccgggatgtggcggttgacggcgacgttaggaagtccggagacgccggcgggggcctcgggaagagttatcttttctgcttaacggcccgccaaccctggaaacggttcagccggaggtagggtccagcggccggaagagcaccgcacgtcgcgcggtgtccggtgcgcccccggcggcccatgaaaatccggaggaccgagtaccgtccacgcccggtcgtactcataaccgcatcaggtctccaaggtgaacagcctctggccaatggaacaatgtaggcaagggaagtcggcaaaacggatccgtaacttcgggaaaaggattggctctgagggttgggctcgggggtcccggccccgaacccgtcggctgtcggcggattgctcgagctgcttccgcggcgagagcgggtcgccgcgtgccggccgggggacggaccgggaacggccccctcgggggccttccccgggcgtcgaacaaccgactcagaactggtacggacaaggggaatccgactgtttaattaaaacaaagcattgcgatggtcctcgcggatgctaacgcaatgtgatttctgcccagtgctctgaatgtcaaagtgaagaaattcaaccaagcgcgggtaaacggcgggagtaactatgactctcttaaggtagccaaatgcctcgtcatctaattagtgacgcgcatgaatggattaacgagattcccactgtccctgtctactatccagcgaaaccacagccaagggaacgggcttggcggaatcagcggggaaagaagaccctgttgagcttgactctagtccgactttgtgaaatgacttgagaggtgtaggataagtgggagcagtttctgcgcaagtgaaataccactacttttaacgttattttacttattccgtgagtcggaagcggggcctgtcccctccttttggctccaaggcccggtctcaccgggccgatccgggcggaagacattgtcaggtggggagtttggctggggcggcacatctgttaaaagataacgcaggtgtcctaagatgagctcaacgagaacagaaatctcgtgtggaacaaaagggtaaaagctcgtttgattctgatttccagtacgaatacgaaccgtgaaagcgtggcctatcgatcctttagaccttcggagtttgaagctagaggtgtcagaaaagttaccacagggataactggcttgtggcagccaagcgttcatagcgacgttgctttttgatccttcgatgtcggctcttcctatcattgtgaagcagaattcaccaagtgttggattgttcacccaccaatagggaacgtgagctgggtttagaccgtcgtgagacaggttagttttaccctactgatgaccgtgccgcgatagtaattcaacctagtacgagaggaaccgttgattcacacaattggtcatcgcgcttggttgaaaagccagtggcgcgaagctaccgtgtgccggattatgactgaacgcctctaagtcagaatccaagctagcaagcggcgcctgcgcccgccgcccgccccgacccacgttaggggcgctccgcgcccccaagggcccgtgccactggccaagccggcccggccgacgagccgcggccggccgcctcgaagctcccttcctcacgggcggcgggctgaatcctttgcagacgacttaaatacgcgacggggcattgtaagcggcagagtggccttgctgccacgatccgctgagatccagccccacgtcgcacggattcgtccctccccccacaaccaaccccaacacctagctgcccccacacggcttgaggttcgacctccccgtgacgccgcgcccaacttggtgaattcgggcgcgtaaggcgccgctcgcctaatcgcgctcccaaggctaagtacgagcatcgccggcacccgcgggaggagctaacgcacgctgccccccgaggctaagtacgag-
>Gelidocalamus xunwuensis
acctggttgatcctgccagtagtcatatgcttgtctcaaagattaagccatgcatgtgcaagtatgaactaattcgaactgtgaaactgcgaatggctcattaaatcagttatagtttgtttgatggtacgtgctactcggataaccgtagtaattctagagctaatacgtgcaacaaaccccgacttccgggaggggcgcatttattagataaaaggctgacgcgggctctgcccgctgatccgatgattcatgataactcgacggatcgcacggccctcgtgccggcgacgcatcattcaaatttctgccctatcaactttcgatggtaggataggggcctaccatggtggtgacgggtgacggagaattagggttcgattccggagagggagcctgagaaacggctaccacatccaaggaaggcagcaggcgcgcaaattacccaatcctgacacggggaggtagtgacaataaataacaataccgggcgctttagtgtctggtaattggaatgagtacaatctaaatcccttaacgaggatccattggagggcaagtctggtgccagcagccgcggtaattccagctccaatagcgtatatttaagttgttgcagttaaaaagctcgtagttggaccttgggccgggtcggccggtccgcctcacggcgagcaccgacctacttgacccttctgccggcgatgcgctcctggccttaattggccgggtcgtgcctccggcgccgttactttgaagaaattagagtgctcaaagcaagccatcgctctggatacattagcatgggataacatcataggattccggtcctattgtgttggccttcgggatcggagtaatgattaatagggacagtcgggggcattcgtatttcatagtcagaggtgaaattcttggatttatgaaagacgaacaactgcgaaagcatttgccaaggatgttttcattaatcaagaacgaaagttgggggctcgaagacgatcagataccgtcctagtctcaaccataaacgatgccgaccagggatcggcggatgttgcttataggactccgccggcaccttatgagaaatcaaagtctttgggttccggggggagtatggtcgcaaggctgaaacttaaaggaattgacggaagggcaccaccaggcgtggagcctgcggcttaatttgactcaacacggggaaacttaccaggtccagacatagcaaggattgacagactgagagctctttcttgattctatgggtggtggtgcatggccgttcttagttggtggagcgatttgtctggttaattccgttaacgaacgagacctcagcctgctaactagctatgcggagtcatccctccgcagctagcttcttagagggactatggccgtttaggccacggaagtttgaggcaataacaggtctgtgatgcccttagatgttctgggccgcacgcgcgctacactgatgtattcaacgagtatatagccttggccgacaggcccgggtaatctttggaaatttcatcgtgatggggatagatcattgcaattgttggtcttcaacgaggaatgcctagtaagcgcgagtcatcagctcgcgttgactacgtccctgccctttgtacacaccgcccgtcgctcctaccgattgaatggtccggtgaagtgttcggatcgcggcgacgggggtggttcgccgcccccgacgtcgcgagaagtccattgaaccttatcatttagaggaaggagaagtcgtaacaaggtttccgtaggtgaacctgcggaaggatcattgtcgtgaccctaaccaaaacagaccgcgcacgcgtcatccatgccgccgggcggcagccgccgctcggcctaggcccgacctccccggagggcgggccgcaacagaacccacggcgccgacggcgtcaaggaacactgtgcctaccgaccgggggcgcgaacggcccggccagccggcgccggtcgcctcccgcgttgctacgctatctaataatccacacgactctcggcaacggatatctcggctctcgcatcgatgaagaacgtagcgaaatgcgatacctggtgtgaattgcagaatcccgcgaaccatcgagtctttgaacgcaagttgcgcccgaggccctcgggccgagggcacgcctgcctgggcgtcacgccaaaagacgctccccacccccctcggcggggcggaggacgcggtgtctggccccccgcgccgcacggcgcggtgggccgaagttcgggctgccggcgcagcgcgccgggcacagcacaaggtgggcgatctcgcactctcttacgtgcagcgccccggcgcgtagccggcgcagcggcccagggacccatcgaccggagcgcacgtcgctcggaccgcgaccccaggtcaggcgggactacccgctgagtttaagcatataaataagcggaggagaagaaacttacgaggattcccctagtaacggcgagcgaaccgggagcagcccagcttgagaatcgggcggccgtgccgtccgaattgtagtctggagaggcgtcctcagcgacggaccgggcccaagtcccctggaaaggggcgcctgggagggtgagagccccgtccggcccggaccctgtcgcaccacgaggcgccgtcaacgagtcgggttgtttgggaatgcagcccaaatcgggcggtaaactccgtccaaggctaaatacaggcgagagaccgatagcgaacaagtaccgcgagggaaagatgaaaaggactttgaaaagagagtcaaagagtgcttgaaattgccgggagggaagcggatgggggccggcgatgcaccccggccgtatgcggaacggctcctgctggtccgccgctcggctcggggtgcggactgttgtcggccgcgccggcggccaaagcccgggggccctaggcgcccccggcagccgtcgtcggcacggccggtacccgcgcgccgaaaggcgcgcccctcggggcgctgcgctgcaacggcctgcgggctccccatccgacccgtcttgaaacacggaccaaggagtctgacatgcgtgcgagttgacgggttctgaaacctgggaagcgcaaggaagctgacgagcgggaggccctcacgggccgcaccgctggccgaccctgatcttctgtgaagggttcgagttggagcacgcctgtcgggacccgaaagatggtgaactatgcctgagcggggcgaagccagaggaaactctggtggaggctcgaagcgatactgacgtgcaaatcgttcgtctgacttgggtataggggcgaaagactaatcgaaccatctagtagctggttccctccgaagtttccctcaggatagctggagcccattacgagttctatcgggtaaagccaatgattagaggcatcgggggcgcaacgccctcgacctattctcaaactttaaataggtaggacggcgtggctgctccggtgagccacgccacggaatcgggagctccaagtgggccatttttggtaagcagaactggcgatgcgggatgaaccggaagccgggttacggtgcccaactgcgcgctaacctagaacccacaaagggtgttggtcgattaagacagcaggacggtggtcatggaagtcgaaatccgctaaggagtgtgtaacaactcacctgccgaatcaactagccccgaaaatggatggcgctgaagcgcgcgacccacacccggccatctgggcgagcgccatgccccgatgagtaggagggcgcggcggccgccgcaaaacccggggcgcgagcccgggcggagcggccgtcggtgcagatcttggtggtagtagcaaatattcaaatgagaactttgaaggccgaagaggagaaaggttccatgtgaacggcacttgcacatgggtaagccgatcctaagggacggggtaaccccggcagagagcgcgatcacgcgcgtaccccgaaagggaatcgggttaagatttcccgagccgggatgtggcggttgacggcgacgttaggaagtccggagacgccggcgggggcctcgggaagagttatcttttctgcttaacggcccgccaaccctggaaacggttcagccggaggtagggtccagcggccggaagagcaccgcacgtcgcgcggtgtccggtgcgcccccggcggcccatgaaaatccggaggaccgagtaccgtccacgcccggtcgtactcataaccgcatcaggtctccaaggtgaacagcctctggccaatggaacaatgtaggcaagggaagtcggcaaaacggatccgtaacttcgggaaaaggattggctctgagggttgggctcgggggtcccggccccgaacccgtcggctgtcggcggattgctcgagctgcttccgcggcgagagcgggtcgccgcgtgccggccgggggacggaccgggaacggccccctcgggggccttccccgggcgtcgaacaaccgactcagaactggtacggacaaggggaatccgactgtttaattaaaacaaagcattgcgatggtccccgcggatgctaacgcaatgtgatttctgcccagtgctctgaatgtcaaagtgaagaaattcaaccaagcgcgggtaaacggcgggagtaactatgactctcttaaggtagccaaatgcctcgtcatctaattagtgacgcgcatgaatggattaacgagattcccactgtccctgtctactatccagcgaaaccacagccaagggaacgggcttggcggaatcagcggggaaagaagaccctgttgagcttgactctagtccgactttgtgaaatgacttgagaggtgtaggataagtgggagcagtttctgcgcaagtgaaataccactacttttaacgttattttacttattccgtgagtcggaagcggggcctgtcccctccttttggctccaaggcccggtctcaccgggccgatccgggcggaagacattgtcaggtggggagtttggctggggcggcacatctgttaaaagataacgcaggtgtcctaagatgagctcaacgagaacagaaatctcgtgtggaacaaaagggtaaaagctcgtttgattctgatttccagtacgaatacgaaccgtgaaagcgtggcctatcgatcctttagaccttcggagtttgaagctagaggtgtcagaaaagttaccacagggataactggcttgtggcagccaagcgttcatagcgacgttgctttttgatccttcgatgtcggctcttcctatcattgtgaagcagaattcaccaagtgttggattgttcacccaccaatagggaacgtgagctgggtttagaccgtcgtgagacaggttagttttaccctactgatgaccgtgccgcgatagtaattcaacctagtacgagaggaaccgttgattcacacaattggtcatcgcgcttggttgaaaagccagtggcgcgaagctaccgtgtgccggattatgactgaacgcctctaagtcagaatccaagctagcaagcggcgcctgcgcccgccgcccgccccgacccacgttaggggcgctccgcgcccccaagggcccgtgccactggccaagccggcccggccgacgagccgcggccggccgcctcgaagctcccttcctcacgggcggcgggctgaatcctttgcagacgacttaaatacgcgacggggcattgtaagcggcagagtggccttgctgccacgatccgctgagatccagccccacgtcgcacggattcgtccctccccccacaaccaaccccaacactcagctgcccccacacggcttcaggttcgagctcccggtgacgccacgcccaagttggcttgcgctgccacgcaaggcgccgctcgcctaagcacgctcccgaggctaagtacgagtatcgccggcacccgcgggaggagccaatgcacgctggccgccgaggctaagtacgagt
>Gelidocalamus subsolidus
acctggttgatcctgccagtagtcatatgcttgtctcaaagattaagccatgcatgtgcaagtatgaactaattcgaactgtgaaactgcgaatggctcattaaatcagttatagtttgtttgatggtacgtgctactcggataaccgtagtaattctagagctaatacgtgcaacaaaccccgacttccgggaggggcgcatttattagataaaaggctgacgcgggctctgcccgctgatccgatgattcatgataactcgacggatcgcacggccctcgtgccggcgacgcatcattcaaatttctgccctatcaactttcgatggtaggataggggcctaccatggtggtgacgggtgacggagaattagggttcgattccggagagggagcctgagaaacggctaccacatccaaggaaggcagcaggcgcgcaaattacccaatcctgacacggggaggtagtgacaataaataacaataccgggcgctttagtgtctggtaattggaatgagtacaatctaaatcccttaacgaggatccattggagggcaagtctggtgccagcagccgcggtaattccagctccaatagcgtatatttaagttgttgcagttaaaaagctcgtagttggaccttgggccgggtcggccggtccgcctcacggcgagcaccgacctacttgacccttctgccggcgatgcgctcctggccttaattggccgggtcgtgcctccggcgccgttactttgaagaaattagagtgctcaaagcaagccatcgctctggatacattagcatgggataacatcataggattccggtcctattgtgttggccttcgggatcggagtaatgattaatagggacagtcgggggcattcgtatttcatagtcagaggtgaaattcttggatttatgaaagacgaacaactgcgaaagcatttgccaaggatgttttcattaatcaagaacgaaagttgggggctcgaagacgatcagataccgtcctagtctcaaccataaacgatgccgaccagggatcggcggatgttgcttataggactccgccggcaccttatgagaaatcaaagtctttgggttccggggggagtatggtcgcaaggctgaaacttaaaggaattgacggaagggcaccaccaggcgtggagcctgcggcttaatttgactcaacacggggaaacttaccaggtccagacatagcaaggattgacagactgagagctctttcttgattctatgggtggtggtgcatggccgttcttagttggtggagcgatttgtctggttaattccgttaacgaacgagacctcagcctgctaactagctatgcggagtcatccctccgcagctagcttcttagagggactatggccgtttaggccacggaagtttgaggcaataacaggtctgtgatgcccttagatgttctgggccgcacgcgcgctacactgatgtattcaacgagtatatagccttggccgacaggcccgggtaatctttggaaatttcatcgtgatggggatagatcattgcaattgttggtcttcaacgaggaatgcctagtaagcgcgagtcatcagctcgcgttgactacgtccctgccctttgtacacaccgcccgtcgctcctaccgattgaatggtccggtgaagtgttcggatcgcggcgacgggggtggttcgccgcccccgacgtcgcgagaagtccattgaaccttatcatttagaggaaggagaagtcgtaacaaggtttccgtaggtgaacctgcggaaggatcattgtcgtgaccctaaccaaaacagaccgcgcacgcgtcacccatgccgccgggcggcagccgccgctcggcctaggcccggcctccccggagggcgggccgcaacagaacccacggcgccgacggcgtcaaggaacactgtgcctactaaccgggggcgcgaacggcccggccagccggcgccggtcgcctcccgcgttgctacgctatctgataaaccacacgactctcggcaacggatatctcggctctcgcatcgatgaagaacgtagcgaaatgcgatacctggtgtgaattgcagaatcccgcgaaccatcgagtctttgaacgcaagttgcgcccgaggccctcgggccgagggcacgcctgcctgggcgtcacgccaaaagacgctccccacccccctcggcggggcggaggacgcggtgtctggccccccgtgccgcgcggcgcggtgggccgaagttcgggctgccggcgcagcgcgccgggcacagcacaaggtgggcgatctcgcactctcttacgtgcagcgccccggcgcgtagccggcgcagcggcccagggacccatcgaccggagcgcacgtcgctcggaccgcgaccccaggtcaggcgggactacccgctgagtttaagcatataaataagcggaggagaagaaacttacgaggattcccctagtaacggcgagcgaaccgggagcagcccagcttgagaatcgggcggccgtgccgtccgaattgtagtctggagaggcgtcctcagcgacggaccgggcccaagtcccctggaaaggggcgcctgggagggtgagagccccgtccggcccggaccctgtcgcaccacgaggcgccgtcaacgagtcgggttgtttgggaatgcagcccaaatcgggcggtaaactccgtccaaggctaaatacaggcgagagaccgatagcgaacaagtaccgcgagggaaagatgaaaaggactttgaaaagagagtcaaagagtgcttgaaattgccgggagggaagcggatgggggccggcgatgcaccccggccgtatgcggaacggctcctgctggtccgccgctcggctcggggtgtggactgttgtcggccgcgccggcggccaaagcccgggggccctaggcgcccccggcagccgtcgtcggcacggccggtacccgcgcgtcgaaaggcgcgcccctcggggcgctgcgctgcaacggcctgcgggctccccatccgacccgtcttgaaacacggaccaaggagtctgacatgcgtgcgagttgacgggttctgaaacctgggaagcgcaaggaagctgacgagcgggaggccctcacgggccgcaccgctggccgaccctgatcttctgtgaagggttcgagttggagcacgcctgtcgggacccgaaagatggtgaactatgcctgagcggggcgaagccagaggaaactctggtggaggctcgaagcgatactgacgtgcaaatcgttcgtctgacttgggtataggggcgaaagactaatcgaaccatctagtagctggttccctccgaagtttccctcaggatagctggagcccattacgagttctatcgggtaaagccaatgattagaggcatcgggggcgcaacgccctcgacctattctcaaactttaaataggtaggacggcgtggctgctccggtgagccacgccacggaatcgggagctccaagtgggccatttttggtaagcagaactggcgatgcgggatgaaccggaagccgggttacggtgcccaactgcgcgctaacctagaacccacaaagggtgttggtcgattaagacagcaggacggtggtcatggaagtcgaaatccgctaaggagtgtgtaacaactcacctgccgaatcaactagccccgaaaatggatggcgctgaagcgcgcgacccacacccggccatctgggcgagcgccatgccccgatgagtaggagggcgcggcggccgctgcaaaacccggggcgcgagcccgggcggagcggccgtcggtgcagatcttggtggtagtagcaaatattcaaatgagaactttgaaggccgaagaggagaaaggttccatgtgaacggcacttgcacatgggtaagccgatcctaagggacggggtaaccccggcagagagcgcgatcacgcgcgtaccccgaaagggaatcgggttaagatttcccgagccgggatgtggcggttgacggcgacgttaggaagtccggagacgccggcgggggcctcgggaagagttatcttttctgcttaacggcccgccaaccctggaaacggttcagccggaggtagggtccagcggccggaagagcaccgcacgtcgcgcggtgtccggtgcgcccccggcggcccatgaaaatccggaggaccgagtaccgtccacgcccggtcgtactcataaccgcatcaggtctccaaggtgaacagcctctggccaatggaacaatgtaggcaagggaagtcggcaaaacggatccgtaacttcgggaaaaggattggctctgagggttgggctcgggggtcccggccccgaacccgtcggctgtcggcggattgctcgagctgcttccgcggcgagagcgggtcgccgcgtgccggccgggggacggaccgggaacggccccctcgggggccttccccgggcgtcgaacaaccgactcagaactggtacggacaaggggaatccgactgtttaattaaaacaaagcattgcgatggtcctcgcggatgctaacgcaatgtgatttctgcccagtgctctgaatgtcaaagtgaagaaattcaaccaagcgcgggtaaacggcgggagtaactatgactctcttaaggtagccaaatgcctcgtcatctaattagtgacgcgcatgaatggattaacgagattcccactgtccctgtctactatccagcgaaaccacagccaagggaacgggcttggcggaatcagcggggaaagaagaccctgttgagcttgactctagtccgactttgtgaaatgacttgagaggtgtaggataagtgggagcagtttctgcgcaagtgaaataccactacttttaacgttattttacttattccgtgagtcggaagcggggcctgtcccctccttttggctccaaggcccggtctcaccgggccgatccgggcggaagacattgtcaggtggggagtttggctggggcggcacatctgttaaaagataacgcaggtgtcctaagatgagctcaacgagaacagaaatctcgtgtggaacaaaagggtaaaagctcgtttgattctgatttccagtacgaatacgaaccgtgaaagcgtggcctatcgatcctttagaccttcggagtttgaagctagaggtgtcagaaaagttaccacagggataactggcttgtggcagccaagcgttcatagcgacgttgctttttgatccttcgatgtcggctcttcctatcattgtgaagcagaattcaccaagtgttggattgttcacccaccaatagggaacgtgagctgggtttagaccgtcgtgagacaggttagttttaccctactgatgaccgtgccgcgatagtaattcaacctagtacgagaggaaccgttgattcacacaattggtcatcgcgcttggttgaaaagccagtggcgcgaagctaccgtgtgccggattatgactgaacgcctctaagtcagaatccaagctagcaagcggcgcctgcgcccgccgcccgccccgacccacgttaggggcgctccgcgcccccaagggcccgtgccactggccaagccggcccggccgacgagccgcggccggccgcctcgaagctcccttcctcacgggcggcgggctgaatcctttgcagacgacttaaatacgcgacggggcattgtaagcggcagagtggccttgctgccacgatccgctgagatccagccccacgtcgcacggattcgtccctccccccacaaccaaccccaacacctagctgcccccacacggcttgaggttcgacctccccgtgacgccgcgcccaacttggtgaattcgggcacgtaaggcgccgctcgcctaatcacgctcccaaggctaagtacgagcatcgccggcacccgcgggaggagctaaggcacgctgcccgccgaggctaagtacgag-
>Gelidocalamus subsolidus
acctggttgatcctgccagtagtcatatgcttgtctcaaagattaagccatgcatgtgcaagtatgaactaattcgaactgtgaaactgcgaatggctcattaaatcagttatagtttgtttgatggtacgtgctactcggataaccgtagtaattctagagctaatacgtgcaacaaaccccgacttccgggaggggcgcatttattagataaaaggctgacgcgggctctgcccgctgatccgatgattcatgataactcgacggatcgcacggccctcgtgccggcgacgcatcattcaaatttctgccctatcaactttcgatggtaggataggggcctaccatggtggtgacgggtgacggagaattagggttcgattccggagagggagcctgagaaacggctaccacatccaaggaaggcagcaggcgcgcaaattacccaatcctgacacggggaggtagtgacaataaataacaataccgggcgctttagtgtctggtaattggaatgagtacaatctaaatcccttaacgaggatccattggagggcaagtctggtgccagcagccgcggtaattccagctccaatagcgtatatttaagttgttgcagttaaaaagctcgtagttggaccttgggccgggtcggccggtccgcctcacggcgagcaccgacctacttgacccttctgccggcgatgcgctcctggccttaattggccgggtcgtgcctccggcgccgttactttgaagaaattagagtgctcaaagcaagccatcgctctggatacattagcatgggataacatcataggattccggtcctattgtgttggccttcgggatcggagtaatgattaatagggacagtcgggggcattcgtatttcatagtcagaggtgaaattcttggatttatgaaagacgaacaactgcgaaagcatttgccaaggatgttttcattaatcaagaacgaaagttgggggctcgaagacgatcagataccgtcctagtctcaaccataaacgatgccgaccagggatcggcggatgttgcttataggactccgccggcaccttatgagaaatcaaagtctttgggttccggggggagtatggtcgcaaggctgaaacttaaaggaattgacggaagggcaccaccaggcgtggagcctgcggcttaatttgactcaacacggggaaacttaccaggtccagacatagcaaggattgacagactgagagctctttcttgattctatgggtggtggtgcatggccgttcttagttggtggagcgatttgtctggttaattccgttaacgaacgagacctcagcctgctaactagctatgcggagtcatccctccgcagctagcttcttagagggactatggccgtttaggccacggaagtttgaggcaataacaggtctgtgatgcccttagatgttctgggccgcacgcgcgctacactgatgtattcaacgagtatatagccttggccgacaggcccgggtaatctttggaaatttcatcgtgatggggatagatcattgcaattgttggtcttcaacgaggaatgcctagtaagcgcgagtcatcagctcgcgttgactacgtccctgccctttgtacacaccgcccgtcgctcctaccgattgaatggtccggtgaagtgttcggatcgcggcgacgggggtggttcgccgcccccgacgtcgcgagaagtccattgaaccttatcatttagaggaaggagaagtcgtaacaaggtttccgtaggtgaacctgcggaaggatcattgtcgtgaccctaaccaaaacagaccgcgcacgcgtcacccatgccgccgggcggcagccgccgctcggcctaggcccggcctccgcggagggcgggccgcaacagaacccacggcgccgacggcgtcaaggaacactgtgcctactaaccgggggcgcgaacggcccggccagccggcgccggtcgcctcccgcgttgctacgctatctgataaaccacacgactctcggcaacggatatctcggctctcgcatcgatgaagaacgtagcgaaatgcgatacctggtgtgaattgcagaatcccgcgaaccatcgagtctttgaacgcaagttgcgcccgaggccctcgggccgagggcacgcctgcctgggcgtcacgccaaaagacgctccccacccccctcggtggggcggaggacgcggtgtctggccccccgtgccgcacggcgcggtgggccgaagttcgggctgccggcgcagcgcgccgggcacagcacaaggtgggcgatctcgcactctcttacgtgcagcgccccggcgcgtagccggcgcagcggcccagggacccatcgaccggagcgcacgtcgctcggaccgcgaccccaggtcaggcgggactacccgctgagtttaagcatataaataagcggaggagaagaaacttacgaggattcccctagtaacggcgagcgaaccgggagcagcccagcttgagaatcgggcggccgtgccgtccgaattgtagtctggagaggcgtcctcagcgacggaccgggcccaagtcccctggaaaggggcgcctgggagggtgagagccccgtccggcccggaccctgtcgcaccacgaggcgccgtcaacgagtcgggttgtttgggaatgcagcccaaatcgggcggtaaactccgtccaaggctaaatacaggcgagagaccgatagcgaacaagtaccgcgagggaaagatgaaaaggactttgaaaagagagtcaaagagtgcttgaaattgccgggagggaagcggatgggggccggcgatgcaccccggccgtatgcggaacggctcctgctggtccgccgctcggctcggggtgtggactgttgtcggccgcgccggcggccaaagcccgggggccctaggcgcccccggcagccgtcgtcggcacggccggtacccgcgcgccgaaaggcgcgcccctcggggcgctgcgctgcaacggcctgcgggctccccatccgacccgtcttgaaacacggaccaaggagtctgacatgcgtgcgagttgacgggttctgaaacctgggaagcgcaaggaagctgacgagcgggaggccctcacgggccgcaccgctggccgaccctgatcttctgtgaagggttcgagttggagcacgcctgtcgggacccgaaagatggtgaactatgcctgagcggggcgaagccagaggaaactctggtggaggctcgaagcgatactgacgtgcaaatcgttcgtctgacttgggtataggggcgaaagactaatcgaaccatctagtagctggttccctccgaagtttccctcaggatagctggagcccattacgagttctatcgggtaaagccaatgattagaggcatcgggggcgcaacgccctcgacctattctcaaactttaaataggtaggacggcgtggctgctccggtgagccacgccacggaatcgggagctccaagtgggccatttttggtaagcagaactggcgatgcgggatgaaccggaagccgggttacggtgcccaactgcgcgctaacctagaacccacaaagggtgttggtcgattaagacagcaggacggtggtcatggaagtcgaaatccgctaaggagtgtgtaacaactcacctgccgaatcaactagccccgaaaatggatggcgctgaagcgcgcgacccacacccggccatctgggcgagcgccatgccccgatgagtaggagggcgcggcggccgctgcaaaacccggggcgcgagcccgggcggagcggccgtcggtgcagatcttggtggtagtagcaaatattcaaatgagaactttgaaggccgaagaggagaaaggttccatgtgaacggcacttgcacatgggtaagccgatcctaagggacggggtaaccccggcagagagcgcgatcacgcgcgtaccccgaaagggaatcgggttaagatttcccgagccgggatgtggcggttgacggcgacgttaggaagtccggagacgccggcgggggcctcgggaagagttatcttttctgcttaacggcccgccaaccctggaaacggttcagccggaggtagggtccagcggccggaagagcaccgcacgtcgcgcggtgtccggtgcgcccccggcggcccatgaaaatccggaggaccgagtaccgtccacgcccggtcgtactcataaccgcatcaggtctccaaggtgaacagcctctggccaatggaacaatgtaggcaagggaagtcggcaaaacggatccgtaacttcgggaaaaggattggctctgagggttgggctcgggggtcccggccccgaacccgtcggctgtcggcggattgctcgagctgcttccgcggcgagagcgggtcgccgcgtgccggccgggggacggaccgggaacggccccctcgggggccttccccgggcgtcgaacaaccgactcagaactggtacggacaaggggaatccgactgtttaattaaaacaaagcattgcgatggtcctcgcggatgctaacgcaatgtgatttctgcccagtgctctgaatgtcaaagtgaagaaattcaaccaagcgcgggtaaacggcgggagtaactatgactctcttaaggtagccaaatgcctcgtcatctaattagtgacgcgcatgaatggattaacgagattcccactgtccctgtctactatccagcgaaaccacagccaagggaacgggcttggcggaatcagcggggaaagaagaccctgttgagcttgactctagtccgactttgtgaaatgacttgagaggtgtaggataagtgggagcagtttctgcgcaagtgaaataccactacttttaacgttattttacttattccgtgagtcggaagcggggcctgtcccctccttttggctccaaggcccggtctcaccgggccgatccgggcggaagacattgtcaggtggggagtttggctggggcggcacatctgttaaaagataacgcaggtgtcctaagatgagctcaacgagaacagaaatctcgtgtggaacaaaagggtaaaagctcgtttgattctgatttccagtacgaatacgaaccgtgaaagcgtggcctatcgatcctttagaccttcggagtttgaagctagaggtgtcagaaaagttaccacagggataactggcttgtggcagccaagcgttcatagcgacgttgctttttgatccttcgatgtcggctcttcctatcattgtgaagcagaattcaccaagtgttggattgttcacccaccaatagggaacgtgagctgggtttagaccgtcgtgagacaggttagttttaccctactgatgaccgtgccgcgatagtaattcaacctagtacgagaggaaccgttgattcacacaattggtcatcgcgcttggttgaaaagccagtggcgcgaagctaccgtgtgccggattatgactgaacgcctctaagtcagaatccaagctagcaagcggcgcctgcgcccgccgcccgccccgacccacgttaggggcgctccgcgcccccaagggcccgtgccactggccaagccggcccggccgacgagccgcggccggccgcctcgaagctcccttcctcacgggcggcgggctgaatcctttgcagacgacttaaatacgcgacggggcattgtaagcggcagagtggccttgctgccacgatccgctgagatccagccccacgtcgcacggattcgtccctccccccacaaccaaccccaacacctagctgcccccacacggcttgaggttcgacctccccgtgacgccgcgcccaacttggtgaattcgggcacgtaaggcgccgctcgcctaatcacgctcccaaggctaagtacgagcatcgccggcacccgcgggaggagctaacgcacgccgcccgccgaggctaagtacacat
>Gelidocalamus dongdingensis
acctggttgatcctgccagtagtcatatgcttgtctcaaagattaagccatgcatgtgcaagtatgaactaattcgaactgtgaaactgcgaatggctcattaaatcagttatagtttgtttgatggtacgtgctactcggataaccgtagtaattctagagctaatacgtgcaacaaaccccgacttccgggaggggcgcatttattagataaaaggctgacgcgggctctgcccgctgatccgatgattcatgataactcgacggatcgcacggccctcgtgccggcgacgcatcattcaaatttctgccctatcaactttcgatggtaggataggggcctaccatggtggtgacgggtgacggagaattagggttcgattccggagagggagcctgagaaacggctaccacatccaaggaaggcagcaggcgcgcaaattacccaatcctgacacggggaggtagtgacaataaataacaataccgggcgctttagtgtctggtaattggaatgagtacaatctaaatcccttaacgaggatccattggagggcaagtctggtgccagcagccgcggtaattccagctccaatagcgtatatttaagttgttgcagttaaaaagctcgtagttggaccttgggccgggtcggccggtccgcctcacggcgagcaccgacctacttgacccttctgccggcgatgcgctcctggccttaattggccgggtcgtgcctccggcgccgttactttgaagaaattagagtgctcaaagcaagccatcgctctggatacattagcatgggataacatcataggattccggtcctattgtgttggccttcgggatcggagtaatgattaatagggacagtcgggggcattcgtatttcatagtcagaggtgaaattcttggatttatgaaagacgaacaactgcgaaagcatttgccaaggatgttttcattaatcaagaacgaaagttgggggctcgaagacgatcagataccgtcctagtctcaaccataaacgatgccgaccagggatcggcggatgttgcttataggactccgccggcaccttatgagaaatcaaagtctttgggttccggggggagtatggtcgcaaggctgaaacttaaaggaattgacggaagggcaccaccaggcgtggagcctgcggcttaatttgactcaacacggggaaacttaccaggtccagacatagcaaggattgacagactgagagctctttcttgattctatgggtggtggtgcatggccgttcttagttggtggagcgatttgtctggttaattccgttaacgaacgagacctcagcctgctaactagctatgcggagtcatccctccgcagctagcttcttagagggactatggccgtttaggccacggaagtttgaggcaataacaggtctgtgatgcccttagatgttctgggccgcacgcgcgctacactgatgtattcaacgagtatatagccttggccgacaggcccgggtaatctttggaaatttcatcgtgatggggatagatcattgcaattgttggtcttcaacgaggaatgcctagtaagcgcgagtcatcagctcgcgttgactacgtccctgccctttgtacacaccgcccgtcgctcctaccgattgaatggtccggtgaagtgttcggatcgcggcgacgggggtggttcgccgcccccgacgtcgcgagaagtccattgaaccttatcatttagaggaaggagaagtcgtaacaaggtttccgtaggtgaacctgcggaaggatcattgtcgtgaccctaaccaaaacagaccgcgcacgcgtcatccatgccgccgggcggcagccgccgctcggcctaggcccgacctccccggagggcgggccgcaacagaacccacggcgccgacggcgtcaaggaacactgtgcctaccgaccgggggcgcgaacggcccggccagccggcgccggtcgcctcccgcgttgctacgctatctaataatccacacgactctcggcaacggatatctcggctctcgcatcgatgaagaacgtagcgaaatgcgatacctggtgtgaattgcagaatcccgcgaaccatcgagtctttgaacgcaagttgcgcccgaggccctcgggccgagggcacgcctgcctgggcgtcacgccaaaagacgctccccacccccctcggcggggcggaggacgcggtgtctggccccccgtgccgcacggcgcggtgggccgaagttcgggctgccggcgcagcgcgtcgggcacagcacaaggtgggcgatctcgcactctcttacgtgcagcgccccggcgcgtagccggcgcagcggcccagggacccatcgaccgaagcgcacgtcgctcggaccgcgaccccaggtcaggcgggactacccgctgagtttaagcatataaataagcggaggagaagaaacttacgaggattcccctagtaacggcgagcgaaccgggagcagcccagcttgagaatcgggcggccgtgccgtccgaattgtagtctggagaggcgtcctcagcgacggaccgggcccaagtcccctggaaaggggcgcctgggagggtgagagccccgtccggcccggaccctgtcgcaccacgaggcgccgtcaacgagtcgggttgtttgggaatgcagcccaaatcgggcggtaaactccgtccaaggctaaatacaggcgagagaccgatagcgaacaagtaccgcgagggaaagatgaaaaggactttgaaaagagagtcaaagagtgcttgaaattgccgggagggaagcggatgggggccggcgatgcaccccggccgtatgcggaacggctcctgctggtccgccgctcggctcggggtgtggactgttgtcggccgcgccggcggccaaagcccgggggccctaggcgcccccggcagccgtcgtcggcacggccggtacccgcgcgccgaaaggcgcgcccctcggggcgctgcgctgcaacggcctgcgggctccccatccgacccgtcttgaaacacggaccaaggagtctgacatgcgtgcgagttgacgggttctgaaacctgggaagcgcaaggaagctgacgagcgggaggccctcacgggccgcaccgctggccgaccctgatcttctgtgaagggttcgagttggagcacgcctgtcgggacccgaaagatggtgaactatgcctgagcggggcgaagccagaggaaactctggtggaggctcgaagcgatactgacgtgcaaatcgttcgtctgacttgggtataggggcgaaagactaatcgaaccatctagtagctggttccctccgaagtttccctcaggatagctggagcccattacgagttctatcgggtaaagccaatgattagaggcatcgggggcgcaacgccctcgacctattctcaaactttaaataggtaggacggcgtggctgctccggtgagccacgccacggaatcgggagctccaagtgggccatttttggtaagcagaactggcgatgcgggatgaaccggaagccgggttacggtgcccaactgcgcgctaacctagaacccacaaagggtgttggtcgattaagacagcaggacggtggtcatggaagtcgaaatccgctaaggagtgtgtaacaactcacctgccgaatcaactagccccgaaaatggatggcgctgaagcgcgcgacccacacccggccatctgggcgagcgccatgccccgatgagtaggagggcgcggcggccgctgcaaaacccggggcgcgagcccgggcggagcggccgtcggtgcagatcttggtggtagtagcaaatattcaaatgagaactttgaaggccgaagaggagaaaggttccatgtgaacggcacttgcacatgggtaagccgatcctaagggacggggtaaccccggcagagagcgcgatcacgcgcgtaccccgaaagggaatcgggttaagatttcccgagccgggatgtggcggttgacggcgacgttaggaagtccggagacgccggcgggggcctcgggaagagttatcttttctgcttaacggcccgccaaccctggaaacggttcagccggaggtagggtccagcggccggaagagcaccgcacgtcgcgcggtgtccggtgcgcccccggcggcccatgaaaatccggaggaccgagtaccgtccacgcccggtcgtactcataaccgcatcaggtctccaaggtgaacagcctctggccaatggaacaatgtaggcaagggaagtcggcaaaacggatccgtaacttcgggaaaaggattggctctgagggttgggctcgggggtcccggccccgaacccgtcggctgtcggcggattgctcgagctgcttccgcggcgagagcgggtcgccgcgtgccggccgggggacggaccgggaacggccccctcgggggccttccccgggcgtcgaacaaccgactcagaactggtacggacaaggggaatccgactgtttaattaaaacaaagcattgcgatggtccccgcggatgctaacgcaatgtgatttctgcccagtgctctgaatgtcaaagtgaagaaattcaaccaagcgcgggtaaacggcgggagtaactatgactctcttaaggtagccaaatgcctcgtcatctaattagtgacgcgcatgaatggattaacgagattcccactgtccctgtctactatccagcgaaaccacagccaagggaacgggcttggcggaatcagcggggaaagaagaccctgttgagcttgactctagtccgactttgtgaaatgacttgagaggtgtaggataagtgggagcagtttctgcgcaagtgaaataccactacttttaacgttattttacttattccgtgagtcggaagcggggcctgtcccctccttttggctccaaggcccggtctcaccgggccgatccgggcggaagacattgtcaggtggggagtttggctggggcggcacatctgttaaaagataacgcaggtgtcctaagatgagctcaacgagaacagaaatctcgtgtggaacaaaagggtaaaagctcgtttgattctgatttccagtacgaatacgaaccgtgaaagcgtggcctatcgatcctttagaccttcggagtttgaagctagaggtgtcagaaaagttaccacagggataactggcttgtggcagccaagcgttcatagcgacgttgctttttgatccttcgatgtcggctcttcctatcattgtgaagcagaattcaccaagtgttggattgttcacccaccaatagggaacgtgagctgggtttagaccgtcgtgagacaggttagttttaccctactgatgaccgtgccgcgatagtaattcaacctagtacgagaggaaccgttgattcacacaattggtcatcgcgcttggttgaaaagccagtggcgcgaagctaccgtgtgccggattatgactgaacgcctctaagtcagaatccaagctagcaagcggcgcctgcgcccgccgcccgccccgacccacgttaggggcgctccgcgcccccaagggcccgtgccactggccaagccggcccggccgacgagccgcggccggccgcctcgaagctcccttcctcacgggcggcgggctgaatcctttgcagacgacttaaatacgcgacggggcattgtaagcggcagagtggccttgctgccacgatccgctgagatccagccccacgtcgcacggattcgtccctccccccacaacctaccacaacactcagctgcccccacacggcttcaggttcgagctcccggtgacgccacgcccaagttgccttgtgcaggcacgtagggcgccgctcgcctaagcacgctcccgaggctaagtacgagtatcgccggcacccgcgggaggagctaacgcacgctggccgcccaggctaagtacgagc
>Gelidocalamus dongdingensis
acctggttgatcctgccagtagtcatatgcttgtctcaaagattaagccatgcatgtgcaagtatgaactaattcgaactgtgaaactgcgaatggctcattaaatcagttatagtttgtttgatggtacgtgctactcggataaccgtagtaattctagagctaatacgtgcaacaaaccccgacttccgggaggggcgcatttattagataaaaggctgacgcgggctctgcccgctgatccgatgattcatgataactcgacggatcgcacggccctcgtgccggcgacgcatcattcaaatttctgccctatcaactttcgatggtaggataggggcctaccatggtggtgacgggtgacggagaattagggttcgattccggagagggagcctgagaaacggctaccacatccaaggaaggcagcaggcgcgcaaattacccaatcctgacacggggaggtagtgacaataaataacaataccgggcgctttagtgtctggtaattggaatgagtacaatctaaatcccttaacgaggatccattggagggcaagtctggtgccagcagccgcggtaattccagctccaatagcgtatatttaagttgttgcagttaaaaagctcgtagttggaccttgggccgggtcggccggtccgcctcacggcgagcaccgacctacttgacccttctgccggcgatgcgctcctggccttaattggccgggtcgtgcctccggcgccgttactttgaagaaattagagtgctcaaagcaagccatcgctctggatacattagcatgggataacatcataggattccggtcctattgtgttggccttcgggatcggagtaatgattaatagggacagtcgggggcattcgtatttcatagtcagaggtgaaattcttggatttatgaaagacgaacaactgcgaaagcatttgccaaggatgttttcattaatcaagaacgaaagttgggggctcgaagacgatcagataccgtcctagtctcaaccataaacgatgccgaccagggatcggcggatgttgcttataggactccgccggcaccttatgagaaatcaaagtctttgggttccggggggagtatggtcgcaaggctgaaacttaaaggaattgacggaagggcaccaccaggcgtggagcctgcggcttaatttgactcaacacggggaaacttaccaggtccagacatagcaaggattgacagactgagagctctttcttgattctatgggtggtggtgcatggccgttcttagttggtggagcgatttgtctggttaattccgttaacgaacgagacctcagcctgctaactagctatgcggagtcatccctccgcagctagcttcttagagggactatggccgtttaggccacggaagtttgaggcaataacaggtctgtgatgcccttagatgttctgggccgcacgcgcgctacactgatgtattcaacgagtatatagccttggccgacaggcccgggtaatctttggaaatttcatcgtgatggggatagatcattgcaattgttggtcttcaacgaggaatgcctagtaagcgcgagtcatcagctcgcgttgactacgtccctgccctttgtacacaccgcccgtcgctcctaccgattgaatggtccggtgaagtgttcggatcgcggcgacgggggtggttcgccgcccccgacgtcgcgagaagtccattgaaccttatcatttagaggaaggagaagtcgtaacaaggtttccgtaggtgaacctgcggaaggatcattgtcgtgaccctaaccaaaacagaccgcgcacgcgtcatccatgccgccgggcggcagccgccgctcggcctaggcccgacctccccggagggcgggccgcaacagaacccacggcgccgacggcgtcaaggaacactgtgcctaccgaccgggggcgcgaacggcccggccagccggcgccggtcgcctcccgcgttgctacgctatctaataatccacacgactctcggcaacggatatctcggctctcgcatcgatgaagaacgtagcgaaatgcgatacctggtgtgaattgcagaatcccgcgaaccatcgagtctttgaacgcaagttgcgcccgaggccctcgggccgagggcacgcctgcctgggcgtcacgccaaaagacgctccccacccccctcggcggggcggaggacgcggtgtctggccccccgtgccgcacggcgcggtgggccgaagttcgggctgccggcgcagcgcgtcgggcacagcacaaggtgggcgatctcgcactctcttacgtgcagcgccccggcgcgtagccggcgcagcggcccagggacccatcgaccgaagcgcacgtcgctcggaccgcgaccccaggtcaggcgggactacccgctgagtttaagcatataaataagcggaggagaagaaacttacgaggattcccctagtaacggcgagcgaaccgggagcagcccagcttgagaatcgggcggccgtgccgtccgaattgtagtctggagaggcgtcctcagcgacggaccgggcccaagtcccctggaaaggggcgcctgggagggtgagagccccgtccggcccggaccctgtcgcaccacgaggcgccgtcaacgagtcgggttgtttgggaatgcagcccaaatcgggcggtaaactccgtccaaggctaaatacaggcgagagaccgatagcgaacaagtaccgcgagggaaagatgaaaaggactttgaaaagagagtcaaagagtgcttgaaattgccgggagggaagcggatgggggccggcgatgcaccccggccgtatgcggaacggctcctgctggtccgccgctcggctcggggtgtggactgttgtcggccgcgccggcggccaaagcccgggggccctaggcgcccccggcagccgtcgtcggcacggccggtacccgcgcgccgaaaggcgcgcccctcggggcgctgcgctgcaacggcctgcgggctccccatccgacccgtcttgaaacacggaccaaggagtctgacatgcgtgcgagttgacgggttctgaaacctgggaagcgcaaggaagctgacgagcgggaggccctcacgggccgcaccgctggccgaccctgatcttctgtgaagggttcgagttggagcacgcctgtcgggacccgaaagatggtgaactatgcctgagcggggcgaagccagaggaaactctggtggaggctcgaagcgatactgacgtgcaaatcgttcgtctgacttgggtataggggcgaaagactaatcgaaccatctagtagctggttccctccgaagtttccctcaggatagctggagcccattacgagttctatcgggtaaagccaatgattagaggcatcgggggcgcaacgccctcgacctattctcaaactttaaataggtaggacggcgtggctgctccggtgagccacgccacggaatcgggagctccaagtgggccatttttggtaagcagaactggcgatgcgggatgaaccggaagccgggttacggtgcccaactgcgcgctaacctagaacccacaaagggtgttggtcgattaagacagcaggacggtggtcatggaagtcgaaatccgctaaggagtgtgtaacaactcacctgccgaatcaactagccccgaaaatggatggcgctgaagcgcgcgacccacacccggccatctgggcgagcgccatgccccgatgagtaggagggcgcggcggccgctgcaaaacccggggcgcgagcccgggcggagcggccgtcggtgcagatcttggtggtagtagcaaatattcaaatgagaactttgaaggccgaagaggagaaaggttccatgtgaacggcacttgcacatgggtaagccgatcctaagggacggggtaaccccggcagagagcgcgatcacgcgcgtaccccgaaagggaatcgggttaagatttcccgagccgggatgtggcggttgacggcgacgttaggaagtccggagacgccggcgggggcctcgggaagagttatcttttctgcttaacggcccgccaaccctggaaacggttcagccggaggtagggtccagcggccggaagagcaccgcacgtcgcgcggtgtccggtgcgcccccggcggcccatgaaaatccggaggaccgagtaccgtccacgcccggtcgtactcataaccgcatcaggtctccaaggtgaacagcctctggccaatggaacaatgtaggcaagggaagtcggcaaaacggatccgtaacttcgggaaaaggattggctctgagggttgggctcgggggtcccggccccgaacccgtcggctgtcggcggattgctcgagctgcttccgcggcgagagcgggtcgccgcgtgccggccgggggacggaccgggaacggccccctcgggggccttccccgggcgtcgaacaaccgactcagaactggtacggacaaggggaatccgactgtttaattaaaacaaagcattgcgatggtccccgcggatgctaacgcaatgtgatttctgcccagtgctctgaatgtcaaagtgaagaaattcaaccaagcgcgggtaaacggcgggagtaactatgactctcttaaggtagccaaatgcctcgtcatctaattagtgacgcgcatgaatggattaacgagattcccactgtccctgtctactatccagcgaaaccacagccaagggaacgggcttggcggaatcagcggggaaagaagaccctgttgagcttgactctagtccgactttgtgaaatgacttgagaggtgtaggataagtgggagcagtttctgcgcaagtgaaataccactacttttaacgttattttacttattccgtgagtcggaagcggggcctgtcccctccttttggctccaaggcccggtctcaccgggccgatccgggcggaagacattgtcaggtggggagtttggctggggcggcacatctgttaaaagataacgcaggtgtcctaagatgagctcaacgagaacagaaatctcgtgtggaacaaaagggtaaaagctcgtttgattctgatttccagtacgaatacgaaccgtgaaagcgtggcctatcgatcctttagaccttcggagtttgaagctagaggtgtcagaaaagttaccacagggataactggcttgtggcagccaagcgttcatagcgacgttgctttttgatccttcgatgtcggctcttcctatcattgtgaagcagaattcaccaagtgttggattgttcacccaccaatagggaacgtgagctgggtttagaccgtcgtgagacaggttagttttaccctactgatgaccgtgccgcgatagtaattcaacctagtacgagaggaaccgttgattcacacaattggtcatcgcgcttggttgaaaagccagtggcgcgaagctaccgtgtgccggattatgactgaacgcctctaagtcagaatccaagctagcaagcggcgcctgcgcccgccgcccgccccgacccacgttaggggcgctccgcgcccccaagggcccgtgccactggccaagccggcccggccgacgagccgcggccggccgcctcgaagctcccttcctcacgggcggcgggctgaatcctttgcagacgacttaaatacgcgacggggcattgtaagcggcagagtggccttgctgccacgatccgctgagatccagccccacgtcgcacggattcgtccctccccccacaacctaccacaacactcagctgcccccacacggcttcaggttcgagctcccggtgacgccacgcccaagttgccttgtgcaggcacgtagggcgccgctcgcctaagcacgctcccgaggctaagtacgagtatcgccggcacccgcgggaggagctaacgcacgctggccgcccaggctaagtacgagc
>Gelidocalamus annulatus
acctggttgatcctgccagtagtcatatgcttgtctcaaagattaagccatgcatgtgcaagtatgaactaattcgaactgtgaaactgcgaatggctcattaaatcagttatagtttgtttgatggtacgtgctactcggataaccgtagtaattctagagctaatacgtgcaacaaaccccgacttccgggaggggcgcatttattagataaaaggctgacgcgggctctgcccgctgatccgatgattcatgataactcgacggatcgcacggccctcgtgccggcgacgcatcattcaaatttctgccctatcaactttcgatggtaggataggggcctaccatggtggtgacgggtgacggagaattagggttcgattccggagagggagcctgagaaacggctaccacatccaaggaaggcagcaggcgcgcaaattacccaatcctgacacggggaggtagtgacaataaataacaataccgggcgctttagtgtctggtaattggaatgagtacaatctaaatcccttaacgaggatccattggagggcaagtctggtgccagcagccgcggtaattccagctccaatagcgtatatttaagttgttgcagttaaaaagctcgtagttggaccttgggccgggtcggccggtccgcctcacggcgagcaccgacctacttgacccttctgccggcgatgcgctcctggccttaattggccgggtcgtgcctccggcgccgttactttgaagaaattagagtgctcaaagcaagccatcgctctggatacattagcatgggataacatcataggattccggtcctattgtgttggccttcgggatcggagtaatgattaatagggacagtcgggggcattcgtatttcatagtcagaggtgaaattcttggatttatgaaagacgaacaactgcgaaagcatttgccaaggatgttttcattaatcaagaacgaaagttgggggctcgaagacgatcagataccgtcctagtctcaaccataaacgatgccgaccagggatcggcggatgttgcttataggactccgccggcaccttatgagaaatcaaagtctttgggttccggggggagtatggtcgcaaggctgaaacttaaaggaattgacggaagggcaccaccaggcgtggagcctgcggcttaatttgactcaacacggggaaacttaccaggtccagacatagcaaggattgacagactgagagctctttcttgattctatgggtggtggtgcatggccgttcttagttggtggagcgatttgtctggttaattccgttaacgaacgagacctcagcctgctaactagctatgcggagtcatccctccgcagctagcttcttagagggactatggccgtttaggccacggaagtttgaggcaataacaggtctgtgatgcccttagatgttctgggccgcacgcgcgctacactgatgtattcaacgagtatatagccttggccgacaggcccgggtaatctttggaaatttcatcgtgatggggatagatcattgcaattgttggtcttcaacgaggaatgcctagtaagcgcgagtcatcagctcgcgttgactacgtccctgccctttgtacacaccgcccgtcgctcctaccgattgaatggtccggtgaagtgttcggatcgcggcgacgggggtggttcgccgcccccgacgtcgcgagaagtccattgaaccttatcatttagaggaaggagaagtcgtaacaaggtttccgtaggtgaacctgcggaaggatcattgtcgtgaccctaaccaaaacagaccgcgcacgcgtcatccatgccgccgggcggcagccgccgctcggcctaggcccgacctccccggagggcgggccgcaacagaacccacggcgccgacggcgtcaaggaacactgtgcctaccgaccgggggcgcgaacggcccggccagccggcgccggtcgcctcccgcgttgctacgctatctaataatccacacgactctcggcaacggatatctcggctctcgcatcgatgaagaacgtagcgaaatgcgatacctggtgtgaattgcagaatcccgcgaaccatcgagtctttgaacgcaagttgcgcccgaggccctcgggccgagggcacgcctgcctgggcgtcacgccaaaagacgctccccacccccctcggcggggcggaggacgcggtgtctggccccccgcgccgcacggcgcggtgggccgaagttcgggctgccggcgcagcgcgccgggcacagcacaaggtgggcgatctcgcactctcttacgtgcagcgccccggcgcgtagccggcgcagcggcccagggacccatcgaccggagcgcacgtcgctcggaccgcgaccccaggtcaggcgggactacccgctgagtttaagcatataaataagcggaggagaagaaacttacgaggattcccctagtaacggcgagcgaaccgggagcagcccagcttgagaatcgggcggccgtgccgtccgaattgtagtctggagaggcgtcctcagcgacggaccgggcccaagtcccctggaaaggggcgcctgggagggtgagagccccgtccggcccggaccctgtcgcaccacgaggcgccgtcaacgagtcgggttgtttgggaatgcagcccaaatcgggcggtaaactccgtccaaggctaaatacaggcgagagaccgatagcgaacaagtaccgcgagggaaagatgaaaaggactttgaaaagagagtcaaagagtgcttgaaattgccgggagggaagcggatgggggccggcgatgcaccccggccgtatgcggaacggctcctgctggtccgccgctcggctcggggtgcggactgttgtcggccgcgccggcggccaaagcccgggggccctaggcgcccccggcagccgtcgtcggcacggccggtacccgcgcgccgaaaggcgcgcccctcggggcgctgcgctgcaacggcctgcgggctccccatccgacccgtcttgaaacacggaccaaggagtctgacatgcgtgcgagttgacgggttctgaaacctgggaagcgcaaggaagctgacgagcgggaggccctcacgggccgcaccgctggccgaccctgatcttctgtgaagggttcgagttggagcacgcctgtcgggacccgaaagatggtgaactatgcctgagcggggcgaagccagaggaaactctggtggaggctcgaagcgatactgacgtgcaaatcgttcgtctgacttgggtataggggcgaaagactaatcgaaccatctagtagctggttccctccgaagtttccctcaggatagctggagcccattacgagttctatcgggtaaagccaatgattagaggcatcgggggcgcaacgccctcgacctattctcaaactttaaataggtaggacggcgtggctgctccggtgagccacgccacggaatcgggagctccaagtgggccatttttggtaagcagaactggcgatgcgggatgaaccggaagccgggttacggtgcccaactgcgcgctaacctagaacccacaaagggtgttggtcgattaagacagcaggacggtggtcatggaagtcgaaatccgctaaggagtgtgtaacaactcacctgccgaatcaactagccccgaaaatggatggcgctgaagcgcgcgacccacacccggccatctgggcgagcgccatgccccgatgagtaggagggcgcggcggccgccgcaaaacccggggcgcgagcccgggcggagcggccgtcggtgcagatcttggtggtagtagcaaatattcaaatgagaactttgaaggccgaagaggagaaaggttccatgtgaacggcacttgcacatgggtaagccgatcctaagggacggggtaaccccggcagagagcgcgatcacgcgcgtaccccgaaagggaatcgggttaagatttcccgagccgggatgtggcggttgacggcgacgttaggaagtccggagacgccggcgggggcctcgggaagagttatcttttctgcttaacggcccgccaaccctggaaacggttcagccggaggtagggtccagcggccggaagagcaccgcacgtcgcgcggtgtccggtgcgcccccggcggcccatgaaaatccggaggaccgagtaccgtccacgcccggtcgtactcataaccgcatcaggtctccaaggtgaacagcctctggccaatggaacaatgtaggcaagggaagtcggcaaaacggatccgtaacttcgggaaaaggattggctctgagggttgggctcgggggtcccggccccgaacccgtcggctgtcggcggattgctcgagctgcttccgcggcgagagcgggtcgccgcgtgccggccgggggacggaccgggaacggccccctcgggggccttccccgggcgtcgaacaaccgactcagaactggtacggacaaggggaatccgactgtttaattaaaacaaagcattgcgatggtccccgcggatgctaacgcaatgtgatttctgcccagtgctctgaatgtcaaagtgaagaaattcaaccaagcgcgggtaaacggcgggagtaactatgactctcttaaggtagccaaatgcctcgtcatctaattagtgacgcgcatgaatggattaacgagattcccactgtccctgtctactatccagcgaaaccacagccaagggaacgggcttggcggaatcagcggggaaagaagaccctgttgagcttgactctagtccgactttgtgaaatgacttgagaggtgtaggataagtgggagcagtttctgcgcaagtgaaataccactacttttaacgttattttacttattccgtgagtcggaagcggggcctgtcccctccttttggctccaaggcccggtctcaccgggccgatccgggcggaagacattgtcaggtggggagtttggctggggcggcacatctgttaaaagataacgcaggtgtcctaagatgagctcaacgagaacagaaatctcgtgtggaacaaaagggtaaaagctcgtttgattctgatttccagtacgaatacgaaccgtgaaagcgtggcctatcgatcctttagaccttcggagtttgaagctagaggtgtcagaaaagttaccacagggataactggcttgtggcagccaagcgttcatagcgacgttgctttttgatccttcgatgtcggctcttcctatcattgtgaagcagaattcaccaagtgttggattgttcacccaccaatagggaacgtgagctgggtttagaccgtcgtgagacaggttagttttaccctactgatgaccgtgccgcgatagtaattcaacctagtacgagaggaaccgttgattcacacaattggtcatcgcgcttggttgaaaagccagtggcgcgaagctaccgtgtgccggattatgactgaacgcctctaagtcagaatccaagctagcaagcggcgcctgcgcccgccgcccgccccgacccacgttaggggcgctccgcgcccccaagggcccgtgccactggccaagccggcccggccgacgagccgcggccggccgcctcgaagctcccttcctcacgggcggcgggctgaatcctttgcagacgacttaaatacgcgacggggcattgtaagcggcagagtggccttgctgccacgatccgctgagatccagccccacgtcgcacggattcgtccctccccccacaaccaaccccaacactcagctgcccccacacggcttcaggttcgagctcccggtgacgccacgcccaagttgcctcgcgctggcacgtacggcgccgatcgcctaagcacgctcccgaggctaagtacgagtatcgccggcacccgcgggaggagctaatgcacgctggccgccgaggctaagtacgagt
>Gelidocalamus var. wugongshanensis
acctggttgatcctgccagtagtcatatgcttgtctcaaagattaagccatgcatgtgcaagtatgaactaattcgaactgtgaaactgcgaatggctcattaaatcagttatagtttgtttgatggtacgtgctactcggataaccgtagtaattctagagctaatacgtgcaacaaaccccgacttccgggaggggcgcatttattagataaaaggctgacgcgggctctgcccgctgatccgatgattcatgataactcgacggatcgcacggccctcgtgccggcgacgcatcattcaaatttctgccctatcaactttcgatggtaggataggggcctaccatggtggtgacgggtgacggagaattagggttcgattccggagagggagcctgagaaacggctaccacatccaaggaaggcagcaggcgcgcaaattacccaatcctgacacggggaggtagtgacaataaataacaataccgggcgctttagtgtctggtaattggaatgagtacaatctaaatcccttaacgaggatccattggagggcaagtctggtgccagcagccgcggtaattccagctccaatagcgtatatttaagttgttgcagttaaaaagctcgtagttggaccttgggccgggtcggccggtccgcctcacggcgagcaccgacctacttgacccttctgccggcgatgcgctcctggccttaattggccgggtcgtgcctccggcgccgttactttgaagaaattagagtgctcaaagcaagccatcgctctggatacattagcatgggataacatcataggattccggtcctattgtgttggccttcgggatcggagtaatgattaatagggacagtcgggggcattcgtatttcatagtcagaggtgaaattcttggatttatgaaagacgaacaactgcgaaagcatttgccaaggatgttttcattaatcaagaacgaaagttgggggctcgaagacgatcagataccgtcctagtctcaaccataaacgatgccgaccagggatcggcggatgttgcttataggactccgccggcaccttatgagaaatcaaagtctttgggttccggggggagtatggtcgcaaggctgaaacttaaaggaattgacggaagggcaccaccaggcgtggagcctgcggcttaatttgactcaacacggggaaacttaccaggtccagacatagcaaggattgacagactgagagctctttcttgattctatgggtggtggtgcatggccgttcttagttggtggagcgatttgtctggttaattccgttaacgaacgagacctcagcctgctaactagctatgcggagtcatccctccgcagctagcttcttagagggactatggccgtttaggccacggaagtttgaggcaataacaggtctgtgatgcccttagatgttctgggccgcacgcgcgctacactgatgtattcaacgagtatatagccttggccgacaggcccgggtaatctttggaaatttcatcgtgatggggatagatcattgcaattgttggtcttcaacgaggaatgcctagtaagcgcgagtcatcagctcgcgttgactacgtccctgccctttgtacacaccgcccgtcgctcctaccgattgaatggtccggtgaagtgttcggatcgcggcgacgggggtggttcgccgcccccgacgtcgcgagaagtccattgaaccttatcatttagaggaaggagaagtcgtaacaaggtttccgtaggtgaacctgcggaaggatcattgtcgtgaccctaaccaaaacagaccgcgcacgcgtcatccatgccgccgggcggcagccgccgctcggcctaggcccgacctccccggagggcgggccgcaacagaacccacggcgccgacggcgtcaaggaacactgtgcctaccgaccgggggcgcgaacggcccggccagccggcgccggtcgcctcccgcgttgctacgctatctaataatccacacgactctcggcaacggatatctcggctctcgcatcgatgaagaacgtagcgaaatgcgatacctggtgtgaattgcagaatcccgcgaaccatcgagtctttgaacgcaagttgcgcccgaggccctcgggccgagggcacgcctgcctgggcgtcacgccaaaagacgctccccacccccctcggcggggcggaggacgcggtgtctggccccccgcgccgcacggcgcggtgggccgaagttcgggctgccggcgcagcgcgccgggcacagcacaaggtgggcgatctcgcactctcttacgtgcagcgccccggcgcgtagccggcgcagcggcccagggacccatcgaccggagcgcacgtcgctcggaccgcgaccccaggtcaggcgggactacccgctgagtttaagcatataaataagcggaggagaagaaacttacgaggattcccctagtaacggcgagcgaaccgggagcagcccagcttgagaatcgggcggccgtgccgtccgaattgtagtctggagaggcgtcctcagcgacggaccgggcccaagtcccctggaaaggggcgcctgggagggtgagagccccgtccggcccggaccctgtcgcaccacgaggcgccgtcaacgagtcgggttgtttgggaatgcagcccaaatcgggcggtaaactccgtccaaggctaaatacaggcgagagaccgatagcgaacaagtaccgcgagggaaagatgaaaaggactttgaaaagagagtcaaagagtgcttgaaattgccgggagggaagcggatgggggccggcgatgcaccccggccgtatgcggaacggctcctgctggtccgccgctcggctcggggtgcggactgttgtcggccgcgccggcggccaaagcccgggggccctaggcgcccccggcagccgtcgtcggcacggccggtacccgcgcgccgaaaggcgcgcccctcggggcgctgcgctgcaacggcctgcgggctccccatccgacccgtcttgaaacacggaccaaggagtctgacatgcgtgcgagttgacgggttctgaaacctgggaagcgcaaggaagctgacgagcgggaggccctcacgggccgcaccgctggccgaccctgatcttctgtgaagggttcgagttggagcacgcctgtcgggacccgaaagatggtgaactatgcctgagcggggcgaagccagaggaaactctggtggaggctcgaagcgatactgacgtgcaaatcgttcgtctgacttgggtataggggcgaaagactaatcgaaccatctagtagctggttccctccgaagtttccctcaggatagctggagcccattacgagttctatcgggtaaagccaatgattagaggcatcgggggcgcaacgccctcgacctattctcaaactttaaataggtaggacggcgtggctgctccggtgagccacgccacggaatcgggagctccaagtgggccatttttggtaagcagaactggcgatgcgggatgaaccggaagccgggttacggtgcccaactgcgcgctaacctagaacccacaaagggtgttggtcgattaagacagcaggacggtggtcatggaagtcgaaatccgctaaggagtgtgtaacaactcacctgccgaatcaactagccccgaaaatggatggcgctgaagcgcgcgacccacacccggccatctgggcgagcgccatgccccgatgagtaggagggcgcggcggccgccgcaaaacccggggcgcgagcccgggcggagcggccgtcggtgcagatcttggtggtagtagcaaatattcaaatgagaactttgaaggccgaagaggagaaaggttccatgtgaacggcacttgcacatgggtaagccgatcctaagggacggggtaaccccggcagagagcgcgatcacgcgcgtaccccgaaagggaatcgggttaagatttcccgagccgggatgtggcggttgacggcgacgttaggaagtccggagacgccggcgggggcctcgggaagagttatcttttctgcttaacggcccgccaaccctggaaacggttcagccggaggtagggtccagcggccggaagagcaccgcacgtcgcgcggtgtccggtgcgcccccggcggcccatgaaaatccggaggaccgagtaccgtccacgcccggtcgtactcataaccgcatcaggtctccaaggtgaacagcctctggccaatggaacaatgtaggcaagggaagtcggcaaaacggatccgtaacttcgggaaaaggattggctctgagggttgggctcgggggtcccggccccgaacccgtcggctgtcggcggattgctcgagctgcttccgcggcgagagcgggtcgccgcgtgccggccgggggacggaccgggaacggccccctcgggggccttccccgggcgtcgaacaaccgactcagaactggtacggacaaggggaatccgactgtttaattaaaacaaagcattgcgatggtccccgcggatgctaacgcaatgtgatttctgcccagtgctctgaatgtcaaagtgaagaaattcaaccaagcgcgggtaaacggcgggagtaactatgactctcttaaggtagccaaatgcctcgtcatctaattagtgacgcgcatgaatggattaacgagattcccactgtccctgtctactatccagcgaaaccacagccaagggaacgggcttggcggaatcagcggggaaagaagaccctgttgagcttgactctagtccgactttgtgaaatgacttgagaggtgtaggataagtgggagcagtttctgcgcaagtgaaataccactacttttaacgttattttacttattccgtgagtcggaagcggggcctgtcccctccttttggctccaaggcccggtctcaccgggccgatccgggcggaagacattgtcaggtggggagtttggctggggcggcacatctgttaaaagataacgcaggtgtcctaagatgagctcaacgagaacagaaatctcgtgtggaacaaaagggtaaaagctcgtttgattctgatttccagtacgaatacgaaccgtgaaagcgtggcctatcgatcctttagaccttcggagtttgaagctagaggtgtcagaaaagttaccacagggataactggcttgtggcagccaagcgttcatagcgacgttgctttttgatccttcgatgtcggctcttcctatcattgtgaagcagaattcaccaagtgttggattgttcacccaccaatagggaacgtgagctgggtttagaccgtcgtgagacaggttagttttaccctactgatgaccgtgccgcgatagtaattcaacctagtacgagaggaaccgttgattcacacaattggtcatcgcgcttggttgaaaagccagtggcgcgaagctaccgtgtgccggattatgactgaacgcctctaagtcagaatccaagctagcaagcggcgcctgcgcccgccgcccgccccgacccacgttaggggcgctccgcgcccccaagggcccgtgccactggccaagccggcccggccgacgagccgcggccggccgcctcgaagctcccttcctcacgggcggcgggctgaatcctttgcagacgacttaaatacgcgacggggcattgtaagcggcagagtggccttgctgccacgatccgctgagatccagccccacgtcgcacggattcgtccctccccccacaaccaaccccaacactcagctgcccccacacggcttcaggttcgagctcccggtgacgccacgcccaagttgccttgcgctggcacgcaaggcgccgctcgcctaagcacgctcccgaggctaagtacgagtatcgccggcacccgcgggaggagccaatgcacgctggccgccgaggctaagtacgagt
>Gelidocalamus zixingensis
acctggttgatcctgccagtagtcatatgcttgtctcaaagattaagccatgcatgtgcaagtatgaactaattcgaactgtgaaactgcgaatggctcattaaatcagttatagtttgtttgatggtacgtgctactcggataaccgtagtaattctagagctaatacgtgcaacaaaccccgacttccgggaggggcgcatttattagataaaaggctgacgcgggctctgcccgctgatccgatgattcatgataactcgacggatcgcacggccctcgtgccggcgacgcatcattcaaatttctgccctatcaactttcgatggtaggataggggcctaccatggtggtgacgggtgacggagaattagggttcgattccggagagggagcctgagaaacggctaccacatccaaggaaggcagcaggcgcgcaaattacccaatcctgacacggggaggtagtgacaataaataacaataccgggcgctttagtgtctggtaattggaatgagtacaatctaaatcccttaacgaggatccattggagggcaagtctggtgccagcagccgcggtaattccagctccaatagcgtatatttaagttgttgcagttaaaaagctcgtagttggaccttgggccgggtcggccggtccgcctcacggcgagcaccgacctacttgacccttctgccggcgatgcgctcctggccttaattggccgggtcgtgcctccggcgccgttactttgaagaaattagagtgctcaaagcaagccatcgctctggatacattagcatgggataacatcataggattccggtcctattgtgttggccttcgggatcggagtaatgattaatagggacagtcgggggcattcgtatttcatagtcagaggtgaaattcttggatttatgaaagacgaacaactgcgaaagcatttgccaaggatgttttcattaatcaagaacgaaagttgggggctcgaagacgatcagataccgtcctagtctcaaccataaacgatgccgaccagggatcggcggatgttgcttataggactccgccggcaccttatgagaaatcaaagtctttgggttccggggggagtatggtcgcaaggctgaaacttaaaggaattgacggaagggcaccaccaggcgtggagcctgcggcttaatttgactcaacacggggaaacttaccaggtccagacatagcaaggattgacagactgagagctctttcttgattctatgggtggtggtgcatggccgttcttagttggtggagcgatttgtctggttaattccgttaacgaacgagacctcagcctgctaactagctatgcggagtcatccctccgcagctagcttcttagagggactatggccgtttaggccacggaagtttgaggcaataacaggtctgtgatgcccttagatgttctgggccgcacgcgcgctacactgatgtattcaacgagtatatagccttggccgacaggcccgggtaatctttggaaatttcatcgtgatggggatagatcattgcaattgttggtcttcaacgaggaatgcctagtaagcgcgagtcatcagctcgcgttgactacgtccctgccctttgtacacaccgcccgtcgctcctaccgattgaatggtccggtgaagtgttcggatcgcggcgacgggggtggttcgccgcccccgacgtcgcgagaagtccattgaaccttatcatttagaggaaggagaagtcgtaacaaggtttccgtaggtgaacctgcggaaggatcattgtcgtgaccctaaccaaaacagaccgcgcacgcgtcatccatgccgccgggcggcagccgccgctcggcctaggcccgacctccccggagggcgggccgcaacagaacccacggcgccgacggcgtcaaggaacactgtgcctaccgaccgggggcgcgaacggcccggccagccggcgccggtcgcctcccgcgttgctacgctatctaataatccacacgactctcggcaacggatatctcggctctcgcatcgatgaagaacgtagcgaaatgcgatacctggtgtgaattgcagaatcccgcgaaccatcgagtctttgaacgcaagttgcgcccgaggccctcgggccgagggcacgcctgcctgggcgtcacgccaaaagacgctccccacccccctcggcggggcggaggacgcggtgtctggccccccgcgccgcacggcgcggtgggccgaagttcgggctgccggcgcagcgcgccgggcacagcacaaggtgggcgatctcgcactctcttacgtgcagcgccccggcgcgtagccggcgcagcggcccagggacccatcgaccggagcgcacgtcgctcggaccgcgaccccaggtcaggcgggactacccgctgagtttaagcatataaataagcggaggagaagaaacttacgaggattcccctagtaacggcgagcgaaccgggagcagcccagcttgagaatcgggcggccgtgccgtccgaattgtagtctggagaggcgtcctcagcgacggaccgggcccaagtcccctggaaaggggcgcctgggagggtgagagccccgtccggcccggaccctgtcgcaccacgaggcgccgtcaacgagtcgggttgtttgggaatgcagcccaaatcgggcggtaaactccgtccaaggctaaatacaggcgagagaccgatagcgaacaagtaccgcgagggaaagatgaaaaggactttgaaaagagagtcaaagagtgcttgaaattgccgggagggaagcggatgggggccggcgatgcaccccggccgtatgcggaacggctcctgctggtccgccgctcggctcggggtgcggactgttgtcggccgcgccggcggccaaagcccgggggccctaggcgcccccggcagccgtcgtcggcacggccggtacccgcgcgccgaaaggcgcgcccctcggggcgctgcgctgcaacggcctgcgggctccccatccgacccgtcttgaaacacggaccaaggagtctgacatgcgtgcgagttgacgggttctgaaacctgggaagcgcaaggaagctgacgagcgggaggccctcacgggccgcaccgctggccgaccctgatcttctgtgaagggttcgagttggagcacgcctgtcgggacccgaaagatggtgaactatgcctgagcggggcgaagccagaggaaactctggtggaggctcgaagcgatactgacgtgcaaatcgttcgtctgacttgggtataggggcgaaagactaatcgaaccatctagtagctggttccctccgaagtttccctcaggatagctggagcccattacgagttctatcgggtaaagccaatgattagaggcatcgggggcgcaacgccctcgacctattctcaaactttaaataggtaggacggcgtggctgctccggtgagccacgccacggaatcgggagctccaagtgggccatttttggtaagcagaactggcgatgcgggatgaaccggaagccgggttacggtgcccaactgcgcgctaacctagaacccacaaagggtgttggtcgattaagacagcaggacggtggtcatggaagtcgaaatccgctaaggagtgtgtaacaactcacctgccgaatcaactagccccgaaaatggatggcgctgaagcgcgcgacccacacccggccatctgggcgagcgccatgccccgatgagtaggagggcgcggcggccgccgcaaaacccggggcgcgagcccgggcggagcggccgtcggtgcagatcttggtggtagtagcaaatattcaaatgagaactttgaaggccgaagaggagaaaggttccatgtgaacggcacttgcacatgggtaagccgatcctaagggacggggtaaccccggcagagagcgcgatcacgcgcgtaccccgaaagggaatcgggttaagatttcccgagccgggatgtggcggttgacggcgacgttaggaagtccggagacgccggcgggggcctcgggaagagttatcttttctgcttaacggcccgccaaccctggaaacggttcagccggaggtagggtccagcggccggaagagcaccgcacgtcgcgcggtgtccggtgcgcccccggcggcccatgaaaatccggaggaccgagtaccgtccacgcccggtcgtactcataaccgcatcaggtctccaaggtgaacagcctctggccaatggaacaatgtaggcaagggaagtcggcaaaacggatccgtaacttcgggaaaaggattggctctgagggttgggctcgggggtcccggccccgaacccgtcggctgtcggcggattgctcgagctgcttccgcggcgagagcgggtcgccgcgtgccggccgggggacggaccgggaacggccccctcgggggccttccccgggcgtcgaacaaccgactcagaactggtacggacaaggggaatccgactgtttaattaaaacaaagcattgcgatggtccccgcggatgctaacgcaatgtgatttctgcccagtgctctgaatgtcaaagtgaagaaattcaaccaagcgcgggtaaacggcgggagtaactatgactctcttaaggtagccaaatgcctcgtcatctaattagtgacgcgcatgaatggattaacgagattcccactgtccctgtctactatccagcgaaaccacagccaagggaacgggcttggcggaatcagcggggaaagaagaccctgttgagcttgactctagtccgactttgtgaaatgacttgagaggtgtaggataagtgggagcagtttctgcgcaagtgaaataccactacttttaacgttattttacttattccgtgagtcggaagcggggcctgtcccctccttttggctccaaggcccggtctcaccgggccgatccgggcggaagacattgtcaggtggggagtttggctggggcggcacatctgttaaaagataacgcaggtgtcctaagatgagctcaacgagaacagaaatctcgtgtggaacaaaagggtaaaagctcgtttgattctgatttccagtacgaatacgaaccgtgaaagcgtggcctatcgatcctttagaccttcggagtttgaagctagaggtgtcagaaaagttaccacagggataactggcttgtggcagccaagcgttcatagcgacgttgctttttgatccttcgatgtcggctcttcctatcattgtgaagcagaattcaccaagtgttggattgttcacccaccaatagggaacgtgagctgggtttagaccgtcgtgagacaggttagttttaccctactgatgaccgtgccgcgatagtaattcaacctagtacgagaggaaccgttgattcacacaattggtcatcgcgcttggttgaaaagccagtggcgcgaagctaccgtgtgccggattatgactgaacgcctctaagtcagaatccaagctagcaagcggcgcctgcgcccgccgcccgccccgacccacgttaggggcgctccgcgcccccaagggcccgtgccactggccaagccggcccggccgacgagccgcggccggccgcctcgaagctcccttcctcacgggcggcgggctgaatcctttgcagacgacttaaatacgcgacggggcattgtaagcggcagagtggccttgctgccacgatccgctgagatccagccccacgtcgcacggattcgtccctccccccacaaccaaccccaacactcagctgcccccacacggcttcaggttcgagctcccggtgacgccacgcccaagttgccttgcgctggcacgcaaggcgccgctcgcctaagcacgctcccgaggctaagtacgagtatcgccggcacccgcgggaggagccaatgcacgctggccgccgaggctaagtacgagt
>Gelidocalamus multifolius
acctggttgatcctgccagtagtcatatgcttgtctcaaagattaagccatgcatgtgcaagtatgaactaattcgaactgtgaaactgcgaatggctcattaaatcagttatagtttgtttgatggtacgtgctactcggataaccgtagtaattctagagctaatacgtgcaacaaaccccgacttccgggaggggcgcatttattagataaaaggctgacgcgggctctgcccgctgatccgatgattcatgataactcgacggatcgcacggccctcgtgccggcgacgcatcattcaaatttctgccctatcaactttcgatggtaggataggggcctaccatggtggtgacgggtgacggagaattagggttcgattccggagagggagcctgagaaacggctaccacatccaaggaaggcagcaggcgcgcaaattacccaatcctgacacggggaggtagtgacaataaataacaataccgggcgctttagtgtctggtaattggaatgagtacaatctaaatcccttaacgaggatccattggagggcaagtctggtgccagcagccgcggtaattccagctccaatagcgtatatttaagttgttgcagttaaaaagctcgtagttggaccttgggccgggtcggccggtccgcctcacggcgagcaccgacctacttgacccttctgccggcgatgcgctcctggccttaattggccgggtcgtgcctccggcgccgttactttgaagaaattagagtgctcaaagcaagccatcgctctggatacattagcatgggataacatcataggattccggtcctattgtgttggccttcgggatcggagtaatgattaatagggacagtcgggggcattcgtatttcatagtcagaggtgaaattcttggatttatgaaagacgaacaactgcgaaagcatttgccaaggatgttttcattaatcaagaacgaaagttgggggctcgaagacgatcagataccgtcctagtctcaaccataaacgatgccgaccagggatcggcggatgttgcttataggactccgccggcaccttatgagaaatcaaagtctttgggttccggggggagtatggtcgcaaggctgaaacttaaaggaattgacggaagggcaccaccaggcgtggagcctgcggcttaatttgactcaacacggggaaacttaccaggtccagacatagcaaggattgacagactgagagctctttcttgattctatgggtggtggtgcatggccgttcttagttggtggagcgatttgtctggttaattccgttaacgaacgagacctcagcctgctaactagctatgcggagtcatccctccgcagctagcttcttagagggactatggccgtttaggccacggaagtttgaggcaataacaggtctgtgatgcccttagatgttctgggccgcacgcgcgctacactgatgtattcaacgagtatatagccttggccgacaggcccgggtaatctttggaaatttcatcgtgatggggatagatcattgcaattgttggtcttcaacgaggaatgcctagtaagcgcgagtcatcagctcgcgttgactacgtccctgccctttgtacacaccgcccgtcgctcctaccgattgaatggtccggtgaagtgttcggatcgcggcgacgggggtggttcgccgcccccgacgtcgcgagaagtccattgaaccttatcatttagaggaaggagaagtcgtaacaaggtttccgtaggtgaacctgcggaaggatcattgtcgtgaccctaaccaaaacagaccgcgcacgcgtcatccatgccgccgggcggcagccgccgctcggcctaggcccgacctccccggagggcgggccgcaacagaacccacggcgccgacggcgtcaaggaacactgtgcctaccgaccgggggcgcgaacggcccggccagccggcgccggtcgcctcccgcgttgctacgctatctaataatccacacgactctcggcaacggatatctcggctctcgcatcgatgaagaacgtagcgaaatgcgatacctggtgtgaattgcagaatcccgcgaaccatcgagtctttgaacgcaagttgcgcccgaggccctcgggccgagggcacgcctgcctgggcgtcacgccaaaagacgctccccacccccctcggcggggcggaggacgcggtgtctggccccccgcgccgcacggcgcggtgggccgaagttcgggctgccggcgcagcgcgccgggcacagcacaaggtgggcgatctcgcactctcttacgtgcagcgccccggcgcgtagccggcgcagcggcccagggacccatcgaccggagcgcacgtcgctcggaccgcgaccccaggtcaggcgggactacccgctgagtttaagcatataaataagcggaggagaagaaacttacgaggattcccctagtaacggcgagcgaaccgggagcagcccagcttgagaatcgggcggccgtgccgtccgaattgtagtctggagaggcgtcctcagcgacggaccgggcccaagtcccctggaaaggggcgcctgggagggtgagagccccgtccggcccggaccctgtcgcaccacgaggcgccgtcaacgagtcgggttgtttgggaatgcagcccaaatcgggcggtaaactccgtccaaggctaaatacaggcgagagaccgatagcgaacaagtaccgcgagggaaagatgaaaaggactttgaaaagagagtcaaagagtgcttgaaattgccgggagggaagcggatgggggccggcgatgcaccccggccgtatgcggaacggctcctgctggtccgccgctcggctcggggtgcggactgttgtcggccgcgccggcggccaaagcccgggggccctaggcgcccccggcagccgtcgtcggcacggccggtacccgcgcgccgaaaggcgcgcccctcggggcgctgcgctgcaacggcctgcgggctccccatccgacccgtcttgaaacacggaccaaggagtctgacatgcgtgcgagttgacgggttctgaaacctgggaagcgcaaggaagctgacgagcgggaggccctcacgggccgcaccgctggccgaccctgatcttctgtgaagggttcgagttggagcacgcctgtcgggacccgaaagatggtgaactatgcctgagcggggcgaagccagaggaaactctggtggaggctcgaagcgatactgacgtgcaaatcgttcgtctgacttgggtataggggcgaaagactaatcgaaccatctagtagctggttccctccgaagtttccctcaggatagctggagcccattacgagttctatcgggtaaagccaatgattagaggcatcgggggcgcaacgccctcgacctattctcaaactttaaataggtaggacggcgtggctgctccggtgagccacgccacggaatcgggagctccaagtgggccatttttggtaagcagaactggcgatgcgggatgaaccggaagccgggttacggtgcccaactgcgcgctaacctagaacccacaaagggtgttggtcgattaagacagcaggacggtggtcatggaagtcgaaatccgctaaggagtgtgtaacaactcacctgccgaatcaactagccccgaaaatggatggcgctgaagcgcgcgacccacacccggccatctgggcgagcgccatgccccgatgagtaggagggcgcggcggccgccgcaaaacccggggcgcgagcccgggcggagcggccgtcggtgcagatcttggtggtagtagcaaatattcaaatgagaactttgaaggccgaagaggagaaaggttccatgtgaacggcacttgcacatgggtaagccgatcctaagggacggggtaaccccggcagagagcgcgatcacgcgcgtaccccgaaagggaatcgggttaagatttcccgagccgggatgtggcggttgacggcgacgttaggaagtccggagacgccggcgggggcctcgggaagagttatcttttctgcttaacggcccgccaaccctggaaacggttcagccggaggtagggtccagcggccggaagagcaccgcacgtcgcgcggtgtccggtgcgcccccggcggcccatgaaaatccggaggaccgagtaccgtccacgcccggtcgtactcataaccgcatcaggtctccaaggtgaacagcctctggccaatggaacaatgtaggcaagggaagtcggcaaaacggatccgtaacttcgggaaaaggattggctctgagggttgggctcgggggtcccggccccgaacccgtcggctgtcggcggattgctcgagctgcttccgcggcgagagcgggtcgccgcgtgccggccgggggacggaccgggaacggccccctcgggggccttccccgggcgtcgaacaaccgactcagaactggtacggacaaggggaatccgactgtttaattaaaacaaagcattgcgatggtccccgcggatgctaacgcaatgtgatttctgcccagtgctctgaatgtcaaagtgaagaaattcaaccaagcgcgggtaaacggcgggagtaactatgactctcttaaggtagccaaatgcctcgtcatctaattagtgacgcgcatgaatggattaacgagattcccactgtccctgtctactatccagcgaaaccacagccaagggaacgggcttggcggaatcagcggggaaagaagaccctgttgagcttgactctagtccgactttgtgaaatgacttgagaggtgtaggataagtgggagcagtttctgcgcaagtgaaataccactacttttaacgttattttacttattccgtgagtcggaagcggggcctgtcccctccttttggctccaaggcccggtctcaccgggccgatccgggcggaagacattgtcaggtggggagtttggctggggcggcacatctgttaaaagataacgcaggtgtcctaagatgagctcaacgagaacagaaatctcgtgtggaacaaaagggtaaaagctcgtttgattctgatttccagtacgaatacgaaccgtgaaagcgtggcctatcgatcctttagaccttcggagtttgaagctagaggtgtcagaaaagttaccacagggataactggcttgtggcagccaagcgttcatagcgacgttgctttttgatccttcgatgtcggctcttcctatcattgtgaagcagaattcaccaagtgttggattgttcacccaccaatagggaacgtgagctgggtttagaccgtcgtgagacaggttagttttaccctactgatgaccgtgccgcgatagtaattcaacctagtacgagaggaaccgttgattcacacaattggtcatcgcgcttggttgaaaagccagtggcgcgaagctaccgtgtgccggattatgactgaacgcctctaagtcagaatccaagctagcaagcggcgcctgcgcccgccgcccgccccgacccacgttaggggcgctccgcgcccccaagggcccgtgccactggccaagccggcccggccgacgagccgcggccggccgcctcgaagctcccttcctcacgggcggcgggctgaatcctttgcagacgacttaaatacgcgacggggcattgtaagcggcagagtggccttgctgccacgatccgctgagatccagccccacgtcgcacggattcgtccctccccccacaaccaaccccaacactcagctgcccccacacggcttcaggttcgagctcccggtgacgccacgcccaagttggcttgcgctggcacgcaaggcgccgctcgcctaagcacgctcccgaggctaagtatgagtatcgccggcacccgcgggaggagctaatgcacgttggccgccgaggctaagtacgagt
>Gelidocalamus multifolius
acctggttgatcctgccagtagtcatatgcttgtctcaaagattaagccatgcatgtgcaagtatgaactaattcgaactgtgaaactgcgaatggctcattaaatcagttatagtttgtttgatggtacgtgctactcggataaccgtagtaattctagagctaatacgtgcaacaaaccccgacttccgggaggggcgcatttattagataaaaggctgacgcgggctctgcccgctgatccgatgattcatgataactcgacggatcgcacggccctcgtgccggcgacgcatcattcaaatttctgccctatcaactttcgatggtaggataggggcctaccatggtggtgacgggtgacggagaattagggttcgattccggagagggagcctgagaaacggctaccacatccaaggaaggcagcaggcgcgcaaattacccaatcctgacacggggaggtagtgacaataaataacaataccgggcgctttagtgtctggtaattggaatgagtacaatctaaatcccttaacgaggatccattggagggcaagtctggtgccagcagccgcggtaattccagctccaatagcgtatatttaagttgttgcagttaaaaagctcgtagttggaccttgggccgggtcggccggtccgcctcacggcgagcaccgacctacttgacccttctgccggcgatgcgctcctggccttaattggccgggtcgtgcctccggcgccgttactttgaagaaattagagtgctcaaagcaagccatcgctctggatacattagcatgggataacatcataggattccggtcctattgtgttggccttcgggatcggagtaatgattaatagggacagtcgggggcattcgtatttcatagtcagaggtgaaattcttggatttatgaaagacgaacaactgcgaaagcatttgccaaggatgttttcattaatcaagaacgaaagttgggggctcgaagacgatcagataccgtcctagtctcaaccataaacgatgccgaccagggatcggcggatgttgcttataggactccgccggcaccttatgagaaatcaaagtctttgggttccggggggagtatggtcgcaaggctgaaacttaaaggaattgacggaagggcaccaccaggcgtggagcctgcggcttaatttgactcaacacggggaaacttaccaggtccagacatagcaaggattgacagactgagagctctttcttgattctatgggtggtggtgcatggccgttcttagttggtggagcgatttgtctggttaattccgttaacgaacgagacctcagcctgctaactagctatgcggagtcatccctccgcagctagcttcttagagggactatggccgtttaggccacggaagtttgaggcaataacaggtctgtgatgcccttagatgttctgggccgcacgcgcgctacactgatgtattcaacgagtatatagccttggccgacaggcccgggtaatctttggaaatttcatcgtgatggggatagatcattgcaattgttggtcttcaacgaggaatgcctagtaagcgcgagtcatcagctcgcgttgactacgtccctgccctttgtacacaccgcccgtcgctcctaccgattgaatggtccggtgaagtgttcggatcgcggcgacgggggtggttcgccgcccccgacgtcgcgagaagtccattgaaccttatcatttagaggaaggagaagtcgtaacaaggtttccgtaggtgaacctgcggaaggatcattgtcgtgaccctaaccaaaacagaccgcgcacgcgtcatccatgccgccgggcggcagccgccgctcggcctaggcccgacctccccggagggcgggccgcaacagaacccacggcgccgacggcgtcaaggaacactgtgcctaccgaccgggggcgcgaacggcccggccagccggcgccggtcgcctcccgcgttgctacgctatctaataatccacacgactctcggcaacggatatctcggctctcgcatcgatgaagaacgtagcgaaatgcgatacctggtgtgaattgcagaatcccgcgaaccatcgagtctttgaacgcaagttgcgcccgaggccctcgggccgagggcacgcctgcctgggcgtcacgccaaaagacgctccccacccccctcggcggggcggaggacgcggtgtctggccccccgcgccgcacggcgcggtgggccgaagttcgggctgccggcgcagcgcgccgggcacagcacaaggtgggcgatctcgcactctcttacgtgcagcgccccggcgcgtagccggcgcagcggcccagggacccatcgaccggagcgcacgtcgctcggaccgcgaccccaggtcaggcgggactacccgctgagtttaagcatataaataagcggaggagaagaaacttacgaggattcccctagtaacggcgagcgaaccgggagcagcccagcttgagaatcgggcggccgtgccgtccgaattgtagtctggagaggcgtcctcagcgacggaccgggcccaagtcccctggaaaggggcgcctgggagggtgagagccccgtccggcccggaccctgtcgcaccacgaggcgccgtcaacgagtcgggttgtttgggaatgcagcccaaatcgggcggtaaactccgtccaaggctaaatacaggcgagagaccgatagcgaacaagtaccgcgagggaaagatgaaaaggactttgaaaagagagtcaaagagtgcttgaaattgccgggagggaagcggatgggggccggcgatgcaccccggccgtatgcggaacggctcctgctggtccgccgctcggctcggggtgcggactgttgtcggccgcgccggcggccaaagcccgggggccctaggcgcccccggcagccgtcgtcggcacggccggtacccgcgcgccgaaaggcgcgcccctcggggcgctgcgctgcaacggcctgcgggctccccatccgacccgtcttgaaacacggaccaaggagtctgacatgcgtgcgagttgacgggttctgaaacctgggaagcgcaaggaagctgacgagcgggaggccctcacgggccgcaccgctggccgaccctgatcttctgtgaagggttcgagttggagcacgcctgtcgggacccgaaagatggtgaactatgcctgagcggggcgaagccagaggaaactctggtggaggctcgaagcgatactgacgtgcaaatcgttcgtctgacttgggtataggggcgaaagactaatcgaaccatctagtagctggttccctccgaagtttccctcaggatagctggagcccattacgagttctatcgggtaaagccaatgattagaggcatcgggggcgcaacgccctcgacctattctcaaactttaaataggtaggacggcgtggctgctccggtgagccacgccacggaatcgggagctccaagtgggccatttttggtaagcagaactggcgatgcgggatgaaccggaagccgggttacggtgcccaactgcgcgctaacctagaacccacaaagggtgttggtcgattaagacagcaggacggtggtcatggaagtcgaaatccgctaaggagtgtgtaacaactcacctgccgaatcaactagccccgaaaatggatggcgctgaagcgcgcgacccacacccggccatctgggcgagcgccatgccccgatgagtaggagggcgcggcggccgccgcaaaacccggggcgcgagcccgggcggagcggccgtcggtgcagatcttggtggtagtagcaaatattcaaatgagaactttgaaggccgaagaggagaaaggttccatgtgaacggcacttgcacatgggtaagccgatcctaagggacggggtaaccccggcagagagcgcgatcacgcgcgtaccccgaaagggaatcgggttaagatttcccgagccgggatgtggcggttgacggcgacgttaggaagtccggagacgccggcgggggcctcgggaagagttatcttttctgcttaacggcccgccaaccctggaaacggttcagccggaggtagggtccagcggccggaagagcaccgcacgtcgcgcggtgtccggtgcgcccccggcggcccatgaaaatccggaggaccgagtaccgtccacgcccggtcgtactcataaccgcatcaggtctccaaggtgaacagcctctggccaatggaacaatgtaggcaagggaagtcggcaaaacggatccgtaacttcgggaaaaggattggctctgagggttgggctcgggggtcccggccccgaacccgtcggctgtcggcggattgctcgagctgcttccgcggcgagagcgggtcgccgcgtgccggccgggggacggaccgggaacggccccctcgggggccttccccgggcgtcgaacaaccgactcagaactggtacggacaaggggaatccgactgtttaattaaaacaaagcattgcgatggtccccgcggatgctaacgcaatgtgatttctgcccagtgctctgaatgtcaaagtgaagaaattcaaccaagcgcgggtaaacggcgggagtaactatgactctcttaaggtagccaaatgcctcgtcatctaattagtgacgcgcatgaatggattaacgagattcccactgtccctgtctactatccagcgaaaccacagccaagggaacgggcttggcggaatcagcggggaaagaagaccctgttgagcttgactctagtccgactttgtgaaatgacttgagaggtgtaggataagtgggagcagtttctgcgcaagtgaaataccactacttttaacgttattttacttattccgtgagtcggaagcggggcctgtcccctccttttggctccaaggcccggtctcaccgggccgatccgggcggaagacattgtcaggtggggagtttggctggggcggcacatctgttaaaagataacgcaggtgtcctaagatgagctcaacgagaacagaaatctcgtgtggaacaaaagggtaaaagctcgtttgattctgatttccagtacgaatacgaaccgtgaaagcgtggcctatcgatcctttagaccttcggagtttgaagctagaggtgtcagaaaagttaccacagggataactggcttgtggcagccaagcgttcatagcgacgttgctttttgatccttcgatgtcggctcttcctatcattgtgaagcagaattcaccaagtgttggattgttcacccaccaatagggaacgtgagctgggtttagaccgtcgtgagacaggttagttttaccctactgatgaccgtgccgcgatagtaattcaacctagtacgagaggaaccgttgattcacacaattggtcatcgcgcttggttgaaaagccagtggcgcgaagctaccgtgtgccggattatgactgaacgcctctaagtcagaatccaagctagcaagcggcgcctgcgcccgccgcccgccccgacccacgttaggggcgctccgcgcccccaagggcccgtgccactggccaagccggcccggccgacgagccgcggccggccgcctcgaagctcccttcctcacgggcggcgggctgaatcctttgcagacgacttaaatacgcgacggggcattgtaagcggcagagtggccttgctgccacgatccgctgagatccagccccacgtcgcacggattcgtccctccccccacaaccaaccccaacactcagctgcccccacacggcttcaggttcgagctcccggtgacgccacgcccaagttggcttgcgctggcacgcaaggcgccgctcgcctaagcacgctcccgaggctaagtatgagtatcgccggcacccgcgggaggagctaatgcacgttggccgccgaggctaagtacgagt
>Gelidocalamus solidus
acctggttgatcctgccagtagtcatatgcttgtctcaaagattaagccatgcatgtgcaagtatgaactaattcgaactgtgaaactgcgaatggctcattaaatcagttatagtttgtttgatggtacgtgctactcggataaccgtagtaattctagagctaatacgtgcaacaaaccccgacttccgggaggggcgcatttattagataaaaggctgacgcgggctctgcccgctgatccgatgattcatgataactcgacggatcgcacggccctcgtgccggcgacgcatcattcaaatttctgccctatcaactttcgatggtaggataggggcctaccatggtggtgacgggtgacggagaattagggttcgattccggagagggagcctgagaaacggctaccacatccaaggaaggcagcaggcgcgcaaattacccaatcctgacacggggaggtagtgacaataaataacaataccgggcgctttagtgtctggtaattggaatgagtacaatctaaatcccttaacgaggatccattggagggcaagtctggtgccagcagccgcggtaattccagctccaatagcgtatatttaagttgttgcagttaaaaagctcgtagttggaccttgggccgggtcggccggtccgcctcacggcgagcaccgacctacttgacccttctgccggcgatgcgctcctggccttaattggccgggtcgtgcctccggcgccgttactttgaagaaattagagtgctcaaagcaagccatcgctctggatacattagcatgggataacatcataggattccggtcctattgtgttggccttcgggatcggagtaatgattaatagggacagtcgggggcattcgtatttcatagtcagaggtgaaattcttggatttatgaaagacgaacaactgcgaaagcatttgccaaggatgttttcattaatcaagaacgaaagttgggggctcgaagacgatcagataccgtcctagtctcaaccataaacgatgccgaccagggatcggcggatgttgcttataggactccgccggcaccttatgagaaatcaaagtctttgggttccggggggagtatggtcgcaaggctgaaacttaaaggaattgacggaagggcaccaccaggcgtggagcctgcggcttaatttgactcaacacggggaaacttaccaggtccagacatagcaaggattgacagactgagagctctttcttgattctatgggtggtggtgcatggccgttcttagttggtggagcgatttgtctggttaattccgttaacgaacgagacctcagcctgctaactagctatgcggagtcatccctccgcagctagcttcttagagggactatggccgtttaggccacggaagtttgaggcaataacaggtctgtgatgcccttagatgttctgggccgcacgcgcgctacactgatgtattcaacgagtatatagccttggccgacaggcccgggtaatctttggaaatttcatcgtgatggggatagatcattgcaattgttggtcttcaacgaggaatgcctagtaagcgcgagtcatcagctcgcgttgactacgtccctgccctttgtacacaccgcccgtcgctcctaccgattgaatggtccggtgaagtgttcggatcgcggcgacgggggtggttcgccgcccccgacgtcgcgagaagtccattgaaccttatcatttagaggaaggagaagtcgtaacaaggtttccgtaggtgaacctgcggaaggatcattgtcgtgaccctaaccaaaacagaccgcgcacgcgtcacccatgccgccgggcggcagccgccgctcggcctaggcccggcctccccggagggcgggccgcaacagaacccacggcgccgacggcgtcaaggaacactgtgcctactaaccgggggcgcgaacggcccggccagccggcgccggtcgcctcccgcgttgctacgctatctaacaaaccacacgactctcggcaacggatatctcggctctcgcatcgatgaagaacgtagcgaaatgcgatacctggtgtgaattgcagaatcccgcgaaccatcgagtctttgaacgcaagttgcgcccgaggccctcgggccgagggcacgcctgcctgggcgtcacgccaaaagacgctccccacccccctcggcggggcggaggacgcggtgtctggccccccgtgccgcacggcgcggtgggccgaagttcgggctgccggcgcagcgcgccgggcacagcacaaggtgggcgatctcgcactctcttacgtgcagtgccccggcgcgtagccggcgcagcggcccagggacccatcgaccggagcgcacgtcgctcggaccgcgaccccaggtcaggcgggactacccgctgagtttaagcatataaataagcggaggagaagaaacttacgaggattcccctagtaacggcgagcgaaccgggagcagcccagcttgagaatcgggcggccgtgccgtccgaattgtagtctggagaggcgtcctcagcgacggaccgggcccaagtcccctggaaaggggcgcctgggagggtgagagccccgtccggcccggaccctgtcgcaccacgaggcgccgtcaacgagtcgggttgtttgggaatgcagcccaaatcgggcggtaaactccgtccaaggctaaatacaggcgagagaccgatagcgaacaagtaccgcgagggaaagatgaaaaggactttgaaaagagagtcaaagagtgcttgaaattgccgggagggaagcggatgggggccggcgatgcaccccggccgtatgcggaacggctcctgctggtccgccgctcggctcggggtgtggactgttgtcggccgcgccggcggccaaagcccgggggccctaggcgcccccggcagccgtcgtcggcacggccggtacccgcgcgccgaaaggcgcgcccctcggggcgctgcgctgcaacggcctgcgggctccccatccgacccgtcttgaaacacggaccaaggagtctgacatgcgtgcgagttgacgggttctgaaacctgggaagcgcaaggaagctgacgagcgggaggccctcacgggccgcaccgctggccgaccctgatcttctgtgaagggttcgagttggagcacgcctgtcgggacccgaaagatggtgaactatgcctgagcggggcgaagccagaggaaactctggtggaggctcgaagcgatactgacgtgcaaatcgttcgtctgacttgggtataggggcgaaagactaatcgaaccatctagtagctggttccctccgaagtttccctcaggatagctggagcccattacgagttctatcgggtaaagccaatgattagaggcatcgggggcgcaacgccctcgacctattctcaaactttaaataggtaggacggcgtggctgctccggtgagccacgccacggaatcgggagctccaagtgggccatttttggtaagcagaactggcgatgcgggatgaaccggaagccgggttacggtgcccaactgcgcgctaacctagaacccacaaagggtgttggtcgattaagacagcaggacggtggtcatggaagtcgaaatccgctaaggagtgtgtaacaactcacctgccgaatcaactagccccgaaaatggatggcgctgaagcgcgcgacccacacccggccatctgggcgagcgccatgccccgatgagtaggagggcgcggcggccgctgcaaaacccggggcgcgagcccgggcggagcggccgtcggtgcagatcttggtggtagtagcaaatattcaaatgagaactttgaaggccgaagaggagaaaggttccatgtgaacggcacttgcacatgggtaagccgatcctaagggacggggtaaccccggcagagagcgcgatcacgcgcgtaccccgaaagggaatcgggttaagatttcccgagccgggatgtggcggttgacggcgacgttaggaagtccggagacgccggcgggggcctcgggaagagttatcttttctgcttaacggcccgccaaccctggaaacggttcagccggaggtagggtccagcggccggaagagcaccgcacgtcgcgcggtgtccggtgcgcccccggcggcccatgaaaatccggaggaccgagtaccgtccacgcccggtcgtactcataaccgcatcaggtctccaaggtgaacagcctctggccaatggaacaatgtaggcaagggaagtcggcaaaacggatccgtaacttcgggaaaaggattggctctgagggttgggctcgggggtcccggccccgaacccgtcggctgtcggcggattgctcgagctgcttccgcggcgagagcgggtcgccgcgtgccggccgggggacggaccgggaacggccccctcgggggccttccccgggcgtcgaacaaccgactcagaactggtacggacaaggggaatccgactgtttaattaaaacaaagcattgcgatggtcctcgcggatgctaacgcaatgtgatttctgcccagtgctctgaatgtcaaagtgaagaaattcaaccaagcgcgggtaaacggcgggagtaactatgactctcttaaggtagccaaatgcctcgtcatctaattagtgacgcgcatgaatggattaacgagattcccactgtccctgtctactatccagcgaaaccacagccaagggaacgggcttggcggaatcagcggggaaagaagaccctgttgagcttgactctagtccgactttgtgaaatgacttgagaggtgtaggataagtgggagcagtttctgcgcaagtgaaataccactacttttaacgttattttacttattccgtgagtcggaagcggggcctgtcccctccttttggctccaaggcccggtctcaccgggccgatccgggcggaagacattgtcaggtggggagtttggctggggcggcacatctgttaaaagataacgcaggtgtcctaagatgagctcaacgagaacagaaatctcgtgtggaacaaaagggtaaaagctcgtttgattctgatttccagtacgaatacgaaccgtgaaagcgtggcctatcgatcctttagaccttcggagtttgaagctagaggtgtcagaaaagttaccacagggataactggcttgtggcagccaagcgttcatagcgacgttgctttttgatccttcgatgtcggctcttcctatcattgtgaagcagaattcaccaagtgttggattgttcacccaccaatagggaacgtgagctgggtttagaccgtcgtgagacaggttagttttaccctactgatgaccgtgccgcgatagtaattcaacctagtacgagaggaaccgttgattcacacaattggtcatcgcgcttggttgaaaagccagtggcgcgaagctaccgtgtgccggattatgactgaacgcctctaagtcagaatccaagctagcaagcggcgcctgcgcccgccgcccgccccgacccacgttaggggcgctccgcgcccccaagggcccgtgccactggccaagccggcccggccgacgagccgcggccggccgcctcgaagctcccttcctcacgggcggcgggctgaatcctttgcagacgacttaaatacgcgacggggcattgtaagcggcagagtggccttgctgccacgatccgctgagatccagccccacgtcgcacggattcgtccctccccccacaaccaaccccaacacctagctgcccccacacggcttgaggttcgacctccccgtgacgccgcgcccaacttggtgaattcgggcacgtaaggcgccgctcgcctaatcacgctcccaaggctaagtacgagcatcgccggcacccgcgggaggagctaatgcacgctgcccgccgaggctaagtacgag-
>Gelidocalamus subsolidus
acctggttgatcctgccagtagtcatatgcttgtctcaaagattaagccatgcatgtgcaagtatgaactaattcgaactgtgaaactgcgaatggctcattaaatcagttatagtttgtttgatggtacgtgctactcggataaccgtagtaattctagagctaatacgtgcaacaaaccccgacttccgggaggggcgcatttattagataaaaggctgacgcgggctctgcccgctgatccgatgattcatgataactcgacggatcgcacggccctcgtgccggcgacgcatcattcaaatttctgccctatcaactttcgatggtaggataggggcctaccatggtggtgacgggtgacggagaattagggttcgattccggagagggagcctgagaaacggctaccacatccaaggaaggcagcaggcgcgcaaattacccaatcctgacacggggaggtagtgacaataaataacaataccgggcgctttagtgtctggtaattggaatgagtacaatctaaatcccttaacgaggatccattggagggcaagtctggtgccagcagccgcggtaattccagctccaatagcgtatatttaagttgttgcagttaaaaagctcgtagttggaccttgggccgggtcggccggtccgcctcacggcgagcaccgacctacttgacccttctgccggcgatgcgctcctggccttaattggccgggtcgtgcctccggcgccgttactttgaagaaattagagtgctcaaagcaagccatcgctctggatacattagcatgggataacatcataggattccggtcctattgtgttggccttcgggatcggagtaatgattaatagggacagtcgggggcattcgtatttcatagtcagaggtgaaattcttggatttatgaaagacgaacaactgcgaaagcatttgccaaggatgttttcattaatcaagaacgaaagttgggggctcgaagacgatcagataccgtcctagtctcaaccataaacgatgccgaccagggatcggcggatgttgcttataggactccgccggcaccttatgagaaatcaaagtctttgggttccggggggagtatggtcgcaaggctgaaacttaaaggaattgacggaagggcaccaccaggcgtggagcctgcggcttaatttgactcaacacggggaaacttaccaggtccagacatagcaaggattgacagactgagagctctttcttgattctatgggtggtggtgcatggccgttcttagttggtggagcgatttgtctggttaattccgttaacgaacgagacctcagcctgctaactagctatgcggagtcatccctccgcagctagcttcttagagggactatggccgtttaggccacggaagtttgaggcaataacaggtctgtgatgcccttagatgttctgggccgcacgcgcgctacactgatgtattcaacgagtatatagccttggccgacaggcccgggtaatctttggaaatttcatcgtgatggggatagatcattgcaattgttggtcttcaacgaggaatgcctagtaagcgcgagtcatcagctcgcgttgactacgtccctgccctttgtacacaccgcccgtcgctcctaccgattgaatggtccggtgaagtgttcggatcgcggcgacgggggtggttcgccgcccccgacgtcgcgagaagtccattgaaccttatcatttagaggaaggagaagtcgtaacaaggtttccgtaggtgaacctgcggaaggatcattgtcgtgaccctaaccaaaacagaccgcgcacgcgtcacccatgccgccgggcggcagccgccgctcggcctaggcccggcctccccggagggcgggccgcaacagaacccacggcgccgacggcgtcaaggaacactgtgcctactaaccgggggcgcgaacggcccggccagccggcgccggtcgcctcccgcgttgctacgctatctaataaaccacacgactctcggcaacggatatctcggctctcgcatcgatgaagaacgtagcgaaatgcgatacctggtgtgaattgcagaatcccgcgaaccatcgagtctttgaacgcaagttgcgcccgaggccctcgggccgagggcacgcctgcctgggcgtcacgccaaaagacgctccccacccccctcggcggggcggaggacgcggtgtctggccccccgcgccgcacggcgcggtgggccgaagttcgggctgccggcgcagcgcgccgggcacagcacaaggtgggcgatctcgcactctcttacgtgcagtgccccggcgcgtagccggcgcagcggcccagggacccatcgaccggagcgcacgtcgctcggaccgcgaccccaggtcaggcgggactacccgctgagtttaagcatataaataagcggaggagaagaaacttacgaggattcccctagtaacggcgagcgaaccgggagcagcccagcttgagaatcgggcggccgtgccgtccgaattgtagtctggagaggcgtcctcagcgacggaccgggcccaagtcccctggaaaggggcgcctgggagggtgagagccccgtccggcccggaccctgtcgcaccacgaggcgccgtcaacgagtcgggttgtttgggaatgcagcccaaatcgggcggtaaactccgtccaaggctaaatacaggcgagagaccgatagcgaacaagtaccgcgagggaaagatgaaaaggactttgaaaagagagtcaaagagtgcttgaaattgccgggagggaagcggatgggggccggcgatgcaccccggccgtatgcggaacggctcctgctggtccgccgctcggctcggggtgtggactgttgtcggccgcgccggcggccaaagcccgggggccctaggcgcccccggcagccgtcgtcggcacggccggtacccgcgcgccgaaaggcgcgcccctcggggcgctgcgccgcaacggcctgcgggctccccatccgacccgtcttgaaacacggaccaaggagtctgacatgcgtgcgagttgacgggttctgaaacctgggaagcgcaaggaagctgacgagcgggaggccctcacgggccgcaccgctggccgaccctgatcttctgtgaagggttcgagttggagcacgcctgtcgggacccgaaagatggtgaactatgcctgagcggggcgaagccagaggaaactctggtggaggctcgaagcgatactgacgtgcaaatcgttcgtctgacttgggtataggggcgaaagactaatcgaaccatctagtagctggttccctccgaagtttccctcaggatagctggagcccattacgagttctatcgggtaaagccaatgattagaggcatcgggggcgcaacgccctcgacctattctcaaactttaaataggtaggacggcgtggctgctccggtgagccacgccacggaatcgggagctccaagtgggccatttttggtaagcagaactggcgatgcgggatgaaccggaagccgggttacggtgcccaactgcgcgctaacctagaacccacaaagggtgttggtcgattaagacagcaggacggtggtcatggaagtcgaaatccgctaaggagtgtgtaacaactcacctgccgaatcaactagccccgaaaatggatggcgctgaagcgcgcgacccacacccggccatctgggcgagcgccatgccccgatgagtaggagggcgcggcggccgctgcaaaacccggggcgcgagcccgggcggagcggccgtcggtgcagatcttggtggtagtagcaaatattcaaatgagaactttgaaggccgaagaggagaaaggttccatgtgaacggcacttgcacatgggtaagccgatcctaagggacggggtaaccccggcagagagcgcgatcacgcgcgtaccccgaaagggaatcgggttaagatttcccgagccgggatgtggcggttgacggcgacgttaggaagtccggagacgccggcgggggcctcgggaagagttatcttttctgcttaacggcccgccaaccctggaaacggttcagccggaggtagggtccagcggccggaagagcaccgcacgtcgcgcggtgtccggtgcgcccccggcggcccatgaaaatccggaggaccgagtaccgtccacgcccggtcgtactcataaccgcatcaggtctccaaggtgaacagcctctggccaatggaacaatgtaggcaagggaagtcggcaaaacggatccgtaacttcgggaaaaggattggctctgagggttgggctcgggggtcccggccccgaacccgtcggctgtcggcggattgctcgagctgcttccgcggcgagagcgggtcgccgcgtgccggccgggggacggaccgggaacggccccctcgggggccttccccgggcgtcgaacaaccgactcagaactggtacggacaaggggaatccgactgtttaattaaaacaaagcattgcgatggtcctcgcggatgctaacgcaatgtgatttctgcccagtgctctgaatgtcaaagtgaagaaattcaaccaagcgcgggtaaacggcgggagtaactatgactctcttaaggtagccaaatgcctcgtcatctaattagtgacgcgcatgaatggattaacgagattcccactgtccctgtctactatccagcgaaaccacagccaagggaacgggcttggcggaatcagcggggaaagaagaccctgttgagcttgactctagtccgactttgtgaaatgacttgagaggtgtaggataagtgggagcagtttctgcgcaagtgaaataccactacttttaacgttattttacttattccgtgagtcggaagcggggcctgtcccctccttttggctccaaggcccggtctcaccgggccgatccgggcggaagacattgtcaggtggggagtttggctggggcggcacatctgttaaaagataacgcaggtgtcctaagatgagctcaacgagaacagaaatctcgtgtggaacaaaagggtaaaagctcgtttgattctgatttccagtacgaatacgaaccgtgaaagcgtggcctatcgatcctttagaccttcggagtttgaagctagaggtgtcagaaaagttaccacagggataactggcttgtggcagccaagcgttcatagcgacgttgctttttgatccttcgatgtcggctcttcctatcattgtgaagcagaattcaccaagtgttggattgttcacccaccaatagggaacgtgagctgggtttagaccgtcgtgagacaggttagttttaccctactgatgaccgtgccgcgatagtaattcaacctagtacgagaggaaccgttgattcacacaattggtcatcgcgcttggttgaaaagccagtggcgcgaagctaccgtgtgccggattatgactgaacgcctctaagtcagaatccaagctagcaagcggcgcctgcgcccgccgcccgccccgacccacgttaggggcgctccgcgcccccaagggcccgtgccactggccaagccggcccggccgacgagccgcggccggccgcctcgaagctcccttcctcacgggcggcgggctgaatcctttgcagacgacttaaatacgcgacggggcattgtaagcggcagagtggccttgctgccacgatccgctgagatccagccccacgtcgcacggattcgtccctccccccacaaccaaccccaacacctagctgcccccacacggcttgaggttcgacctccccgtgacgccgcgcccaacttggtgaattcgggcacgtaaggcgccgctcgcctaatcacgctcccaaggctaagtacgagcatcgccggcacccgcgggaggagctaacgcacgctgcccgccgaggctaagtacgag-
>Gelidocalamus subsolidus
acctggttgatcctgccagtagtcatatgcttgtctcaaagattaagccatgcatgtgcaagtatgaactaattcgaactgtgaaactgcgaatggctcattaaatcagttatagtttgtttgatggtacgtgctactcggataaccgtagtaattctagagctaatacgtgcaacaaaccccgacttccgggaggggcgcatttattagataaaaggctgacgcgggctctgcccgctgatccgatgattcatgataactcgacggatcgcacggccctcgtgccggcgacgcatcattcaaatttctgccctatcaactttcgatggtaggataggggcctaccatggtggtgacgggtgacggagaattagggttcgattccggagagggagcctgagaaacggctaccacatccaaggaaggcagcaggcgcgcaaattacccaatcctgacacggggaggtagtgacaataaataacaataccgggcgctttagtgtctggtaattggaatgagtacaatctaaatcccttaacgaggatccattggagggcaagtctggtgccagcagccgcggtaattccagctccaatagcgtatatttaagttgttgcagttaaaaagctcgtagttggaccttgggccgggtcggccggtccgcctcacggcgagcaccgacctacttgacccttctgccggcgatgcgctcctggccttaattggccgggtcgtgcctccggcgccgttactttgaagaaattagagtgctcaaagcaagccatcgctctggatacattagcatgggataacatcataggattccggtcctattgtgttggccttcgggatcggagtaatgattaatagggacagtcgggggcattcgtatttcatagtcagaggtgaaattcttggatttatgaaagacgaacaactgcgaaagcatttgccaaggatgttttcattaatcaagaacgaaagttgggggctcgaagacgatcagataccgtcctagtctcaaccataaacgatgccgaccagggatcggcggatgttgcttataggactccgccggcaccttatgagaaatcaaagtctttgggttccggggggagtatggtcgcaaggctgaaacttaaaggaattgacggaagggcaccaccaggcgtggagcctgcggcttaatttgactcaacacggggaaacttaccaggtccagacatagcaaggattgacagactgagagctctttcttgattctatgggtggtggtgcatggccgttcttagttggtggagcgatttgtctggttaattccgttaacgaacgagacctcagcctgctaactagctatgcggagtcatccctccgcagctagcttcttagagggactatggccgtttaggccacggaagtttgaggcaataacaggtctgtgatgcccttagatgttctgggccgcacgcgcgctacactgatgtattcaacgagtatatagccttggccgacaggcccgggtaatctttggaaatttcatcgtgatggggatagatcattgcaattgttggtcttcaacgaggaatgcctagtaagcgcgagtcatcagctcgcgttgactacgtccctgccctttgtacacaccgcccgtcgctcctaccgattgaatggtccggtgaagtgttcggatcgcggcgacgggggtggttcgccgcccccgacgtcgcgagaagtccattgaaccttatcatttagaggaaggagaagtcgtaacaaggtttccgtaggtgaacctgcggaaggatcattgtcgtgaccctaaccaaaacagaccgcgcacgcgtcacccatgccgccgggcggcagccgccgctcggcctaggcccggcctccccggagggcgggccgcaacagaacccacggcgccgacggcgtcaaggaacactgtgcctactaaccgggggcgcgaacggcccggccagccggcgccggtcgcctcccgcgttgctacgctatctgataaaccacacgactctcggcaacggatatctcggctctcgcatcgatgaagaacgtagcgaaatgcgatacctggtgtgaattgcagaatcccgcgaaccatcgagtctttgaacgcaagttgcgcccgaggccctcgggccgagggcacgcctgcctgggcgtcacgccaaaagacgctccccacccccctcggcggggcggaggacgcggtgtctggccccccgtgccgcgcggcgcggtgggccgaagttcgggctgccggcgcagcgcgccgggcacagcacaaggtgggcgatctcgcactctcttacgtgcagcgccccggcgcgtagccggcgcagcggcccagggacccatcgaccggagcgcacgtcgctcggaccgcgaccccaggtcaggcgggactacccgctgagtttaagcatataaataagcggaggagaagaaacttacgaggattcccctagtaacggcgagcgaaccgggagcagcccagcttgagaatcgggcggccgtgccgtccgaattgtagtctggagaggcgtcctcagcgacggaccgggcccaagtcccctggaaaggggcgcctgggagggtgagagccccgtccggcccggaccctgtcgcaccacgaggcgccgtcaacgagtcgggttgtttgggaatgcagcccaaatcgggcggtaaactccgtccaaggctaaatacaggcgagagaccgatagcgaacaagtaccgcgagggaaagatgaaaaggactttgaaaagagagtcaaagagtgcttgaaattgccgggagggaagcggatgggggccggcgatgcaccccggccgtatgcggaacggctcctgctggtccgccgctcggctcggggtgtggactgttgtcggccgcgccggcggccaaagcccgggggccctaggcgcccccggcagccgtcgtcggcacggccggtacccgcgcgccgaaaggcgcgcccctcggggcgctgcgctgcaacggcctgcgggctccccatccgacccgtcttgaaacacggaccaaggagtctgacatgcgtgcgagttgacgggttctgaaacctgggaagcgcaaggaagctgacgagcgggaggccctcacgggccgcaccgctggccgaccctgatcttctgtgaagggttcgagttggagcacgcctgtcgggacccgaaagatggtgaactatgcctgagcggggcgaagccagaggaaactctggtggaggctcgaagcgatactgacgtgcaaatcgttcgtctgacttgggtataggggcgaaagactaatcgaaccatctagtagctggttccctccgaagtttccctcaggatagctggagcccattacgagttctatcgggtaaagccaatgattagaggcatcgggggcgcaacgccctcgacctattctcaaactttaaataggtaggacggcgtggctgctccggtgagccacgccacggaatcgggagctccaagtgggccatttttggtaagcagaactggcgatgcgggatgaaccggaagccgggttacggtgcccaactgcgcgctaacctagaacccacaaagggtgttggtcgattaagacagcaggacggtggtcatggaagtcgaaatccgctaaggagtgtgtaacaactcacctgccgaatcaactagccccgaaaatggatggcgctgaagcgcgcgacccacacccggccatctgggcgagcgccatgccccgatgagtaggagggcgcggcggccgctgcaaaacccggggcgcgagcccgggcggagcggccgtcggtgcagatcttggtggtagtagcaaatattcaaatgagaactttgaaggccgaagaggagaaaggttccatgtgaacggcacttgcacatgggtaagccgatcctaagggacggggtaaccccggcagagagcgcgatcacgcgcgtaccccgaaagggaatcgggttaagatttcccgagccgggatgtggcggttgacggcgacgttaggaagtccggagacgccggcgggggcctcgggaagagttatcttttctgcttaacggcccgccaaccctggaaacggttcagccggaggtagggtccagcggccggaagagcaccgcacgtcgcgcggtgtccggtgcgcccccggcggcccatgaaaatccggaggaccgagtaccgtccacgcccggtcgtactcataaccgcatcaggtctccaaggtgaacagcctctggccaatggaacaatgtaggcaagggaagtcggcaaaacggatccgtaacttcgggaaaaggattggctctgagggttgggctcgggggtcccggccccgaacccgtcggctgtcggcggattgctcgagctgcttccgcggcgagagcgggtcgccgcgtgccggccgggggacggaccgggaacggccccctcgggggccttccccgggcgtcgaacaaccgactcagaactggtacggacaaggggaatccgactgtttaattaaaacaaagcattgcgatggtcctcgcggatgctaacgcaatgtgatttctgcccagtgctctgaatgtcaaagtgaagaaattcaaccaagcgcgggtaaacggcgggagtaactatgactctcttaaggtagccaaatgcctcgtcatctaattagtgacgcgcatgaatggattaacgagattcccactgtccctgtctactatccagcgaaaccacagccaagggaacgggcttggcggaatcagcggggaaagaagaccctgttgagcttgactctagtccgactttgtgaaatgacttgagaggtgtaggataagtgggagcagtttctgcgcaagtgaaataccactacttttaacgttattttacttattccgtgagtcggaagcggggcctgtcccctccttttggctccaaggcccggtctcaccgggccgatccgggcggaagacattgtcaggtggggagtttggctggggcggcacatctgttaaaagataacgcaggtgtcctaagatgagctcaacgagaacagaaatctcgtgtggaacaaaagggtaaaagctcgtttgattctgatttccagtacgaatacgaaccgtgaaagcgtggcctatcgatcctttagaccttcggagtttgaagctagaggtgtcagaaaagttaccacagggataactggcttgtggcagccaagcgttcatagcgacgttgctttttgatccttcgatgtcggctcttcctatcattgtgaagcagaattcaccaagtgttggattgttcacccaccaatagggaacgtgagctgggtttagaccgtcgtgagacaggttagttttaccctactgatgaccgtgccgcgatagtaattcaacctagtacgagaggaaccgttgattcacacaattggtcatcgcgcttggttgaaaagccagtggcgcgaagctaccgtgtgccggattatgactgaacgcctctaagtcagaatccaagctagcaagcggcgcctgcgcccgccgcccgccccgacccacgttaggggcgctccgcgcccccaagggcccgtgccactggccaagccggcccggccgacgagccgcggccggccgcctcgaagctcccttcctcacgggcggcgggctgaatcctttgcagacgacttaaatacgcgacggggcattgtaagcggcagagtggccttgctgccacgatccgctgagatccagccccacgtcgcacggattcgtccctccccccacaaccaaccccaacacctagctgcccccacacggcttgaggttcgacctccccgtgacgccgcgcccaacttggtgaattcgggcacgtaaggcgccgctcgcctaatcacgctcccaaggctaagtacgagcatcgccggcacccgcgggaggagctaaggcacgctgcccgccgaggctaagtacgag-
>Gelidocalamus subsolidus6
acctggttgatcctgccagtagtcatatgcttgtctcaaagattaagccatgcatgtgcaagtatgaactaattcgaactgtgaaactgcgaatggctcattaaatcagttatagtttgtttgatggtacgtgctactcggataaccgtagtaattctagagctaatacgtgcaacaaaccccgacttccgggaggggcgcatttattagataaaaggctgacgcgggctctgcccgctgatccgatgattcatgataactcgacggatcgcacggccctcgtgccggcgacgcatcattcaaatttctgccctatcaactttcgatggtaggataggggcctaccatggtggtgacgggtgacggagaattagggttcgattccggagagggagcctgagaaacggctaccacatccaaggaaggcagcaggcgcgcaaattacccaatcctgacacggggaggtagtgacaataaataacaataccgggcgctttagtgtctggtaattggaatgagtacaatctaaatcccttaacgaggatccattggagggcaagtctggtgccagcagccgcggtaattccagctccaatagcgtatatttaagttgttgcagttaaaaagctcgtagttggaccttgggccgggtcggccggtccgcctcacggcgagcaccgacctacttgacccttctgccggcgatgcgctcctggccttaattggccgggtcgtgcctccggcgccgttactttgaagaaattagagtgctcaaagcaagccatcgctctggatacattagcatgggataacatcataggattccggtcctattgtgttggccttcgggatcggagtaatgattaatagggacagtcgggggcattcgtatttcatagtcagaggtgaaattcttggatttatgaaagacgaacaactgcgaaagcatttgccaaggatgttttcattaatcaagaacgaaagttgggggctcgaagacgatcagataccgtcctagtctcaaccataaacgatgccgaccagggatcggcggatgttgcttataggactccgccggcaccttatgagaaatcaaagtctttgggttccggggggagtatggtcgcaaggctgaaacttaaaggaattgacggaagggcaccaccaggcgtggagcctgcggcttaatttgactcaacacggggaaacttaccaggtccagacatagcaaggattgacagactgagagctctttcttgattctatgggtggtggtgcatggccgttcttagttggtggagcgatttgtctggttaattccgttaacgaacgagacctcagcctgctaactagctatgcggagtcatccctccgcagctagcttcttagagggactatggccgtttaggccacggaagtttgaggcaataacaggtctgtgatgcccttagatgttctgggccgcacgcgcgctacactgatgtattcaacgagtatatagccttggccgacaggcccgggtaatctttggaaatttcatcgtgatggggatagatcattgcaattgttggtcttcaacgaggaatgcctagtaagcgcgagtcatcagctcgcgttgactacgtccctgccctttgtacacaccgcccgtcgctcctaccgattgaatggtccggtgaagtgttcggatcgcggcgacgggggtggttcgccgcccccgacgtcgcgagaagtccattgaaccttatcatttagaggaaggagaagtcgtaacaaggtttccgtaggtgaacctgcggaaggatcattgtcgtgaccctaaccaaaacagaccgcgcacgcgtcatccatgccgccgggcggcagccgccgctcggcccaggcccgacctccccggagggcgggccgcaacagaacccacggcgccgacggcgtcaaggaacactgtgcctaccgaccgggggcgcgaacggcccggccagccggcgccggtcgcctcccgcgttgctacgctatctaataatccacacgactctcggcaacggatatctcggctctcgcatcgatgaagaacgtagcgaaatgcgatacctggtgtgaattgcagaatcccgcgaaccatcgagtctttgaacgcaagttgcgcccgaggccctcgggccgagggcacgcctgcctgggcgtcacgccaaaagacgctccccacccccctcggcggggcggaggacgcggtgtctggccccccgcgccgcacggcgcggtgggccgaagttcgggctgccggcgcagcgcgccgggcacagcacaaggtgggcgatctcgcactctcttacgtgcagcgccccggcgcgtagccggcgcagcggcccagggacccatcgaccggagcgcacgtcgctcggaccgcgaccccaggtcaggcgggactacccgctgagtttaagcatataaataagcggaggagaagaaacttacgaggattcccctagtaacggcgagcgaaccgggagcagcccagcttgagaatcgggcggccgtgccgtccgaattgtagtctggagaggcgtcctcagcgacggaccgggcccaagtcccctggaaaggggcgcctgggagggtgagagccccgtccggcccggaccctgtcgcaccacgaggcgccgtcaacgagtcgggttgtttgggaatgcagcccaaatcgggcggtaaactccgtccaaggctaaatacaggcgagagaccgatagcgaacaagtaccgcgagggaaagatgaaaaggactttgaaaagagagtcaaagagtgcttgaaattgccgggagggaagcggatgggggccggcgatgcaccccggccgtatgcggaacggctcctgctggtccgccgctcggctcggggtgcggactgttgtcggccgcgccggcggccaaagcccgggggccctaggcgcccccggcagccgtcgtcggcacggccggtacccgcgcgccgaaaggcgcgcccctcggggcgctgcgctgcaacggcctgcgggctccccatccgacccgtcttgaaacacggaccaaggagtctgacatgcgtgcgagttgacgggttctgaaacctgggaagcgcaaggaagctgacgagcgggaggccctcacgggccgcaccgctggccgaccctgatcttctgtgaagggttcgagttggagcacgcctgtcgggacccgaaagatggtgaactatgcctgagcggggcgaagccagaggaaactctggtggaggctcgaagcgatactgacgtgcaaatcgttcgtctgacttgggtataggggcgaaagactaatcgaaccatctagtagctggttccctccgaagtttccctcaggatagctggagcccattacgagttctatcgggtaaagccaatgattagaggcatcgggggcgcaacgccctcgacctattctcaaactttaaataggtaggacggcgtggctgctccggtgagccacgccacggaatcgggagctccaagtgggccatttttggtaagcagaactggcgatgcgggatgaaccggaagccgggttacggtgcccaactgcgcgctaacctagaacccacaaagggtgttggtcgattaagacagcaggacggtggtcatggaagtcgaaatccgctaaggagtgtgtaacaactcacctgccgaatcaactagccccgaaaatggatggcgctgaagcgcgcgacccacacccggccatctgggcgagcgccatgccccgatgagtaggagggcgcggcggccgccgcaaaacccggggcgcgagcccgggcggagcggccgtcggtgcagatcttggtggtagtagcaaatattcaaatgagaactttgaaggccgaagaggagaaaggttccatgtgaacggcacttgcacatgggtaagccgatcctaagggacggggtaaccccggcagagagcgcgatcacgcgcgtaccccgaaagggaatcgggttaagatttcccgagccgggatgtggcggttgacggcgacgttaggaagtccggagacgccggcgggggcctcgggaagagttatcttttctgcttaacggcccgccaaccctggaaacggttcagccggaggtagggtccagcggccggaagagcaccgcacgtcgcgcggtgtccggtgcgcccccggcggcccatgaaaatccggaggaccgagtaccgtccacgcccggtcgtactcataaccgcatcaggtctccaaggtgaacagcctctggccaatggaacaatgtaggcaagggaagtcggcaaaacggatccgtaacttcgggaaaaggattggctctgagggttgggctcgggggtcccggccccgaacccgtcggctgtcggcggattgctcgagctgcttccgcggcgagagcgggtcgccgcgtgccggccgggggacggaccgggaacggccccctcgggggccttccccgggcgtcgaacaaccgactcagaactggtacggacaaggggaatccgactgtttaattaaaacaaagcattgcgatggtccccgcggatgctaacgcaatgtgatttctgcccagtgctctgaatgtcaaagtgaagaaattcaaccaagcgcgggtaaacggcgggagtaactatgactctcttaaggtagccaaatgcctcgtcatctaattagtgacgcgcatgaatggattaacgagattcccactgtccctgtctactatccagcgaaaccacagccaagggaacgggcttggcggaatcagcggggaaagaagaccctgttgagcttgactctagtccgactttgtgaaatgacttgagaggtgtaggataagtgggagcagtttctgcgcaagtgaaataccactacttttaacgttattttacttattccgtgagtcggaagcggggcctgtcccctccttttggctccaaggcccggtctcaccgggccgatccgggcggaagacattgtcaggtggggagtttggctggggcggcacatctgttaaaagataacgcaggtgtcctaagatgagctcaacgagaacagaaatctcgtgtggaacaaaagggtaaaagctcgtttgattctgatttccagtacgaatacgaaccgtgaaagcgtggcctatcgatcctttagaccttcggagtttgaagctagaggtgtcagaaaagttaccacagggataactggcttgtggcagccaagcgttcatagcgacgttgctttttgatccttcgatgtcggctcttcctatcattgtgaagcagaattcaccaagtgttggattgttcacccaccaatagggaacgtgagctgggtttagaccgtcgtgagacaggttagttttaccctactgatgaccgtgccgcgatagtaattcaacctagtacgagaggaaccgttgattcacacaattggtcatcgcgcttggttgaaaagccagtggcgcgaagctaccgtgtgccggattatgactgaacgcctctaagtcagaatccaagctagcaagcggcgcctgcgcccgccgcccgccccgacccacgttaggggcgctccgcgcccccaagggcccgtgccactggccaagccggcccggccgacgagccgcggccggccgcctcgaagctcccttcctcacgggcggcgggctgaatcctttgcagacgacttaaatacgcgacggggcattgtaagcggcagagtggccttgctgccacgatccgctgagatccagccccacgtcgcacggattcgtccctccccccacaaccaaccccaacactcagctgcccccacacggcttcaggttcgagctcccggtgacgccacgcccaagttgccttgcgctggcacgtaaggcgccgctcgcctaagcacgcccccgaggctaagtacgagtatcgccggcacccgcgggaggagctaatgcacgctggccgccgaggctaagtacgagt
>Gelidocalamus subsolidus
acctggttgatcctgccagtagtcatatgcttgtctcaaagattaagccatgcatgtgcaagtatgaactaattcgaactgtgaaactgcgaatggctcattaaatcagttatagtttgtttgatggtacgtgctactcggataaccgtagtaattctagagctaatacgtgcaacaaaccccgacttccgggaggggcgcatttattagataaaaggctgacgcgggctctgcccgctgatccgatgattcatgataactcgacggatcgcacggccctcgtgccggcgacgcatcattcaaatttctgccctatcaactttcgatggtaggataggggcctaccatggtggtgacgggtgacggagaattagggttcgattccggagagggagcctgagaaacggctaccacatccaaggaaggcagcaggcgcgcaaattacccaatcctgacacggggaggtagtgacaataaataacaataccgggcgctttagtgtctggtaattggaatgagtacaatctaaatcccttaacgaggatccattggagggcaagtctggtgccagcagccgcggtaattccagctccaatagcgtatatttaagttgttgcagttaaaaagctcgtagttggaccttgggccgggtcggccggtccgcctcacggcgagcaccgacctacttgacccttctgccggcgatgcgctcctggccttaattggccgggtcgtgcctccggcgccgttactttgaagaaattagagtgctcaaagcaagccatcgctctggatacattagcatgggataacatcataggattccggtcctattgtgttggccttcgggatcggagtaatgattaatagggacagtcgggggcattcgtatttcatagtcagaggtgaaattcttggatttatgaaagacgaacaactgcgaaagcatttgccaaggatgttttcattaatcaagaacgaaagttgggggctcgaagacgatcagataccgtcctagtctcaaccataaacgatgccgaccagggatcggcggatgttgcttataggactccgccggcaccttatgagaaatcaaagtctttgggttccggggggagtatggtcgcaaggctgaaacttaaaggaattgacggaagggcaccaccaggcgtggagcctgcggcttaatttgactcaacacggggaaacttaccaggtccagacatagcaaggattgacagactgagagctctttcttgattctatgggtggtggtgcatggccgttcttagttggtggagcgatttgtctggttaattccgttaacgaacgagacctcagcctgctaactagctatgcggagtcatccctccgcagctagcttcttagagggactatggccgtttaggccacggaagtttgaggcaataacaggtctgtgatgcccttagatgttctgggccgcacgcgcgctacactgatgtattcaacgagtatatagccttggccgacaggcccgggtaatctttggaaatttcatcgtgatggggatagatcattgcaattgttggtcttcaacgaggaatgcctagtaagcgcgagtcatcagctcgcgttgactacgtccctgccctttgtacacaccgcccgtcgctcctaccgattgaatggtccggtgaagtgttcggatcgcggcgacgggggtggttcgccgcccccgacgtcgcgagaagtccattgaaccttatcatttagaggaaggagaagtcgtaacaaggtttccgtaggtgaacctgcggaaggatcattgtcgtgaccctaaccaaaacagaccgcgcacgcgtcacccatgccgccgggcggcagccgccgctcggcctaggcccggcctccccggagggcgggccgcaacagaacccacggcgccgacggcgtcaaggaacactgtgcctactaaccgggggcgcgaacggcccggccagccggcgccggtcgcctcccgcgttgctacgctatctgataaaccacacgactctcggcaacggatatctcggctctcgcatcgatgaagaacgtagcgaaatgcgatacctggtgtgaattgcagaatcccgcgaaccatcgagtctttgaacgcaagttgcgcccgaggccctcgggccgagggcacgcctgcctgggcgtcacgccaaaagacgctccccacccccctcggcggggcggaggacgcggtgtctggccccccgtgccgcacggcgcggtgggccgaagttcgggctgccggcgcagcgcgccgggcacagcacaaggtgggcgatctcgcactctcttacgtgcagcgccccggcgcgtagccggcgcagcggcccagggacccatcgaccggagcgcacgtcgctcggaccgcgaccccaggtcaggcgggactacccgctgagtttaagcatataaataagcggaggagaagaaacttacgaggattcccctagtaacggcgagcgaaccgggagcagcccagcttgagaatcgggcggccgtgccgtccgaattgtagtctggagaggcgtcctcagcgacggaccgggcccaagtcccctggaaaggggcgcctgggagggtgagagccccgtccggcccggaccctgtcgcaccacgaggcgccgtcaacgagtcgggttgtttgggaatgcagcccaaatcgggcggtaaactccgtccaaggctaaatacaggcgagagaccgatagcgaacaagtaccgcgagggaaagatgaaaaggactttgaaaagagagtcaaagagtgcttgaaattgccgggagggaagcggatgggggccggcgatgcaccccggccgtatgcggaacggctcctgctggtccgccgctcggctcggggtgtggactgttgtcggccgcgccggcggccaaagcccgggggccctaggcgcccccggcagccgtcgtcggcacggccggtacccgcgcgccgaaaggcgcgcccctcggggcgctgcgctgcaacggcctgcgggctccccatccgacccgtcttgaaacacggaccaaggagtctgacatgcgtgcgagttgacgggttctgaaacctgggaagcgcaaggaagctgacgagcgggaggccctcacgggccgcaccgctggccgaccctgatcttctgtgaagggttcgagttggagcacgcctgtcgggacccgaaagatggtgaactatgcctgagcggggcgaagccagaggaaactctggtggaggctcgaagcgatactgacgtgcaaatcgttcgtctgacttgggtataggggcgaaagactaatcgaaccatctagtagctggttccctccgaagtttccctcaggatagctggagcccattacgagttctatcgggtaaagccaatgattagaggcatcgggggcgcaacgccctcgacctattctcaaactttaaataggtaggacggcgtggctgctccggtgagccacgccacggaatcgggagctccaagtgggccatttttggtaagcagaactggcgatgcgggatgaaccggaagccgggttacggtgcccaactgcgcgctaacctagaacccacaaagggtgttggtcgattaagacagcaggacggtggtcatggaagtcgaaatccgctaaggagtgtgtaacaactcacctgccgaatcaactagccccgaaaatggatggcgctgaagcgcgcgacccacacccggccatctgggcgagcgccatgccccgatgagtaggagggcgcggcggccgctgcaaaacccggggcgcgagcccgggcggagcggccgtcggtgcagatcttggtggtagtagcaaatattcaaatgagaactttgaaggccgaagaggagaaaggttccatgtgaacggcacttgcacatgggtaagccgatcctaagggacggggtaaccccggcagagagcgcgatcacgcgcgtaccccgaaagggaatcgggttaagatttcccgagccgggatgtggcggttgacggcgacgttaggaagtccggagacgccggcgggggcctcgggaagagttatcttttctgcttaacggcccgccaaccctggaaacggttcagccggaggtagggtccagcggccggaagagcaccgcacgtcgcgcggtgtccggtgcgcccccggcggcccatgaaaatccggaggaccgagtaccgtccacgcccggtcgtactcataaccgcatcaggtctccaaggtgaacagcctctggccaatggaacaatgtaggcaagggaagtcggcaaaacggatccgtaacttcgggaaaaggattggctctgagggttgggctcgggggtcccggccccgaacccgtcggctgtcggcggattgctcgagctgcttccgcggcgagagcgggtcgccgcgtgccggccgggggacggaccgggaacggccccctcgggggccttccccgggcgtcgaacaaccgactcagaactggtacggacaaggggaatccgactgtttaattaaaacaaagcattgcgatggtcctcgcggatgctaacgcaatgtgatttctgcccagtgctctgaatgtcaaagtgaagaaattcaaccaagcgcgggtaaacggcgggagtaactatgactctcttaaggtagccaaatgcctcgtcatctaattagtgacgcgcatgaatggattaacgagattcccactgtccctgtctactatccagcgaaaccacagccaagggaacgggcttggcggaatcagcggggaaagaagaccctgttgagcttgactctagtccgactttgtgaaatgacttgagaggtgtaggataagtgggagcagtttctgcgcaagtgaaataccactacttttaacgttattttacttattccgtgagtcggaagcggggcctgtcccctccttttggctccaaggcccggtctcaccgggccgatccgggcggaagacattgtcaggtggggagtttggctggggcggcacatctgttaaaagataacgcaggtgtcctaagatgagctcaacgagaacagaaatctcgtgtggaacaaaagggtaaaagctcgtttgattctgatttccagtacgaatacgaaccgtgaaagcgtggcctatcgatcctttagaccttcggagtttgaagctagaggtgtcagaaaagttaccacagggataactggcttgtggcagccaagcgttcatagcgacgttgctttttgatccttcgatgtcggctcttcctatcattgtgaagcagaattcaccaagtgttggattgttcacccaccaatagggaacgtgagctgggtttagaccgtcgtgagacaggttagttttaccctactgatgaccgtgccgcgatagtaattcaacctagtacgagaggaaccgttgattcacacaattggtcatcgcgcttggttgaaaagccagtggcgcgaagctaccgtgtgccggattatgactgaacgcctctaagtcagaatccaagctagcaagcggcgcctgcgcccgccgcccgccccgacccacgttaggggcgctccgcgcccccaagggcccgtgccactggccaagccggcccggccgacgagccgcggccggccgcctcgaagctcccttcctcacgggcggcgggctgaatcctttgcagacgacttaaatacgcgacggggcattgtaagcggcagagtggccttgctgccacgatccgctgagatccagccccacgtcgcacggattcgtccctccccccacaaccaaccccaacacctagctgcccccacacggcttgaggttcgacctccccgtgacgccgcgcccaacttggtgaattcgggcacgtaaggcgccgctcgcctaatcacgctcccaaggctaagtacgagcatcgccggcgcccgccggaggagctaatgcacgctgcccgccgaggctatgtacgag-
>Gelidocalamus subsolidus
acctggttgatcctgccagtagtcatatgcttgtctcaaagattaagccatgcatgtgcaagtatgaactaattcgaactgtgaaactgcgaatggctcattaaatcagttatagtttgtttgatggtacgtgctactcggataaccgtagtaattctagagctaatacgtgcaacaaaccccgacttccgggaggggcgcatttattagataaaaggctgacgcgggctctgcccgctgatccgatgattcatgataactcgacggatcgcacggccctcgtgccggcgacgcatcattcaaatttctgccctatcaactttcgatggtaggataggggcctaccatggtggtgacgggtgacggagaattagggttcgattccggagagggagcctgagaaacggctaccacatccaaggaaggcagcaggcgcgcaaattacccaatcctgacacggggaggtagtgacaataaataacaataccgggcgctttagtgtctggtaattggaatgagtacaatctaaatcccttaacgaggatccattggagggcaagtctggtgccagcagccgcggtaattccagctccaatagcgtatatttaagttgttgcagttaaaaagctcgtagttggaccttgggccgggtcggccggtccgcctcacggcgagcaccgacctacttgacccttctgccggcgatgcgctcctggccttaattggccgggtcgtgcctccggcgccgttactttgaagaaattagagtgctcaaagcaagccatcgctctggatacattagcatgggataacatcataggattccggtcctattgtgttggccttcgggatcggagtaatgattaatagggacagtcgggggcattcgtatttcatagtcagaggtgaaattcttggatttatgaaagacgaacaactgcgaaagcatttgccaaggatgttttcattaatcaagaacgaaagttgggggctcgaagacgatcagataccgtcctagtctcaaccataaacgatgccgaccagggatcggcggatgttgcttataggactccgccggcaccttatgagaaatcaaagtctttgggttccggggggagtatggtcgcaaggctgaaacttaaaggaattgacggaagggcaccaccaggcgtggagcctgcggcttaatttgactcaacacggggaaacttaccaggtccagacatagcaaggattgacagactgagagctctttcttgattctatgggtggtggtgcatggccgttcttagttggtggagcgatttgtctggttaattccgttaacgaacgagacctcagcctgctaactagctatgcggagtcatccctccgcagctagcttcttagagggactatggccgtttaggccacggaagtttgaggcaataacaggtctgtgatgcccttagatgttctgggccgcacgcgcgctacactgatgtattcaacgagtatatagccttggccgacaggcccgggtaatctttggaaatttcatcgtgatggggatagatcattgcaattgttggtcttcaacgaggaatgcctagtaagcgcgagtcatcagctcgcgttgactacgtccctgccctttgtacacaccgcccgtcgctcctaccgattgaatggtccggtgaagtgttcggatcgcggcgacgggggtggttcgccgcccccgacgtcgcgagaagtccattgaaccttatcatttagaggaaggagaagtcgtaacaaggtttccgtaggtgaacctgcggaaggatcattgtcgtgaccctaaccaaaacagaccgcgcacgcgtcacccatgccgccgggcggcagccgccgctcggcctaggcccggcctccccggagggcgggccgcaacagaacccacggcgccgacggcgtcaaggaacactgtgcctactaaccgggggcgcgaacggcccggccagccggcgccggtcgcctcccgcgttgctacgctatctgataaaccacacgactctcggcaacggatatctcggctctcgcatcgatgaagaacgtagcgaaatgcgatacctggtgtgaattgcagaatcccgcgaaccatcgagtctttgaacgcaagttgcgcccgaggccctcgggccgagggcacgcctgcctgggcgtcacgccaaaagacgctccccacccccctcggcggggcggaggacgcggtgtctggccccccgtgccgcacggcgcggtgggccgaagttcgggctgccggcgcagcgcgccgggcacagcacaaggtgggcgatctcgcactctcttacgtgcagcgccccggcgcgtagccggcgcagcggcccagggacccatcgaccggagcgcacgtcgctcggaccgcgaccccaggtcaggcgggactacccgctgagtttaagcatataaataagcggaggagaagaaacttacgaggattcccctagtaacggcgagcgaaccgggagcagcccagcttgagaatcgggcggccgtgccgtccgaattgtagtctggagaggcgtcctcagcgacggaccgggcccaagtcccctggaaaggggcgcctgggagggtgagagccccgtccggcccggaccctgtcgcaccacgaggcgccgtcaacgagtcgggttgtttgggaatgcagcccaaatcgggcggtaaactccgtccaaggctaaatacaggcgagagaccgatagcgaacaagtaccgcgagggaaagatgaaaaggactttgaaaagagagtcaaagagtgcttgaaattgccgggagggaagcggatgggggccggcgatgcaccccggccgtatgcggaacggctcctgctggtccgccgctcggctcggggtgtggactgttgtcggccgcgccggcggccaaagcccgggggccctaggcgcccccggcagccgtcgtcggcacggccggtacccgcgcgccgaaaggcgcgcccctcggggcgctgcgctgcaacggcctgcgggctccccatccgacccgtcttgaaacacggaccaaggagtctgacatgcgtgcgagttgacgggttctgaaacctgggaagcgcaaggaagctgacgagcgggaggccctcacgggccgcaccgctggccgaccctgatcttctgtgaagggttcgagttggagcacgcctgtcgggacccgaaagatggtgaactatgcctgagcggggcgaagccagaggaaactctggtggaggctcgaagcgatactgacgtgcaaatcgttcgtctgacttgggtataggggcgaaagactaatcgaaccatctagtagctggttccctccgaagtttccctcaggatagctggagcccattacgagttctatcgggtaaagccaatgattagaggcatcgggggcgcaacgccctcgacctattctcaaactttaaataggtaggacggcgtggctgctccggtgagccacgccacggaatcgggagctccaagtgggccatttttggtaagcagaactggcgatgcgggatgaaccggaagccgggttacggtgcccaactgcgcgctaacctagaacccacaaagggtgttggtcgattaagacagcaggacggtggtcatggaagtcgaaatccgctaaggagtgtgtaacaactcacctgccgaatcaactagccccgaaaatggatggcgctgaagcgcgcgacccacacccggccatctgggcgagcgccatgccccgatgagtaggagggcgcggcggccgctgcaaaacccggggcgcgagcccgggcggagcggccgtcggtgcagatcttggtggtagtagcaaatattcaaatgagaactttgaaggccgaagaggagaaaggttccatgtgaacggcacttgcacatgggtaagccgatcctaagggacggggtaaccccggcagagagcgcgatcacgcgcgtaccccgaaagggaatcgggttaagatttcccgagccgggatgtggcggttgacggcgacgttaggaagtccggagacgccggcgggggcctcgggaagagttatcttttctgcttaacggcccgccaaccctggaaacggttcagccggaggtagggtccagcggccggaagagcaccgcacgtcgcgcggtgtccggtgcgcccccggcggcccatgaaaatccggaggaccgagtaccgtccacgcccggtcgtactcataaccgcatcaggtctccaaggtgaacagcctctggccaatggaacaatgtaggcaagggaagtcggcaaaacggatccgtaacttcgggaaaaggattggctctgagggttgggctcgggggtcccggccccgaacccgtcggctgtcggcggattgctcgagctgcttccgcggcgagagcgggtcgccgcgtgccggccgggggacggaccgggaacggccccctcgggggccttccccgggcgtcgaacaaccgactcagaactggtacggacaaggggaatccgactgtttaattaaaacaaagcattgcgatggtcctcgcggatgctaacgcaatgtgatttctgcccagtgctctgaatgtcaaagtgaagaaattcaaccaagcgcgggtaaacggcgggagtaactatgactctcttaaggtagccaaatgcctcgtcatctaattagtgacgcgcatgaatggattaacgagattcccactgtccctgtctactatccagcgaaaccacagccaagggaacgggcttggcggaatcagcggggaaagaagaccctgttgagcttgactctagtccgactttgtgaaatgacttgagaggtgtaggataagtgggagcagtttctgcgcaagtgaaataccactacttttaacgttattttacttattccgtgagtcggaagcggggcctgtcccctccttttggctccaaggcccggtctcaccgggccgatccgggcggaagacattgtcaggtggggagtttggctggggcggcacatctgttaaaagataacgcaggtgtcctaagatgagctcaacgagaacagaaatctcgtgtggaacaaaagggtaaaagctcgtttgattctgatttccagtacgaatacgaaccgtgaaagcgtggcctatcgatcctttagaccttcggagtttgaagctagaggtgtcagaaaagttaccacagggataactggcttgtggcagccaagcgttcatagcgacgttgctttttgatccttcgatgtcggctcttcctatcattgtgaagcagaattcaccaagtgttggattgttcacccaccaatagggaacgtgagctgggtttagaccgtcgtgagacaggttagttttaccctactgatgaccgtgccgcgatagtaattcaacctagtacgagaggaaccgttgattcacacaattggtcatcgcgcttggttgaaaagccagtggcgcgaagctaccgtgtgccggattatgactgaacgcctctaagtcagaatccaagctagcaagcggcgcctgcgcccgccgcccgccccgacccacgttaggggcgctccgcgcccccaagggcccgtgccactggccaagccggcccggccgacgagccgcggccggccgcctcgaagctcccttcctcacgggcggcgggctgaatcctttgcagacgacttaaatacgcgacggggcattgtaagcggcagagtggccttgctgccacgatccgctgagatccagccccacgtcgcacggattcgtccctccccccacaaccaaccccaacacctagctgcccccacacggcttgaggttcgacctccccgtgacgccgcgcccaacttggtgaattcgggcacgtaaggcgccgctcgcctaatcacgctcccaaggctaagtacgagcatcgccggcgcccgccggaggagctaatgcacgctgcccgccgaggctatgtacgag-
>Gelidocalamus latifolius
acctggttgatcctgccagtagtcatatgcttgtctcaaagattaagccatgcatgtgcaagtatgaactaattcgaactgtgaaactgcgaatggctcattaaatcagttatagtttgtttgatggtacgtgctactcggataaccgtagtaattctagagctaatacgtgcaacaaaccccgacttccgggaggggcgcatttattagataaaaggctgacgcgggctctgcccgctgatccgatgattcatgataactcgacggatcgcacggccctcgtgccggcgacgcatcattcaaatttctgccctatcaactttcgatggtaggataggggcctaccatggtggtgacgggtgacggagaattagggttcgattccggagagggagcctgagaaacggctaccacatccaaggaaggcagcaggcgcgcaaattacccaatcctgacacggggaggtagtgacaataaataacaataccgggcgctttagtgtctggtaattggaatgagtacaatctaaatcccttaacgaggatccattggagggcaagtctggtgccagcagccgcggtaattccagctccaatagcgtatatttaagttgttgcagttaaaaagctcgtagttggaccttgggccgggtcggccggtccgcctcacggcgagcaccgacctacttgacccttctgccggcgatgcgctcctggccttaattggccgggtcgtgcctccggcgccgttactttgaagaaattagagtgctcaaagcaagccatcgctctggatacattagcatgggataacatcataggattccggtcctattgtgttggccttcgggatcggagtaatgattaatagggacagtcgggggcattcgtatttcatagtcagaggtgaaattcttggatttatgaaagacgaacaactgcgaaagcatttgccaaggatgttttcattaatcaagaacgaaagttgggggctcgaagacgatcagataccgtcctagtctcaaccataaacgatgccgaccagggatcggcggatgttgcttataggactccgccggcaccttatgagaaatcaaagtctttgggttccggggggagtatggtcgcaaggctgaaacttaaaggaattgacggaagggcaccaccaggcgtggagcctgcggcttaatttgactcaacacggggaaacttaccaggtccagacatagcaaggattgacagactgagagctctttcttgattctatgggtggtggtgcatggccgttcttagttggtggagcgatttgtctggttaattccgttaacgaacgagacctcagcctgctaactagctatgcggagtcatccctccgcagctagcttcttagagggactatggccgtttaggccacggaagtttgaggcaataacaggtctgtgatgcccttagatgttctgggccgcacgcgcgctacactgatgtattcaacgagtatatagccttggccgacaggcccgggtaatctttggaaatttcatcgtgatggggatagatcattgcaattgttggtcttcaacgaggaatgcctagtaagcgcgagtcatcagctcgcgttgactacgtccctgccctttgtacacaccgcccgtcgctcctaccgattgaatggtccggtgaagtgttcggatcgcggcgacgggggtggttcgccgcccccgacgtcgcgagaagtccattgaaccttatcatttagaggaaggagaagtcgtaacaaggtttccgtaggtgaacctgcggaaggatcattgtcgtgaccctaaccaaaacagaccgcgcacgcgtcatccatgccgccgggcggcagccgccgctcggcctaggcccgacctccccggagggcgggccgcaacagaacccacggcgccgacggcgtcaaggaacactgtgcctaccgaccgggggcgcgaacggcccggccagccggcgccggtcgcctcccgcgttgcgacgctatctaataatccacacgactctcggcaacggatatctcggctctcgcatcgatgaagaacgtagcgaaatgcgatacctggtgtgaattgcagaatcccgcgaaccatcgagtctttgaacgcaagttgcgcccgaggccctcgggccgagggcacgcctgcctgggcgtcacgccaaaagacgctccccacccccctcggcggggcggaggacgcggtgtctggccccccgcgccgcacggcgcggtgggccgaagttcgggctgccggcgcagcgcgccgggcacagcacaaggtgggcgatctcgcactctcttacgtgcagcgccccggcgcgtagccggcgcagcggcccagggacccatcgaccggagcgcacgtcgctcggaccgcgaccccaggtcaggcgggactacccgctgagtttaagcatataaataagcggaggagaagaaacttacgaggattcccctagtaacggcgagcgaaccgggagcagcccagcttgagaatcgggcggccgtgccgtccgaattgtagtctggagaggcgtcctcagcgacggaccgggcccaagtcccctggaaaggggcgcctgggagggtgagagccccgtccggcccggaccctgtcgcaccacgaggcgccgtcaacgagtcgggttgtttgggaatgcagcccaaatcgggcggtaaactccgtccaaggctaaatacaggcgagagaccgatagcgaacaagtaccgcgagggaaagatgaaaaggactttgaaaagagagtcaaagagtgcttgaaattgccgggagggaagcggatgggggccggcgatgcaccccggccgtatgcggaacggctcctgctggtccgccgctcggctcggggtgcggactgttgtcggccgcgccggcggccaaagcccgggggccctaggcgcccccggcagccgtcgtcggcacggccggtacccgcgcgccgaaaggcgcgcccctcggggcgctgcgctgcaacggcctgcgggctccccatccgacccgtcttgaaacacggaccaaggagtctgacatgcgtgcgagttgacgggttctgaaacctgggaagcgcaaggaagctgacgagcgggaggccctcacgggccgcaccgctggccgaccctgatcttctgtgaagggttcgagttggagcacgcctgtcgggacccgaaagatggtgaactatgcctgagcggggcgaagccagaggaaactctggtggaggctcgaagcgatactgacgtgcaaatcgttcgtctgacttgggtataggggcgaaagactaatcgaaccatctagtagctggttccctccgaagtttccctcaggatagctggagcccattacgagttctatcgggtaaagccaatgattagaggcatcgggggcgcaacgccctcgacctattctcaaactttaaataggtaggacggcgtggctgctccggtgagccacgccacggaatcgggagctccaagtgggccatttttggtaagcagaactggcgatgcgggatgaaccggaagccgggttacggtgcccaactgcgcgctaacctagaacccacaaagggtgttggtcgattaagacagcaggacggtggtcatggaagtcgaaatccgctaaggagtgtgtaacaactcacctgccgaatcaactagccccgaaaatggatggcgctgaagcgcgcgacccacacccggccatctgggcgagcgccatgccccgatgagtaggagggcgcggcggccgccgcaaaacccggggcgcgagcccgggcggagcggccgtcggtgcagatcttggtggtagtagcaaatattcaaatgagaactttgaaggccgaagaggagaaaggttccatgtgaacggcacttgcacatgggtaagccgatcctaagggacggggtaaccccggcagagagcgcgatcacgcgcgtaccccgaaagggaatcgggttaagatttcccgagccgggatgtggcggttgacggcgacgttaggaagtccggagacgccggcgggggcctcgggaagagttatcttttctgcttaacggcccgccaaccctggaaacggttcagccggaggtagggtccagcggccggaagagcaccgcacgtcgcgcggtgtccggtgcgcccccggcggcccatgaaaatccggaggaccgagtaccgtccacgcccggtcgtactcataaccgcatcaggtctccaaggtgaacagcctctggccaatggaacaatgtaggcaagggaagtcggcaaaacggatccgtaacttcgggaaaaggattggctctgagggttgggctcgggggtcccggccccgaacccgtcggctgtcggcggattgctcgagctgcttccgcggcgagagcgggtcgccgcgtgccggccgggggacggaccgggaacggccccctcgggggccttccccgggcgtcgaacaaccgactcagaactggtacggacaaggggaatccgactgtttaattaaaacaaagcattgcgatggtccccgcggatgctaacgcaatgtgatttctgcccagtgctctgaatgtcaaagtgaagaaattcaaccaagcgcgggtaaacggcgggagtaactatgactctcttaaggtagccaaatgcctcgtcatctaattagtgacgcgcatgaatggattaacgagattcccactgtccctgtctactatccagcgaaaccacagccaagggaacgggcttggcggaatcagcggggaaagaagaccctgttgagcttgactctagtccgactttgtgaaatgacttgagaggtgtaggataagtgggagcagtttctgcgcaagtgaaataccactacttttaacgttattttacttattccgtgagtcggaagcggggcctgtcccctccttttggctccaaggcccggtctcaccgggccgatccgggcggaagacattgtcaggtggggagtttggctggggcggcacatctgttaaaagataacgcaggtgtcctaagatgagctcaacgagaacagaaatctcgtgtggaacaaaagggtaaaagctcgtttgattctgatttccagtacgaatacgaaccgtgaaagcgtggcctatcgatcctttagaccttcggagtttgaagctagaggtgtcagaaaagttaccacagggataactggcttgtggcagccaagcgttcatagcgacgttgctttttgatccttcgatgtcggctcttcctatcattgtgaagcagaattcaccaagtgttggattgttcacccaccaatagggaacgtgagctgggtttagaccgtcgtgagacaggttagttttaccctactgatgaccgtgccgcgatagtaattcaacctagtacgagaggaaccgttgattcacacaattggtcatcgcgcttggttgaaaagccagtggcgcgaagctaccgtgtgccggattatgactgaacgcctctaagtcagaatccaagctagcaagcggcgcctgcgcccgccgcccgccccgacccacgttaggggcgctccgcgcccccaagggcccgtgccactggccaagccggcccggccgacgagccgcggccggccgcctcgaagctcccttcctcacgggcggcgggctgaatcctttgcagacgacttaaatacgcgacggggcattgtaagcggcagagtggccttgctgccacgatccgctgagatccagccccacgtcgcacggattcgtccctccccccacaaccaaccccaacactcagctgcccccacacggcttcaggttcgagctcccggtgacgccacgcccaagttgccttgcgctggcacgtaaggcgccgctcgcctaagcaccctcccgaggctaagtacgagtatcgccggcacccgcgggaggagctaatgcacgctggccgccgaggctaagtacgagt
>Gelidocalamus monophyllus
acctggttgatcctgccagtagtcatatgcttgtctcaaagattaagccatgcatgtgcaagtatgaactaattcgaactgtgaaactgcgaatggctcattaaatcagttatagtttgtttgatggtacgtgctactcggataaccgtagtaattctagagctaatacgtgcaacaaaccccgacttccgggaggggcgcatttattagataaaaggctgacgcgggctctgcccgctgatccgatgattcatgataactcgacggatcgcacggccctcgtgccggcgacgcatcattcaaatttctgccctatcaactttcgatggtaggataggggcctaccatggtggtgacgggtgacggagaattagggttcgattccggagagggagcctgagaaacggctaccacatccaaggaaggcagcaggcgcgcaaattacccaatcctgacacggggaggtagtgacaataaataacaataccgggcgctttagtgtctggtaattggaatgagtacaatctaaatcccttaacgaggatccattggagggcaagtctggtgccagcagccgcggtaattccagctccaatagcgtatatttaagttgttgcagttaaaaagctcgtagttggaccttgggccgggtcggccggtccgcctcacggcgagcaccgacctacttgacccttctgccggcgatgcgctcctggccttaattggccgggtcgtgcctccggcgccgttactttgaagaaattagagtgctcaaagcaagccatcgctctggatacattagcatgggataacatcataggattccggtcctattgtgttggccttcgggatcggagtaatgattaatagggacagtcgggggcattcgtatttcatagtcagaggtgaaattcttggatttatgaaagacgaacaactgcgaaagcatttgccaaggatgttttcattaatcaagaacgaaagttgggggctcgaagacgatcagataccgtcctagtctcaaccataaacgatgccgaccagggatcggcggatgttgcttataggactccgccggcaccttatgagaaatcaaagtctttgggttccggggggagtatggtcgcaaggctgaaacttaaaggaattgacggaagggcaccaccaggcgtggagcctgcggcttaatttgactcaacacggggaaacttaccaggtccagacatagcaaggattgacagactgagagctctttcttgattctatgggtggtggtgcatggccgttcttagttggtggagcgatttgtctggttaattccgttaacgaacgagacctcagcctgctaactagctatgcggagtcatccctccgcagctagcttcttagagggactatggccgtttaggccacggaagtttgaggcaataacaggtctgtgatgcccttagatgttctgggccgcacgcgcgctacactgatgtattcaacgagtatatagccttggccgacaggcccgggtaatctttggaaatttcatcgtgatggggatagatcattgcaattgttggtcttcaacgaggaatgcctagtaagcgcgagtcatcagctcgcgttgactacgtccctgccctttgtacacaccgcccgtcgctcctaccgattgaatggtccggtgaagtgttcggatcgcggcgacgggggtggttcgccgcccccgacgtcgcgagaagtccattgaaccttatcatttagaggaaggagaagtcgtaacaaggtttccgtaggtgaacctgcggaaggatcattgtcgtgaccctaaccaaaacagaccgcgcacgcgtcatccatgccgccgggcggcagccgccgctcggcctaggcccgacctccccggagggcgggccgcaacagaacccacggcgccgacggcgtcaaggaacactgtgcctactaaccgggggcgcgaacggcccggccagccggcgccggtcgcctcccgtgttgctacgctatctaataatccacacgactctcggcaacggatatctcggctctcgcatcgatgaagaacgtagcgaaatgcgatacctggtgtgaattgcagaatcccgcgaaccatcgagtctttgaacgcaagttgcgcccgaggccttcgggccgagggcacgcctgcctgggcgtcacgccaaaagacgctccccacccccctcggcggggcggaggacgcggtgtttggccccccgtgctgcatggcgcggtgggccgaagtttgggctgccggcgcagcatgccgggcacagcacaaggtgggcgatctcgcactctcttacgtgcagtgccccggcgtgtagccggcgcagcggcccagggacccatcgaccggagcgcacgtcgctcggaccgcgaccccaggtcaggcgggactacccgctgagtttaagcatataaataagcggaggagaagaaacttacgaggattcccctagtaacggcgagcgaaccgggagcagcccagcttgagaatcgggcggccgtgccgtccgaattgtagtctggagaggcgtcctcagcgacggaccgggcccaagtcccctggaaaggggcgcctgggagggtgagagccccgtccggcccggaccctgtcgcaccacgaggcgccgtcaacgagtcgggttgtttgggaatgcagcccaaatcgggcggtaaactccgtccaaggctaaatacaggcgagagaccgatagcgaacaagtaccgcgagggaaagatgaaaaggactttgaaaagagagtcaaagagtgcttgaaattgccgggagggaagcggatgggggccggcgatgcaccccggccgtatgcggaacggctcctgctggtccgccgctcggctcggggtgtggactgttgtcggccgcgccggcggccaaagcccgggggccctaggcgcccccggcagccgtcgtcggcacggccggtacccgcgcgccgaaaggcgcgcccctcggggcgctgcgctgcaacggcctgcgggctccccatccgacccgtcttgaaacacggaccaaggagtctgacatgcgtgcgagttgacgggttctgaaacctgggaagcgcaaggaagctgacgagcgggaggccctcacgggccgcaccgctggccgaccctgatcttctgtgaagggttcgagttggagcacgcctgtcgggacccgaaagatggtgaactatgcctgagcggggcgaagccagaggaaactctggtggaggctcgaagcgatactgacgtgcaaatcgttcgtctgacttgggtataggggcgaaagactaatcgaaccatctagtagctggttccctccgaagtttccctcaggatagctggagcccattacgagttctatcgggtaaagccaatgattagaggcatcgggggcgcaacgccctcgacctattctcaaactttaaataggtaggacggcgtggctgctccggtgagccacgccacggaatcgggagctccaagtgggccatttttggtaagcagaactggcgatgcgggatgaaccggaagccgggttacggtgcccaactgcgcgctaacctagaacccacaaagggtgttggtcgattaagacagcaggacggtggtcatggaagtcgaaatccgctaaggagtgtgtaacaactcacctgccgaatcaactagccccgaaaatggatggcgctgaagcgcgcgacccacacccggccatctgggcgagcgccatgccccgatgagtaggagggcgcggcggccgctgcaaaacccggggcgcgagcccgggcggagcggccgtcggtgcagatcttggtggtagtagcaaatattcaaatgagaactttgaaggccgaagaggagaaaggttccatgtgaacggcacttgcacatgggtaagccgatcctaagggacggggtaaccccggcagagagcgcgatcacgcgcgtaccccgaaagggaatcgggttaagatttcccgagccgggatgtggcggttgacggcgacgttaggaagtccggagacgccggcgggggcctcgggaagagttatcttttctgcttaacggcccgccaaccctggaaacggttcagccggaggtagggtccagcggccggaagagcaccgcacgtcgcgcggtgtccggtgcgcccccggcggcccatgaaaatccggaggaccgagtaccgtccacgcccggtcgtactcataaccgcatcaggtctccaaggtgaacagcctctggccaatggaacaatgtaggcaagggaagtcggcaaaacggatccgtaacttcgggaaaaggattggctctgagggttgggctcgggggtcccggccccgaacccgtcggctgtcggcggattgctcgagctgcttccgcggcgagagcgggtcgccgcgtgccggccgggggacggaccgggaacggccccctcgggggccttccccgggcgtcgaacaaccgactcagaactggtacggacaaggggaatccgactgtttaattaaaacaaagcattgcgatggtccccgcggatgctaacgcaatgtgatttctgcccagtgctctgaatgtcaaagtgaagaaattcaaccaagcgcgggtaaacggcgggagtaactatgactctcttaaggtagccaaatgcctcgtcatctaattagtgacgcgcatgaatggattaacgagattcccactgtccctgtctactatccagcgaaaccacagccaagggaacgggcttggcggaatcagcggggaaagaagaccctgttgagcttgactctagtccgactttgtgaaatgacttgagaggtgtaggataagtgggagcccttg-ggcgcaagtgaaataccactacttttaacgttattttacttattccgtgagtcggaagcggggcctgtcccctccttttggctccaaggcccggtctcaccgggccgatccgggcggaagacattgtcaggtggggagtttggctggggcggcacatctgttaaaagataacgcaggtgtcctaagatgagctcaacgagaacagaaatctcgtgtggaacaaaagggtaaaagctcgtttgattctgatttccagtacgaatacgaaccgtgaaagcgtggcctatcgatcctttagaccttcggagtttgaagctagaggtgtcagaaaagttaccacagggataactggcttgtggcagccaagcgttcatagcgacgttgctttttgatccttcgatgtcggctcttcctatcattgtgaagcagaattcaccaagtgttggattgttcacccaccaatagggaacgtgagctgggtttagaccgtcgtgagacaggttagttttaccctactgatgaccgtgccgcgatagtaattcaacctagtacgagaggaaccgttgattcacacaattggtcatcgcgcttggttgaaaagccagtggcgcgaagctaccgtgtgccggattatgactgaacgcctctaagtcagaatccaagctagcaagcggcgcctgcgcccgccgcccgccccgacccacgttaggggcgctccgcgcccccaagggcccgtgccactggccaagccggcccggccgacgagccgcggccggccgcctcgaagctcccttcctcacgggcggcgggctgaatcctttgcagacgacttaaatacgcgacggggcattgtaagcggcagagtggccttgctgccacgatccgctgagatccagccccacgtcgcacggattcgtccctccccccacaaccaaccccaacactttgctgcccccacacggcttgaggttcgagctcccggtgacgccacgcccaag-----ttgtgctggcacgtaaggcgccgctcgcctaagcacgctcccaaggctaagta--------gccggcacccaccggaggagctaatgcacgctg----ccgaggctaagtacgagt
>Gelidocalamus monophyllus
acctggttgatcctgccagtagtcatatgcttgtctcaaagattaagccatgcatgtgcaagtatgaactaattcgaactgtgaaactgcgaatggctcattaaatcagttatagtttgtttgatggtacgtgctactcggataaccgtagtaattctagagctaatacgtgcaacaaaccccgacttccgggaggggcgcatttattagataaaaggctgacgcgggctctgcccgctgatccgatgattcatgataactcgacggatcgcacggccctcgtgccggcgacgcatcattcaaatttctgccctatcaactttcgatggtaggataggggcctaccatggtggtgacgggtgacggagaattagggttcgattccggagagggagcctgagaaacggctaccacatccaaggaaggcagcaggcgcgcaaattacccaatcctgacacggggaggtagtgacaataaataacaataccgggcgctttagtgtctggtaattggaatgagtacaatctaaatcccttaacgaggatccattggagggcaagtctggtgccagcagccgcggtaattccagctccaatagcgtatatttaagttgttgcagttaaaaagctcgtagttggaccttgggccgggtcggccggtccgcctcacggcgagcaccgacctacttgacccttctgccggcgatgcgctcctggccttaattggccgggtcgtgcctccggcgccgttactttgaagaaattagagtgctcaaagcaagccatcgctctggatacattagcatgggataacatcataggattccggtcctattgtgttggccttcgggatcggagtaatgattaatagggacagtcgggggcattcgtatttcatagtcagaggtgaaattcttggatttatgaaagacgaacaactgcgaaagcatttgccaaggatgttttcattaatcaagaacgaaagttgggggctcgaagacgatcagataccgtcctagtctcaaccataaacgatgccgaccagggatcggcggatgttgcttataggactccgccggcaccttatgagaaatcaaagtctttgggttccggggggagtatggtcgcaaggctgaaacttaaaggaattgacggaagggcaccaccaggcgtggagcctgcggcttaatttgactcaacacggggaaacttaccaggtccagacatagcaaggattgacagactgagagctctttcttgattctatgggtggtggtgcatggccgttcttagttggtggagcgatttgtctggttaattccgttaacgaacgagacctcagcctgctaactagctatgcggagtcatccctccgcagctagcttcttagagggactatggccgtttaggccacggaagtttgaggcaataacaggtctgtgatgcccttagatgttctgggccgcacgcgcgctacactgatgtattcaacgagtatatagccttggccgacaggcccgggtaatctttggaaatttcatcgtgatggggatagatcattgcaattgttggtcttcaacgaggaatgcctagtaagcgcgagtcatcagctcgcgttgactacgtccctgccctttgtacacaccgcccgtcgctcctaccgattgaatggtccggtgaagtgttcggatcgcggcgacgggggtggttcgccgcccccgacgtcgcgagaagtccattgaaccttatcatttagaggaaggagaagtcgtaacaaggtttccgtaggtgaacctgcggaaggatcattgtcgtgaccctaaccaaaacagaccgcgcacgcgtcatccatgccgccgggcggcagccgccgctcggcctaggcccgacctccccggagggcgggccgcaacagaacccacggcgccgacggcgtcaaggaacactgtgcctactaaccgggggcgcgaacggcccggccagccggcgccggtcgcctcccgtgttgctacgctatctaataatccacacgactctcggcaacggatatctcggctctcgcatcgatgaagaacgtagcgaaatgcgatacctggtgtgaattgcagaatcccgcgaaccatcgagtctttgaacgcaagttgcgcccgaggccttcgggccgagggcacgcctgcctgggcgtcacgccaaaagacgctccccacccccctcggcggggcggaggacgcggtgtttggccccccgtgctgcatggcgcggtgggccgaagtttgggctgccggcgcagcatgccgggcacagcacaaggtgggcgatctcgcactctcttacgtgcagtgccccggcgtgtagccggcgcagcggcccagggacccatcgaccggagcgcacgtcgctcggaccgcgaccccaggtcaggcgggactacccgctgagtttaagcatataaataagcggaggagaagaaacttacgaggattcccctagtaacggcgagcgaaccgggagcagcccagcttgagaatcgggcggccgtgccgtccgaattgtagtctggagaggcgtcctcagcgacggaccgggcccaagtcccctggaaaggggcgcctgggagggtgagagccccgtccggcccggaccctgtcgcaccacgaggcgccgtcaacgagtcgggttgtttgggaatgcagcccaaatcgggcggtaaactccgtccaaggctaaatacaggcgagagaccgatagcgaacaagtaccgcgagggaaagatgaaaaggactttgaaaagagagtcaaagagtgcttgaaattgccgggagggaagcggatgggggccggcgatgcaccccggccgtatgcggaacggctcctgctggtccgccgctcggctcggggtgtggactgttgtcggccgcgccggcggccaaagcccgggggccctaggcgcccccggcagccgtcgtcggcacggccggtacccgcgcgccgaaaggcgcgcccctcggggcgctgcgctgcaacggcctgcgggctccccatccgacccgtcttgaaacacggaccaaggagtctgacatgcgtgcgagttgacgggttctgaaacctgggaagcgcaaggaagctgacgagcgggaggccctcacgggccgcaccgctggccgaccctgatcttctgtgaagggttcgagttggagcacgcctgtcgggacccgaaagatggtgaactatgcctgagcggggcgaagccagaggaaactctggtggaggctcgaagcgatactgacgtgcaaatcgttcgtctgacttgggtataggggcgaaagactaatcgaaccatctagtagctggttccctccgaagtttccctcaggatagctggagcccattacgagttctatcgggtaaagccaatgattagaggcatcgggggcgcaacgccctcgacctattctcaaactttaaataggtaggacggcgtggctgctccggtgagccacgccacggaatcgggagctccaagtgggccatttttggtaagcagaactggcgatgcgggatgaaccggaagccgggttacggtgcccaactgcgcgctaacctagaacccacaaagggtgttggtcgattaagacagcaggacggtggtcatggaagtcgaaatccgctaaggagtgtgtaacaactcacctgccgaatcaactagccccgaaaatggatggcgctgaagcgcgcgacccacacccggccatctgggcgagcgccatgccccgatgagtaggagggcgcggcggccgctgcaaaacccggggcgcgagcccgggcggagcggccgtcggtgcagatcttggtggtagtagcaaatattcaaatgagaactttgaaggccgaagaggagaaaggttccatgtgaacggcacttgcacatgggtaagccgatcctaagggacggggtaaccccggcagagagcgcgatcacgcgcgtaccccgaaagggaatcgggttaagatttcccgagccgggatgtggcggttgacggcgacgttaggaagtccggagacgccggcgggggcctcgggaagagttatcttttctgcttaacggcccgccaaccctggaaacggttcagccggaggtagggtccagcggccggaagagcaccgcacgtcgcgcggtgtccggtgcgcccccggcggcccatgaaaatccggaggaccgagtaccgtccacgcccggtcgtactcataaccgcatcaggtctccaaggtgaacagcctctggccaatggaacaatgtaggcaagggaagtcggcaaaacggatccgtaacttcgggaaaaggattggctctgagggttgggctcgggggtcccggccccgaacccgtcggctgtcggcggattgctcgagctgcttccgcggcgagagcgggtcgccgcgtgccggccgggggacggaccgggaacggccccctcgggggccttccccgggcgtcgaacaaccgactcagaactggtacggacaaggggaatccgactgtttaattaaaacaaagcattgcgatggtccccgcggatgctaacgcaatgtgatttctgcccagtgctctgaatgtcaaagtgaagaaattcaaccaagcgcgggtaaacggcgggagtaactatgactctcttaaggtagccaaatgcctcgtcatctaattagtgacgcgcatgaatggattaacgagattcccactgtccctgtctactatccagcgaaaccacagccaagggaacgggcttggcggaatcagcggggaaagaagaccctgttgagcttgactctagtccgactttgtgaaatgacttgagaggtgtaggataagtgggagcccttg-ggcgcaagtgaaataccactacttttaacgttattttacttattccgtgagtcggaagcggggcctgtcccctccttttggctccaaggcccggtctcaccgggccgatccgggcggaagacattgtcaggtggggagtttggctggggcggcacatctgttaaaagataacgcaggtgtcctaagatgagctcaacgagaacagaaatctcgtgtggaacaaaagggtaaaagctcgtttgattctgatttccagtacgaatacgaaccgtgaaagcgtggcctatcgatcctttagaccttcggagtttgaagctagaggtgtcagaaaagttaccacagggataactggcttgtggcagccaagcgttcatagcgacgttgctttttgatccttcgatgtcggctcttcctatcattgtgaagcagaattcaccaagtgttggattgttcacccaccaatagggaacgtgagctgggtttagaccgtcgtgagacaggttagttttaccctactgatgaccgtgccgcgatagtaattcaacctagtacgagaggaaccgttgattcacacaattggtcatcgcgcttggttgaaaagccagtggcgcgaagctaccgtgtgccggattatgactgaacgcctctaagtcagaatccaagctagcaagcggcgcctgcgcccgccgcccgccccgacccacgttaggggcgctccgcgcccccaagggcccgtgccactggccaagccggcccggccgacgagccgcggccggccgcctcgaagctcccttcctcacgggcggcgggctgaatcctttgcagacgacttaaatacgcgacggggcattgtaagcggcagagtggccttgctgccacgatccgctgagatccagccccacgtcgcacggattcgtccctccccccacaaccaaccccaacactttgctgcccccacacggcttgaggttcgagctcccggtgacgccacgcccaag-----ttgtgctggcacgtaaggcgccgctcgcctaagcacgctcccaaggctaagta--------gccggcacccaccggaggagctaatgcacgctg----ccgaggctaggtacgagt
>Gelidocalamus albizonus
acctggttgatcctgccagtagtcatatgcttgtctcaaagattaagccatgcatgtgcaagtatgaactaattcgaactgtgaaactgcgaatggctcattaaatcagttatagtttgtttgatggtacgtgctactcggataaccgtagtaattctagagctaatacgtgcaacaaaccccgacttccgggaggggcgcatttattagataaaaggctgacgcgggctctgcccgctgatccgatgattcatgataactcgacggatcgcacggccctcgtgccggcgacgcatcattcaaatttctgccctatcaactttcgatggtaggataggggcctaccatggtggtgacgggtgacggagaattagggttcgattccggagagggagcctgagaaacggctaccacatccaaggaaggcagcaggcgcgcaaattacccaatcctgacacggggaggtagtgacaataaataacaataccgggcgctttagtgtctggtaattggaatgagtacaatctaaatcccttaacgaggatccattggagggcaagtctggtgccagcagccgcggtaattccagctccaatagcgtatatttaagttgttgcagttaaaaagctcgtagttggaccttgggccgggtcggccggtccgcctcacggcgagcaccgacctacttgacccttctgccggcgatgcgctcctggccttaattggccgggtcgtgcctccggcgccgttactttgaagaaattagagtgctcaaagcaagccatcgctctggatacattagcatgggataacatcataggattccggtcctattgtgttggccttcgggatcggagtaatgattaatagggacagtcgggggcattcgtatttcatagtcagaggtgaaattcttggatttatgaaagacgaacaactgcgaaagcatttgccaaggatgttttcattaatcaagaacgaaagttgggggctcgaagacgatcagataccgtcctagtctcaaccataaacgatgccgaccagggatcggcggatgttgcttataggactccgccggcaccttatgagaaatcaaagtctttgggttccggggggagtatggtcgcaaggctgaaacttaaaggaattgacggaagggcaccaccaggcgtggagcctgcggcttaatttgactcaacacggggaaacttaccaggtccagacatagcaaggattgacagactgagagctctttcttgattctatgggtggtggtgcatggccgttcttagttggtggagcgatttgtctggttaattccgttaacgaacgagacctcagcctgctaactagctatgcggagtcatccctccgcagctagcttcttagagggactatggccgtttaggccacggaagtttgaggcaataacaggtctgtgatgcccttagatgttctgggccgcacgcgcgctacactgatgtattcaacgagtatatagccttggccgacaggcccgggtaatctttggaaatttcatcgtgatggggatagatcattgcaattgttggtcttcaacgaggaatgcctagtaagcgcgagtcatcagctcgcgttgactacgtccctgccctttgtacacaccgcccgtcgctcctaccgattgaatggtccggtgaagtgttcggatcgcggcgacgggggtggttcgccgcccccgacgtcgcgagaagtccattgaaccttatcatttagaggaaggagaagtcgtaacaaggtttccgtaggtgaacctgcggaaggatcattgtcgtgaccctaaccaaaacagaccgcgcacgcgtcatccatgccgccgggcggcagccgccgctcggcctaggcccgacctccccggagggcgggccgcaacagaacccacggcgccgacggcgtcaaggaacactgtgcctaccgaccgggggcgcgaacggcccggccagccggcgccggtcgcctcccgcgttgctacgctatctaataatccacacgactctcggcaacggatatctcggctctcgcatcgatgaagaacgtagcgaaatgcgatacctggtgtgaattgcagaatcccgcgaaccatcgagtctttgaacgcaagttgcgcccgaggccctcgggccgagggcacgcctgcctgggcgtcacgccaacagacgctccccacccccctcggcggggcggaggacgcggtgtctggccccccgcgccgcacggcgcggtgggccgaagttcgggctgccggcgcagcgcgccgggcacagcacaaggtgggcgatctcgcactctcttacgtgcagcgccccggcgcgtagccggcgcagcggcccagggacccatcgaccggagcgcacgtcgctcggaccgcgaccccaggtcaggcgggactacccgctgagtttaagcatataaataagcggaggagaagaaacttacgaggattcccctagtaacggcgagcgaaccgggagcagcccagcttgagaatcgggcggccgtgccgtccgaattgtagtctggagaggcgtcctcagcgacggaccgggcccaagtcccctggaaaggggcgcctgggagggtgagagccccgtccggcccggaccctgtcgcaccacgaggcgccgtcaacgagtcgggttgtttgggaatgcagcccaaatcgggcggtaaactccgtccaaggctaaatacaggcgagagaccgatagcgaacaagtaccgcgagggaaagatgaaaaggactttgaaaagagagtcaaagagtgcttgaaattgccgggagggaagcggatgggggccggcgatgcaccccggccgtatgcggaacggctcctgctggtccgccgctcggctcggggtgcggactgttgtcggccgcgccggcggccaaagcccgggggccctaggcgcccccggcagccgtcgtcggcacggccggtacccgcgcgccgaaaggcgcgcccctcggggcgctgcgctgcaacggcctgcgggctccccatccgacccgtcttgaaacacggaccaaggagtctgacatgcgtgcgagttgacgggttctgaaacctgggaagcgcaaggaagctgacgagcgggaggccctcacgggccgcaccgctggccgaccctgatcttctgtgaagggttcgagttggagcacgcctgtcgggacccgaaagatggtgaactatgcctgagcggggcgaagccagaggaaactctggtggaggctcgaagcgatactgacgtgcaaatcgttcgtctgacttgggtataggggcgaaagactaatcgaaccatctagtagctggttccctccgaagtttccctcaggatagctggagcccattacgagttctatcgggtaaagccaatgattagaggcatcgggggcgcaacgccctcgacctattctcaaactttaaataggtaggacggcgtggctgctccggtgagccacgccacggaatcgggagctccaagtgggccatttttggtaagcagaactggcgatgcgggatgaaccggaagccgggttacggtgcccaactgcgcgctaacctagaacccacaaagggtgttggtcgattaagacagcaggacggtggtcatggaagtcgaaatccgctaaggagtgtgtaacaactcacctgccgaatcaactagccccgaaaatggatggcgctgaagcgcgcgacccacacccggccatctgggcgagcgccatgccccgatgagtaggagggcgcggcggccgccgcaaaacccggggcgcgagcccgggcggagcggccgtcggtgcagatcttggtggtagtagcaaatattcaaatgagaactttgaaggccgaagaggagaaaggttccatgtgaacggcacttgcacatgggtaagccgatcctaagggacggggtaaccccggcagagagcgcgatcacgcgcgtaccccgaaagggaatcgggttaagatttcccgagccgggatgtggcggttgacggcgacgttaggaagtccggagacgccggcgggggcctcgggaagagttatcttttctgcttaacggcccgccaaccctggaaacggttcagccggaggtagggtccagcggccggaagagcaccgcacgtcgcgcggtgtccggtgcgcccccggcggcccatgaaaatccggaggaccgagtaccgtccacgcccggtcgtactcataaccgcatcaggtctccaaggtgaacagcctctggccaatggaacaatgtaggcaagggaagtcggcaaaacggatccgtaacttcgggaaaaggattggctctgagggttgggctcgggggtcccggccccgaacccgtcggctgtcggcggattgctcgagctgcttccgcggcgagagcgggtcgccgcgtgccggccgggggacggaccgggaacggccccctcgggggccttccccgggcgtcgaacaaccgactcagaactggtacggacaaggggaatccgactgtttaattaaaacaaagcattgcgatggtccccgcggatgctaacgcaatgtgatttctgcccagtgctctgaatgtcaaagtgaagaaattcaaccaagcgcgggtaaacggcgggagtaactatgactctcttaaggtagccaaatgcctcgtcatctaattagtgacgcgcatgaatggattaacgagattcccactgtccctgtctactatccagcgaaaccacagccaagggaacgggcttggcggaatcagcggggaaagaagaccctgttgagcttgactctagtccgactttgtgaaatgacttgagaggtgtaggataagtgggagcagtttctgcgcaagtgaaataccactacttttaacgttattttacttattccgtgagtcggaagcggggcctgtcccctccttttggctccaaggcccggtctcaccgggccgatccgggcggaagacattgtcaggtggggagtttggctggggcggcacatctgttaaaagataacgcaggtgtcctaagatgagctcaacgagaacagaaatctcgtgtggaacaaaagggtaaaagctcgtttgattctgatttccagtacgaatacgaaccgtgaaagcgtggcctatcgatcctttagaccttcggagtttgaagctagaggtgtcagaaaagttaccacagggataactggcttgtggcagccaagcgttcatagcgacgttgctttttgatccttcgatgtcggctcttcctatcattgtgaagcagaattcaccaagtgttggattgttcacccaccaatagggaacgtgagctgggtttagaccgtcgtgagacaggttagttttaccctactgatgaccgtgccgcgatagtaattcaacctagtacgagaggaaccgttgattcacacaattggtcatcgcgcttggttgaaaagccagtggcgcgaagctaccgtgtgccggattatgactgaacgcctctaagtcagaatccaagctagcaagcggcgcctgcgcccgccgcccgccccgacccacgttaggggcgctccgcgcccccaagggcccgtgccactggccaagccggcccggccgacgagccgcggccggccgcctcgaagctcccttcctcacgggcggcgggctgaatcctttgcagacgacttaaatacgcgacggggcattgtaagcggcagagtggccttgctgccacgatccgctgagatccagccccacgtcgcacggattcgtccctccccccacaaccaaccccaacactcagctgcccccacacggcttcaggttcgagctcccggtgacgccacgcccaagttgcctcgcgctggcacgtaaggcgccgatcgcctaagcaccctcccgaggctaagtacgagtatcgccggcacccgcgggaggagctaatgcacgctggccgccgaggctaagtacgagt
