# Supplementary material for: Comparative analysis of chloroplast genomes and phylogenetic relationships in the endemic Chinese bamboo Gelidocalamus (Bambusoideae)
Source: Front Plant Sci. 2024 Nov 11;15:1470311. doi: 10.3389/fpls.2024.1470311 (PMC11586178; doi:10.3389/fpls.2024.1470311)
Supplement: Supplementary Data Sheet 4 — The alignment of 24 shared mitochondrial genes from 27 samples. [file DataSheet4.fasta]

>Gelidocalamus fengkaiensis
ATGTTCTTGGTGGATGCAGGCCCTGGTACCCCCAAAATTTGTATGCAAGATGAGCTTACAGGACTGCCAATCAAGCGAGCCACCAGGTTTGAGAATAAGGTGGGATCCAAGAATGTAGTGGCTGGTGAATCACTGATCAAAAAGCGGATTTTTGAGAGATTCTTCATCGATCTAGTGGCCGGTGAATCACTGATCAAAGAGCGAGCAGCCGCCAGGTTTAATGATTTTGTGGGATCCCTGGATGTAGCGGCTGGCGAACCGCTTCTTCTTCCACAAAGATTCAGACAAAACCGAGCTTGGATAGAACTGAAGAAGATTTGGCGAACGAAGAAAAAGGTCAAAGGGTTTATTATTCAAAAAATCAAAGGAGGTTATTCAGTAGCCATCGCAGGTTTCATTACTTTTCTTCCATTCAAAAAAGCTCTTCTAAAAAAAAGGATAGCGAATGATCGATTCACCATTGATAGCTTTAACCCTAAAAGGAGGGATATTGTGATAATAGCGGCAGATCAAACAAGAACTTGAATGACTATAAGGAACCAACGATTCTCTCTTCTTAAACAACCTATATACTCCACACTTAACCAGCATTTGATAGATTATCCAACCCCGAGCAATCTTAGTTATTGGTGGGGGTTCGGTTCGTTAGCAGGTATTTGTTTAGTCATTCAGATAGTGACTGGCGTTTTTTTAGCTATGCATCACACACCTCATGTGGATCTAGCTTTCAACAGCGTAGAACACATTATGAGAGATGTTGAAGGGGGCTGGTTGCTCCGTTATATGCATGCTAATGGGGCAAGTATGTTTCTCATTGTGGTTCACCTTCATATTTTTCGTGGTCTATATCATGCGAGTTATAGCAGTCCTAGGGAATTTGTTCGGTGTCTCGGAGTTGTCATATTCCTATTAATGATTGTGACAGCTTTTATAGGATACGTACCACCTTGGGGTCAGATGAGCTTTTGGGGAGCAACAGTAATTACAAGCTTAGCTAGCGCCATACCAGTAGTAGGAGATACCATAGTGACTTGGCTTTGGGGTGGTTTCTCCGTGGACAATGCCACCTTAAATCGTTTTTTTAGTCTCCATCATTTACTCCCCCTTATTTTAGTAGGCGCCAGTCTTCTTCATCTGGCCGCATTGCATCAATATGGATCAAATAATCCATTGGGTGTACATTCTGAGATGGATAAAATTGCTTCTTACCCTTATTTTTATGTAAAGGATCTTGTAGGTCGGGTAGCTTCTGCTATCTTTTCTTCCATTTGGATTTTTTTTGCTCCTAATGTTTTGGGGCATCCCGACAATTATATACCTGCTAATCCGATGCCCACCCCGCCTCATATTGTGCCGGAATGGTATTTCCTACCGATCCATGCCATTCTTCGCAGTATACCTGACAAAGCGGGAGGTGTAGCCGCAATAGCACCAGTTTTTATATCTCTCTTGGCTTTACCTTTTTTTAAAGAAATGTATGTGCGTAGTTCAAGTTTTCGACCGATTCACCAAGGAATATTTTGGTTGCTTTTGGCGGATTGCTTACTACTAGGTTGGATCGGATGTCAACCTGTGGAGGCACCATTTGTTACTATTGGACAAATTCCTTCTTTATTTTTCTTCTTGTTCTTTGCCATAACGCCCATTCCGGGACGAGTTGGAAGAGGAATTCCAAAATATTACACGGAATGGAATTCTCACCCAGAGCTGCGGAACTCACGACTCTATTAGAAAGTAGAATGACCAACTTTTACACGAATTTTCAAGTGGATGAGATCGGTCGAGTGGTCTCAGTTGGAGATGGGATTGCACGTGTTTATGGATTGAACGAGATTCAAGCTGGAGAAATGGTGGAATTTGCCAGCGGTGTGAAAGGAATAGCCTTGAATCTTGAGAATGAGAATGTAGGTATTGTTGTCTTTGGTAGTGATACCGCTATTAAAGAAGGAGATCTTGTCAAGCGCACTGGATCTATTGTGGATGTTCCTGCGGGAAAGGCCATGTTAGGCCGTGTGGTCGACGCCTTGGGAGTACCTATTGATGGAAAAGGGGCTCTAAGCGATCACGAACGAAGACGTGTCGAAGTGAAAGCCCCAGGGATTATTGAACGTAAATCTGTGCACGAACCCATGCAAACAGGCTTAAAAGCAGTGGATAGCCTGGTTCCTATAGGCCGTGGTCAACGAGAACTTATAATCGGGGACAGACAAACTGGAAAAACTGCAATAGCTATCGATACTATATTAAACCAAAAGCAAATGAACTCAAGGGGCACAAATGAGAGTGAGACATTGTATTGTGTCTATGTTGCGATTGGACAAAAACGCTCGACTGTGGCACAATTAGTTCAAATTCTTTCAGAAGCGAATGCTTTGGAATATTCCATTCTTGTAGCAGCCACCGCTTCGGATCCTGCTCCTCTGCAATTTCTGGCCCCATATTCAGGGTGTGCCATGGGGGAATATTTCCGCGATAATGGAATGCACGCATTAATTATATATGATGATCTAAGTAAACAGGCGGTGGCATATCGACAAATGTCATTATTGTTACGCCGACCACCAGGCCGTGAGGCTTTCCCAGGGGATGTTTTCTATTTACATTCCCGTCTCTTAGAAAGAGCCGCTAAACGATCGGACCAGACAGGTGCAGGTAGCTCGACTGCGTTACCCGTGATTGAAACACAAGCTGGAGACGTATCGGCCTATATCCCCACCAATGTGATCTCCATTACAGATGGACAAATCTGTTTGGAAACAGAGCTCTTTTATCGCGGAATTAGACCTGCTATTAACGTTGGCTTATCCGTCAGTCGCGTCGGGTCTGCCGCTCAGTTGAAAGCTATGAAACAAGTCTGCGGTAGTTCAAAACTGGAATTGGCACAATATCGCGAAGTGGCCGCCTTCGCTCAATTTGGGTCAGACCTTGATGCTGCGACTCAGGCATTACTCAATAGAGGTGCAAGGCTTACAGAAGTGCCCAAACAACCACAATATGAACCACTTCCAATTGAAAAACAAATTGTTGTGATTTATGCTGCTGTCAACGGCTTCTGTGATCGAATGCCACTAGACAGAATTTCTCAATATGAAAAAGCCATTCTAAGTACTATTAATCCAGAATTACAAAAATCCTTCTTAGAAAAAGGTGGATTAACTAACGAAAGAAAGATGGAACCTGATGCTTCTTTAAAAGAAACAGCGAAGCCTTACTTGTGAATGAGATTGAGTTCAACGGATATGAAGGATAGAAATATGCTATTTGCTGCTATTCCATCTATTTGTGCATCAAGTCCGAAGAAGATCTCAATCTATAATGAAGAAATGATAGTAGCTCGTTGTTTTATAGGCTTTCTCATATTCAGTCGGAAGAGTTTAGGTAAGACTTTCAAAGAAACTCTCGACGGGAGAATCGAGTCTATTCAGGAAGAATTGCAGCAATTCTTCAATCCTAACGAAGTAATTCCGGAGGAATCCAATGAACAACAACGATTACTTAGGATCAGCTTGCGAATTTGCAGCACCGTAGTAGAATCATTACCAACGGCACGCTGTGCGCCTAAGTGCGAAAAGACAGTGCAAGCTTTGTTATGCCGAAACCTAAATGTAAAGTCAGCAACACTTCTAAATGCCACTTCTTCCCGTCGCATCCGTCTTCAGGACGATATAGTCACAGGTTTTCACTTTTCAGTGAGTGAAAGATTTGTATCCGGGTCTACGTTCAAAGCTTCTACCGTAGAACAAATTCGAGAGGCCTTCGTACCCATAGACCTAATTCGAGAAGGCTTGATAGTCCTAAGAAAGGTGAGGGCGGGGGGTTCTATTTTGGAAGAATAACTGGATCAATTTTCCATTCACCCAATAATTCCTCTGAATATAGGCAACTATTATTTCTCATTCACAAATCCATCCTTGTCTATGCTGCTCACTCTCGGTTTGGTCCTACTTCTTCTTTTTGTTGTTACGAAAAAGGGAGGGGGAAAGTCAGTGCCAAATGCATGGCAATCCTTGGTAGAGCTTATTTATGATTTCGTGCTGAACCTGGTAAACGAACAAATAGGTGGTCTTTCCGGAAATGTTAAACAAAAGTTTTTCCCTCGCATCTCGGTCACTTTTACTTTTTCGTTATTTCGTAATCCCCAGGGTATGATACCCTTTAGCTTCACAGTGACAAGTCATTTTCTCATTACTTTGGCTCTTTCATTTTCCATTTTTATAGGCATTACGATCGTTGGATTTCAAAGACATGGGCTTCATTTTTTGAGCTTCTTATTACCTGCGGGAGTCCCACTGCCGTTAGCACCTTTTTTAGTACTCCTTGAGCTAATCCCTCATTGTTTTCGCGCATTAAGCTCAGGAATACGTTTATTTGCTAATATGATGGCCGGTCATAGTTCAGTAAAGATTTTAAGTGGGTTTGCTTGGACTATGCTATTTCTGAATAATATTTTCTATTTCATAGGAGATCTTGGTCCCTTATTTATAGTTCTAGCATTAACCGGTCTGGAATTAGGTGTAGCTATATCACAAGCTCATGTTTCTACGATCTCAATTTGTATTTACTTGAATGATGCTACAAATCTCCATCAAAATGAGTAAATGCCTCAACTTGATAAATTGACTTATTTCTCACAATTCTTCTGGTTATGCCTTCTCCTCTTTACTTTTTATATTCTATTTATTAATAATAATAATGGAATACTTGGAATTAGCAGAATTCTCAAACTACGGAACCAACTGCTTTCGCACCGGGGGAACAAGATCCGGAGCAAGGACCCTAAGAATTTTGAAGATATCTCGAGAAAAGGTTTTAGCACCGGTCTCTCATATATGTACTCCAGTTTATCCGAAGTATCCCAATGGTGTAAGACCGTCGACTATTTGGGAAAAAGGAGGAAAATCACTCTGATCTCTGATTTCGGAGAAATAAGTGGCTCACGAGGAATGGAGAGACAGATTCTCTATTTGATCTCGAAGTCCTCATATAACACTTCTTCCAGTCGGATCACTTGTTGGAAAAACATAATGCTCACACATGTTCCACACGGGCAAGGAAGCATAATCTAAATGAGACGACTCTTTCTTGAACAATTTCATAAGCAGATCTTCCCCTCCACACCAATCACGAGTTTTTTTTTATTCCTCTCGTATATCGTCGTCACGCCCTTAATGATAGGTTTTGAAAAAGATTTTTCATGTCATTCCCATTTAGGTTCGATTCGGATCCCTCTGTTGTTTCCCTTTCCTCCCGAACCTTTTCCTCGAAATGATAAAGAATCTGGTACACTCGAATTGTATTATTTAAGTGCTTATTGCTTGCCAAAAATCCTACTTCTACAATTGGTAGGTCACCGGGTTATTCAAATAAGTCGTGTTTTCTGTGCTTTTCCCATGTTACAACTTCCGTACCAATTCGATCGATCCGGAATGGATCGGTTAAACATTCTATTAGGGAGCCCGGTCTTGACTCTTCTGTGTGGTATTCATTCTCGTTCGGCTCTTGGAATCACATCCAGCAGTGGTTGGAACAGCTCGCAAAATCCAACCACTTCACCTACTTTATTGCCCCCAACCGTTTCCCGTACCTCTATAGAAACAGAAGGGTTTCATGTTCTTTCATCGATTGGGTATTCCTCTCCTTTTGTATCTCTTTATCCAATTTCGGTCTCGATTAGTTCACAAGATTGAATGTCAGTTTCGTTATTACAACCTTATTTTTTTATGTCAAAGACAAAAAGCTACGCGCAAATTCTCATTGGATCTCGGTTGTTCTTAACAGCGATGGCTATTCATTTAAGTCTTCGGGTAGCACCACCAGATCTTCAACAAGGTGGAAATTCTCGTATTTCGTATGTACATGTTCCTGCGGCTCGGATGAGTATAGTTATTTATATCGCGACAGCTATAAACAGTTCCTTGTTCCCATTAACAAAACATCCCCTTTTTCTTCGCTCTTCCGGAACCGGTACAGAAATTGGTGCTTTTTCTACTTTGTTTACGTTAGTGACTGGGGGGTTTCGGGGAAGGCCTATGTGGGGTACCTTTCGGGTGTGGGATGCTCGTTTAACTTCTGTATTCATCTTGTTCCTTATTTACCTGGGTGCACTGCGTTTTCAAAAGCTTCCTGTCGAACCGGCTCCTATTTCAATCCGTGCTGGACCGATCGATATACCAATAATAAAGTCTCCAGTCAACTGGTGGAATACATCGCATCAACCTGGGAGCATTAGCCGATCTGGTACATCAATACATGTTCCTATGCCCATTCCAATCTTGTCTAACTTTGCTAACTTCCCCTTCTCTACCCGTATCTTGTTCGTTCTGGAAACACGTCTTCCTATTCCATCTTTTCCCGAATCCCCCTTAACGGAAGAAATAGAAGCTCGAGAAGGAATACCACTAAAAACCTAGATGGTCCAACTACAGAACTTCTTCTTTTTCATTACTTCCATGGTCGTGCCCCGTGGCACGGCAGCACCCGTACTATTGAAATGGTTCGTCAGTAGAGATGTTCCCACTGGTGCCTCTTCTTCCAATGGTACTATAATTCCTATTCCTATCCCTTTATTCCCTTTTTTGGTCTATCTACATTCAAGGAAATTCATACGCTCCATGGACAGAGCAAAAAGTGGAGTGTTGGTCAAAGCAAGCCGCCCTATTCTATTACCAGACAAAATTGGGAGAAGCTCATCCGCTAGAAATGCTTTATTTCGTTTCGTTCCCGTTCTTCATTTCCTTATTATCGAATCCATGGGGGACTTGTCATATTTAGAATCTTTCTGCGGTCTGCTCTGTTTACAATTCTTTCGTACTCTCTTCTCTTTACCACGCGATAGGTCAGCGAAGCGTGAGCGGGCGCTCCGAAGTAAAGGCCAAACACTTCGGCCTAAGGGGAATGAGCAACAAAATGACAAGATGAGGTGCCCCGGGCACCCCCATATAGAAAGAAGGGTCGAAGGTTTTGGGCCTGTAGCTTTCCCCGCCCCCCCCTCGTCGAGTGGTGCTTGTTTGGGGGGTGTGCCACCTGAAATCGGGCTTGAAGCTCTCGCCTTACCAACGAGCCGACTGCTGATGGCTGTTGGTCACGACTACTACAAAAAAGTGAAGATGAATCTTTCTATTTCACATGGAGGAGTGTGCATCTTTATGTTGGGTGTTCTTCTGTCTAATACGAATAAGATACAGTTCACTCAACGATTGCCTTTGGGTCCCGAACTCCATATGGGGAAGGAACGTTGTTGTTTGCGAGGTCTCGATCATTTACATGGACCCACTTCTCATTCCATTTGTGGGAATTTGATGATTTATAAACCGTCCCCAACGAGCGAAAGGTTCATGTTTGAACATGATGAATCACTTCGTGCCGACCTGTTGCCCATAAACTTTCCTGCCTCATATGAGAATGGAAAACAGGAAGATTTTCTGCATCGGTGGATGAAGAATCACGAACATAAGAATTTCTGGTTTAGCATGTTCCCAGAAAGAAGATACTTTTTTTCCATTCGAGAAACGAGGAGCACGACTGAAGTGGCTATACATACAAATCCATTTACGGATCTATATGCTCCGATTGGAACTGGAAGTTCCAGAACTGGCGGCTGGTATACCACCATAATGAAATTGCCTTTTCTTTTTAGTATTCGGATAGGATTTCTGTTGGCTTCATCGGGAGGCTCGCGTAGTTTGTTACGTCAACTCCAAAAGGATAAGTTGCATTGGAATCGAATGTCTATAAATGAATTTTCTCATTATTCGTTATTTCCGGGTCTTTTCGTTGCATTCACTTACAACAAGAAACAACCACCAGCGTTTGGTGCAGCACCTGCATTTTGGTGCATTCTTCTTCCTTTCCTTGGTCTTTCGTTCCGTCATATTCCAAATAACTTATCTAATTACAACGTATTAACCGCTAATGCACCTTTTTTTTATCAAATCTCAGGGACATGGTCTAATCATGAGGGTAGTATTTTATCATGGTGTTGGATCCCAAGTTTTTATGGATTCCTTTTTTGTTACCGGGGTCGACCCCAAAGCCATAATGTCTCAAAACGAAGAGGCTATAGAGAAACTTTTCTTTTTTCCTTTGTCTCGAACTTCGTGAAGAACTCCATTCTATCTCTCCAACAAAAAAGTGGGGCTGCGCCCCAGTTGTACACTCCCTTCGTTCGGAGAACCCTTGTTGATTCTGAACTTCGTTCGCAAAGTAAGCGTCCTTTTAACGGGCCAGCCCTTTTTAATGCGCCGCTTGACCCTGTTTTGAAAATGAGCTTTGCTCTTCTGGGCGCTGGGCGCTCCCGTGGTTCGCGAGAAGGAAAAAGGACTAATCTTTTGTTACATCTGGCACGAGATGAAAAAGAGAGAGCTTCGTCTATCGATGAACAGCAGATTGACGGAGCTCTTGGCATTGCTTTGTTTTTCTCTCCTTTCCTATCAGCGAGTTCCGATCCTTTTGTTCGAAATTTCTTCGTTCGTACCGAACCGCTTGCAGAATCAAATCCTGTTCCACAAGATCCTATATCAGCTATACATCCTCCTTGCATTTATGCCGGAGACGTCGCCAGTGCTATGGGCTTTGGGTTATGTAGATCCAAAATTATGAATGGGATTGTGGCACTCCACTCGCCGCCAATGCGGAAGGATGCCGCCGAAAAGAATGGAACGCTGCTTCGCTCTGCTGGATGCGTCGGATCCCATATAAGAAGCTCGCTCTTTACCCGATCATTCAAACATTTTGTGGGCGGCGCGCCTGCTCTATTGTTGCGTAGCAATAGAAGCCTGCTCATGCTGCTCCGGCGGCGCTTTTTCGCCTTCTCTTCGCTCTGGACAGGAGCGCTAATGGACACGGGGAGGGAGCAGGCGAAGCGTGTCGTTCGTAATGGAAAGAAAGACACCACTACTTCGCCTCTTTGTTGGACCGCCGGCGCGAACACAGTGGTCTCTGACCAGGACCAGGAACCAATTCGAATTTGGATCTTGACATGTCGGTTGTTTTTAACCGTAGGCATCTCGCCAGGAAGTTGGTGGGCTCATCATGAATTAGGTCGGGGTGGCTGGTGGTTTCGGGATCCCGTAGAAAATGCGTCTTTTATGCCTCGGGTATTAGCCACAGCTCGTATTCATTCAGTAATTCTACCCCTTCTTCATTCTTGGACCTCGCTTCTGAATATTTTGACTCTTCCATGCTGTGTCTCAGGAACCTTTTCAATACGGTCCGGATTGCTAGCTCCCGTTCATAGTTCTGCTACAGACGATACACGAGGAAGATTTTTATGGCGGTTCTTCCTTCTAATTACAGGCATATCTATGACTCTTTTTTACCAGATGAAGCAGGAGGCATCGGTCCGTAGAACCTATAAAAAAGAGATGGTTGTGGCGCGAAGTACTCTTGTGCACCTACGTCACTCGGCTCGCGCGCAACCCCGCCCCGTTATGTTATGGAATAATTTAGCTTCTTGCTGGGCTGGTTATTCAGAGCCAGCAACTGGCTGCCGGATTTCGTCCCGTCCGTAGATGACAAATCTGGTCCGATGGCTCTTCTCCACTAACCACAAGGATATCGGTACTCTATATTTCATCTTCGGTGCCATTGCAGGAGTGATGGGCACATGCTTCTCCGTACTGATTCGTATGGAATTAGCCCGACCCGGCGATCAAATTCTTGGTGGGAATCATCAACTTTATAATGTTTTAATAACGGCTCACGCTTTTTTAATGATCTTTTTTATGGTTATGCCGGCGATGATAGGTGGATTTGGTAATTGGTTTGTTCCGATTCTGATAGGTGCACCTGACATGGCATTTCCACGATTAAATAATATATCATTCTGGTTGTTGCCACCAAGTCTCTTGCTCCTATTAAGCTCAGCCTTAGTAGAAGTGGGCAGCGGCACTGGGTGGACGGTCTATCCGCCCTTAAGTGGTATTACCAGCCATTCTGGAGGAGCAGTTGATTTAGCAATTTTTAGTCTTCATCTATCAGGTGTTTCATCAATTTTAGGTTCTATCAATTTTATAACTACTATCTTCAACATGCGTGGACCTGGAATGACTATGCATAGATTACCACTTTTTGTGTGGTCCGTTCTAGTGACAGCATTCCTACTTTTATTATCACTTCCGGTACTGGCAGGGGCAATTACAATGTTATTAACCGATCGAAACTTTAATACAACCTTTTTTGATCCTGCAGGAGGGGGAGACCCAATATTATACCAGCATCTCTTTTGGTTCTTCGGTCATCCAGAGGTGTATATTCTCATTCTGCCTGGATTCGGTATTATTAGTCATATCGTATCGACCTTTTCAAGAAAACCGGTCTTCGGGTATCTAGGCATGGTTTATGCCATGATAAGTATAGGTGTTCTTGGATTTCTAGTTTGGGCTCATCATATGTTTACTGTGGGCTTAGACGTTGATACGCGTGCCTACTTCACCGCAGCTACCATGATCATAGCTGTGCCCACTGGAATCAAAATCTTTAGTTGGATCGCTACCATGTGGGGAGGTTCGATACAATACAAAACACCCATGTTATTTGCTGTAGGGTTCATCTTTTTGTTCACCATAGGAGGGCTCACTGGAATAGTTCTAGCAAACTCTGGGCTAGACATTGCTCTACATGATACTTATTATGTGGTTGCACATTTCCATTATGTACTTTCTATGGGAGCCGTTTTTGCTTTATTTGCTGGATTTTACTATTGGGTGGGTAAAATCTTTGGTCGGACATATCCTGAAACTTTAGGCCAAATCCATTTTTGGATCACTTTTTTCGGGGTTAATCTGACCTTCTTTCCCATGCATTTCTTAGGGCTTTCGGGTATGCCACGTCGCATTCCAGATTATCCAGATGCTTACGCCGGATGGAATGCTCTGAGCAGTTTCGGTTCTTATATATCCGTAGTTGGGATTCGTCGTTTCTTCGTAGTTGTCGCAATCACTTCAAGCAGTGGAAAGAACAAAAGATGTGCGGAAAGTCCTTGGGCTGTTGAACAGAATCCAACCACACTAGAATGGTTGGTACAAAGCCCTCCAGCCTTTCATACTTTTGGAGAACTTCCAGCGGTAAAAGAGACAAAAAGCTAGATGATTCTTCGTTCATTAGAATGTCGATTCCTCACAATCGCTCTTTGTGATGCTGCGGAACCATGGCAATTAGGATCTCAAGACGCAGCAACACCTATGATGCAAGGAATCATTGACTTACATCACGATATCTTTTTCTTCCTAATTCTTATTTTGGTTTTCGTATCACGGATGTTGGTTCGCGCTTTATGGCATTTCAACGAGCAAACTAATCCAATCCCGCAAAGGATTGTTCATGGAACTACTATCGAAATTATTCGGACCATATTTCCAAGTGTCATTCTTTTGTTCATTGCTATACCATCGTTTGCTCTGTTATACTCAATGGACGGGGTATTAGTAGATCCAGCCATTACTATCAAAGCTATTGGACATCAATGGTATCGACCTTATGAGTATTCGGACTATAACAGTTCCGATGAACAGTCACTCACTTTTGACAGTTATACGATTCCAGAAGATGATCCAGAATTGGGTCAATCACGTTTATTAGAAGTTGACAATAGAGTGGTTGTACCAGCCAAAACTCATCTACGTATGATTGTAACACCCGCTGATGTACCTCATAGTTGGGCTGTACCTTCCTCAGGTGTCAAATGTGATGCTGTACCTGGTCGTTCAAATCTTACCTCCATCTCGGTACAACGAGAAGGAGTTTACTATGGTCAGTGCAGTGAGATTCGTGGAACTAATCATGCCTTTACGCCTATCGTCGTAGAAGCAGTGACTTTGAAAGATTATGCGGATTGGGTATCCAATCAATTAATCCTCCAAACCAACTAAATGATTGAATCTCAGAGGCATTCTTATCATTTGGTAGATCCAAGTCCATGGCCTATTTCGGGTTCACTCGGAGCTTTGGCAACCACCGTAGGAGGTGTGATGTACATGCACTCATTTCAAGGGGGTGCAACACTTCTCAGTTTGGGCCTAATATTTCTCCTTTATACCATGTTCGTATGGTGGCGGGATGTTCTACGTGAATCCACGTTGGAAGGGCATCATACAAAAGCTGTACAATTAGGACCTCGATATGGTTCTATTCTCTTCATAGTCTCGGAGGTTATGTTCCTTTTTGCTTTTTTTTGGGCTTCTTCTCATTCTTCTTTGGCACCTACGGTAGAGATCGGAGGTATTTGGCCCCCAAAAGGGATTGGGGTTTTAGATCCTTGGGAAATCCCTCTTCTTAATACCCCTATTCTCCCTTCATCCGGAGCTGCCGTAACTTGGGCTCATCATGCTATACTCGCGGGGAAGGAAAAACGAGCTGTTTACGCTTTAGTAGCAACCGTTTCACTGGCTCTAGTATCCACTGGCTTTCAAGGAATGGAATATTACCAAGCACCCTCCACTATTTCGGATAGTATTTATGGTTCTACCTTTTTCTTAGCAACTGGCTTTCATGGTTTTCATGTGATTATAGGTACTCTTTTCTTGATCGTATGTGGTATTCGCCAATATCTTGGTCATCTGACCAAGAAGCATCACGTTGGCTTTGAAGCAGCTGCATGGTACTGGCATTTTGTAGACGTGGTTCGGTTATTCCCATTTGTCTCTATCTATTGGTGGGGAGGTATATGAAGAAAGAAAGAAGGGTCGAAGTTTAGACCGCTCACAGTAGTTCTACCCATAGAAAAGATCATGAAAGAGGCGATCAGAATGGTACCCGAATCCATTTACGATCCCGAGTTTCCAGACACATCGCACTTCCGCTCGGGTCGAGGCTGCCACTCGGCCCTCAGACGGATCAAAGAAGAGTGGGGAACCTCTCGCTGGTTTTTGGAATTCGACATCAGGAAGTGTTTTCACACCATCGACCGACATCGATTCATCTCAATCTTGAAGGAAGAGATCGACGATTCCAAGTTCTTTTACCCCACTCAGAAACTGTTTTCCGCCGGACGACTCGTAGGAGGTGAGAAGGGCCCTGACTCCGTCCCAAACAGTGTACTACTATCGGCCCTACTAGGCAATATCTACCTACACAAGCTCGATCAGGAGATAGGGAGGATCCGGCAGAAGCACGAAATTCCTCTTGTAGTGAAAATCAGATCGGTTCTATTAAGAATAGGTCGTCGTATTGATGACCAAGAAAAGTATGGAAAAGAAGCAAGCTTCAACGCTCCCCAAGACAACAGAGCCCTCATAGTGGGGAGGGTAAAGAGCATCCAACGCAAAGCGACCTTTCATTCCCTTGTTTCGTCGTGGCACACCCCCCCCACAAGCACCCCCAGGCGAAGGGGAGACCAGAAAACGCCTTTCGTTTTCCCCCCTTCAGCGGCCCTAGCCGCCTTCCTTAACAAGCCCTCGAGCCTCCTTTGCGCCGCCTTCCTCATAGAAGCCGCTGGGTTGACCCCGAAGGCCGAATTCAATGGTAGAGAAGGCTTTAATAAGAATTTGGCCATGAGAGACCTTCTTAAGTATTGCAAAAGAAGGGGCCTGCTGATAGAGCTGGGCGGGGAGGCGATACTAGTTATCAGGTCAGAGAGAGGCCTGGCCCGTAAGCTGGCCCCCTTTAAAAGCCATTCCTTATTAATAAGGATTTGTTACGCGCGATATGCCGACGACTTACTACTGGGAATCGTGGGTGCCGTATTTCTTCTCATAGAAATACAAAAACGTATCACCCACTTCCTACAATCCGGCCTGAACCTTTGGGTAGGCTCCGCAGGATCAACAACCATAGCTGCACGGAGTACGGTAGAATTCCCCGGTACGGTCATTCGGGAAGTCCCCCCGAGGACGACTCCCATACAATTCTTGCGAGAGCTGGAGAAGCGTCTACGGGTAAAGCACCGTATCCATATAACTGCCTGCCACCTACGCTCCGCCATCCATTCCAAGTTTAGGGACCTAGGTTATAGTATCCCTATCAAAGAGCTGACGAAGGGGATGAGCGGAAGAGGTCGTCTACTGGACGCGGTTCAACTAGCGGAGACTCTTGGAAAAGATGGACTAAAAAGTCCCCAAGTTAGCGTATTATGGGGGACCGTCAAGCACATCCGGCAAAGATCAAGGGGGATCTCGTTGTTGCATAGCTCAGGTCAGAGCAAGGTGCCATCAGGCGTTCAACAGGCAGTCTCACGATCGGGCATGAGTGTCCTGAAGAATAAATTGTATACTCCCTTTGGTCGGAAGGCGGCGGGGGAAGGAAGGGGACACTGGGCGGGATCTTTCAGCAGCGAATTCCCCATACAGATAGAGGCGCCTATCAAAAAGATACTCCGAAGGCTTCGGGATCGAGGTCTCATTAGCCGAAGAAGACCCAGGCCAATCCACGTGGCCTCTTTGACCAACGTCAGCGACAGAGACATAGTAAATTGGTCCGCGGGCATCGCGATAAGTCCTCTGTCCTACTACAGGTGCTGCGACAACCTTTACCAAGTCCGAACGATTGTCAACTACCAGATCCGCTGGTCCGCTATATTCACCCTAGCCCACAAGCACAAATCTTCGGCGCGGAATATAATCCCAAAGTACCCCAAAGACTCAAATATAGTCAATCAAGAAGGTGGTAAGACCCTTGCAGAGTTCCCAAACAGCATAGAGCTTGGGAAGCTCGGACTCGGTCAAGATCCGAACAACGACGGAGCACTCAACTACATGTTTAATAAGTAGATGCCGAAAATGCATTTATCCTTTGAATTACTCATTGAATGGAATTTCGCACCGGAAACTTTTCTAGGAGAAGTTCGAATCCGTTCCGTTCGGATATTGATCGGTCTTGGTTTGACATGGTTTACGCGTTACTGGTTCCCGGAAGAGTCAATTTCTCCATTAGCTAAACCCTTTCTTACCCTACCTTTGGACTCGTATTTTGTTCGTACACAATCAACGGAGGCCCCCCCGACATATGTTGCAACGTCTTCAATAGCATGCTCTTACTTCGTCTTTCCCTTAATAAGTCATCAAATTTGGTGCTTTTCGATCCCCAGTTGCTATGGGGAACAAAGGCAGAAATACAATAGATTCCTCCATTTAAGTGGTTCTCGCTTCTCCTTGTTCCTGTTCCTAACTCCTCCCCGGGTAGTTCCCAATGTTTGGCACTTTCCATACTTCGTGGGTGCAACATCAACAAATTCGCTCATGATCAAGTTACAACCTAAGATCTATGACTATATTATGTTAACTGTTCGTATTTTGTTCATTCCATCGGTATGCTCCCAGGTACCTGTAATTGTGATCTGTTTGCCAGAACCAAGGGGTCTTTCTGTGGAAACCTTCACGAGCAATCGTCGTTTTTTGATGGTTTTTCCGCTTATCACAGCTGCTCTTTCCACACCTCCGGATATCTGGTGCCAAATCGTCGCCCCTTTCCTTATATATTCGATAATCGAGTTTGCTATCTTTGTGGCATTGATTGTACAAGTTCGTGAAGAGGGCTGGACGAGTAGAATGAGGGAAAGCGGCTCGATCGAGAAAAAAGAGGAGTAGATGTCGGAATTTGCACCTATTTGTATCTATTTAGTGATCAGTCCGCTAGTTTCTTTGATTCCACTCGGTGTTCCTTTTCCATTTGCTTCCAATAGTTCGACCTATCCAGAAAAATTGTCGGCCTACGAATGTGGTTCCGATCCCTCCGGTGATGCCAGAAGTCGTTTCGATATACGATTTTATCCGGTTCCTATTTTATTTATTATCCCTGATCCGGAAGTCACCTTTTCTTTTCCTTGGGCAGTACCTCCTAACAAGATTGATCTGTTTGGATCTTGGTCCATGATGGCCTTTTTATTGATTTTGACGATTGGATCTCTCTATGAATGGAAAAGGGGTGCTTCGGATCGGGAGTAAATGTCGGAATTTGCACCTATTTGTATCTATTTAGTGATCAGTCCGCTAGTTTCTTTGATTCCACTCGGTGTTCCTTTTCCATTTGCTTCCAATAGTTCGACCTATCCAGAAAAATTGTCGGCCTACGAATGTGGTTCCGATCCCTCCGGTGATGCCAGAAGTCGTTTCGATATACGATTTTATCCGGTTCCTATTTTATTTATTATCCCTGATCCGGAAGTCACCTTTTCTTTTCCTTGGGCAGTACCTCCTAACAAGATTGATCTGTTTGGATCTTGGTCCATGATGGCCTTTTTATTGATTTTGACGATTGGATCTCTCTATGAATGGAAAAGGGGTGCTTCGGATCGGGAGTAAATGATACTTTCTGTTTTGTCGAGCCCTGCTTTGGTCTCTGGTTTGATGGTTGTACGTGCTAAAAATCCGGTACATTCCGTTTTGTTTCCCATCCTAGTCTTTTGCGACACTTCTGGTTTACTTATTTTGTTAGGTCTCGACTTCTCCGCTATGATCTCCCCAGTAGTTCATATAGGAGCTATTGCCGTTTCATTCCTATTCGTGGTTATGATGTTCAATATTCAAATAGCGGAGATTCACGAAGAAGTATTGCGCTATTTACCAGTGAGTGGTATTATTGGACTGATCTTTTGGTGGGAAATGTTCTTCATTTTAGATAATGAAACCATTCCATTACTACCAACCCACAGAAATACGACCTCTCTGAGATATACGGTTTATGCCGGAAAGGTACGAAGTTGGACTAATTTGGAAACATTGGGCAATTTACTTTATACCTACTATTCCGTCTGGTTTTTGGTTTCTAGTCTGATTTTATTAGTAGCTATGATTGGGGCTATAGTACTGACTATGCATAGGACTACAAAGGTGAAAAGACAGGATGTATTCCGACGAAATGCCTTGGATTCTAGGAGGACTATAATGAGGAGGACGACAGACCAAATCACGATCTACTAAATGGATAACCAATCCATTTTCCAATATAGTTGGGAGATTTTACCCAAGAAATGGGTACATAAAATGAAAAGATCGGAACATGGGAATAGATCTTATACCAATACTGACTACCCATTTCCATTGTTGTGCTTTCTAAAATGGCATACCTATACAAGGGTTCAAGTTTTGATCGATATTTGCGGAGTGGATCATCCCTCTCGAAAACGAAGATTTGAAGTTGTCCATAATTTACTGAGTACTCGGTATAACTCACGCATTCGTGTACAAACAAGTGCAGACGAAGTAACACGAATATCTCCGGTAGTCAGTCCATTTCCATCAGCCGGCCGGTGGGAGCGAGAAGTATGGGATATGTCTGGTGTTTCTTCCATCAATCATCCGGATTTACGCCGTATATCAACAGATTATGGTTTCGAGGGTCATCCATTACGAAAAGACTTTCCTCTGAGTGGATATGTGGAAGTACGCTATGATGATCCAGAGAAACGTGTGGTTTCTGAACCCATTGAGATGACCCAAGAATTTCGCTATTTCGATTTTGCTAGTCCTTGGGAACAGCGTAGCGACGGATAAATGGAAAAACATCTTGTAATGTATTTAACCAGAAAATCGATTATGCTCCTGCGGAAGTATCTACTCGTAACGGAATTTCAGGTGTCAAAGTGCGGATCTCCTATAGTAAAAATAAGAAGGGACGTGCTATATCCGAAACGTACGAAATATAGTAAATATAGTAAATGCAGATGTAGTAGGGGTCGCGAACCGGATGGTACACAACTTGGTTTTGGAAGATATGGCACCAAAAGTTGTAGAGCTGGTCGTCTTTCATATCGAGCCATTGAAGCAGCGCGTCGGGCTACAATCGGACAATTCCATCGTGCTATGAGCGGACAATTCCGAAGAAATTGTAAGATATGGGTAAGAGTTCTCGCAGATCTTCCTATTACGGGGAAACCCGCAGAAGTTCGAATGGGAAGAGGAAAAGGAAATCCTACGGGTTGGATTGCTCGTGTGTCCACGGGACAAATCCCATTTGAAATGGATGGTGTGAGTTTGTCAAATGCTCGACAAGCCGCTAGATTAGCGGCGCATAAACCATGTTCGTCAACCAAGTTTGTTCAGTGGTCGTAAATGATGTTTCCACTCCATTTTCATTACGAAGATGTATTACGTCAGGATCTGTTGCTCAAACTGAATCACGCCAATGTTATGGAAGTTCCTGGATTGTTTGAAATCAGATTAGTACCAAAAGCTGCCTCTGATTTCAGAATCCAATTTGGAAAATTGGCTATGGAGATTTTGTGCGGTCAGAGATTCATACAGACACAAAGGGGCCCTTATTTTAAAGCAGGAAAGTCGTTTCGATCCAATCCATTCTTGGGGTCCGAAAAAGACACTGGATATGTCAGTGACTTTGCACGACAAAGCGTTCTCCGAGGGCATGGAATGTACCATTTTTTGGTCAGAATCTTGACAGTAATGTCTATGTTAGATTCTCCGGTCGAAATACGGGAAAACTCCATCAAATTCTTTATGGAAACGGAGTTTTGCGAATTCTCCCCGGAACTGGAAGATCATTTCGAGATCTTCGAGCATATTCGAGGGTTCAATGTGACTATTGTCACTTCGGCCAATACAAAAGATGAGACTTTACTACTGTGGAGCGGCTTTTTGCTAAAAGATGAGGGGGAAACTAAGTAAATGCCTACAAAAAATCAATTGATTCGTCATGGTAGAGAAGAAAAACGGCGCACGGACCGTACTCGAGCTTCGGATCAATGTCCCCAGAAGCAAGGAGTATGCCTGCGTGTTTCGACGAGAACACCGAAAAAACCTAATTCAGCTCTACGTAAGATAGCAAAAGTACGGTTGAGCAATCGACATGATATATTTGCTCACATTCCAGGCGAAGGTCATAATTCGCAGGAACATTCTATAGTCTTAGTCAGAGGAGGTAGAGTGAAAGATTCGCCAGGTGTGAAATCCCATCGTATTCGAGGAGTCAAGGATTTGCTGGGAATTCCGGATCGTAGAAAGGGAAGATCTAAATATGGTGCAGAAAGACCAAAATCGAAATGAATGTCATATATCTCAGGAGCTAGATCACTTCCCGATGAACAAGTCAGAATTGCCTCAACAAAAATGGATGGAATTGGACCGAAAAAAGCCATTCAGCTTCGTTATCGATTAGGTATCAGTGGGAACATCAAGATGAATGAGTTAACTAAGTATCAGATCGACCAAATTGAACAAATGATAGCTCAAGATCATGTTGTTCATTGGGAATTGAAGAGGGGAGAACGAGCAGACATCGAACGATTAATTTCTATTTCTCGTTATCGTGGAATTCGTCATCAAGATGGATCGCCCTTACGCGGTCAACGAACTCATACTAATGCAAGGACTGCTCGCAAGCAAATGAGGAAATGAATGGGGGACTTTGATGGTGAGCAAAAAGAATTGATCAAGAAATTGGTAAACTTTCGCATGATCGATGGTAAAAGAACGAGAGTTCGTGCTATTGTTTATAAAACTTTTCACCGCCTAGCTCGAACTGAACGCGATGTAATCAAACTTATGGTTGACGCCGTAGATAATATAAAGCCAATATGCGAAGTGGTCAAAGTAGGAGTCGCAGGTACTATTTATGATGTTCCTGGGATTGTAGCCAGGGATCGTCAACAAACCTTAGCTATTCGTTGGATCCTTGGAGCAGCTTTCAAACGACGTATAAGCTACAGGATAAGCTTAGAGAAATGTTCATTTGCTGAGATACTGGATGCTTACCGAAAGAGGGGAATTTCACGTAAGAGAAGGGAGAATCTTCATGGACTGGCTTCCACCAATCGGAGTTTCGCGCATTTCAGATGGTGGTAA
>Gelidocalamus rutilans
ATGTTCTTGGTGGATGCAGGCCCTGGTACCCCCAAAATTTGTATGCAAGATGAGCTTACAGGACTGCCAATCAAGCGAGCCACCAGGTTTGAGAATAAGGTGGGATCCAAGAATGTAGTGGCTGGTGAATCACTGATCAAAAAGCGGATTTTTGAGAGATTCTTCATCGATCTAGTGGCCGGTGAATCACTGATCAAAGAGCGAGCAGCCGCCAGGTTTAATGATTTTGTGGGATCCCTGGATGTAGCGGCTGGCGAACCGCTTCTTCTTCCACAAAGATTCAGACAAAACCGAGCTTGGATAGAACTGAAGAAGATTTGGCGAACGAAGAAAAAGGTCAAAGGGTTTATTATTCAAAAAATCAAAGGAGGTTATTCAGTAGCCATCGCAGGTTTCATTACTTTTCTTCCATTCAAAAAAGCTCTTCTAAAAAAAAGGATAGCGAATGATCGATTCACCATTGATAGCTTTAACCCTAAAAGGAGGGATATTGTGATAATAGCGGCAGATCAAACAAGAACTTGAATGACTATAAGGAACCAACGATTCTCTCTTCTTAAACAACCTATATACTCCACACTTAACCAGCATTTGATAGATTATCCAACCCCGAGCAATCTTAGTTATTGGTGGGGGTTCGGTTCGTTAGCAGGTATTTGTTTAGTCATTCAGATAGTGACTGGCGTTTTTTTAGCTATGCATCACACACCTCATGTGGATCTAGCTTTCAACAGCGTAGAACACATTATGAGAGATGTTGAAGGGGGCTGGTTGCTCCGTTATATGCATGCTAATGGGGCAAGTATGTTTCTCATTGTGGTTCACCTTCATATTTTTCGTGGTCTATATCATGCGAGTTATAGCAGTCCTAGGGAATTTGTTCGGTGTCTCGGAGTTGTCATATTCCTATTAATGATTGTGACAGCTTTTATAGGATACGTACCACCTTGGGGTCAGATGAGCTTTTGGGGAGCAACAGTAATTACAAGCTTAGCTAGCGCCATACCAGTAGTAGGAGATACCATAGTGACTTGGCTTTGGGGTGGTTTCTCCGTGGACAATGCCACCTTAAATCGTTTTTTTAGTCTCCATCATTTACTCCCCCTTATTTTAGTAGGCGCCAGTCTTCTTCATCTGGCCGCATTGCATCAATATGGATCAAATAATCCATTGGGTGTACATTCTGAGATGGATAAAATTGCTTCTTACCCTTATTTTTATGTAAAGGATCTTGTAGGTCGGGTAGCTTCTGCTATCTTTTCTTCCATTTGGATTTTTTTTGCTCCTAATGTTTTGGGGCATCCCGACAATTATATACCTGCTAATCCGATGCCCACCCCGCCTCATATTGTGCCGGAATGGTATTTCCTACCGATCCATGCCATTCTTCGCAGTATACCTGACAAAGCGGGAGGTGTAGCCGCAATAGCACCAGTTTTTATATCTCTCTTGGCTTTACCTTTTTTTAAAGAAATGTATGTGCGTAGTTCAAGTTTTCGACCGATTCACCAAGGAATATTTTGGTTGCTTTTGGCGGATTGCTTACTACTAGGTTGGATCGGATGTCAACCTGTGGAGGCACCATTTGTTACTATTGGACAAATTCCTTCTTTCTTTTTCTTCTTGTTCTTTGCCATAACGCCCATTCCGGGACGAGTTGGAAGAGGAATTCCAAAATATTACACGGAATGGAATTCTCACCCAGAGCTGCGGAACTCACGACTCTATTAGAAAGTAGAATGACCAACTTTTACACGAATTTTCAAGTGGATGAGATCGGTCGAGTGGTCTCAGTTGGAGATGGGATTGCACGTGTTTATGGATTGAACGAGATTCAAGCTGGAGAAATGGTGGAATTTGCCAGCGGTGTGAAAGGAATAGCCTTGAATCTTGAGAATGAGAATGTAGGTATTGTTGTCTTTGGTAGTGATACCGCTATTAAAGAAGGAGATCTTGTCAAGCGCACTGGATCTATTGTGGATGTTCCTGCGGGAAAGGCCATGTTAGGCCGTGTGGTCGACGCCTTGGGAGTACCTATTGATGGAAAAGGGGCTCTAAGCGATCACGAACGAAGACGTGTCGAAGTGAAAGCCCCAGGGATTATTGAACGTAAATCTGTGCACGAACCCATGCAAACAGGCTTAAAAGCAGTGGATAGCCTGGTTCCTATAGGCCGTGGTCAACGAGAACTTATAATCGGGGACAGACAAACTGGAAAAACTGCAATAGCTATCGATACTATATTAAACCAAAAGCAAATGAACTCAAGGGGCACAAATGAGAGTGAGACATTGTATTGTGTCTATGTTGCGATTGGACAAAAACGCTCGACTGTGGCACAATTAGTTCAAATTCTTTCAGAAGCGAATGCTTTGGAATATTCCATTCTTGTAGCAGCCACCGCTTCGGATCCTGCTCCTCTGCAATTTCTGGCCCCATATTCAGGGTGTGCCATGGGGGAATATTTCCGCGATAATGGAATGCACGCATTAATTATATATGATGATCTAAGTAAACAGGCGGTGGCATATCGACAAATGTCATTATTGTTACGCCGACCACCAGGCCGTGAGGCTTTCCCAGGGGATGTTTTCTATTTACATTCCCGTCTCTTAGAAAGAGCCGCTAAACGATCGGACCAGACAGGTGCAGGTAGCTCGACTGCGTTACCCGTGATTGAAACACAAGCTGGAGACGTATCGGCCTATATCCCCACCAATGTGATCTCCATTACAGATGGACAAATCTGTTTGGAAACAGAGCTCTTTTATCGCGGAATTAGACCTGCTATTAACGTTGGCTTATCCGTCAGTCGCGTCGGGTCTGCCGCTCAGTTGAAAGCTATGAAACAAGTCTGCGGTAGTTCAAAACTGGAATTGGCACAATATCGCGAAGTGGCCGCCTTCGCTCAATTTGGGTCAGACCTTGATGCTGCGACTCAGGCATTACTCAATAGAGGTGCAAGGCTTACAGAAGTGCCCAAACAACCACAATATGAACCACTTCCAATTGAAAAACAAATTGTTGTGATTTATGCTGCTGTCAACGGCTTCTGTGATCGAATGCCACTAGACAGAATTTCTCAATATGAAAAAGCCATTCTAAGTACTATTAATCCAGAATTACAAAAATCCTTCTTAGAAAAAGGTGGATTAACTAACGAAAGAAAGATGGAACCTGATGCTTCTTTAAAAGAAACAGCGAAGCCTTACTTGTGAATGAGATTGAGTTCAACGGATATGAAGGATAGAAATATGCTATTTGCTGCTATTCCATCTATTTGTGCATCAAGTCCGAAGAAGATCTCAATCTATAATGAAGAAATGATAGTAGCTCGTTGTTTTATAGGCTTTCTCATATTCAGTCGGAAGAGTTTAGGTAAGACTTTCAAAGAAACTCTCGACGGGAGAATCGAGTCTATTCAGGAAGAATTGCTGCAATTCTTCAATCCTAACGAAGTAATTCCGGAGGAATCCAATGAACAACAACGATTACTTAGGATCAGCTTGCGAATTTGCAGCACCGTAGTAGAATCATTACCAACGGCACGCTGTGCGCCTAAGTGCGAAAAGACAGTGCAAGCTTTGTTATGCCGAAACCTAAATGTAAAGTCAGCAACACTTCTAAATGCCACTTCTTCCCGTCGCATCCGTCTTCAGGACGATATAGTCACAGGTTTTCACTTTTCAGTGAGTGAAAGATTTGTATCCGGGTCTACGTTCAAAGCTTCTACCGTAGAACAAATTCGAGAGGCCTTCGTACCCATAGACCTAATTCGAGAAGGCTTGATAGTCCTAAGAAAGGTGAGGGCGGGGGGTTCTATTTTGGAAGAATAACTGGATCAATTTGGAATTCACCCAATAATTCCTCTGAATATAGGCAACTATTATTTCTCATTCACAAATCCATCCTTGTCTATGCTGCTCACTCTCGGTTTGGTCCTACTTCTTCTTTTTGTTGTTACGAAAAAGGGAGGGGGAAAGTCAGTGCCAAATGCATGGCAATCCTTGGTAGAGCTTATTTATGATTTCGTGCTGAACCTGGTAAACGAACAAATAGGTGGTCTTTCCGGAAATGTTAAACAAAAGTTTTTCCCTCGCATCTCGGTCACTTTTACTTTTTCGTTATTTCGTAATCCCCAGGGTATGATACCCTTTAGCTTCACAGTGACAAGTCATTTTCTCATTACTTTGGCTCTTTCATTTTCCATTTTTATAGGCATTACGATCGTTGGATTTCAAAGACATGGGCTTCATTTTTTTAGCTTCTTATTACCTGCGGGAGTCCCACTGCCGTTAGCACCTTTTTTAGTACTCCTTGAGCTAATCCCTCATTGTTTTCGCGCATTAAGCTCAGGAATACGTTTATTTGCTAATATGATGGCCGGTCATAGTTCAGTAAAGATTTTAAGTGGGTTTGCTTGGACTATGCTATTTCTGAATAATATTTTCTATTTCATAGGAGATCTTGGTCCCTTATTTATAGTTCTAGCATTAACCGGTCTGGAATTAGGTGTAGCTATATCACAAGCTCATGTTTCTACGATCTCAATTTGTATTTACTTGAATGATGCTACAAATCTCCATCAAAATGAGTAAATGCCTCAACTTGATAAATTGACTTATTTCTCACAATTCTTCTGGTTATGCCTTCTCCTCTTTACTTTTTATATTCTATTTATTAATAATAATAATGGAATACTTGGAATTAGCAGAATTCTCAAACTACGGAACCAACTGCTTTCGCACCGGGGGAACAAGATCCGGAGCAAGGACCCTAAGAATTTGGAAGATATCTCGAGAAAAGGTTTTAGCACCGGTCTCTCATATATGTACTCCAGTTTATCCGAAGTATCCCAATGGTGTAAGACCGTCGACTATTTGGGAAAAAGGAGGAAAATCACTCTGATCTCTGATTTCGGAGAAATAAGTGGCTCACGAGGAATGGAGAGACAGATTCTCTATTTGATCTCGAAGTCCTCATATAACACTTCTTCCAGTCGGATCACTTGTTGGAAAAACATAATGCTCACACATGTTCCACACGGGCAAGGAAGCATAATCTAAATGAGACGACTCTTTCTTGAACAATTTCATAAGCAGATCTTCCCCTCCACACCAATCACGAGTTTTTTTTTATTCCTCTCGTATATCGTCGTCACGCCCTTAATGATAGGTTTTGAAAAAGATTTTTCATGTCATTCCCATTTAGGTTCGATTCGGATCCCTCTGTTGTTTCCCTTTCCTCCCGAACCTTTTCCTCGAAATGATAAAGAATCTGGTACACTCGAATTGTATTATTTAAGTGCTTATTGCTTGCCAAAAATCCTACTTCTACAATTGGTAGGTCACCGGGTTATTCAAATAAGTCGTGTTTTCTGTGCTTTTCCCATGTTACAACTTCCGTACCAATTCGATCGATCCGGAATGGATCGGTTAAACATTCTATTAGGGAGCCCGGTCTTGACTCTTCTGTGTGGTATTCATTCTCGTTCGGCTCTTGGAATCACATCCAGCAGTGGTTGGAACAGCTCGCAAAATCCAACCACTTCACCTACTTTATTGCCCCCAACCGTTTCCCGTACCTCTATAGAAACAGAAGGGTTTCATGTTCTTTCATCGATTGGGTATTCCTCTCCTTTTGTATCTCTTTATCCAATTTCGGTCTCGATTAGTTCACAAGATTGAATGTCAGTTTCGTTATTACAACCTTATTTTTTTATGTCAAAGACAAAAAGCTACGCGCAAATTCTCATTGGATCTCGGTTGTTCTTAACAGCGATGGCTATTCATTTAAGTCTTCGGGTAGCACCACCAGATCTTCAACAAGGTGGAAATTCTCGTATTTCGTATGTACATGTTCCTGCGGCTCGGATGAGTATAGTTATTTATATCGCGACAGCTATAAACAGTTCCTTGTTCCCATTAACAAAACATCCCCTTTTTCTTCGCTCTTCCGGAACCGGTACAGAAATTGGTGCTTTTTCTACTTTGTTTACGTTAGTGACTGGGGGGTTTCGGGGAAGGCCTATGTGGGGTACCTTTCGGGTGTGGGATGCTCGTTTAACTTCTGTATTCATCTTGTTCCTTATTTACCTGGGTGCACTGCGTTTTCAAAAGCTTCCTGTCGAACCGGCTCCTATTTCAATCCGTGCTGGACCGATCGATATACCAATAATAAAGTCTCCAGTCAACTGGTGGAATACATCGCATCAACCTGGGAGCATTAGCCGATCTGGTACATCAATACATGTTCCTATGCCCATTCCAATCTTGTCTAACTTTGCTAACTTCCCCTTCTCTACCCGTATCTTGTTCGTTCTGGAAACACGTCTTCCTATTCCATCTTTTCCCGAATCCCCCTTAACGGAAGAAATAGAAGCTCGAGAAGGAATACCACTAAAAACCTAGATGGTCCAACTACAGAACTTCTTCTTTTTCATTACTTCCATGGTCGTGCCCCGTGGCACGGCAGCACCCGTACTATTGAAATGGTTCGTCAGTAGAGATGTTCCCACTGGTGCCTCTTCTTCCAATGGTACTATAATTCCTATTCCTATCCCTTTATTCCCTTTTTTGGTCTATCTACATTCAAGGAAATTCATACGCTCCATGGACAGAGCAAAAAGTGGAGTGTTGGTCAAAGCAAGCCGCCCTATTCTATTACCAGACAAAATTGGGAGAAGCTCATCCGCTAGAAATGCTTTATTTCGTTTCGTTCCCGTTCTTCATTTCCTTATTATCGAATCCATGGGGGACTTGTCATATTTAGAATCTTTCTGCGGTCTGCTCTGTTTACAATTCTTTCGTACTCTCTTCTCTTTACCACGCGATAGGTCAGCGAAGCGTGAGCGGGCGCTCCGAAGTAAAGGCCAAACACTTCGGCCTAAGGGGAATGAGCAACAAAATGACAAGATGAGGTGCCCCGGGCACCCCCATATAGAAAGAAGGGTCGAAGGTTTTGGGCCTGTAGCTTTCCCCGCCCCCCCCTCGTCGAGTGGTGCTTGTTTGGGGGGTGTGCCACCTGAAATCGGGCTTGAAGCTCTCGCCTTACCAACGAGCCGACTGCTGATGGCTGTTGGTCACGACTACTACAAAAAAGTGAAGATGAATCTTTCTATTTCACATGGAGGAGTGTGCATCTTTATGTTGGGTGTTCTTCTGTCTAATACGAATAAGATACAGTTCACTCAACGATTGCCTTTGGGTCCCGAACTCCATATGGGGAAGGAACGTTGTTGTTTGCGAGGTCTCGATCATTTACATGGACCCACTTCTCATTCCATTTGTGGGAATTTTCTGATTTATAAACCGTCCCCAACGAGCGAAAGGTTCATGTTTGAACATGATGAATCACTTCGTGCCGACCTGTTGCCCATAAACTTTCCTGCCTCATATGAGAATGGAAAACTGGAAGATTTTCTGCATCGGTGGATGAAGAATCACGAACATAAGAATTTCTGGTTTAGCATGTTCCCAGAAAGAAGATACTTTTTTTCCATTCGAGAAACGAGGAGCACGACTGAAGTGGCTATACATACAAATCCATTTACGGATCTATATGCTCCGATTGGAACTGGAAGTTCCAGAACTGGCGGCTGGTATACCACCATAATGAAATTGCCTTTTCTTTTTAGTATTCGGATAGGATTTCTGTTGGCTTCATCGGGAGGCTCGCGTAGTTTGTTACGTCAACTCCAAAAGGATAAGTTGCATTGGAATCGAATGTCTATAAATGAATTTTCTCATTATTCGTTATTTCCGGGTCTTTTCGTTGCATTCACTTACAACAAGAAACAACCACCAGCGTTTGGTGCAGCACCTGCATTTTGGTGCATTCTTCTTCCTTTCCTTGGTCTTTCGTTCCGTCATATTCCAAATAACTTATCTAATTACAACGTATTAACCGCTAATGCACCTTTTTTTTATCAAATCTCAGGGACATGGTCTAATCATGAGGGTAGTATTTTATCATGGTGTTGGATCCCAAGTTTTTATGGATTCCTTTTTTGTTACCGGGGTCGACCCCAAAGCCATAATGTCTCAAAACGAAGAGGCTATAGAGAAACTTTTCTTTTTTCCTTTGTCTCGAACTTCGTGAAGAACTCCATTCTATCTCTCCAACAAAAAAGTGGGGCTGCGCCCCAGTTGTACACTCCCTTCGTTCGGAGAACCCTTGTTGATTCTGAACTTCGTTCGCAAAGTAAGCGTCCTTTTAACGGGCCAGCCCTTTTTAATGCGCCGCTTGACCCTGTTTTGAAAATGAGCTTTGCTCTTCTGGGCGCTGGGCGCTCCCGTGGTTCGCGAGAAGGAAAAAGGACTAATCTTTTGTTACATCTGGCACGAGATGAAAAAGAGAGAGCTTCGTCTATCGATGAACAGCAGATTGACGGAGCTCTTGGCATTGCTTTGTTTTTCTCTCCTTTCCTATCAGCGAGTTCCGATCCTTTTGTTCGAAATTTCTTCGTTCGTACCGAACCGCTTGCAGAATCAAATCCTGTTCCACAAGATCCTATATCAGCTATACATCCTCCTTGCATTTATGCCGGAGACGTCGCCAGTGCTATGGGCTTTGGGTTATGTAGATCCAAAATTATGAATGGGATTGTGGCACTCCACTCGCCGCCAATGCGGAAGGATGCCGCCGAAAAGAATGGAACGCTGCTTCGCTCTGCTGGATGCGTCGGATCCCATATAAGAAGCTCGCTCTTTACCCGATCATTCAAACATTTTGTGGGCGGCGCGCCTGCTCTATTGTTGCGTAGCAATAGAAGCCTGCTCATGCTGCTCCGGCGGCGCTTTTTCGCCTTCTCTTCGCTCTGGACAGGAGCGCTAATGGACACGGGGAGGGAGCAGGCGAAGCGTGTCGTTCGTAATGGAAAGAAAGACACCACTACTTCGCCTCTTTGTTGGACCGCCGGCGCGAACACAGTGGTCTCTGACCAGGACCAGGAACCAATTCGAATTTGGATCTTGACATGTCGGTTGTTTTTAACCGTAGGCATCTCGCCAGGAAGTTGGTGGGCTCATCATGAATTAGGTCGGGGTGGCTGGTGGTTTCGGGATCCCGTAGAAAATGCGTCTTTTATGCCTCGGGTATTAGCCACAGCTCGTATTCATTCAGTAATTCTACCCCTTCTTCATTCTTGGACCTCGCTTCTGAATATTTTGACTCTTCCATGCTGTGTCTCAGGAACCTTTTCAATACGGTCCGGATTGCTAGCTCCCGTTCATAGTTCTGCTACAGACGATACACGAGGAAGATTTTTATGGCGGTTCTTCCTTCTAATTACAGGCATATCTATGACTCTTTTTTACCAGATGAAGCAGGAGGCATCGGTCCGTAGAACCTATAAAAAAGAGATGGTTGTGGCGCGAAGTACTCTTGTGCACCTACGTCACTCGGCTCGCGCGCAACCCCGCCCCGTTATGTTATGGAATAATTTAGCTTCTTGCTGGGCTGGTTATTCAGAGCCAGCAACTGGCTGCCGGATTTCGTCCCGTCCGTAGATGACAAATCTGGTCCGATGGCTCTTCTCCACTAACCACAAGGATATCGGTACTCTATATTTCATCTTCGGTGCCATTGCAGGAGTGATGGGCACATGCTTCTCCGTACTGATTCGTATGGAATTAGCCCGACCCGGCGATCAAATTCTTGGTGGGAATCATCAACTTTATAATGTTTTAATAACGGCTCACGCTTTTTTAATGATCTTTTTTATGGTTATGCCGGCGATGATAGGTGGATTTGGTAATTGGTTTGTTCCGATTCTGATAGGTGCACCTGACATGGCATTTCCACGATTAAATAATATATCATTCTGGTTGTTGCCACCAAGTCTCTTGCTCCTATTAAGCTCAGCCTTAGTAGAAGTGGGCAGCGGCACTGGGTGGACGGTCTATCCGCCCTTAAGTGGTATTACCAGCCATTCTGGAGGAGCAGTTGATTTAGCAATTTTTAGTCTTCATCTATCAGGTGTTTCATCAATTTTAGGTTCTATCAATTTTATAACTACTATCTTCAACATGCGTGGACCTGGAATGACTATGCATAGATTACCACTTTTTGTGTGGTCCGTTCTAGTGACAGCATTCCTACTTTTATTATCACTTCCGGTACTGGCAGGGGCAATTACAATGTTATTAACCGATCGAAACTTTAATACAACCTTTTTTGATCCTGCAGGAGGGGGAGACCCAATATTATACCAGCATCTCTTTTGGTTCTTCGGTCATCCAGAGGTGTATATTCTCATTCTGCCTGGATTCGGTATTATTAGTCATATCGTATCGACCTTTTCAAGAAAACCGGTCTTCGGGTATCTAGGCATGGTTTATGCCATGATAAGTATAGGTGTTCTTGGATTTCTAGTTTGGGCTCATCATATGTTTACTGTGGGCTTAGACGTTGATACGCGTGCCTACTTCACCGCAGCTACCATGATCATAGCTGTGCCCACTGGAATCAAAATCTTTAGTTGGATCGCTACCATGTGGGGAGGTTCGATACAATACAAAACACCCATGTTATTTGCTGTAGGGTTCATCTTTTTGTTCACCATAGGAGGGCTCACTGGAATAGTTCTAGCAAACTCTGGGCTAGACATTGCTCTACATGATACTTATTATGTGGTTGCACATTTCCATTATGTACTTTCTATGGGAGCCGTTTTTGCTTTATTTGCTGGATTTTACTATTGGGTGGGTAAAATCTTTGGTCGGACATATCCTGAAACTTTAGGCCAAATCCATTTTTGGATCACTTTTTTCGGGGTTAATCTGACCTTCTTTCCCATGCATTTCTTAGGGCTTTCGGGTATGCCACGTCGCATTCCAGATTATCCAGATGCTTACGCCGGATGGAATGCTCTGAGCAGTTTCGGTTCTTATATATCCGTAGTTGGGATTCGTCGTTTCTTCGTAGTTGTCGCAATCACTTCAAGCAGTGGAAAGAACAAAAGATGTGCGGAAAGTCCTTGGGCTGTTGAACAGAATCCAACCACACTAGAATGGTTGGTACAAAGCCCTCCAGCCTTTCATACTTTTGGAGAACTTCCAGCGGTAAAAGAGACAAAAAGCTAGATGATTCTTCGTTCATTAGAATGTCGATTCCTCACAATCGCTCTTTGTGATGCTGCGGAACCATGGCAATTAGGATCTCAAGACGCAGCAACACCTATGATGCAAGGAATCATTGACTTACATCACGATATCTTTTTCTTCCTAATTCTTATTTTGGTTTTCGTATCACGGATGTTGGTTCGCGCTTTATGGCATTTCAACGAGCAAACTAATCCAATCCCGCAAAGGATTGTTCATGGAACTACTATCGAAATTATTCGGACCATATTTCCAAGTGTCATTCTTTTGTTCATTGCTATACCATCGTTTGCTCTGTTATACTCAATGGACGGGGTATTAGTAGATCCAGCCATTACTATCAAAGCTATTGGACATCAATGGTATCGACCTTATGAGTATTCGGACTATAACAGTTCCGATGAACAGTCACTCACTTTTGACAGTTATACGATTCCAGAAGATGATCCAGAATTGGGTCAATCACGTTTATTAGAAGTTGACAATAGAGTGGTTGTACCAGCCAAAACTCATCTACGTATGATTGTAACACCCGCTGATGTACCTCATAGTTGGGCTGTACCTTCCTCAGGTGTCAAATGTGATGCTGTACCTGGTCGTTCAAATCTTACCTCCATCTCGGTACAACGAGAAGGAGTTTACTATGGTCAGTGCAGTGAGATTCGTGGAACTAATCATGCCTTTACGCCTATCGTCGTAGAAGCAGTGACTTTGAAAGATTATGCGGATTGGGTATCCAATCAATTAATCCTCCAAACCAACTAAATGATTGAATCTCAGAGGCATTCTTATCATTTGGTAGATCCAAGTCCATGGCCTATTTCGGGTTCACTCGGAGCTTTGGCAACCACCGTAGGAGGTGTGATGTACATGCACTCATTTCAAGGGGGTGCAACACTTCTCAGTTTGGGCCTAATATTTCTCCTTTATACCATGTTCGTATGGTGGCGGGATGTTCTACGTGAATCCACGTTGGAAGGGCATCATACAAAAGCTGTACAATTAGGACCTCGATATGGTTCTATTCTCTTCATAGTCTCGGAGGTTATGTTCCTTTTTGCTTTTTTTTGGGCTTCTTCTCATTCTTCTTTGGCACCTACGGTAGAGATCGGAGGTATTTGGCCCCCAAAAGGGATTGGGGTTTTAGATCCTTGGGAAATCCCTCTTCTTAATACCCCTATTCTCCCTTCATCCGGAGCTGCCGTAACTTGGGCTCATCATGCTATACTCGCGGGGAAGGAAAAACGAGCTGTTTACGCTTTAGTAGCAACCGTTTCACTGGCTCTAGTATCCACTGGCTTTCAAGGAATGGAATATTACCAAGCACCCTCCACTATTTCGGATAGTATTTATGGTTCTACCTTTTTCTTAGCAACTGGCTTTCATGGTTTTCATGTGATTATAGGTACTCTTTTCTTGATCGTATGTGGTATTCGCCAATATCTTGGTCATCTGACCAAGAAGCATCACGTTGGCTTTGAAGCAGCTGCATGGTACTGGCATTTTGTAGACGTGGTTCGGTTATTCCCATTTGTCTCTATCTATTGGTGGGGAGGTATATGAAGAAAGAAAGAAGGGTCGAAGTTTAGACCGCTCACAGTAGTTCTACCCATAGAAAAGATCATGAAAGAGGCGATCAGAATGGTACCCGAATCCATTTACGATCCCGAGTTTCCAGACACATCGCACTTCCGCTCGGGTCGAGGCTGCCACTCGGCCCTCAGACGGATCAAAGAAGAGTGGGGAACCTCTCGCTGGTTTTTGGAATTCGACATCAGGAAGTGTTTTCACACCATCGACCGACATCGATTCATCTCAATCTTGAAGGAAGAGATCGACGATTCCAAGTTCTTTTACCCCACTCAGAAACTGTTTTCCGCCGGACGACTCGTAGGAGGTGAGAAGGGCCCTGACTCCGTCCCAAACAGTGTACTACTATCGGCCCTACTAGGCAATATCTACCTACACAAGCTCGATCAGGAGATAGGGAGGATCCGGCAGAAGCACGAAATTCCTCTTGTAGTGAAAATCAGATCGGTTCTATTAAGAATAGGTCGTCGTATTGATGACCAAGAAAAGTATGGAAAAGAAGCAAGCTTCAACGCTCCCCAAGACAACAGAGCCCTCATAGTGGGGAGGGTAAAGAGCATCCAACGCAAAGCGACCTTTCATTCCCTTGTTTCGTCGTGGCACACCCCCCCCACAAGCACCCCCAGGCGAAGGGGAGACCAGAAAACGCCTTTCGTTTTCCCCCCTTCAGCGGCCCTAGCCGCCTTCCTTAACAAGCCCTCGAGCCTCCTTTGCGCCGCCTTCCTCATAGAAGCCGCTGGGTTGACCCCGAAGGCCGAATTCAATGGTAGAGAAGGCTTTAATAAGAATTTGGCCATGAGAGACCTTCTTAAGTATTGCAAAAGAAGGGGCCTGCTGATAGAGCTGGGCGGGGAGGCGATACTAGTTATCAGGTCAGAGAGAGGCCTGGCCCGTAAGCTGGCCCCCTTTAAAAGCCATTCCTTATTAATAAGGATTTGTTACGCGCGATATGCCGACGACTTACTACTGGGAATCGTGGGTGCCGTATTTCTTCTCATAGAAATACAAAAACGTATCACCCACTTCCTACAATCCGGCCTGAACCTTTGGGTAGGCTCCGCAGGATCAACAACCATAGCTGCACGGAGTACGGTAGAATTCCCCGGTACGGTCATTCGGGAAGTCCCCCCGAGGACGACTCCCATACAATTCTTGCGAGAGCTGGAGAAGCGTCTACGGGTAAAGCACCGTATCCATATAACTGCCTGCCACCTACGCTCCGCCATCCATTCCAAGTTTAGGGACCTAGGTTATAGTATCCCTATCAAAGAGCTGACGAAGGGGATGAGCGGAAGAGGTCGTCTACTGGACGCGGTTCAACTAGCGGAGACTCTTGGAAAAGATGGACTAAAAAGTCCCCAAGTTAGCGTATTATGGGGGACCGTCAAGCACATCCGGCAAAGATCAAGGGGGATCTCGTTGTTGCATAGCTCAGGTCAGAGCAAGGTGCCATCAGGCGTTCAACAGGCAGTCTCACGATCGGGCATGAGTGTCCTGAAGAATAAATTGTATACTCCCTTTGGTCGGAAGGCGGCGGGGGAAGGAAGGGGACACTGGGCGGGATCTTTCAGCAGCGAATTCCCCATACAGATAGAGGCGCCTATCAAAAAGATACTCCGAAGGCTTCGGGATCGAGGTCTCATTAGCCGAAGAAGACCCAGGCCAATCCACGTGGCCTCTTTGACCAACGTCAGCGACAGAGACATAGTAAATTGGTCCGCGGGCATCGCGATAAGTCCTCTGTCCTACTACAGGTGCTGCGACAACCTTTACCAAGTCCGAACGATTGTCAACTACCAGATCCGCTGGTCCGCTATATTCACCCTAGCCCACAAGCACAAATCTTCGGCGCGGAATATAATCCCAAAGTACCCCAAAGACTCAAATATAGTCAATCAAGAAGGTGGTAAGACCCTTGCAGAGTTCCCAAACAGCATAGAGCTTGGGAAGCTCGGACTCGGTCAAGATCCGAACAACGACGGAGCACTCAACTACATGTTTAATAAGTAGATGCCGAAAATGCATTTATCCTTTGAATTACTCATTGAATGGAATTTCGCACCGGAAACTTTTCTAGGAGAAGTTCGAATCCGTTCCGTTCGGATATTGATCGGTCTTGGTTTGACATGGTTTACGCGTTACTGGTTCCCGGAAGAGTCAATTTCTCCATTAGCTAAACCCTTTCTTACCCTACCTTTGGACTCGTATTTTGTTCGTACACAATCAACGGAGGCCCCCCCGACATATGTTGCAACGTCTTCAATAGCATGCTCTTACTTCGTCTTTCCCTTAATAAGTCATCAAATTTGGTGCTTTTCGATCCCCAGTTGCTATGGGGAACAAAGGCAGAAATACAATAGATTCCTCCATTTAAGTGGTTCTCGCTTCTCCTTGTTCCTGTTCCTAACTCCTCCCCGGGTAGTTCCCAATGTTTGGCACTTTCCATACTTCGTGGGTGCAACATCAACAAATTCGCTCATGATCAAGTTACAACCTAAGATCTATGACTATATTATGTTAACTGTTCGTATTTTGTTCATTCCATCGGTATGCTCCCAGGTACCTGTAATTGTGATCTGTTTGCCAGAACCAAGGGGTCTTTCTGTGGAAACCTTCACGAGCAATCGTCGTTTTTTGATGGTTTTTCCGCTTATCACAGCTGCTCTTTCCACACCTCCGGATATCTGGTGCCAAATCGTCGCCCCTTTCCTTATATATTCGATAATCGAGTTTGCTATCTTTGTGGCATTGATTGTACAAGTTCGTGAAGAGGGCTGGACGAGTAGAATGAGGGAAAGCGGCTCGATCGAGAAAAAAGAGGAGTAGATGTCGGAATTTGCACCTATTTGTATCTATTTAGTGATCAGTCCGCTAGTTTCTTTGATTCCACTCGGTGTTCCTTTTCCATTTGCTTCCAATAGTTCGACCTATCCAGAAAAATTGTCGGCCTACGAATGTGGTTCCGATCCCTCCGGTGATGCCAGAAGTCGTTTCGATATACGATTTTATCCGGTTCCTATTTTATTTATTATCCCTGATCCGGAAGTCACCTTTTCTTTTCCTTGGGCAGTACCTCCTAACAAGATTGATCTGTTTGGATCTTGGTCCATGATGGCCTTTTTATTGATTTTGACGATTGGATCTCTCTATGAATGGAAAAGGGGTGCTTCGGATCGGGAGTAAATGTCGGAATTTGCACCTATTTGTATCTATTTAGTGATCAGTCCGCTAGTTTCTTTGATTCCACTCGGTGTTCCTTTTCCATTTGCTTCCAATAGTTCGACCTATCCAGAAAAATTGTCGGCCTACGAATGTGGTTCCGATCCCTCCGGTGATGCCAGAAGTCGTTTCGATATACGATTTTATCCGGTTCCTATTTTATTTATTATCCCTGATCCGGAAGTCACCTTTTCTTTTCCTTGGGCAGTACCTCCTAACAAGATTGATCTGTTTGGATCTTGGTCCATGATGGCCTTTTTATTGATTTTGACGATTGGATCTCTCTATGAATGGAAAAGGGGTGCTTCGGATCGGGAGTAAATGATACTTTCTGTTTTGTCGAGCCCTGCTTTGGTCTCTGGTTTGATGGTTGTACGTGCTAAAAATCCGGTACATTCCGTTTTGTTTCCCATCCTAGTCTTTTGCGACACTTCTGGTTTACTTATTTTGTTAGGTCTCGACTTCTCCGCTATGATCTCCCCAGTAGTTCATATAGGAGCTATTGCCGTTTCATTCCTATTCGTGGTTATGATGTTCAATATTCAAATAGCGGAGATTCACGAAGAAGTATTGCGCTATTTACCAGTGAGTGGTATTATTGGACTGATCTTTTGGTGGGAAATGTTCTTCATTTTAGATAATGAAACCATTCCATTACTACCAACCCACAGAAATACGACCTCTCTGAGATATACGGTTTATGCCGGAAAGGTACGAAGTTGGACTAATTTGGAAACATTGGGCAATTTACTTTATACCTACTATTCCGTCTGGTTTTTGGTTTCTAGTCTGATTTTATTAGTAGCTATGATTGGGGCTATAGTACTGACTATGCATAGGACTACAAAGGTGAAAAGACAGGATGTATTCCGACGAAATGCCTTGGATTCTAGGAGGACTATAATGAGGAGGACGACAGACCAAATCACGATCTACTAAATGGATAACCAATCCATTTTCCAATATAGTTGGGAGATTTTACCCAAGAAATGGGTACATAAAATGAAAAGATCGGAACATGGGAATAGATCTTATACCAATACTGACTACCCATTTCCATTGTTGTGCTTTCTAAAATGGCATACCTATACAAGGGTTCAAGTTTTGATCGATATTTGCGGAGTGGATCATCCCTCTCGAAAACGAAGATTTGAAGTTGTCCATAATTTACTGAGTACTCGGTATAACTCACGCATTCGTGTACAAACAAGTGCAGACGAAGTAACACGAATATCTCCGGTAGTCAGTCCATTTCCATCAGCCGGCCGGTGGGAGCGAGAAGTATGGGATATGTCTGGTGTTTCTTCCATCAATCATCCGGATTTACGCCGTATATCAACAGATTATGGTTTCGAGGGTCATCCATTACGAAAAGACTTTCCTCTGAGTGGATATGTGGAAGTACGCTATGATGATCCAGAGAAACGTGTGGTTTCTGAACCCATTGAGATGACCCAAGAATTTCGCTATTTCGATTTTGCTAGTCCTTGGGAACAGCGTAGCGACGGATAAATGGAAAAACATCTTGTAATGTATTTAACCAGAAAATCGATTATGCTCCTGCGGAAGTATCTACTCGTAACGGAATTTCAGGTGTCAAAGTGCGGATCTCCTATAGTCAAAATAAGAAGGGACGTGCTATATCCGAAACGTACGAAATATAGTAAATATAGTAAATGCAGATGTAGTAGGGGTCGCGAACCGGATGGTACACAACTTGGTTTTGGAAGATATGGCACCAAAAGTTGTAGAGCTGGTCGTCTTTCATATCGAGCCATTGAAGCAGCGCGTCGGGCTACAATCGGACAATTCCATCGTGCTATGAGCGGACAATTCCGAAGAAATTGTAAGATATGGGTAAGAGTTCTCGCAGATCTTCCTATTACGGGGAAACCCGCAGAAGTTCGAATGGGAAGAGGAAAAGGAAATCCTACGGGTTGGATTGCTCGTGTGTCCACGGGACAAATCCCATTTGAAATGGATGGTGTGAGTTTGTCAAATGCTCGACAAGCCGCTAGATTAGCGGCGCATAAACCATGTTCGTCAACCAAGTTTGTTCAGTGGTCGTAAATGATGTTTCCACTCCATTTTCATTACGAAGATGTATTACGTCAGGATCTGTTGCTCAAACTGAATCACGCCAATGTTATGGAAGTTCCTGGATTGTTTGAAATCAGATTAGTACCAAAAGCTGCCTCTGATTTCAGAATCCAATTTGGAAAATTGGCTATGGAGATTTTGTGCGGTCAGAGATTCATACAGACACAAAGGGGCCCTTATTTTAAAGCAGGAAAGTCGTTTCGATCCAATCCATTCTTGGGGTCCGAAAAAGACACTGGATATGTCAGTGACTTTGCACGACAAAGCGTTCTCCGAGGGCATGGAATGTACCATTTTTTGGTCAGAATCTTGACAGTAATGTCTATGTTAGATTCTCCGGTCGAAATACGGGAAAACTCCATCAAATTCTTTATGGAAACGGAGTTTTGCGAATTCTCCCCGGAACTGGAAGATCATTTCGAGATCTTCGAGCATATTCGAGGGTTCAATGTGACTATTGTCACTTCGGCCAATACAAAAGATGAGACTTTACTACTGTGGAGCGGCTTTTTGCTAAAAGATGAGGGGGAAACTAAGTAAATGCCTACAAAAAATCAATTGATTCGTCATGGTAGAGAAGAAAAACGGCGCACGGACCGTACTCGAGCTTCGGATCAATGTCCCCAGAAGCAAGGAGTATGCCTGCGTGTTTCGACGAGAACACCGAAAAAACCTAATTCAGCTCTACGTAAGATAGCAAAAGTACGGTTGAGCAATCGACATGATATATTTGCTCACATTCCAGGCGAAGGTCATAATTCGCAGGAACATTCTATAGTCTTAGTCAGAGGAGGTAGAGTGAAAGATTCGCCAGGTGTGAAATCCCATCGTATTCGAGGAGTCAAGGATTTGCTGGGAATTCCGGATCGTAGAAAGGGAAGATCTAAATATGGTGCAGAAAGACCAAAATCGAAATGAATGTCATATATCTCAGGAGCTAGATCACTTCCCGATGAACAAGTCAGAATTGCCTCAACAAAAATGGATGGAATTGGACCGAAAAAAGCCATTCAGCTTCGTTATCGATTAGGTATCAGTGGGAACATCAAGATGAATGAGTTAACTAAGTATCAGATCGACCAAATTGAACAAATGATAGCTCAAGATCATGTTGTTCATTGGGAATTGAAGAGGGGAGAACGAGCAGACATCGAACGATTAATTTCTATTTCTCGTTATCGTGGAATTCGTCATCAAGATGGATCGCCCTTACGCGGTCAACGAACTCATACTAATGCAAGGACTGCTCGCAAGCAAATTCGGAAATGAATGGGGGACTTTGATGGTGAGCAAAAAGAATTGATCAAGAAATTGGTAAACTTTCGCATGATCGATGGTAAAAGAACGAGAGTTCGTGCTATTGTTTATAAAACTTTTCACCGCCTAGCTCGAACTGAACGCGATGTAATCAAACTTATGGTTGACGCCGTAGATAATATAAAGCCAATATGCGAAGTGGTCAAAGTAGGAGTCGCAGGTACTATTTATGATGTTCCTGGGATTGTAGCCAGGGATCGTCAACAAACCTTAGCTATTCGTTGGATCCTTGGAGCAGCTTTCAAACGACGTATAAGCTACAGGATAAGCTTAGAGAAATGTTCATTTGCTGAGATACTGGATGCTTACCGAAAGAGGGGAATTTCACGTAAGAGAAGGGAGAATCTTCATGGACTGGCTTCCACCAATCGGAGTTTCGCGCATTTCAGATGGTGGTAA
>Gelidocalamus xunwuensis
ATGTTCTTGGTGGATGCAGGCCCTGGTACCCCCAAAATTTGTATGCAAGATGAGCTTACAGGACTGCCAATCAAGCGAGCCACCAGGTTTGAGAATAAGGTGGGATCCAAGAATGTAGTGGCTGGTGAATCACTGATCAAAAAGCGGATTTTTGAGAGATTCTTCATCGATCTAGTGGCCGGTGAATCACTGATCAAAGAGCGAGCAGCCGCCAGGTTTAATGATTTTGTGGGATCCCTGGATGTAGCGGCTGGCGAACCGCTTCTTCTTCCACAAAGATTCAGACAAAACCGAGCTTGGATAGAACTGAAGAAGATTTGGCGAACGAAGAAAAAGGTCAAAGGGTTTATTATTCAAAAAATCAAAGGAGGTTATTCAGTAGCCATCGCAGGTTTCATTACTTTTCTTCCATTCAAAAAAGCTCTTCTAAAAAAAAGGATAGCGAATGATCGATTCACCATTGATAGCTTTAACCCTAAAAGGAGGGATATTGTGATAATAGCGGCAGATCAAACAAGAACTTGAATGACTATAAGGAACCAACGATTCTCTCTTCTTAAACAACCTATATACTCCACACTTAACCAGCATTTGATAGATTATCCAACCCCGAGCAATCTTAGTTATTGGTGGGGGTTCGGTTCGTTAGCAGGTATTTGTTTAGTCATTCAGATAGTGACTGGCGTTTTTTTAGCTATGCATCACACACCTCATGTGGATCTAGCTTTCAACAGCGTAGAACACATTATGAGAGATGTTGAAGGGGGCTGGTTGCTCCGTTATATGCATGCTAATGGGGCAAGTATGTTTCTCATTGTGGTTCACCTTCATATTTTTCGTGGTCTATATCATGCGAGTTATAGCAGTCCTAGGGAATTTGTTCGGTGTCTCGGAGTTGTCATATTCCTATTAATGATTGTGACAGCTTTTATAGGATACGTACCACCTTGGGGTCAGATGAGCTTTTGGGGAGCAACAGTAATTACAAGCTTAGCTAGCGCCATACCAGTAGTAGGAGATACCATAGTGACTTGGCTTTGGGGTGGTTTCTCCGTGGACAATGCCACCTTAAATCGTTTTTTTAGTCTCCATCATTTACTCCCCCTTATTTTAGTAGGCGCCAGTCTTCTTCATCTGGCCGCATTGCATCAATATGGATCAAATAATCCATTGGGTGTACATTCTGAGATGGATAAAATTGCTTCTTACCCTTATTTTTATGTAAAGGATCTTGTAGGTCGGGTAGCTTCTGCTATCTTTTCTTCCATTTGGATTTTTTTTGCTCCTAATGTTTTGGGGCATCCCGACAATTATATACCTGCTAATCCGATGCCCACCCCGCCTCATATTGTGCCGGAATGGTATTTCCTACCGATCCATGCCATTCTTCGCAGTATACCTGACAAAGCGGGAGGTGTAGCCGCAATAGCACCAGTTTTTATATCTCTCTTGGCTTTACCTTTTTTTAAAGAAATGTATGTGCGTAGTTCAAGTTTTCGACCGATTCACCAAGGAATATTTTGGTTGCTTTTGGCGGATTGCTTACTACTAGGTTGGATCGGATGTCAACCTGTGGAGGCACCATTTGTTACTATTGGACAAATTCCTTCTTTCTTTTTCTTCTTGTTCTTTGCCATAACGCCCATTCCGGGACGAGTTGGAAGAGGAATTCCAAAATATTACACGGAATGGAATTCTCACCCAGAGCTGCGGAACTCACGACTCTATTAGAAAGTAGAATGACCAACTTTTACACGAATTTTCAAGTGGATGAGATCGGTCGAGTGGTCTCAGTTGGAGATGGGATTGCACGTGTTTATGGATTGAACGAGATTCAAGCTGGAGAAATGGTGGAATTTGCCAGCGGTGTGAAAGGAATAGCCTTGAATCTTGAGAATGAGAATGTAGGTATTGTTGTCTTTGGTAGTGATACCGCTATTAAAGAAGGAGATCTTGTCAAGCGCACTGGATCTATTGTGGATGTTCCTGCGGGAAAGGCCATGTTAGGCCGTGTGGTCGACGCCTTGGGAGTACCTATTGATGGAAAAGGGGCTCTAAGCGATCACGAACGAAGACGTGTCGAAGTGAAAGCCCCAGGGATTATTGAACGTAAATCTGTGCACGAACCCATGCAAACAGGCTTAAAAGCAGTGGATAGCCTGGTTCCTATAGGCCGTGGTCAACGAGAACTTATAATCGGGGACAGACAAACTGGAAAAACTGCAATAGCTATCGATACTATATTAAACCAAAAGCAAATGAACTCAAGGGGCACAAATGAGAGTGAGACATTGTATTGTGTCTATGTTGCGATTGGACAAAAACGCTCGACTGTGGCACAATTAGTTCAAATTCTTTCAGAAGCGAATGCTTTGGAATATTCCATTCTTGTAGCAGCCACCGCTTCGGATCCTGCTCCTCTGCAATTTCTGGCCCCATATTCAGGGTGTGCCATGGGGGAATATTTCCGCGATAATGGAATGCACGCATTAATTATATATGATGATCTAAGTAAACAGGCGGTGGCATATCGACAAATGTCATTATTGTTACGCCGACCACCAGGCCGTGAGGCTTTCCCAGGGGATGTTTTCTATTTACATTCCCGTCTCTTAGAAAGAGCCGCTAAACGATCGGACCAGACAGGTGCAGGTAGCTCGACTGCGTTACCCGTGATTGAAACACAAGCTGGAGACGTATCGGCCTATATCCCCACCAATGTGATCTCCATTACAGATGGACAAATCTGTTTGGAAACAGAGCTCTTTTATCGCGGAATTAGACCTGCTATTAACGTTGGCTTATCCGTCAGTCGCGTCGGGTCTGCCGCTCAGTTGAAAGCTATGAAACAAGTCTGCGGTAGTTCAAAACTGGAATTGGCACAATATCGCGAAGTGGCCGCCTTCGCTCAATTTGGGTCAGACCTTGATGCTGCGACTCAGGCATTACTCAATAGAGGTGCAAGGCTTACAGAAGTGCCCAAACAACCACAATATGAACCACTTCCAATTGAAAAACAAATTGTTGTGATTTATGCTGCTGTCAACGGCTTCTGTGATCGAATGCCACTAGACAGAATTTCTCAATATGAAAAAGCCATTCTAAGTACTATTAATCCAGAATTACAAAAATCCTTCTTAGAAAAAGGTGGATTAACTAACGAAAGAAAGATGGAACCTGATGCTTCTTTAAAAGAAACAGCGAAGCCTTACTTGTGAATGAGATTGAGTTCAACGGATATGAAGGATAGAAATATGCTATTTGCTGCTATTCCATCTATTTGTGCATCAAGTCCGAAGAAGATCTCAATCTATAATGAAGAAATGATAGTAGCTCGTTGTTTTATAGGCTTTCTCATATTCAGTCGGAAGAGTTTAGGTAAGACTTTCAAAGAAACTCTCGACGGGAGAATCGAGTCTATTCAGGAAGAATTGCTGCAATTCTTCAATCCTAACGAAGTAATTCCGGAGGAATCCAATGAACAACAACGATTACTTAGGATCAGCTTGCGAATTTGCAGCACCGTAGTAGAATCATTACCAACGGCACGCTGTGCGCCTAAGTGCGAAAAGACAGTGCAAGCTTTGTTATGCCGAAACCTAAATGTAAAGTCAGCAACACTTCTAAATGCCACTTCTTCCCGTCGCATCCGTCTTCAGGACGATATAGTCACAGGTTTTCACTTTTCAGTGAGTGAAAGATTTGTATCCGGGTCTACGTTCAAAGCTTCTACCGTAGAACAAATTCGAGAGGCCTTCGTACCCATAGACCTAATTCGAGAAGGCTTGATAGTCCTAAGAAAGGTGAGGGCGGGGGGTTCTATTTTGGAAGAATAACTGGATCAATTTGGAATTCACCCAATAATTCCTCTGAATATAGGCAACTATTATTTCTCATTCACAAATCCATCCTTGTCTATGCTGCTCACTCTCGGTTTGGTCCTACTTCTTCTTTTTGTTGTTACGAAAAAGGGAGGGGGAAAGTCAGTGCCAAATGCATGGCAATCCTTGGTAGAGCTTATTTATGATTTCGTGCTGAACCTGGTAAACGAACAAATAGGTGGTCTTTCCGGAAATGTTAAACAAAAGTTTTTCCCTCGCATCTCGGTCACTTTTACTTTTTCGTTATTTCGTAATCCCCAGGGTATGATACCCTTTAGCTTCACAGTGACAAGTCATTTTCTCATTACTTTGGCTCTTTCATTTTCCATTTTTATAGGCATTACGATCGTTGGATTTCAAAGACATGGGCTTCATTTTTTTAGCTTCTTATTACCTGCGGGAGTCCCACTGCCGTTAGCACCTTTTTTAGTACTCCTTGAGCTAATCCCTCATTGTTTTCGCGCATTAAGCTCAGGAATACGTTTATTTGCTAATATGATGGCCGGTCATAGTTCAGTAAAGATTTTAAGTGGGTTTGCTTGGACTATGCTATTTCTGAATAATATTTTCTATTTCATAGGAGATCTTGGTCCCTTATTTATAGTTCTAGCATTAACCGGTCTGGAATTAGGTGTAGCTATATCACAAGCTCATGTTTCTACGATCTCAATTTGTATTTACTTGAATGATGCTACAAATCTCCATCAAAATGAGTAAATGCCTCAACTTGATAAATTGACTTATTTCTCACAATTCTTCTGGTTATGCCTTCTCCTCTTTACTTTTTATATTCTATTTATTAATAATAATAATGGAATACTTGGAATTAGCAGAATTCTCAAACTACGGAACCAACTGCTTTCGCACCGGGGGAACAAGATCCGGAGCAAGGACCCTAAGAATTTGGAAGATATCTCGAGAAAAGGTTTTAGCACCGGTCTCTCATATATGTACTCCAGTTTATCCGAAGTATCCCAATGGTGTAAGACCGTCGACTATTTGGGAAAAAGGAGGAAAATCACTCTGATCTCTGATTTCGGAGAAATAAGTGGCTCACGAGGAATGGAGAGACAGATTCTCTATTTGATCTCGAAGTCCTCATATAACACTTCTTCCAGTCGGATCACTTGTTGGAAAAACATAATGCTCACACATGTTCCACACGGGCAAGGAAGCATAATCTAAATGAGACGACTCTTTCTTGAACAATTTCATAAGCAGATCTTCCCCTCCACACCAATCACGAGTTTTTTTTTATTCCTCTCGTATATCGTCGTCACGCCCTTAATGATAGGTTTTGAAAAAGATTTTTCATGTCATTCCCATTTAGGTTCGATTCGGATCCCTCTGTTGTTTCCCTTTCCTCCCGAACCTTTTCCTCGAAATGATAAAGAATCTGGTACACTCGAATTGTATTATTTAAGTGCTTATTGCTTGCCAAAAATCCTACTTCTACAATTGGTAGGTCACCGGGTTATTCAAATAAGTCGTGTTTTCTGTGCTTTTCCCATGTTACAACTTCCGTACCAATTCGATCGATCCGGAATGGATCGGTTAAACATTCTATTAGGGAGCCCGGTCTTGACTCTTCTGTGTGGTATTCATTCTCGTTCGGCTCTTGGAATCACATCCAGCAGTGGTTGGAACAGCTCGCAAAATCCAACCACTTCACCTACTTTATTGCCCCCAACCGTTTCCCGTACCTCTATAGAAACAGAAGGGTTTCATGTTCTTTCATCGATTGGGTATTCCTCTCCTTTTGTATCTCTTTATCCAATTTCGGTCTCGATTAGTTCACAAGATTGAATGTCAGTTTCGTTATTACAACCTTATTTTTTTATGTCAAAGACAAAAAGCTACGCGCAAATTCTCATTGGATCTCGGTTGTTCTTAACAGCGATGGCTATTCATTTAAGTCTTCGGGTAGCACCACCAGATCTTCAACAAGGTGGAAATTCTCGTATTTCGTATGTACATGTTCCTGCGGCTCGGATGAGTATAGTTATTTATATCGCGACAGCTATAAACAGTTCCTTGTTCCCATTAACAAAACATCCCCTTTTTCTTCGCTCTTCCGGAACCGGTACAGAAATTGGTGCTTTTTCTACTTTGTTTACGTTAGTGACTGGGGGGTTTCGGGGAAGGCCTATGTGGGGTACCTTTCGGGTGTGGGATGCTCGTTTAACTTCTGTATTCATCTTGTTCCTTATTTACCTGGGTGCACTGCGTTTTCAAAAGCTTCCTGTCGAACCGGCTCCTATTTCAATCCGTGCTGGACCGATCGATATACCAATAATAAAGTCTCCAGTCAACTGGTGGAATACATCGCATCAACCTGGGAGCATTAGCCGATCTGGTACATCAATACATGTTCCTATGCCCATTCCAATCTTGTCTAACTTTGCTAACTTCCCCTTCTCTACCCGTATCTTGTTCGTTCTGGAAACACGTCTTCCTATTCCATCTTTTCCCGAATCCCCCTTAACGGAAGAAATAGAAGCTCGAGAAGGAATACCACTAAAAACCTAGATGGTCCAACTACAGAACTTCTTCTTTTTCATTACTTCCATGGTCGTGCCCCGTGGCACGGCAGCACCCGTACTATTGAAATGGTTCGTCAGTAGAGATGTTCCCACTGGTGCCTCTTCTTCCAATGGTACTATAATTCCTATTCCTATCCCTTTATTCCCTTTTTTGGTCTATCTACATTCAAGGAAATTCATACGCTCCATGGACAGAGCAAAAAGTGGAGTGTTGGTCAAAGCAAGCCGCCCTATTCTATTACCAGACAAAATTGGGAGAAGCTCATCCGCTAGAAATGCTTTATTTCGTTTCGTTCCCGTTCTTCATTTCCTTATTATCGAATCCATGGGGGACTTGTCATATTTAGAATCTTTCTGCGGTCTGCTCTGTTTACAATTCTTTCGTACTCTCTTCTCTTTACCACGCGATAGGTCAGCGAAGCGTGAGCGGGCGCTCCGAAGTAAAGGCCAAACACTTCGGCCTAAGGGGAATGAGCAACAAAATGACAAGATGAGGTGCCCCGGGCACCCCCATATAGAAAGAAGGGTCGAAGGTTTTGGGCCTGTAGCTTTCCCCGCCCCCCCCTCGTCGAGTGGTGCTTGTTTGGGGGGTGTGCCACCTGAAATCGGGCTTGAAGCTCTCGCCTTACCAACGAGCCGACTGCTGATGGCTGTTGGTCACGACTACTACAAAAAAGTGAAGATGAATCTTTCTATTTCACATGGAGGAGTGTGCATCTTTATGTTGGGTGTTCTTCTGTCTAATACGAATAAGATACAGTTCACTCAACGATTGCCTTTGGGTCCCGAACTCCATATGGGGAAGGAACGTTGTTGTTTGCGAGGTCTCGATCATTTACATGGACCCACTTCTCATTCCATTTGTGGGAATTTGATGATTTATAAACCGTCCCCAACGAGCGAAAGGTTCATGTTTGAACATGATGAATCACTTCGTGCCGACCTGTTGCCCATAAACTTTCCTGCCTCATATGAGAATGGAAAACTGGAAGATTTTCTGCATCGGTGGATGAAGAATCACGAACATAAGAATTTCTGGTTTAGCATGTTCCCAGAAAGAAGATACTTTTTTTCCATTCGAGAAACGAGGAGCACGACTGAAGTGGCTATACATACAAATCCATTTACGGATCTATATGCTCCGATTGGAACTGGAAGTTCCAGAACTGGCGGCTGGTATACCACCATAATGAAATTGCCTTTTCTTTTTAGTATTCGGATAGGATTTCTGTTGGCTTCATCGGGAGGCTCGCGTAGTTTGTTACGTCAACTCCAAAAGGATAAGTTGCATTGGAATCGAATGTCTATAAATGAATTTTCTCATTATTCGTTATTTCCGGGTCTTTTCGTTGCATTCACTTACAACAAGAAACAACCACCAGCGTTTGGTGCAGCACCTGCATTTTGGTGCATTCTTCTTCCTTTCCTTGGTCTTTCGTTCCGTCATATTCCAAATAACTTATCTAATTACAACGTATTAACCGCTAATGCACCTTTTTTTTATCAAATCTCAGGGACATGGTCTAATCATGAGGGTAGTATTTTATCATGGTGTTGGATCCCAAGTTTTTATGGATTCCTTTTTTGTTACCGGGGTCGACCCCAAAGCCATAATGTCTCAAAACGAAGAGGCTATAGAGAAACTTTTCTTTTTTCCTTTGTCTCGAACTTCGTGAAGAACTCCATTCTATCTCTCCAACAAAAAAGTGGGGCTGCGCCCCAGTTGTACACTCCCTTCGTTCGGAGAACCCTTGTTGATTCTGAACTTCGTTCGCAAAGTAAGCGTCCTTTTAACGGGCCAGCCCTTTTTAATGCGCCGCTTGACCCTGTTTTGAAAATGAGCTTTGCTCTTCTGGGCGCTGGGCGCTCCCGTGGTTCGCGAGAAGGAAAAAGGACTAATCTTTTGTTACATCTGGCACGAGATGAAAAAGAGAGAGCTTCGTCTATCGATGAACAGCAGATTGACGGAGCTCTTGGCATTGCTTTGTTTTTCTCTCCTTTCCTATCAGCGAGTTCCGATCCTTTTGTTCGAAATTTCTTCGTTCGTACCGAACCGCTTGCAGAATCAAATCCTGTTCCACAAGATCCTATATCAGCTATACATCCTCCTTGCATTTATGCCGGAGACGTCGCCAGTGCTATGGGCTTTGGGTTATGTAGATCCAAAATTATGAATGGGATTGTGGCACTCCACTCGCCGCCAATGCGGAAGGATGCCGCCGAAAAGAATGGAACGCTGCTTCGCTCTGCTGGATGCGTCGGATCCCATATAAGAAGCTCGCTCTTTACCCGATCATTCAAACATTTTGTGGGCGGCGCGCCTGCTCTATTGTTGCGTAGCAATAGAAGCCTGCTCATGCTGCTCCGGCGGCGCTTTTTCGCCTTCTCTTCGCTCTGGACAGGAGCGCTAATGGACACGGGGAGGGAGCAGGCGAAGCGTGTCGTTCGTAATGGAAAGAAAGACACCACTACTTCGCCTCTTTGTTGGACCGCCGGCGCGAACACAGTGGTCTCTGACCAGGACCAGGAACCAATTCGAATTTGGATCTTGACATGTCGGTTGTTTTTAACCGTAGGCATCTCGCCAGGAAGTTGGTGGGCTCATCATGAATTAGGTCGGGGTGGCTGGTGGTTTCGGGATCCCGTAGAAAATGCGTCTTTTATGCCTCGGGTATTAGCCACAGCTCGTATTCATTCAGTAATTCTACCCCTTCTTCATTCTTGGACCTCGCTTCTGAATATTTTGACTCTTCCATGCTGTGTCTCAGGAACCTTTTCAATACGGTCCGGATTGCTAGCTCCCGTTCATAGTTCTGCTACAGACGATACACGAGGAAGATTTTTATGGCGGTTCTTCCTTCTAATTACAGGCATATCTATGACTCTTTTTTACCAGATGAAGCAGGAGGCATCGGTCCGTAGAACCTATAAAAAAGAGATGGTTGTGGCGCGAAGTACTCTTGTGCACCTACGTCACTCGGCTCGCGCGCAACCCCGCCCCGTTATGTTATGGAATAATTTAGCTTCTTGCTGGGCTGGTTATTCAGAGCCAGCAACTGGCTGCCGGATTTCGTCCCGTCCGTAGATGACAAATCTGGTCCGATGGCTCTTCTCCACTAACCACAAGGATATCGGTACTCTATATTTCATCTTCGGTGCCATTGCAGGAGTGATGGGCACATGCTTCTCCGTACTGATTCGTATGGAATTAGCCCGACCCGGCGATCAAATTCTTGGTGGGAATCATCAACTTTATAATGTTTTAATAACGGCTCACGCTTTTTTAATGATCTTTTTTATGGTTATGCCGGCGATGATAGGTGGATTTGGTAATTGGTTTGTTCCGATTCTGATAGGTGCACCTGACATGGCATTTCCACGATTAAATAATATATCATTCTGGTTGTTGCCACCAAGTCTCTTGCTCCTATTAAGCTCAGCCTTAGTAGAAGTGGGCAGCGGCACTGGGTGGACGGTCTATCCGCCCTTAAGTGGTATTACCAGCCATTCTGGAGGAGCAGTTGATTTAGCAATTTTTAGTCTTCATCTATCAGGTGTTTCATCAATTTTAGGTTCTATCAATTTTATAACTACTATCTTCAACATGCGTGGACCTGGAATGACTATGCATAGATTACCACTTTTTGTGTGGTCCGTTCTAGTGACAGCATTCCTACTTTTATTATCACTTCCGGTACTGGCAGGGGCAATTACAATGTTATTAACCGATCGAAACTTTAATACAACCTTTTTTGATCCTGCAGGAGGGGGAGACCCAATATTATACCAGCATCTCTTTTGGTTCTTCGGTCATCCAGAGGTGTATATTCTCATTCTGCCTGGATTCGGTATTATTAGTCATATCGTATCGACCTTTTCAAGAAAACCGGTCTTCGGGTATCTAGGCATGGTTTATGCCATGATAAGTATAGGTGTTCTTGGATTTCTAGTTTGGGCTCATCATATGTTTACTGTGGGCTTAGACGTTGATACGCGTGCCTACTTCACCGCAGCTACCATGATCATAGCTGTGCCCACTGGAATCAAAATCTTTAGTTGGATCGCTACCATGTGGGGAGGTTCGATACAATACAAAACACCCATGTTATTTGCTGTAGGGTTCATCTTTTTGTTCACCATAGGAGGGCTCACTGGAATAGTTCTAGCAAACTCTGGGCTAGACATTGCTCTACATGATACTTATTATGTGGTTGCACATTTCCATTATGTACTTTCTATGGGAGCCGTTTTTGCTTTATTTGCTGGATTTTACTATTGGGTGGGTAAAATCTTTGGTCGGACATATCCTGAAACTTTAGGCCAAATCCATTTTTGGATCACTTTTTTCGGGGTTAATCTGACCTTCTTTCCCATGCATTTCTTAGGGCTTTCGGGTATGCCACGTCGCATTCCAGATTATCCAGATGCTTACGCCGGATGGAATGCTCTGAGCAGTTTCGGTTCTTATATATCCGTAGTTGGGATTCGTCGTTTCTTCGTAGTTGTCGCAATCACTTCAAGCAGTGGAAAGAACAAAAGATGTGCGGAAAGTCCTTGGGCTGTTGAACAGAATCCAACCACACTAGAATGGTTGGTACAAAGCCCTCCAGCCTTTCATACTTTTGGAGAACTTCCAGCGGTAAAAGAGACAAAAAGCTAGATGATTCTTCGTTCATTAGAATGTCGATTCCTCACAATCGCTCTTTGTGATGCTGCGGAACCATGGCAATTAGGATCTCAAGACGCAGCAACACCTATGATGCAAGGAATCATTGACTTACATCACGATATCTTTTTCTTCCTAATTCTTATTTTGGTTTTCGTATCACGGATGTTGGTTCGCGCTTTATGGCATTTCAACGAGCAAACTAATCCAATCCCGCAAAGGATTGTTCATGGAACTACTATCGAAATTATTCGGACCATATTTCCAAGTGTCATTCTTTTGTTCATTGCTATACCATCGTTTGCTCTGTTATACTCAATGGACGGGGTATTAGTAGATCCAGCCATTACTATCAAAGCTATTGGACATCAATGGTATCGACCTTATGAGTATTCGGACTATAACAGTTCCGATGAACAGTCACTCACTTTTGACAGTTATACGATTCCAGAAGATGATCCAGAATTGGGTCAATCACGTTTATTAGAAGTTGACAATAGAGTGGTTGTACCAGCCAAAACTCATCTACGTATGATTGTAACACCCGCTGATGTACCTCATAGTTGGGCTGTACCTTCCTCAGGTGTCAAATGTGATGCTGTACCTGGTCGTTCAAATCTTACCTCCATCTCGGTACAACGAGAAGGAGTTTACTATGGTCAGTGCAGTGAGATTCGTGGAACTAATCATGCCTTTACGCCTATCGTCGTAGAAGCAGTGACTTTGAAAGATTATGCGGATTGGGTATCCAATCAATTAATCCTCCAAACCAACTAAATGATTGAATCTCAGAGGCATTCTTATCATTTGGTAGATCCAAGTCCATGGCCTATTTCGGGTTCACTCGGAGCTTTGGCAACCACCGTAGGAGGTGTGATGTACATGCACTCATTTCAAGGGGGTGCAACACTTCTCAGTTTGGGCCTAATATTTCTCCTTTATACCATGTTCGTATGGTGGCGGGATGTTCTACGTGAATCCACGTTGGAAGGGCATCATACAAAAGCTGTACAATTAGGACCTCGATATGGTTCTATTCTCTTCATAGTCTCGGAGGTTATGTTCCTTTTTGCTTTTTTTTGGGCTTCTTCTCATTCTTCTTTGGCACCTACGGTAGAGATCGGAGGTATTTGGCCCCCAAAAGGGATTGGGGTTTTAGATCCTTGGGAAATCCCTCTTCTTAATACCCCTATTCTCCCTTCATCCGGAGCTGCCGTAACTTGGGCTCATCATGCTATACTCGCGGGGAAGGAAAAACGAGCTGTTTACGCTTTAGTAGCAACCGTTTCACTGGCTCTAGTATCCACTGGCTTTCAAGGAATGGAATATTACCAAGCACCCTCCACTATTTCGGATAGTATTTATGGTTCTACCTTTTTCTTAGCAACTGGCTTTCATGGTTTTCATGTGATTATAGGTACTCTTTTCTTGATCGTATGTGGTATTCGCCAATATCTTGGTCATCTGACCAAGAAGCATCACGTTGGCTTTGAAGCAGCTGCATGGTACTGGCATTTTGTAGACGTGGTTCGGTTATTCCCATTTGTCTCTATCTATTGGTGGGGAGGTATATGAAGAAAGAAAGAAGGGTCGAAGTTTAGACCGCTCACAGTAGTTCTACCCATAGAAAAGATCATGAAAGAGGCGATCAGAATGGTACCCGAATCCATTTACGATCCCGAGTTTCCAGACACATCGCACTTCCGCTCGGGTCGAGGCTGCCACTCGGCCCTCAGACGGATCAAAGAAGAGTGGGGAACCTCTCGCTGGTTTTTGGAATTCGACATCAGGAAGTGTTTTCACACCATCGACCGACATCGATTCATCTCAATCTTGAAGGAAGAGATCGACGATTCCAAGTTCTTTTACCCCACTCAGAAACTGTTTTCCGCCGGACGACTCGTAGGAGGTGAGAAGGGCCCTGACTCCGTCCCAAACAGTGTACTACTATCGGCCCTACTAGGCAATATCTACCTACACAAGCTCGATCAGGAGATAGGGAGGATCCGGCAGAAGCACGAAATTCCTCTTGTAGTGAAAATCAGATCGGTTCTATTAAGAATAGGTCGTCGTATTGATGACCAAGAAAAGTATGGAAAAGAAGCAAGCTTCAACGCTCCCCAAGACAACAGAGCCCTCATAGTGGGGAGGGTAAAGAGCATCCAACGCAAAGCGACCTTTCATTCCCTTGTTTCGTCGTGGCACACCCCCCCCACAAGCACCCCCAGGCGAAGGGGAGACCAGAAAACGCCTTTCGTTTTCCCCCCTTCAGCGGCCCTAGCCGCCTTCCTTAACAAGCCCTCGAGCCTCCTTTGCGCCGCCTTCCTCATAGAAGCCGCTGGGTTGACCCCGAAGGCCGAATTCAATGGTAGAGAAGGCTTTAATAAGAATTTGGCCATGAGAGACCTTCTTAAGTATTGCAAAAGAAGGGGCCTGCTGATAGAGCTGGGCGGGGAGGCGATACTAGTTATCAGGTCAGAGAGAGGCCTGGCCCGTAAGCTGGCCCCCTTTAAAAGCCATTCCTTATTAATAAGGATTTGTTACGCGCGATATGCCGACGACTTACTACTGGGAATCGTGGGTGCCGTATTTCTTCTCATAGAAATACAAAAACGTATCACCCACTTCCTACAATCCGGCCTGAACCTTTGGGTAGGCTCCGCAGGATCAACAACCATAGCTGCACGGAGTACGGTAGAATTCCCCGGTACGGTCATTCGGGAAGTCCCCCCGAGGACGACTCCCATACAATTCTTGCGAGAGCTGGAGAAGCGTCTACGGGTAAAGCACCGTATCCATATAACTGCCTGCCACCTACGCTCCGCCATCCATTCCAAGTTTAGGGACCTAGGTTATAGTATCCCTATCAAAGAGCTGACGAAGGGGATGAGCGGAAGAGGTCGTCTACTGGACGCGGTTCAACTAGCGGAGACTCTTGGAAAAGATGGACTAAAAAGTCCCCAAGTTAGCGTATTATGGGGGACCGTCAAGCACATCCGGCAAAGATCAAGGGGGATCTCGTTGTTGCATAGCTCAGGTCAGAGCAAGGTGCCATCAGGCGTTCAACAGGCAGTCTCACGATCGGGCATGAGTGTCCTGAAGAATAAATTGTATACTCCCTTTGGTCGGAAGGCGGCGGGGGAAGGAAGGGGACACTGGGCGGGATCTTTCAGCAGCGAATTCCCCATACAGATAGAGGCGCCTATCAAAAAGATACTCCGAAGGCTTCGGGATCGAGGTCTCATTAGCCGAAGAAGACCCAGGCCAATCCACGTGGCCTCTTTGACCAACGTCAGCGACAGAGACATAGTAAATTGGTCCGCGGGCATCGCGATAAGTCCTCTGTCCTACTACAGGTGCTGCGACAACCTTTACCAAGTCCGAACGATTGTCAACTACCAGATCCGCTGGTCCGCTATATTCACCCTAGCCCACAAGCACAAATCTTCGGCGCGGAATATAATCCCAAAGTACCCCAAAGACTCAAATATAGTCAATCAAGAAGGTGGTAAGACCCTTGCAGAGTTCCCAAACAGCATAGAGCTTGGGAAGCTCGGACTCGGTCAAGATCCGAACAACGACGGAGCACTCAACTACATGTTTAATAAGTAGATGCCGAAAATGCATTTATCCTTTGAATTACTCATTGAATGGAATTTCGCACCGGAAACTTTTCTAGGAGAAGTTCGAATCCGTTCCGTTCGGATATTGATCGGTCTTGGTTTGACATGGTTTACGCGTTACTGGTTCCCGGAAGAGTCAATTTCTCCATTAGCTAAACCCTTTCTTACCCTACCTTTGGACTCGTATTTTGTTCGTACACAATCAACGGAGGCCCCCCCGACATATGTTGCAACGTCTTCAATAGCATGCTCTTACTTCGTCTTTCCCTTAATAAGTCATCAAATTTGGTGCTTTTCGATCCCCAGTTGCTATGGGGAACAAAGGCAGAAATACAATAGATTCCTCCATTTAAGTGGTTCTCGCTTCTCCTTGTTCCTGTTCCTAACTCCTCCCCGGGTAGTTCCCAATGTTTGGCACTTTCCATACTTCGTGGGTGCAACATCAACAAATTCGCTCATGATCAAGTTACAACCTAAGATCTATGACTATATTATGTTAACTGTTCGTATTTTGTTCATTCCATCGGTATGCTCCCAGGTACCTGTAATTGTGATCTGTTTGCCAGAACCAAGGGGTCTTTCTGTGGAAACCTTCACGAGCAATCGTCGTTTTTTGATGGTTTTTCCGCTTATCACAGCTGCTCTTTCCACACCTCCGGATATCTGGTGCCAAATCGTCGCCCCTTTCCTTATATATTCGATAATCGAGTTTGCTATCTTTGTGGCATTGATTGTACAAGTTCGTGAAGAGGGCTGGACGAGTAGAATGAGGGAAAGCGGCTCGATCGAGAAAAAAGAGGAGTAGATGTCGGAATTTGCACCTATTTGTATCTATTTAGTGATCAGTCCGCTAGTTTCTTTGATTCCACTCGGTGTTCCTTTTCCATTTGCTTCCAATAGTTCGACCTATCCAGAAAAATTGTCGGCCTACGAATGTGGTTCCGATCCCTCCGGTGATGCCAGAAGTCGTTTCGATATACGATTTTATCCGGTTCCTATTTTATTTATTATCCCTGATCCGGAAGTCACCTTTTCTTTTCCTTGGGCAGTACCTCCTAACAAGATTGATCTGTTTGGATCTTGGTCCATGATGGCCTTTTTATTGATTTTGACGATTGGATCTCTCTATGAATGGAAAAGGGGTGCTTCGGATCGGGAGTAAATGTCGGAATTTGCACCTATTTGTATCTATTTAGTGATCAGTCCGCTAGTTTCTTTGATTCCACTCGGTGTTCCTTTTCCATTTGCTTCCAATAGTTCGACCTATCCAGAAAAATTGTCGGCCTACGAATGTGGTTCCGATCCCTCCGGTGATGCCAGAAGTCGTTTCGATATACGATTTTATCCGGTTCCTATTTTATTTATTATCCCTGATCCGGAAGTCACCTTTTCTTTTCCTTGGGCAGTACCTCCTAACAAGATTGATCTGTTTGGATCTTGGTCCATGATGGCCTTTTTATTGATTTTGACGATTGGATCTCTCTATGAATGGAAAAGGGGTGCTTCGGATCGGGAGTAAATGATACTTTCTGTTTTGTCGAGCCCTGCTTTGGTCTCTGGTTTGATGGTTGTACGTGCTAAAAATCCGGTACATTCCGTTTTGTTTCCCATCCTAGTCTTTTGCGACACTTCTGGTTTACTTATTTTGTTAGGTCTCGACTTCTCCGCTATGATCTCCCCAGTAGTTCATATAGGAGCTATTGCCGTTTCATTCCTATTCGTGGTTATGATGTTCAATATTCAAATAGCGGAGATTCACGAAGAAGTATTGCGCTATTTACCAGTGAGTGGTATTATTGGACTGATCTTTTGGTGGGAAATGTTCTTCATTTTAGATAATGAAACCATTCCATTACTACCAACCCACAGAAATACGACCTCTCTGAGATATACGGTTTATGCCGGAAAGGTACGAAGTTGGACTAATTTGGAAACATTGGGCAATTTACTTTATACCTACTATTCCGTCTGGTTTTTGGTTTCTAGTCTGATTTTATTAGTAGCTATGATTGGGGCTATAGTACTGACTATGCATAGGACTACAAAGGTGAAAAGACAGGATGTATTCCGACGAAATGCCTTGGATTCTAGGAGGACTATAATGAGGAGGACGACAGACCAAATCACGATCTACTAAATGGATAACCAATCCATTTTCCAATATAGTTGGGAGATTTTACCCAAGAAATGGGTACATAAAATGAAAAGATCGGAACATGGGAATAGATCTTATACCAATACTGACTACCCATTTCCATTGTTGTGCTTTCTAAAATGGCATACCTATACAAGGGTTCAAGTTTTGATCGATATTTGCGGAGTGGATCATCCCTCTCGAAAACGAAGATTTGAAGTTGTCCATAATTTACTGAGTACTCGGTATAACTCACGCATTCGTGTACAAACAAGTGCAGACGAAGTAACACGAATATCTCCGGTAGTCAGTCCATTTCCATCAGCCGGCCGGTGGGAGCGAGAAGTATGGGATATGTCTGGTGTTTCTTCCATCAATCATCCGGATTTACGCCGTATATCAACAGATTATGGTTTCGAGGGTCATCCATTACGAAAAGACTTTCCTCTGAGTGGATATGTGGAAGTACGCTATGATGATCCAGAGAAACGTGTGGTTTCTGAACCCATTGAGATGACCCAAGAATTTCGCTATTTCGATTTTGCTAGTCCTTGGGAACAGCGTAGCGACGGATAAATGGAAAAACATCTTGTAATGTATTTAACCAGAAAATCGATTATGCTCCTGCGGAAGTATCTACTCGTAACGGAATTTCAGGTGTCAAAGTGCGGATCTCCTATAGTCAAAATAAGAAGGGACGTGCTATATCCGAAACGTACGAAATATAGTAAATATAGTAAATGCAGATGTAGTAGGGGTCGCGAACCGGATGGTACACAACTTGGTTTTGGAAGATATGGCACCAAAAGTTGTAGAGCTGGTCGTCTTTCATATCGAGCCATTGAAGCAGCGCGTCGGGCTACAATCGGACAATTCCATCGTGCTATGAGCGGACAATTCCGAAGAAATTGTAAGATATGGGTAAGAGTTCTCGCAGATCTTCCTATTACGGGGAAACCCGCAGAAGTTCGAATGGGAAGAGGAAAAGGAAATCCTACGGGTTGGATTGCTCGTGTGTCCACGGGACAAATCCCATTTGAAATGGATGGTGTGAGTTTGTCAAATGCTCGACAAGCCGCTAGATTAGCGGCGCATAAACCATGTTCGTCAACCAAGTTTGTTCAGTGGTCGTAAATGATGTTTCCACTCCATTTTCATTACGAAGATGTATTACGTCAGGATCTGTTGCTCAAACTGAATCACGCCAATGTTATGGAAGTTCCTGGATTGTTTGAAATCAGATTAGTACCAAAAGCTGCCTCTGATTTCAGAATCCAATTTGGAAAATTGGCTATGGAGATTTTGTGCGGTCAGAGATTCATACAGACACAAAGGGGCCCTTATTTTAAAGCAGGAAAGTCGTTTCGATCCAATCCATTCTTGGGGTCCGAAAAAGACACTGGATATGTCAGTGACTTTGCACGACAAAGCGTTCTCCGAGGGCATGGAATGTACCATTTTTTGGTCAGAATCTTGACAGTAATGTCTATGTTAGATTCTCCGGTCGAAATACGGGAAAACTCCATCAAATTCTTTATGGAAACGGAGTTTTGCGAATTCTCCCCGGAACTGGAAGATCATTTCGAGATCTTCGAGCATATTCGAGGGTTCAATGTGACTATTGTCACTTCGGCCAATACAAAAGATGAGACTTTACTACTGTGGAGCGGCTTTTTGCTAAAAGATGAGGGGGAAACTAAGTAAATGCCTACAAAAAATCAATTGATTCGTCATGGTAGAGAAGAAAAACGGCGCACGGACCGTACTCGAGCTTCGGATCAATGTCCCCAGAAGCAAGGAGTATGCCTGCGTGTTTCGACGAGAACACCGAAAAAACCTAATTCAGCTCTACGTAAGATAGCAAAAGTACGGTTGAGCAATCGACATGATATATTTGCTCACATTCCAGGCGAAGGTCATAATTCGCAGGAACATTCTATAGTCTTAGTCAGAGGAGGTAGAGTGAAAGATTCGCCAGGTGTGAAATCCCATCGTATTCGAGGAGTCAAGGATTTGCTGGGAATTCCGGATCGTAGAAAGGGAAGATCTAAATATGGTGCAGAAAGACCAAAATCGAAATGAATGTCATATATCTCAGGAGCTAGATCACTTCCCGATGAACAAGTCAGAATTGCCTCAACAAAAATGGATGGAATTGGACCGAAAAAAGCCATTCAGCTTCGTTATCGATTAGGTATCAGTGGGAACATCAAGATGAATGAGTTAACTAAGTATCAGATCGACCAAATTGAACAAATGATAGCTCAAGATCATGTTGTTCATTGGGAATTGAAGAGGGGAGAACGAGCAGACATCGAACGATTAATTTCTATTTCTCGTTATCGTGGAATTCGTCATCAAGATGGATCGCCCTTACGCGGTCAACGAACTCATACTAATGCAAGGACTGCTCGCAAGCAAATGAGGAAATGAATGGGGGACTTTGATGGTGAGCAAAAAGAATTGATCAAGAAATTGGTAAACTTTCGCATGATCGATGGTAAAAGAACGAGAGTTCGTGCTATTGTTTATAAAACTTTTCACCGCCTAGCTCGAACTGAACGCGATGTAATCAAACTTATGGTTGACGCCGTAGATAATATAAAGCCAATATGCGAAGTGGTCAAAGTAGGAGTCGCAGGTACTATTTATGATGTTCCTGGGATTGTAGCCAGGGATCGTCAACAAACCTTAGCTATTCGTTGGATCCTTGGAGCAGCTTTCAAACGACGTATAAGCTACAGGATAAGCTTAGAGAAATGTTCATTTGCTGAGATACTGGATGCTTACCGAAAGAGGGGAATTTCACGTAAGAGAAGGGAGAATCTTCATGGACTGGCTTCCACCAATCGGAGTTTCGCGCATTTCAGATGGTGGTAA
>Gelidocalamus stellatus
ATGTTCTTGGTGGATGCAGGCCCTGGTACCCCCAAAATTTGTATGCAAGATGAGCTTACAGGACTGCCAATCAAGCGAGCCACCAGGTTTGAGAATAAGGTGGGATCCAAGAATGTAGTGGCTGGTGAATCACTGATCAAAAAGCGGATTTTGGAGAGATTCTTCATCGATCTAGTGGCCGGTGAATCACTGATCAAAGAGCGAGCAGCCGCCAGGTTTAATGATTTTGTGGGATCCCTGGATGTAGCGGCTGGCGAACCGCTTCTTCTTCCACAAAGATTCAGACAAAACCGAGCTTGGATAGAACTGAAGAAGATTTGGCGAACGAAGAAAAAGGTCAAAGGGTTTATTATTCAAAAAATCAAAGGAGGTTATTCAGTAGCCATCGCAGGTTTCATTACTTTTCTTCCATTCAAAAAAGCTCTTCTAAAAAAAAGGATAGCGAATGATCGATTCACCATTGATAGCTTTAACCCTAAAAGGAGGGATATTGTGATAATAGCGGCAGATCAAACAAGAACTTGAATGACTATAAGGAACCAACGATTCTCTCTTCTTAAACAACCTATATACTCCACACTTAACCAGCATTTGATAGATTATCCAACCCCGAGCAATCTTAGTTATTGGTGGGGGTTCGGTTCGTTAGCAGGTATTTGTTTAGTCATTCAGATAGTGACTGGCGTTTTTTTAGCTATGCATCACACACCTCATGTGGATCTAGCTTTCAACAGCGTAGAACACATTATGAGAGATGTTGAAGGGGGCTGGTTGCTCCGTTATATGCATGCTAATGGGGCAAGTATGTTTCTCATTGTGGTTCACCTTCATATTTTTCGTGGTCTATATCATGCGAGTTATAGCAGTCCTAGGGAATTTGTTCGGTGTCTCGGAGTTGTCATATTCCTATTAATGATTGTGACAGCTTTTATAGGATACGTACCACCTTGGGGTCAGATGAGCTTTTGGGGAGCAACAGTAATTACAAGCTTAGCTAGCGCCATACCAGTAGTAGGAGATACCATAGTGACTTGGCTTTGGGGTGGTTTCTCCGTGGACAATGCCACCTTAAATCGTTTTTTTAGTCTCCATCATTTACTCCCCCTTATTTTAGTAGGCGCCAGTCTTCTTCATCTGGCCGCATTGCATCAATATGGATCAAATAATCCATTGGGTGTACATTCTGAGATGGATAAAATTGCTTCTTACCCTTATTTTTATGTAAAGGATCTTGTAGGTCGGGTAGCTTCTGCTATCTTTTCTTCCATTTGGATTTTTTTTGCTCCTAATGTTTTGGGGCATCCCGACAATTATATACCTGCTAATCCGATGCCCACCCCGCCTCATATTGTGCCGGAATGGTATTTCCTACCGATCCATGCCATTCTTCGCAGTATACCTGACAAAGCGGGAGGTGTAGCCGCAATAGCACCAGTTTTTATATCTCTCTTGGCTTTACCTTTTTTTAAAGAAATGTATGTGCGTAGTTCAAGTTTTCGACCGATTCACCAAGGAATATTTTGGTTGCTTTTGGCGGATTGCTTACTACTAGGTTGGATCGGATGTCAACCTGTGGAGGCACCATTTGTTACTATTGGACAAATTCCTTCTTTCTTTTTCTTCTTGTTCTTTGCCATAACGCCCATTCCGGGACGAGTTGGAAGAGGAATTCCAAAATATTACACGGAATGGAATTCTCACCCAGAGCTGCGGAACTCACGACTCTATTAGAAAGTAGAATGACCAACTTTTACACGAATTTTCAAGTGGATGAGATCGGTCGAGTGGTCTCAGTTGGAGATGGGATTGCACGTGTTTATGGATTGAACGAGATTCAAGCTGGAGAAATGGTGGAATTTGCCAGCGGTGTGAAAGGAATAGCCTTGAATCTTGAGAATGAGAATGTAGGTATTGTTGTCTTTGGTAGTGATACCGCTATTAAAGAAGGAGATCTTGTCAAGCGCACTGGATCTATTGTGGATGTTCCTGCGGGAAAGGCCATGTTAGGCCGTGTGGTCGACGCCTTGGGAGTACCTATTGATGGAAAAGGGGCTCTAAGCGATCACGAACGAAGACGTGTCGAAGTGAAAGCCCCAGGGATTATTGAACGTAAATCTGTGCACGAACCCATGCAAACAGGCTTAAAAGCAGTGGATAGCCTGGTTCCTATAGGCCGTGGTCAACGAGAACTTATAATCGGGGACAGACAAACTGGAAAAACTGCAATAGCTATCGATACTATATTAAACCAAAAGCAAATGAACTCAAGGGGCACAAATGAGAGTGAGACATTGTATTGTGTCTATGTTGCGATTGGACAAAAACGCTCGACTGTGGCACAATTAGTTCAAATTCTTTCAGAAGCGAATGCTTTGGAATATTCCATTCTTGTAGCAGCCACCGCTTCGGATCCTGCTCCTCTGCAATTTCTGGCCCCATATTCAGGGTGTGCCATGGGGGAATATTTCCGCGATAATGGAATGCACGCATTAATTATATATGATGATCTAAGTAAACAGGCGGTGGCATATCGACAAATGTCATTATTGTTACGCCGACCACCAGGCCGTGAGGCTTTCCCAGGGGATGTTTTCTATTTACATTCCCGTCTCTTAGAAAGAGCCGCTAAACGATCGGACCAGACAGGTGCAGGTAGCTCGACTGCGTTACCCGTGATTGAAACACAAGCTGGAGACGTATCGGCCTATATCCCCACCAATGTGATCTCCATTACAGATGGACAAATCTGTTTGGAAACAGAGCTCTTTTATCGCGGAATTAGACCTGCTATTAACGTTGGCTTATCCGTCAGTCGCGTCGGGTCTGCCGCTCAGTTGAAAGCTATGAAACAAGTCTGCGGTAGTTCAAAACTGGAATTGGCACAATATCGCGAAGTGGCCGCCTTCGCTCAATTTGGGTCAGACCTTGATGCTGCGACTCAGGCATTACTCAATAGAGGTGCAAGGCTTACAGAAGTGCCCAAACAACCACAATATGAACCACTTCCAATTGAAAAACAAATTGTTGTGATTTATGCTGCTGTCAACGGCTTCTGTGATCGAATGCCACTAGACAGAATTTCTCAATATGAAAAAGCCATTCTAAGTACTATTAATCCAGAATTACAAAAATCCTTCTTAGAAAAAGGTGGATTAACTAACGAAAGAAAGATGGAACCTGATGCTTCTTTAAAAGAAACAGCGAAGCCTTACTTGTGAATGAGATTGAGTTCAACGGATATGAAGGATAGAAATATGCTATTTGCTGCTATTCCATCTATTTGTGCATCAAGTCCGAAGAAGATCTCAATCTATAATGAAGAAATGATAGTAGCTCGTTGTTTTATAGGCTTTCTCATATTCAGTCGGAAGAGTTTAGGTAAGACTTTCAAAGAAACTCTCGACGGGAGAATCGAGTCTATTCAGGAAGAATTGCTGCAATTCTTCAATCCTAACGAAGTAATTCCGGAGGAATCCAATGAACAACAACGATTACTTAGGATCAGCTTGCGAATTTGCAGCACCGTAGTAGAATCATTACCAACGGCACGCTGTGCGCCTAAGTGCGAAAAGACAGTGCAAGCTTTGTTATGCCGAAACCTAAATGTAAAGTCAGCAACACTTCTAAATGCCACTTCTTCCCGTCGCATCCGTCTTCAGGACGATATAGTCACAGGTTTTCACTTTTCAGTGAGTGAAAGATTTGTATCCGGGTCTACGTTCAAAGCTTCTACCGTAGAACAAATTCGAGAGGCCTTCGTACCCATAGACCTAATTCGAGAAGGCTTGATAGTCCTAAGAAAGGTGAGGGCGGGGGGTTCTATTTTGGAAGAATAACTGGATCAATTTGGAATTCACCCAATAATTCCTCTGAATATAGGCAACTATTATTTCTCATTCACAAATCCATCCTTGTCTATGCTGCTCACTCTCGGTTTGGTCCTACTTCTTCTTTTTGTTGTTACGAAAAAGGGAGGGGGAAAGTCAGTGCCAAATGCATGGCAATCCTTGGTAGAGCTTATTTATGATTTCGTGCTGAACCTGGTAAACGAACAAATAGGTGGTCTTTCCGGAAATGTTAAACAAAAGTTTTTCCCTCGCATCTCGGTCACTTTTACTTTTTCGTTATTTCGTAATCCCCAGGGTATGATACCCTTTAGCTTCACAGTGACAAGTCATTTTCTCATTACTTTGGCTCTTTCATTTTCCATTTTTATAGGCATTACGATCGTTGGATTTCAAAGACATGGGCTTCATTTTTTGAGCTTCTTATTACCTGCGGGAGTCCCACTGCCGTTAGCACCTTTTTTAGTACTCCTTGAGCTAATCCCTCATTGTTTTCGCGCATTAAGCTCAGGAATACGTTTATTTGCTAATATGATGGCCGGTCATAGTTCAGTAAAGATTTTAAGTGGGTTTGCTTGGACTATGCTATTTCTGAATAATATTTTCTATTTCATAGGAGATCTTGGTCCCTTATTTATAGTTCTAGCATTAACCGGTCTGGAATTAGGTGTAGCTATATCACAAGCTCATGTTTCTACGATCTCAATTTGTATTTACTTGAATGATGCTACAAATCTCCATCAAAATGAGTAAATGCCTCAACTTGATAAATTGACTTATTTCTCACAATTCTTCTGGTTATGCCTTCTCCTCTTTACTTTTTATATTCTATTTATTAATAATAATAATGGAATACTTGGAATTAGCAGAATTCTCAAACTACGGAACCAACTGCTTTCGCACCGGGGGAACAAGATCCGGAGCAAGGACCCTAAGAATTTGGAAGATATCTCGAGAAAAGGTTTTAGCACCGGTCTCTCATATATGTACTCCAGTTTATCCGAAGTATCCCAATGGTGTAAGACCGTCGACTATTTGGGAAAAAGGAGGAAAATCACTCTGATCTCTGATTTCGGAGAAATAAGTGGCTCACGAGGAATGGAGAGACAGATTCTCTATTTGATCTCGAAGTCCTCATATAACACTTCTTCCAGTCGGATCACTTGTTGGAAAAACATAATGCTCACACATGTTCCACACGGGCAAGGAAGCATAATCTAAATGAGACGACTCTTTCTTGAACAATTTCATAAGCAGATCTTCCCCTCCACACCAATCACGAGTTTTTTTTTATTCCTCTCGTATATCGTCGTCACGCCCTTAATGATAGGTTTTGAAAAAGATTTTTCATGTCATTCCCATTTAGGTTCGATTCGGATCCCTCTGTTGTTTCCCTTTCCTCCCGAACCTTTTCCTCGAAATGATAAAGAATCTGGTACACTCGAATTGTATTATTTAAGTGCTTATTGCTTGCCAAAAATCCTACTTCTACAATTGGTAGGTCACCGGGTTATTCAAATAAGTCGTGTTTTCTGTGCTTTTCCCATGTTACAACTTCCGTACCAATTCGATCGATCCGGAATGGATCGGTTAAACATTCTATTAGGGAGCCCGGTCTTGACTCTTCTGTGTGGTATTCATTCTCGTTCGGCTCTTGGAATCACATCCAGCAGTGGTTGGAACAGCTCGCAAAATCCAACCACTTCACCTACTTTATTGCCCCCAACCGTTTCCCGTACCTCTATAGAAACAGAAGGGTTTCATGTTCTTTCATCGATTGGGTATTCCTCTCCTTTTGTATCTCTTTATCCAATTTCGGTCTCGATTAGTTCACAAGATTGAATGTCAGTTTCGTTATTACAACCTTATTTTTTTATGTCAAAGACAAAAAGCTACGCGCAAATTCTCATTGGATCTCGGTTGTTCTTAACAGCGATGGCTATTCATTTAAGTCTTCGGGTAGCACCACCAGATCTTCAACAAGGTGGAAATTCTCGTATTTCGTATGTACATGTTCCTGCGGCTCGGATGAGTATAGTTATTTATATCGCGACAGCTATAAACAGTTCCTTGTTCCCATTAACAAAACATCCCCTTTTTCTTCGCTCTTCCGGAACCGGTACAGAAATTGGTGCTTTTTCTACTTTGTTTACGTTAGTGACTGGGGGGTTTCGGGGAAGGCCTATGTGGGGTACCTTTCGGGTGTGGGATGCTCGTTTAACTTCTGTATTCATCTTGTTCCTTATTTACCTGGGTGCACTGCGTTTTCAAAAGCTTCCTGTCGAACCGGCTCCTATTTCAATCCGTGCTGGACCGATCGATATACCAATAATAAAGTCTCCAGTCAACTGGTGGAATACATCGCATCAACCTGGGAGCATTAGCCGATCTGGTACATCAATACATGTTCCTATGCCCATTCCAATCTTGTCTAACTTTGCTAACTTCCCCTTCTCTACCCGTATCTTGTTCGTTCTGGAAACACGTCTTCCTATTCCATCTTTTCCCGAATCCCCCTTAACGGAAGAAATAGAAGCTCGAGAAGGAATACCACTAAAAACCTAGATGGTCCAACTACAGAACTTCTTCTTTTTCATTACTTCCATGGTCGTGCCCCGTGGCACGGCAGCACCCGTACTATTGAAATGGTTCGTCAGTAGAGATGTTCCCACTGGTGCCTCTTCTTCCAATGGTACTATAATTCCTATTCCTATCCCTTTATTCCCTTTTTTGGTCTATCTACATTCAAGGAAATTCATACGCTCCATGGACAGAGCAAAAAGTGGAGTGTTGGTCAAAGCAAGCCGCCCTATTCTATTACCAGACAAAATTGGGAGAAGCTCATCCGCTAGAAATGCTTTATTTCGTTTCGTTCCCGTTCTTCATTTCCTTATTATCGAATCCATGGGGGACTTGTCATATTTAGAATCTTTCTGCGGTCTGCTCTGTTTACAATTCTTTCGTACTCTCTTCTCTTTACCACGCGATAGGTCAGCGAAGCGTGAGCGGGCGCTCCGAAGTAAAGGCCAAACACTTCGGCCTAAGGGGAATGAGCAACAAAATGACAAGATGAGGTGCCCCGGGCACCCCCATATAGAAAGAAGGGTCGAAGGTTTTGGGCCTGTAGCTTTCCCCGCCCCCCCCTCGTCGAGTGGTGCTTGTTTGGGGGGTGTGCCACCTGAAATCGGGCTTGAAGCTCTCGCCTTACCAACGAGCCGACTGCTGATGGCTGTTGGTCACGACTACTACAAAAAAGTGAAGATGAATCTTTCTATTTCACATGGAGGAGTGTGCATCTTTATGTTGGGTGTTCTTCTGTCTAATACGAATAAGATACAGTTCACTCAACGATTGCCTTTGGGTCCCGAACTCCATATGGGGAAGGAACGTTGTTGTTTGCGAGGTCTCGATCATTTACATGGACCCACTTCTCATTCCATTTGTGGGAATTTTATGATTTATAAACCGTCCCCAACGAGCGAAAGGTTCATGTTTGAACATGATGAATCACTTCGTGCCGACCTGTTGCCCATAAACTTTCCTGCCTCATATGAGAATGGAAAACTGGAAGATTTTCTGCATCGGTGGATGAAGAATCACGAACATAAGAATTTCTGGTTTAGCATGTTCCCAGAAAGAAGATACTTTTTTTCCATTCGAGAAACGAGGAGCACGACTGAAGTGGCTATACATACAAATCCATTTACGGATCTATATGCTCCGATTGGAACTGGAAGTTCCAGAACTGGCGGCTGGTATACCACCATAATGAAATTGCCTTTTCTTTTTAGTATTCGGATAGGATTTCTGTTGGCTTCATCGGGAGGCTCGCGTAGTTTGTTACGTCAACTCCAAAAGGATAAGTTGCATTGGAATCGAATGTCTATAAATGAATTTTCTCATTATTCGTTATTTCCGGGTCTTTTCGTTGCATTCACTTACAACAAGAAACAACCACCAGCGTTTGGTGCAGCACCTGCATTTTGGTGCATTCTTCTTCCTTTCCTTGGTCTTTCGTTCCGTCATATTCCAAATAACTTATCTAATTACAACGTATTAACCGCTAATGCACCTTTTTTTTATCAAATCTCAGGGACATGGTCTAATCATGAGGGTAGTATTTTATCATGGTGTTGGATCCCAAGTTTTTATGGATTCCTTTTTTGTTACCGGGGTCGACCCCAAAGCCATAATGTCTCAAAACGAAGAGGCTATAGAGAAACTTTTCTTTTTTCCTTTGTCTCGAACTTCGTGAAGAACTCCATTCTATCTCTCCAACAAAAAAGTGGGGCTGCGCCCCAGTTGTACACTCCCTTCGTTCGGAGAACCCTTGTTGATTCTGAACTTCGTTCGCAAAGTAAGCGTCCTTTTAACGGGCCAGCCCTTTTTAATGCGCCGCTTGACCCTGTTTTGAAAATGAGCTTTGCTCTTCTGGGCGCTGGGCGCTCCCGTGGTTCGCGAGAAGGAAAAAGGACTAATCTTTTGTTACATCTGGCACGAGATGAAAAAGAGAGAGCTTCGTCTATCGATGAACAGCAGATTGACGGAGCTCTTGGCATTGCTTTGTTTTTCTCTCCTTTCCTATCAGCGAGTTCCGATCCTTTTGTTCGAAATTTCTTCGTTCGTACCGAACCGCTTGCAGAATCAAATCCTGTTCCACAAGATCCTATATCAGCTATACATCCTCCTTGCATTTATGCCGGAGACGTCGCCAGTGCTATGGGCTTTGGGTTATGTAGATCCAAAATTATGAATGGGATTGTGGCACTCCACTCGCCGCCAATGCGGAAGGATGCCGCCGAAAAGAATGGAACGCTGCTTCGCTCTGCTGGATGCGTCGGATCCCATATAAGAAGCTCGCTCTTTACCCGATCATTCAAACATTTTGTGGGCGGCGCGCCTGCTCTATTGTTGCGTAGCAATAGAAGCCTGCTCATGCTGCTCCGGCGGCGCTTTTTCGCCTTCTCTTCGCTCTGGACAGGAGCGCTAATGGACACGGGGAGGGAGCAGGCGAAGCGTGTCGTTCGTAATGGAAAGAAAGACACCACTACTTCGCCTCTTTGTTGGACCGCCGGCGCGAACACAGTGGTCTCTGACCAGGACCAGGAACCAATTCGAATTTGGATCTTGACATGTCGGTTGTTTTTAACCGTAGGCATCTCGCCAGGAAGTTGGTGGGCTCATCATGAATTAGGTCGGGGTGGCTGGTGGTTTCGGGATCCCGTAGAAAATGCGTCTTTTATGCCTCGGGTATTAGCCACAGCTCGTATTCATTCAGTAATTCTACCCCTTCTTCATTCTTGGACCTCGCTTCTGAATATTTTGACTCTTCCATGCTGTGTCTCAGGAACCTTTTCAATACGGTCCGGATTGCTAGCTCCCGTTCATAGTTCTGCTACAGACGATACACGAGGAAGATTTTTATGGCGGTTCTTCCTTCTAATTACAGGCATATCTATGACTCTTTTTTACCAGATGAAGCAGGAGGCATCGGTCCGTAGAACCTATAAAAAAGAGATGGTTGTGGCGCGAAGTACTCTTGTGCACCTACGTCACTCGGCTCGCGCGCAACCCCGCCCCGTTATGTTATGGAATAATTTAGCTTCTTGCTGGGCTGGTTATTCAGAGCCAGCAACTGGCTGCCGGATTTCGTCCCGTCCGTAGATGACAAATCTGGTCCGATGGCTCTTCTCCACTAACCACAAGGATATCGGTACTCTATATTTCATCTTCGGTGCCATTGCAGGAGTGATGGGCACATGCTTCTCCGTACTGATTCGTATGGAATTAGCCCGACCCGGCGATCAAATTCTTGGTGGGAATCATCAACTTTATAATGTTTTAATAACGGCTCACGCTTTTTTAATGATCTTTTTTATGGTTATGCCGGCGATGATAGGTGGATTTGGTAATTGGTTTGTTCCGATTCTGATAGGTGCACCTGACATGGCATTTCCACGATTAAATAATATATCATTCTGGTTGTTGCCACCAAGTCTCTTGCTCCTATTAAGCTCAGCCTTAGTAGAAGTGGGCAGCGGCACTGGGTGGACGGTCTATCCGCCCTTAAGTGGTATTACCAGCCATTCTGGAGGAGCAGTTGATTTAGCAATTTTTAGTCTTCATCTATCAGGTGTTTCATCAATTTTAGGTTCTATCAATTTTATAACTACTATCTTCAACATGCGTGGACCTGGAATGACTATGCATAGATTACCACTTTTTGTGTGGTCCGTTCTAGTGACAGCATTCCTACTTTTATTATCACTTCCGGTACTGGCAGGGGCCATTACAATGTTATTAACCGATCGAAACTTTAATACAACCTTTTTTGATCCTGCAGGAGGGGGAGACCCAATATTATACCAGCATCTCTTTTGGTTCTTCGGTCATCCAGAGGTGTATATTCTCATTCTGCCTGGATTCGGTATTATTAGTCATATCGTATCGACCTTTTCAAGAAAACCGGTCTTCGGGTATCTAGGCATGGTTTATGCCATGATAAGTATAGGTGTTCTTGGATTTCTAGTTTGGGCTCATCATATGTTTACTGTGGGCTTAGACGTTGATACGCGTGCCTACTTCACCGCAGCTACCATGATCATAGCTGTGCCCACTGGAATCAAAATCTTTAGTTGGATCGCTACCATGTGGGGAGGTTCGATACAATACAAAACACCCATGTTATTTGCTGTAGGGTTCATCTTTTTGTTCACCATAGGAGGGCTCACTGGAATAGTTCTAGCAAACTCTGGGCTAGACATTGCTCTACATGATACTTATTATGTGGTTGCACATTTCCATTATGTACTTTCTATGGGAGCCGTTTTTGCTTTATTTGCTGGATTTTACTATTGGGTGGGTAAAATCTTTGGTCGGACATATCCTGAAACTTTAGGCCAAATCCATTTTTGGATCACTTTTTTCGGGGTTAATCTGACCTTCTTTCCCATGCATTTCTTAGGGCTTTCGGGTATGCCACGTCGCATTCCAGATTATCCAGATGCTTACGCCGGATGGAATGCTCTGAGCAGTTTCGGTTCTTATATATCCGTAGTTGGGATTCGTCGTTTCTTCGTAGTTGTCGCAATCACTTCAAGCAGTGGAAAGAACAAAAGATGTGCGGAAAGTCCTTGGGCTGTTGAACAGAATCCAACCACACTAGAATGGTTGGTACAAAGCCCTCCAGCCTTTCATACTTTTGGAGAACTTCCAGCGGTAAAAGAGACAAAAAGCTAGATGATTCTTCGTTCATTAGAATGTCGATTCCTCACAATCGCTCTTTGTGATGCTGCGGAACCATGGCAATTAGGATCTCAAGACGCAGCAACACCTATGATGCAAGGAATCATTGACTTACATCACGATATCTTTTTCTTCCTAATTCTTATTTTGGTTTTCGTATCACGGATGTTGGTTCGCGCTTTATGGCATTTCAACGAGCAAACTAATCCAATCCCGCAAAGGATTGTTCATGGAACTACTATCGAAATTATTCGGACCATATTTCCAAGTGTCATTCTTTTGTTCATTGCTATACCATCGTTTGCTCTGTTATACTCAATGGACGGGGTATTAGTAGATCCAGCCATTACTATCAAAGCTATTGGACATCAATGGTATCGACCTTATGAGTATTCGGACTATAACAGTTCCGATGAACAGTCACTCACTTTTGACAGTTATACGATTCCAGAAGATGATCCAGAATTGGGTCAATCACGTTTATTAGAAGTTGACAATAGAGTGGTTGTACCAGCCAAAACTCATCTACGTATGATTGTAACACCCGCTGATGTACCTCATAGTTGGGCTGTACCTTCCTCAGGTGTCAAATGTGATGCTGTACCTGGTCGTTCAAATCTTACCTCCATCTCGGTACAACGAGAAGGAGTTTACTATGGTCAGTGCAGTGAGATTCGTGGAACTAATCATGCCTTTACGCCTATCGTCGTAGAAGCAGTGACTTTGAAAGATTATGCGGATTGGGTATCCAATCAATTAATCCTCCAAACCAACTAAATGATTGAATCTCAGAGGCATTCTTATCATTTGGTAGATCCAAGTCCATGGCCTATTTCGGGTTCACTCGGAGCTTTGGCAACCACCGTAGGAGGTGTGATGTACATGCACTCATTTCAAGGGGGTGCAACACTTCTCAGTTTGGGCCTAATATTTCTCCTTTATACCATGTTCGTATGGTGGCGGGATGTTCTACGTGAATCCACGTTGGAAGGGCATCATACAAAAGCTGTACAATTAGGACCTCGATATGGTTCTATTCTCTTCATAGTCTCGGAGGTTATGTTCCTTTTTGCTTTTTTTTGGGCTTCTTCTCATTCTTCTTTGGCACCTACGGTAGAGATCGGAGGTATTTGGCCCCCAAAAGGGATTGGGGTTTTAGATCCTTGGGAAATCCCTCTTCTTAATACCCCTATTCTCCCTTCATCCGGAGCTGCCGTAACTTGGGCTCATCATGCTATACTCGCGGGGAAGGAAAAACGAGCTGTTTACGCTTTAGTAGCAACCGTTTCACTGGCTCTAGTATCCACTGGCTTTCAAGGAATGGAATATTACCAAGCACCCTCCACTATTTCGGATAGTATTTATGGTTCTACCTTTTTCTTAGCAACTGGCTTTCATGGTTTTCATGTGATTATAGGTACTCTTTTCTTGATCGTATGTGGTATTCGCCAATATCTTGGTCATCTGACCAAGAAGCATCACGTTGGCTTTGAAGCAGCTGCATGGTACTGGCATTTTGTAGACGTGGTTCGGTTATTCCCATTTGTCTCTATCTATTGGTGGGGAGGTATATGAAGAAAGAAAGAAGGGTCGAAGTTTAGACCGCTCACAGTAGTTCTACCCATAGAAAAGATCATGAAAGAGGCGATCAGAATGGTACCCGAATCCATTTACGATCCCGAGTTTCCAGACACATCGCACTTCCGCTCGGGTCGAGGCTGCCACTCGGCCCTCAGACGGATCAAAGAAGAGTGGGGAACCTCTCGCTGGTTTTTGGAATTCGACATCAGGAAGTGTTTTCACACCATCGACCGACATCGATTCATCTCAATCTTGAAGGAAGAGATCGACGATTCCAAGTTCTTTTACCCCACTCAGAAACTGTTTTCCGCCGGACGACTCGTAGGAGGTGAGAAGGGCCCTGACTCCGTCCCAAACAGTGTACTACTATCGGCCCTACTAGGCAATATCTACCTACACAAGCTCGATCAGGAGATAGGGAGGATCCGGCAGAAGCACGAAATTCCTCTTGTAGTGAAAATCAGATCGGTTCTATTAAGAATAGGTCGTCGTATTGATGACCAAGAAAAGTATGGAAAAGAAGCAAGCTTCAACGCTCCCCAAGACAACAGAGCCCTCATAGTGGGGAGGGTAAAGAGCATCCAACGCAAAGCGACCTTTCATTCCCTTGTTTCGTCGTGGCACACCCCCCCCACAAGCACCCCCAGGCGAAGGGGAGACCAGAAAACGCCTTTCGTTTTCCCCCCTTCAGCGGCCCTAGCCGCCTTCCTTAACAAGCCCTCGAGCCTCCTTTGCGCCGCCTTCCTCATAGAAGCCGCTGGGTTGACCCCGAAGGCCGAATTCAATGGTAGAGAAGGCTTTAATAAGAATTTGGCCATGAGAGACCTTCTTAAGTATTGCAAAAGAAGGGGCCTGCTGATAGAGCTGGGCGGGGAGGCGATACTAGTTATCAGGTCAGAGAGAGGCCTGGCCCGTAAGCTGGCCCCCTTTAAAAGCCATTCCTTATTAATAAGGATTTGTTACGCGCGATATGCCGACGACTTACTACTGGGAATCGTGGGTGCCGTATTTCTTCTCATAGAAATACAAAAACGTATCACCCACTTCCTACAATCCGGCCTGAACCTTTGGGTAGGCTCCGCAGGATCAACAACCATAGCTGCACGGAGTACGGTAGAATTCCCCGGTACGGTCATTCGGGAAGTCCCCCCGAGGACGACTCCCATACAATTCTTGCGAGAGCTGGAGAAGCGTCTACGGGTAAAGCACCGTATCCATATAACTGCCTGCCACCTACGCTCCGCCATCCATTCCAAGTTTAGGGACCTAGGTTATAGTATCCCTATCAAAGAGCTGACGAAGGGGATGAGCGGAAGAGGTCGTCTACTGGACGCGGTTCAACTAGCGGAGACTCTTGGAAAAGATGGACTAAAAAGTCCCCAAGTTAGCGTATTATGGGGGACCGTCAAGCACATCCGGCAAAGATCAAGGGGGATCTCGTTGTTGCATAGCTCAGGTCAGAGCAAGGTGCCATCAGGCGTTCAACAGGCAGTCTCACGATCGGGCATGAGTGTCCTGAAGAATAAATTGTATACTCCCTTTGGTCGGAAGGCGGCGGGGGAAGGAAGGGGACACTGGGCGGGATCTTTCAGCAGCGAATTCCCCATACAGATAGAGGCGCCTATCAAAAAGATACTCCGAAGGCTTCGGGATCGAGGTCTCATTAGCCGAAGAAGACCCAGGCCAATCCACGTGGCCTCTTTGACCAACGTCAGCGACAGAGACATAGTAAATTGGTCCGCGGGCATCGCGATAAGTCCTCTGTCCTACTACAGGTGCTGCGACAACCTTTACCAAGTCCGAACGATTGTCAACTACCAGATCCGCTGGTCCGCTATATTCACCCTAGCCCACAAGCACAAATCTTCGGCGCGGAATATAATCCCAAAGTACCCCAAAGACTCAAATATAGTCAATCAAGAAGGTGGTAAGACCCTTGCAGAGTTCCCAAACAGCATAGAGCTTGGGAAGCTCGGACTCGGTCAAGATCCGAACAACGACGGAGCACTCAACTACATGTTTAATAAGTAGATGCCGAAAATGCATTTATCCTTTGAATTACTCATTGAATGGAATTTCGCACCGGAAACTTTTCTAGGAGAAGTTCGAATCCGTTCCGTTCGGATATTGATCGGTCTTGGTTTGACATGGTTTACGCGTTACTGGTTCCCGGAAGAGTCAATTTCTCCATTAGCTAAACCCTTTCTTACCCTACCTTTGGACTCGTATTTTGTTCGTACACAATCAACGGAGGCCCCCCCGACATATGTTGCAACGTCTTCAATAGCATGCTCTTACTTCGTCTTTCCCTTAATAAGTCATCAAATTTGGTGCTTTTCGATCCCCAGTTGCTATGGGGAACAAAGGCAGAAATACAATAGATTCCTCCATTTAAGTGGTTCTCGCTTCTCCTTGTTCCTGTTCCTAACTCCTCCCCGGGTAGTTCCCAATGTTTGGCACTTTCCATACTTCGTGGGTGCAACATCAACAAATTCGCTCATGATCAAGTTACAACCTAAGATCTATGACTATATTATGTTAACTGTTCGTATTTTGTTCATTCCATCGGTATGCTCCCAGGTACCTGTAATTGTGATCTGTTTGCCAGAACCAAGGGGTCTTTCTGTGGAAACCTTCACGAGCAATCGTCGTTTTTTGATGGTTTTTCCGCTTATCACAGCTGCTCTTTCCACACCTCCGGATATCTGGTGCCAAATCGTCGCCCCTTTCCTTATATATTCGATAATCGAGTTTGCTATCTTTGTGGCATTGATTGTACAAGTTCGTGAAGAGGGCTGGACGAGTAGAATGAGGGAAAGCGGCTCGATCGAGAAAAAAGAGGAGTAGATGTCGGAATTTGCACCTATTTGTATCTATTTAGTGATCAGTCCGCTAGTTTCTTTGATTCCACTCGGTGTTCCTTTTCCATTTGCTTCCAATAGTTCGACCTATCCAGAAAAATTGTCGGCCTACGAATGTGGTTCCGATCCCTCCGGTGATGCCAGAAGTCGTTTCGATATACGATTTTATCCGGTTCCTATTTTATTTATTATCCCTGATCCGGAAGTCACCTTTTCTTTTCCTTGGGCAGTACCTCCTAACAAGATTGATCTGTTTGGATCTTGGTCCATGATGGCCTTTTTATTGATTTTGACGATTGGATCTCTCTATGAATGGAAAAGGGGTGCTTCGGATCGGGAGTAAATGTCGGAATTTGCACCTATTTGTATCTATTTAGTGATCAGTCCGCTAGTTTCTTTGATTCCACTCGGTGTTCCTTTTCCATTTGCTTCCAATAGTTCGACCTATCCAGAAAAATTGTCGGCCTACGAATGTGGTTCCGATCCCTCCGGTGATGCCAGAAGTCGTTTCGATATACGATTTTATCCGGTTCCTATTTTATTTATTATCCCTGATCCGGAAGTCACCTTTTCTTTTCCTTGGGCAGTACCTCCTAACAAGATTGATCTGTTTGGATCTTGGTCCATGATGGCCTTTTTATTGATTTTGACGATTGGATCTCTCTATGAATGGAAAAGGGGTGCTTCGGATCGGGAGTAAATGATACTTTCTGTTTTGTCGAGCCCTGCTTTGGTCTCTGGTTTGATGGTTGTACGTGCTAAAAATCCGGTACATTCCGTTTTGTTTCCCATCCTAGTCTTTTGCGACACTTCTGGTTTACTTATTTTGTTAGGTCTCGACTTCTCCGCTATGATCTCCCCAGTAGTTCATATAGGAGCTATTGCCGTTTCATTCCTATTCGTGGTTATGATGTTCAATATTCAAATAGCGGAGATTCACGAAGAAGTATTGCGCTATTTACCAGTGAGTGGTATTATTGGACTGATCTTTTGGTGGGAAATGTTCTTCATTTTAGATAATGAAACCATTCCATTACTACCAACCCACAGAAATACGACCTCTCTGAGATATACGGTTTATGCCGGAAAGGTACGAAGTTGGACTAATTTGGAAACATTGGGCAATTTACTTTATACCTACTATTCCGTCTGGTTTTTGGTTTCTAGTCTGATTTTATTAGTAGCTATGATTGGGGCTATAGTACTGACTATGCATAGGACTACAAAGGTGAAAAGACAGGATGTATTCCGACGAAATGCCTTGGATTCTAGGAGGACTATAATGAGGAGGACGACAGACCAAATCACGATCTACTAAATGGATAACCAATCCATTTTCCAATATAGTTGGGAGATTTTACCCAAGAAATGGGTACATAAAATGAAAAGATCGGAACATGGGAATAGATCTTATACCAATACTGACTACCCATTTCCATTGTTGTGCTTTCTAAAATGGCATACCTATACAAGGGTTCAAGTTTTGATCGATATTTGCGGAGTGGATCATCCCTCTCGAAAACGAAGATTTGAAGTTGTCCATAATTTACTGAGTACTCGGTATAACTCACGCATTCGTGTACAAACAAGTGCAGACGAAGTAACACGAATATCTCCGGTAGTCAGTCCATTTCCATCAGCCGGCCGGTGGGAGCGAGAAGTATGGGATATGTCTGGTGTTTCTTCCATCAATCATCCGGATTTACGCCGTATATCAACAGATTATGGTTTCGAGGGTCATCCATTACGAAAAGACTTTCCTCTGAGTGGATATGTGGAAGTACGCTATGATGATCCAGAGAAACGTGTGGTTTCTGAACCCATTGAGATGACCCAAGAATTTCGCTATTTCGATTTTGCTAGTCCTTGGGAACAGCGTAGCGACGGATAAATGGAAAAACATCTTGTAATGTATTTAACCAGAAAATCGATTATGCTCCTGCGGAAGTATCTACTCGTAACGGAATTTCAGGTGTCAAAGTGCGGATCTCCTATAGTCAAAATAAGAAGGGACGTGCTATATCCGAAACGTACGAAATATAGTAAATATAGTAAATGCAGATGTAGTAGGGGTCGCGAACCGGATGGTACACAACTTGGTTTTGGAAGATATGGCACCAAAAGTTGTAGAGCTGGTCGTCTTTCATATCGAGCCATTGAAGCAGCGCGTCGGGCTACAATCGGACAATTCCATCGTGCTATGAGCGGACAATTCCGAAGAAATTGTAAGATATGGGTAAGAGTTCTCGCAGATCTTCCTATTACGGGGAAACCCGCAGAAGTTCGAATGGGAAGAGGAAAAGGAAATCCTACGGGTTGGATTGCTCGTGTGTCCACGGGACAAATCCCATTTGAAATGGATGGTGTGAGTTTGTCAAATGCTCGACAAGCCGCTAGATTAGCGGCGCATAAACCATGTTCGTCAACCAAGTTTGTTCAGTGGTCGTAAATGATGTTTCCACTCCATTTTCATTACGAAGATGTATTACGTCAGGATCTGTTGCTCAAACTGAATCACGCCAATGTTATGGAAGTTCCTGGATTGTTTGAAATCAGATTAGTACCAAAAGCTGCCTCTGATTTAAGAATCCAATTTGGAAAATTGGCTATGGAGATTTTGTGCGGTCAGAGATTCATACAGACACAAAGGGGCCCTTATTTTAAAGCAGGAAAGTCGTTTCGATCCAATCCATTCTTGGGGTCCGAAAAAGACACTGGATATGTCAGTGACTTTGCACGACAAAGCGTTCTCCGAGGGCATGGAATGTACCATTTTTTGGTCAGAATCTTGACAGTAATGTCTATGTTAGATTCTCCGGTCGAAATACGGGAAAACTCCATCAAATTCTTTATGGAAACGGAGTTTTGCGAATTCTCCCCGGAACTGGAAGATCATTTCGAGATCTTCGAGCATATTCGAGGGTTCAATGTGACTATTGTCACTTCGGCCAATACAAAAGATGAGACTTTACTACTGTGGAGCGGCTTTTTGCTAAAAGATGAGGGGGAAACTAAGTAAATGCCTACAAAAAATCAATTGATTCGTCATGGTAGAGAAGAAAAACGGCGCACGGACCGTACTCGAGCTTCGGATCAATGTCCCCAGAAGCAAGGAGTATGCCTGCGTGTTTCGACGAGAACACCGAAAAAACCTAATTCAGCTCTACGTAAGATAGCAAAAGTACGGTTGAGCAATCGACATGATATATTTGCTCACATTCCAGGCGAAGGTCATAATTCGCAGGAACATTCTATAGTCTTAGTCAGAGGAGGTAGAGTGAAAGATTCGCCAGGTGTGAAATCCCATCGTATTCGAGGAGTCAAGGATTTGCTGGGAATTCCGGATCGTAGAAAGGGAAGATCTAAATATGGTGCAGAAAGACCAAAATCGAAATGAATGTCATATATCTCAGGAGCTAGATCACTTCCCGATGAACAAGTCAGAATTGCCTCAACAAAAATGGATGGAATTGGACCGAAAAAAGCCATTCAGCTTCGTTATCGATTAGGTATCAGTGGGAACATCAAGATGAATGAGTTAACTAAGTATCAGATCGACCAAATTGAACAAATGATAGCTCAAGATCATGTTGTTCATTGGGAATTGAAGAGGGGAGAACGAGCAGACATCGAACGATTAATTTCTATTTCTCGTTATCGTGGAATTCGTCATCAAGATGGATCGCCCTTACGCGGTCAACGAACTCATACTAATGCAAGGACTGCTCGCAAGCAAATTAGGAAATGAATGGGGGACTTTGATGGTGAGCAAAAAGAATTGATCAAGAAATTGGTAAACTTTCGCATGATCGATGGTAAAAGAACGAGAGTTCGTGCTATTGTTTATAAAACTTTTCACCGCCTAGCTCGAACTGAACGCGATGTAATCAAACTTATGGTTGACGCCGTAGATAATATAAAGCCAATATGCGAAGTGGTCAAAGTAGGAGTCGCAGGTACTATTTATGATGTTCCTGGGATTGTAGCCAGGGATCGTCAACAAACCTTAGCTATTCGTTGGATCCTTGGAGCAGCTTTCAAACGACGTATAAGCTACAGGATAAGCTTAGAGAAATGTTCATTTGCTGAGATACTGGATGCTTACCGAAAGAGGGGAATTTCACGTAAGAGAAGGGAGAATCTTCATGGACTGGCTTCCACCAATCGGAGTTTCGCGCATTTCAGATGGTGGTAA
>Gelidocalamus stellatus
ATGTTCTTGGTGGATGCAGGCCCTGGTACCCCCAAAATTTGTATGCAAGATGAGCTTACAGGACTGCCAATCAAGCGAGCCACCAGGTTTGAGAATAAGGTGGGATCCAAGAATGTAGTGGCTGGTGAATCACTGATCAAAAAGCGGATTTTGGAGAGATTCTTCATCGATCTAGTGGCCGGTGAATCACTGATCAAAGAGCGAGCAGCCGCCAGGTTTAATGATTTTGTGGGATCCCTGGATGTAGCGGCTGGCGAACCGCTTCTTCTTCCACAAAGATTCAGACAAAACCGAGCTTGGATAGAACTGAAGAAGATTTGGCGAACGAAGAAAAAGGTCAAAGGGTTTATTATTCAAAAAATCAAAGGAGGTTATTCAGTAGCCATCGCAGGTTTCATTACTTTTCTTCCATTCAAAAAAGCTCTTCTAAAAAAAAGGATAGCGAATGATCGATTCACCATTGATAGCTTTAACCCTAAAAGGAGGGATATTGTGATAATAGCGGCAGATCAAACAAGAACTTGAATGACTATAAGGAACCAACGATTCTCTCTTCTTAAACAACCTATATACTCCACACTTAACCAGCATTTGATAGATTATCCAACCCCGAGCAATCTTAGTTATTGGTGGGGGTTCGGTTCGTTAGCAGGTATTTGTTTAGTCATTCAGATAGTGACTGGCGTTTTTTTAGCTATGCATCACACACCTCATGTGGATCTAGCTTTCAACAGCGTAGAACACATTATGAGAGATGTTGAAGGGGGCTGGTTGCTCCGTTATATGCATGCTAATGGGGCAAGTATGTTTCTCATTGTGGTTCACCTTCATATTTTTCGTGGTCTATATCATGCGAGTTATAGCAGTCCTAGGGAATTTGTTCGGTGTCTCGGAGTTGTCATATTCCTATTAATGATTGTGACAGCTTTTATAGGATACGTACCACCTTGGGGTCAGATGAGCTTTTGGGGAGCAACAGTAATTACAAGCTTAGCTAGCGCCATACCAGTAGTAGGAGATACCATAGTGACTTGGCTTTGGGGTGGTTTCTCCGTGGACAATGCCACCTTAAATCGTTTTTTTAGTCTCCATCATTTACTCCCCCTTATTTTAGTAGGCGCCAGTCTTCTTCATCTGGCCGCATTGCATCAATATGGATCAAATAATCCATTGGGTGTACATTCTGAGATGGATAAAATTGCTTCTTACCCTTATTTTTATGTAAAGGATCTTGTAGGTCGGGTAGCTTCTGCTATCTTTTCTTCCATTTGGATTTTTTTTGCTCCTAATGTTTTGGGGCATCCCGACAATTATATACCTGCTAATCCGATGCCCACCCCGCCTCATATTGTGCCGGAATGGTATTTCCTACCGATCCATGCCATTCTTCGCAGTATACCTGACAAAGCGGGAGGTGTAGCCGCAATAGCACCAGTTTTTATATCTCTCTTGGCTTTACCTTTTTTTAAAGAAATGTATGTGCGTAGTTCAAGTTTTCGACCGATTCACCAAGGAATATTTTGGTTGCTTTTGGCGGATTGCTTACTACTAGGTTGGATCGGATGTCAACCTGTGGAGGCACCATTTGTTACTATTGGACAAATTCCTTCTTTCTTTTTCTTCTTGTTCTTTGCCATAACGCCCATTCCGGGACGAGTTGGAAGAGGAATTCCAAAATATTACACGGAATGGAATTCTCACCCAGAGCTGCGGAACTCACGACTCTATTAGAAAGTAGAATGACCAACTTTTACACGAATTTTCAAGTGGATGAGATCGGTCGAGTGGTCTCAGTTGGAGATGGGATTGCACGTGTTTATGGATTGAACGAGATTCAAGCTGGAGAAATGGTGGAATTTGCCAGCGGTGTGAAAGGAATAGCCTTGAATCTTGAGAATGAGAATGTAGGTATTGTTGTCTTTGGTAGTGATACCGCTATTAAAGAAGGAGATCTTGTCAAGCGCACTGGATCTATTGTGGATGTTCCTGCGGGAAAGGCCATGTTAGGCCGTGTGGTCGACGCCTTGGGAGTACCTATTGATGGAAAAGGGGCTCTAAGCGATCACGAACGAAGACGTGTCGAAGTGAAAGCCCCAGGGATTATTGAACGTAAATCTGTGCACGAACCCATGCAAACAGGCTTAAAAGCAGTGGATAGCCTGGTTCCTATAGGCCGTGGTCAACGAGAACTTATAATCGGGGACAGACAAACTGGAAAAACTGCAATAGCTATCGATACTATATTAAACCAAAAGCAAATGAACTCAAGGGGCACAAATGAGAGTGAGACATTGTATTGTGTCTATGTTGCGATTGGACAAAAACGCTCGACTGTGGCACAATTAGTTCAAATTCTTTCAGAAGCGAATGCTTTGGAATATTCCATTCTTGTAGCAGCCACCGCTTCGGATCCTGCTCCTCTGCAATTTCTGGCCCCATATTCAGGGTGTGCCATGGGGGAATATTTCCGCGATAATGGAATGCACGCATTAATTATATATGATGATCTAAGTAAACAGGCGGTGGCATATCGACAAATGTCATTATTGTTACGCCGACCACCAGGCCGTGAGGCTTTCCCAGGGGATGTTTTCTATTTACATTCCCGTCTCTTAGAAAGAGCCGCTAAACGATCGGACCAGACAGGTGCAGGTAGCTCGACTGCGTTACCCGTGATTGAAACACAAGCTGGAGACGTATCGGCCTATATCCCCACCAATGTGATCTCCATTACAGATGGACAAATCTGTTTGGAAACAGAGCTCTTTTATCGCGGAATTAGACCTGCTATTAACGTTGGCTTATCCGTCAGTCGCGTCGGGTCTGCCGCTCAGTTGAAAGCTATGAAACAAGTCTGCGGTAGTTCAAAACTGGAATTGGCACAATATCGCGAAGTGGCCGCCTTCGCTCAATTTGGGTCAGACCTTGATGCTGCGACTCAGGCATTACTCAATAGAGGTGCAAGGCTTACAGAAGTGCCCAAACAACCACAATATGAACCACTTCCAATTGAAAAACAAATTGTTGTGATTTATGCTGCTGTCAACGGCTTCTGTGATCGAATGCCACTAGACAGAATTTCTCAATATGAAAAAGCCATTCTAAGTACTATTAATCCAGAATTACAAAAATCCTTCTTAGAAAAAGGTGGATTAACTAACGAAAGAAAGATGGAACCTGATGCTTCTTTAAAAGAAACAGCGAAGCCTTACTTGTGAATGAGATTGAGTTCAACGGATATGAAGGATAGAAATATGCTATTTGCTGCTATTCCATCTATTTGTGCATCAAGTCCGAAGAAGATCTCAATCTATAATGAAGAAATGATAGTAGCTCGTTGTTTTATAGGCTTTCTCATATTCAGTCGGAAGAGTTTAGGTAAGACTTTCAAAGAAACTCTCGACGGGAGAATCGAGTCTATTCAGGAAGAATTGCTGCAATTCTTCAATCCTAACGAAGTAATTCCGGAGGAATCCAATGAACAACAACGATTACTTAGGATCAGCTTGCGAATTTGCAGCACCGTAGTAGAATCATTACCAACGGCACGCTGTGCGCCTAAGTGCGAAAAGACAGTGCAAGCTTTGTTATGCCGAAACCTAAATGTAAAGTCAGCAACACTTCTAAATGCCACTTCTTCCCGTCGCATCCGTCTTCAGGACGATATAGTCACAGGTTTTCACTTTTCAGTGAGTGAAAGATTTGTATCCGGGTCTACGTTCAAAGCTTCTACCGTAGAACAAATTCGAGAGGCCTTCGTACCCATAGACCTAATTCGAGAAGGCTTGATAGTCCTAAGAAAGGTGAGGGCGGGGGGTTCTATTTTGGAAGAATAACTGGATCAATTTGGAATTCACCCAATAATTCCTCTGAATATAGGCAACTATTATTTCTCATTCACAAATCCATCCTTGTCTATGCTGCTCACTCTCGGTTTGGTCCTACTTCTTCTTTTTGTTGTTACGAAAAAGGGAGGGGGAAAGTCAGTGCCAAATGCATGGCAATCCTTGGTAGAGCTTATTTATGATTTCGTGCTGAACCTGGTAAACGAACAAATAGGTGGTCTTTCCGGAAATGTTAAACAAAAGTTTTTCCCTCGCATCTCGGTCACTTTTACTTTTTCGTTATTTCGTAATCCCCAGGGTATGATACCCTTTAGCTTCACAGTGACAAGTCATTTTCTCATTACTTTGGCTCTTTCATTTTCCATTTTTATAGGCATTACGATCGTTGGATTTCAAAGACATGGGCTTCATTTTTTGAGCTTCTTATTACCTGCGGGAGTCCCACTGCCGTTAGCACCTTTTTTAGTACTCCTTGAGCTAATCCCTCATTGTTTTCGCGCATTAAGCTCAGGAATACGTTTATTTGCTAATATGATGGCCGGTCATAGTTCAGTAAAGATTTTAAGTGGGTTTGCTTGGACTATGCTATTTCTGAATAATATTTTCTATTTCATAGGAGATCTTGGTCCCTTATTTATAGTTCTAGCATTAACCGGTCTGGAATTAGGTGTAGCTATATCACAAGCTCATGTTTCTACGATCTCAATTTGTATTTACTTGAATGATGCTACAAATCTCCATCAAAATGAGTAAATGCCTCAACTTGATAAATTGACTTATTTCTCACAATTCTTCTGGTTATGCCTTCTCCTCTTTACTTTTTATATTCTATTTATTAATAATAATAATGGAATACTTGGAATTAGCAGAATTCTCAAACTACGGAACCAACTGCTTTCGCACCGGGGGAACAAGATCCGGAGCAAGGACCCTAAGAATTTGGAAGATATCTCGAGAAAAGGTTTTAGCACCGGTCTCTCATATATGTACTCCAGTTTATCCGAAGTATCCCAATGGTGTAAGACCGTCGACTATTTGGGAAAAAGGAGGAAAATCACTCTGATCTCTGATTTCGGAGAAATAAGTGGCTCACGAGGAATGGAGAGACAGATTCTCTATTTGATCTCGAAGTCCTCATATAACACTTCTTCCAGTCGGATCACTTGTTGGAAAAACATAATGCTCACACATGTTCCACACGGGCAAGGAAGCATAATCTAAATGAGACGACTCTTTCTTGAACAATTTCATAAGCAGATCTTCCCCTCCACACCAATCACGAGTTTTTTTTTATTCCTCTCGTATATCGTCGTCACGCCCTTAATGATAGGTTTTGAAAAAGATTTTTCATGTCATTCCCATTTAGGTTCGATTCGGATCCCTCTGTTGTTTCCCTTTCCTCCCGAACCTTTTCCTCGAAATGATAAAGAATCTGGTACACTCGAATTGTATTATTTAAGTGCTTATTGCTTGCCAAAAATCCTACTTCTACAATTGGTAGGTCACCGGGTTATTCAAATAAGTCGTGTTTTCTGTGCTTTTCCCATGTTACAACTTCCGTACCAATTCGATCGATCCGGAATGGATCGGTTAAACATTCTATTAGGGAGCCCGGTCTTGACTCTTCTGTGTGGTATTCATTCTCGTTCGGCTCTTGGAATCACATCCAGCAGTGGTTGGAACAGCTCGCAAAATCCAACCACTTCACCTACTTTATTGCCCCCAACCGTTTCCCGTACCTCTATAGAAACAGAAGGGTTTCATGTTCTTTCATCGATTGGGTATTCCTCTCCTTTTGTATCTCTTTATCCAATTTCGGTCTCGATTAGTTCACAAGATTGAATGTCAGTTTCGTTATTACAACCTTATTTTTTTATGTCAAAGACAAAAAGCTACGCGCAAATTCTCATTGGATCTCGGTTGTTCTTAACAGCGATGGCTATTCATTTAAGTCTTCGGGTAGCACCACCAGATCTTCAACAAGGTGGAAATTCTCGTATTTCGTATGTACATGTTCCTGCGGCTCGGATGAGTATAGTTATTTATATCGCGACAGCTATAAACAGTTCCTTGTTCCCATTAACAAAACATCCCCTTTTTCTTCGCTCTTCCGGAACCGGTACAGAAATTGGTGCTTTTTCTACTTTGTTTACGTTAGTGACTGGGGGGTTTCGGGGAAGGCCTATGTGGGGTACCTTTCGGGTGTGGGATGCTCGTTTAACTTCTGTATTCATCTTGTTCCTTATTTACCTGGGTGCACTGCGTTTTCAAAAGCTTCCTGTCGAACCGGCTCCTATTTCAATCCGTGCTGGACCGATCGATATACCAATAATAAAGTCTCCAGTCAACTGGTGGAATACATCGCATCAACCTGGGAGCATTAGCCGATCTGGTACATCAATACATGTTCCTATGCCCATTCCAATCTTGTCTAACTTTGCTAACTTCCCCTTCTCTACCCGTATCTTGTTCGTTCTGGAAACACGTCTTCCTATTCCATCTTTTCCCGAATCCCCCTTAACGGAAGAAATAGAAGCTCGAGAAGGAATACCACTAAAAACCTAGATGGTCCAACTACAGAACTTCTTCTTTTTCATTACTTCCATGGTCGTGCCCCGTGGCACGGCAGCACCCGTACTATTGAAATGGTTCGTCAGTAGAGATGTTCCCACTGGTGCCTCTTCTTCCAATGGTACTATAATTCCTATTCCTATCCCTTTATTCCCTTTTTTGGTCTATCTACATTCAAGGAAATTCATACGCTCCATGGACAGAGCAAAAAGTGGAGTGTTGGTCAAAGCAAGCCGCCCTATTCTATTACCAGACAAAATTGGGAGAAGCTCATCCGCTAGAAATGCTTTATTTCGTTTCGTTCCCGTTCTTCATTTCCTTATTATCGAATCCATGGGGGACTTGTCATATTTAGAATCTTTCTGCGGTCTGCTCTGTTTACAATTCTTTCGTACTCTCTTCTCTTTACCACGCGATAGGTCAGCGAAGCGTGAGCGGGCGCTCCGAAGTAAAGGCCAAACACTTCGGCCTAAGGGGAATGAGCAACAAAATGACAAGATGAGGTGCCCCGGGCACCCCCATATAGAAAGAAGGGTCGAAGGTTTTGGGCCTGTAGCTTTCCCCGCCCCCCCCTCGTCGAGTGGTGCTTGTTTGGGGGGTGTGCCACCTGAAATCGGGCTTGAAGCTCTCGCCTTACCAACGAGCCGACTGCTGATGGCTGTTGGTCACGACTACTACAAAAAAGTGAAGATGAATCTTTCTATTTCACATGGAGGAGTGTGCATCTTTATGTTGGGTGTTCTTCTGTCTAATACGAATAAGATACAGTTCACTCAACGATTGCCTTTGGGTCCCGAACTCCATATGGGGAAGGAACGTTGTTGTTTGCGAGGTCTCGATCATTTACATGGACCCACTTCTCATTCCATTTGTGGGAATTTGATGATTTATAAACCGTCCCCAACGAGCGAAAGGTTCATGTTTGAACATGATGAATCACTTCGTGCCGACCTGTTGCCCATAAACTTTCCTGCCTCATATGAGAATGGAAAACTGGAAGATTTTCTGCATCGGTGGATGAAGAATCACGAACATAAGAATTTCTGGTTTAGCATGTTCCCAGAAAGAAGATACTTTTTTTCCATTCGAGAAACGAGGAGCACGACTGAAGTGGCTATACATACAAATCCATTTACGGATCTATATGCTCCGATTGGAACTGGAAGTTCCAGAACTGGCGGCTGGTATACCACCATAATGAAATTGCCTTTTCTTTTTAGTATTCGGATAGGATTTCTGTTGGCTTCATCGGGAGGCTCGCGTAGTTTGTTACGTCAACTCCAAAAGGATAAGTTGCATTGGAATCGAATGTCTATAAATGAATTTTCTCATTATTCGTTATTTCCGGGTCTTTTCGTTGCATTCACTTACAACAAGAAACAACCACCAGCGTTTGGTGCAGCACCTGCATTTTGGTGCATTCTTCTTCCTTTCCTTGGTCTTTCGTTCCGTCATATTCCAAATAACTTATCTAATTACAACGTATTAACCGCTAATGCACCTTTTTTTTATCAAATCTCAGGGACATGGTCTAATCATGAGGGTAGTATTTTATCATGGTGTTGGATCCCAAGTTTTTATGGATTCCTTTTTTGTTACCGGGGTCGACCCCAAAGCCATAATGTCTCAAAACGAAGAGGCTATAGAGAAACTTTTCTTTTTTCCTTTGTCTCGAACTTCGTGAAGAACTCCATTCTATCTCTCCAACAAAAAAGTGGGGCTGCGCCCCAGTTGTACACTCCCTTCGTTCGGAGAACCCTTGTTGATTCTGAACTTCGTTCGCAAAGTAAGCGTCCTTTTAACGGGCCAGCCCTTTTTAATGCGCCGCTTGACCCTGTTTTGAAAATGAGCTTTGCTCTTCTGGGCGCTGGGCGCTCCCGTGGTTCGCGAGAAGGAAAAAGGACTAATCTTTTGTTACATCTGGCACGAGATGAAAAAGAGAGAGCTTCGTCTATCGATGAACAGCAGATTGACGGAGCTCTTGGCATTGCTTTGTTTTTCTCTCCTTTCCTATCAGCGAGTTCCGATCCTTTTGTTCGAAATTTCTTCGTTCGTACCGAACCGCTTGCAGAATCAAATCCTGTTCCACAAGATCCTATATCAGCTATACATCCTCCTTGCATTTATGCCGGAGACGTCGCCAGTGCTATGGGCTTTGGGTTATGTAGATCCAAAATTATGAATGGGATTGTGGCACTCCACTCGCCGCCAATGCGGAAGGATGCCGCCGAAAAGAATGGAACGCTGCTTCGCTCTGCTGGATGCGTCGGATCCCATATAAGAAGCTCGCTCTTTACCCGATCATTCAAACATTTTGTGGGCGGCGCGCCTGCTCTATTGTTGCGTAGCAATAGAAGCCTGCTCATGCTGCTCCGGCGGCGCTTTTTCGCCTTCTCTTCGCTCTGGACAGGAGCGCTAATGGACACGGGGAGGGAGCAGGCGAAGCGTGTCGTTCGTAATGGAAAGAAAGACACCACTACTTCGCCTCTTTGTTGGACCGCCGGCGCGAACACAGTGGTCTCTGACCAGGACCAGGAACCAATTCGAATTTGGATCTTGACATGTCGGTTGTTTTTAACCGTAGGCATCTCGCCAGGAAGTTGGTGGGCTCATCATGAATTAGGTCGGGGTGGCTGGTGGTTTCGGGATCCCGTAGAAAATGCGTCTTTTATGCCTCGGGTATTAGCCACAGCTCGTATTCATTCAGTAATTCTACCCCTTCTTCATTCTTGGACCTCGCTTCTGAATATTTTGACTCTTCCATGCTGTGTCTCAGGAACCTTTTCAATACGGTCCGGATTGCTAGCTCCCGTTCATAGTTCTGCTACAGACGATACACGAGGAAGATTTTTATGGCGGTTCTTCCTTCTAATTACAGGCATATCTATGACTCTTTTTTACCAGATGAAGCAGGAGGCATCGGTCCGTAGAACCTATAAAAAAGAGATGGTTGTGGCGCGAAGTACTCTTGTGCACCTACGTCACTCGGCTCGCGCGCAACCCCGCCCCGTTATGTTATGGAATAATTTAGCTTCTTGCTGGGCTGGTTATTCAGAGCCAGCAACTGGCTGCCGGATTTCGTCCCGTCCGTAGATGACAAATCTGGTCCGATGGCTCTTCTCCACTAACCACAAGGATATCGGTACTCTATATTTCATCTTCGGTGCCATTGCAGGAGTGATGGGCACATGCTTCTCCGTACTGATTCGTATGGAATTAGCCCGACCCGGCGATCAAATTCTTGGTGGGAATCATCAACTTTATAATGTTTTAATAACGGCTCACGCTTTTTTAATGATCTTTTTTATGGTTATGCCGGCGATGATAGGTGGATTTGGTAATTGGTTTGTTCCGATTCTGATAGGTGCACCTGACATGGCATTTCCACGATTAAATAATATATCATTCTGGTTGTTGCCACCAAGTCTCTTGCTCCTATTAAGCTCAGCCTTAGTAGAAGTGGGCAGCGGCACTGGGTGGACGGTCTATCCGCCCTTAAGTGGTATTACCAGCCATTCTGGAGGAGCAGTTGATTTAGCAATTTTTAGTCTTCATCTATCAGGTGTTTCATCAATTTTAGGTTCTATCAATTTTATAACTACTATCTTCAACATGCGTGGACCTGGAATGACTATGCATAGATTACCACTTTTTGTGTGGTCCGTTCTAGTGACAGCATTCCTACTTTTATTATCACTTCCGGTACTGGCAGGGGCCATTACAATGTTATTAACCGATCGAAACTTTAATACAACCTTTTTTGATCCTGCAGGAGGGGGAGACCCAATATTATACCAGCATCTCTTTTGGTTCTTCGGTCATCCAGAGGTGTATATTCTCATTCTGCCTGGATTCGGTATTATTAGTCATATCGTATCGACCTTTTCAAGAAAACCGGTCTTCGGGTATCTAGGCATGGTTTATGCCATGATAAGTATAGGTGTTCTTGGATTTCTAGTTTGGGCTCATCATATGTTTACTGTGGGCTTAGACGTTGATACGCGTGCCTACTTCACCGCAGCTACCATGATCATAGCTGTGCCCACTGGAATCAAAATCTTTAGTTGGATCGCTACCATGTGGGGAGGTTCGATACAATACAAAACACCCATGTTATTTGCTGTAGGGTTCATCTTTTTGTTCACCATAGGAGGGCTCACTGGAATAGTTCTAGCAAACTCTGGGCTAGACATTGCTCTACATGATACTTATTATGTGGTTGCACATTTCCATTATGTACTTTCTATGGGAGCCGTTTTTGCTTTATTTGCTGGATTTTACTATTGGGTGGGTAAAATCTTTGGTCGGACATATCCTGAAACTTTAGGCCAAATCCATTTTTGGATCACTTTTTTCGGGGTTAATCTGACCTTCTTTCCCATGCATTTCTTAGGGCTTTCGGGTATGCCACGTCGCATTCCAGATTATCCAGATGCTTACGCCGGATGGAATGCTCTGAGCAGTTTCGGTTCTTATATATCCGTAGTTGGGATTCGTCGTTTCTTCGTAGTTGTCGCAATCACTTCAAGCAGTGGAAAGAACAAAAGATGTGCGGAAAGTCCTTGGGCTGTTGAACAGAATCCAACCACACTAGAATGGTTGGTACAAAGCCCTCCAGCCTTTCATACTTTTGGAGAACTTCCAGCGGTAAAAGAGACAAAAAGCTAGATGATTCTTCGTTCATTAGAATGTCGATTCCTCACAATCGCTCTTTGTGATGCTGCGGAACCATGGCAATTAGGATCTCAAGACGCAGCAACACCTATGATGCAAGGAATCATTGACTTACATCACGATATCTTTTTCTTCCTAATTCTTATTTTGGTTTTCGTATCACGGATGTTGGTTCGCGCTTTATGGCATTTCAACGAGCAAACTAATCCAATCCCGCAAAGGATTGTTCATGGAACTACTATCGAAATTATTCGGACCATATTTCCAAGTGTCATTCTTTTGTTCATTGCTATACCATCGTTTGCTCTGTTATACTCAATGGACGGGGTATTAGTAGATCCAGCCATTACTATCAAAGCTATTGGACATCAATGGTATCGACCTTATGAGTATTCGGACTATAACAGTTCCGATGAACAGTCACTCACTTTTGACAGTTATACGATTCCAGAAGATGATCCAGAATTGGGTCAATCACGTTTATTAGAAGTTGACAATAGAGTGGTTGTACCAGCCAAAACTCATCTACGTATGATTGTAACACCCGCTGATGTACCTCATAGTTGGGCTGTACCTTCCTCAGGTGTCAAATGTGATGCTGTACCTGGTCGTTCAAATCTTACCTCCATCTCGGTACAACGAGAAGGAGTTTACTATGGTCAGTGCAGTGAGATTCGTGGAACTAATCATGCCTTTACGCCTATCGTCGTAGAAGCAGTGACTTTGAAAGATTATGCGGATTGGGTATCCAATCAATTAATCCTCCAAACCAACTAAATGATTGAATCTCAGAGGCATTCTTATCATTTGGTAGATCCAAGTCCATGGCCTATTTCGGGTTCACTCGGAGCTTTGGCAACCACCGTAGGAGGTGTGATGTACATGCACTCATTTCAAGGGGGTGCAACACTTCTCAGTTTGGGCCTAATATTTCTCCTTTATACCATGTTCGTATGGTGGCGGGATGTTCTACGTGAATCCACGTTGGAAGGGCATCATACAAAAGCTGTACAATTAGGACCTCGATATGGTTCTATTCTCTTCATAGTCTCGGAGGTTATGTTCCTTTTTGCTTTTTTTTGGGCTTCTTCTCATTCTTCTTTGGCACCTACGGTAGAGATCGGAGGTATTTGGCCCCCAAAAGGGATTGGGGTTTTAGATCCTTGGGAAATCCCTCTTCTTAATACCCCTATTCTCCCTTCATCCGGAGCTGCCGTAACTTGGGCTCATCATGCTATACTCGCGGGGAAGGAAAAACGAGCTGTTTACGCTTTAGTAGCAACCGTTTCACTGGCTCTAGTATCCACTGGCTTTCAAGGAATGGAATATTACCAAGCACCCTCCACTATTTCGGATAGTATTTATGGTTCTACCTTTTTCTTAGCAACTGGCTTTCATGGTTTTCATGTGATTATAGGTACTCTTTTCTTGATCGTATGTGGTATTCGCCAATATCTTGGTCATCTGACCAAGAAGCATCACGTTGGCTTTGAAGCAGCTGCATGGTACTGGCATTTTGTAGACGTGGTTCGGTTATTCCCATTTGTCTCTATCTATTGGTGGGGAGGTATATGAAGAAAGAAAGAAGGGTCGAAGTTTAGACCGCTCACAGTAGTTCTACCCATAGAAAAGATCATGAAAGAGGCGATCAGAATGGTACCCGAATCCATTTACGATCCCGAGTTTCCAGACACATCGCACTTCCGCTCGGGTCGAGGCTGCCACTCGGCCCTCAGACGGATCAAAGAAGAGTGGGGAACCTCTCGCTGGTTTTTGGAATTCGACATCAGGAAGTGTTTTCACACCATCGACCGACATCGATTCATCTCAATCTTGAAGGAAGAGATCGACGATTCCAAGTTCTTTTACCCCACTCAGAAACTGTTTTCCGCCGGACGACTCGTAGGAGGTGAGAAGGGCCCTGACTCCGTCCCAAACAGTGTACTACTATCGGCCCTACTAGGCAATATCTACCTACACAAGCTCGATCAGGAGATAGGGAGGATCCGGCAGAAGCACGAAATTCCTCTTGTAGTGAAAATCAGATCGGTTCTATTAAGAATAGGTCGTCGTATTGATGACCAAGAAAAGTATGGAAAAGAAGCAAGCTTCAACGCTCCCCAAGACAACAGAGCCCTCATAGTGGGGAGGGTAAAGAGCATCCAACGCAAAGCGACCTTTCATTCCCTTGTTTCGTCGTGGCACACCCCCCCCACAAGCACCCCCAGGCGAAGGGGAGACCAGAAAACGCCTTTCGTTTTCCCCCCTTCAGCGGCCCTAGCCGCCTTCCTTAACAAGCCCTCGAGCCTCCTTTGCGCCGCCTTCCTCATAGAAGCCGCTGGGTTGACCCCGAAGGCCGAATTCAATGGTAGAGAAGGCTTTAATAAGAATTTGGCCATGAGAGACCTTCTTAAGTATTGCAAAAGAAGGGGCCTGCTGATAGAGCTGGGCGGGGAGGCGATACTAGTTATCAGGTCAGAGAGAGGCCTGGCCCGTAAGCTGGCCCCCTTTAAAAGCCATTCCTTATTAATAAGGATTTGTTACGCGCGATATGCCGACGACTTACTACTGGGAATCGTGGGTGCCGTATTTCTTCTCATAGAAATACAAAAACGTATCACCCACTTCCTACAATCCGGCCTGAACCTTTGGGTAGGCTCCGCAGGATCAACAACCATAGCTGCACGGAGTACGGTAGAATTCCCCGGTACGGTCATTCGGGAAGTCCCCCCGAGGACGACTCCCATACAATTCTTGCGAGAGCTGGAGAAGCGTCTACGGGTAAAGCACCGTATCCATATAACTGCCTGCCACCTACGCTCCGCCATCCATTCCAAGTTTAGGGACCTAGGTTATAGTATCCCTATCAAAGAGCTGACGAAGGGGATGAGCGGAAGAGGTCGTCTACTGGACGCGGTTCAACTAGCGGAGACTCTTGGAAAAGATGGACTAAAAAGTCCCCAAGTTAGCGTATTATGGGGGACCGTCAAGCACATCCGGCAAAGATCAAGGGGGATCTCGTTGTTGCATAGCTCAGGTCAGAGCAAGGTGCCATCAGGCGTTCAACAGGCAGTCTCACGATCGGGCATGAGTGTCCTGAAGAATAAATTGTATACTCCCTTTGGTCGGAAGGCGGCGGGGGAAGGAAGGGGACACTGGGCGGGATCTTTCAGCAGCGAATTCCCCATACAGATAGAGGCGCCTATCAAAAAGATACTCCGAAGGCTTCGGGATCGAGGTCTCATTAGCCGAAGAAGACCCAGGCCAATCCACGTGGCCTCTTTGACCAACGTCAGCGACAGAGACATAGTAAATTGGTCCGCGGGCATCGCGATAAGTCCTCTGTCCTACTACAGGTGCTGCGACAACCTTTACCAAGTCCGAACGATTGTCAACTACCAGATCCGCTGGTCCGCTATATTCACCCTAGCCCACAAGCACAAATCTTCGGCGCGGAATATAATCCCAAAGTACCCCAAAGACTCAAATATAGTCAATCAAGAAGGTGGTAAGACCCTTGCAGAGTTCCCAAACAGCATAGAGCTTGGGAAGCTCGGACTCGGTCAAGATCCGAACAACGACGGAGCACTCAACTACATGTTTAATAAGTAGATGCCGAAAATGCATTTATCCTTTGAATTACTCATTGAATGGAATTTCGCACCGGAAACTTTTCTAGGAGAAGTTCGAATCCGTTCCGTTCGGATATTGATCGGTCTTGGTTTGACATGGTTTACGCGTTACTGGTTCCCGGAAGAGTCAATTTCTCCATTAGCTAAACCCTTTCTTACCCTACCTTTGGACTCGTATTTTGTTCGTACACAATCAACGGAGGCCCCCCCGACATATGTTGCAACGTCTTCAATAGCATGCTCTTACTTCGTCTTTCCCTTAATAAGTCATCAAATTTGGTGCTTTTCGATCCCCAGTTGCTATGGGGAACAAAGGCAGAAATACAATAGATTCCTCCATTTAAGTGGTTCTCGCTTCTCCTTGTTCCTGTTCCTAACTCCTCCCCGGGTAGTTCCCAATGTTTGGCACTTTCCATACTTCGTGGGTGCAACATCAACAAATTCGCTCATGATCAAGTTACAACCTAAGATCTATGACTATATTATGTTAACTGTTCGTATTTTGTTCATTCCATCGGTATGCTCCCAGGTACCTGTAATTGTGATCTGTTTGCCAGAACCAAGGGGTCTTTCTGTGGAAACCTTCACGAGCAATCGTCGTTTTTTGATGGTTTTTCCGCTTATCACAGCTGCTCTTTCCACACCTCCGGATATCTGGTGCCAAATCGTCGCCCCTTTCCTTATATATTCGATAATCGAGTTTGCTATCTTTGTGGCATTGATTGTACAAGTTCGTGAAGAGGGCTGGACGAGTAGAATGAGGGAAAGCGGCTCGATCGAGAAAAAAGAGGAGTAGATGTCGGAATTTGCACCTATTTGTATCTATTTAGTGATCAGTCCGCTAGTTTCTTTGATTCCACTCGGTGTTCCTTTTCCATTTGCTTCCAATAGTTCGACCTATCCAGAAAAATTGTCGGCCTACGAATGTGGTTCCGATCCCTCCGGTGATGCCAGAAGTCGTTTCGATATACGATTTTATCCGGTTCCTATTTTATTTATTATCCCTGATCCGGAAGTCACCTTTTCTTTTCCTTGGGCAGTACCTCCTAACAAGATTGATCTGTTTGGATCTTGGTCCATGATGGCCTTTTTATTGATTTTGACGATTGGATCTCTCTATGAATGGAAAAGGGGTGCTTCGGATCGGGAGTAAATGTCGGAATTTGCACCTATTTGTATCTATTTAGTGATCAGTCCGCTAGTTTCTTTGATTCCACTCGGTGTTCCTTTTCCATTTGCTTCCAATAGTTCGACCTATCCAGAAAAATTGTCGGCCTACGAATGTGGTTCCGATCCCTCCGGTGATGCCAGAAGTCGTTTCGATATACGATTTTATCCGGTTCCTATTTTATTTATTATCCCTGATCCGGAAGTCACCTTTTCTTTTCCTTGGGCAGTACCTCCTAACAAGATTGATCTGTTTGGATCTTGGTCCATGATGGCCTTTTTATTGATTTTGACGATTGGATCTCTCTATGAATGGAAAAGGGGTGCTTCGGATCGGGAGTAAATGATACTTTCTGTTTTGTCGAGCCCTGCTTTGGTCTCTGGTTTGATGGTTGTACGTGCTAAAAATCCGGTACATTCCGTTTTGTTTCCCATCCTAGTCTTTTGCGACACTTCTGGTTTACTTATTTTGTTAGGTCTCGACTTCTCCGCTATGATCTCCCCAGTAGTTCATATAGGAGCTATTGCCGTTTCATTCCTATTCGTGGTTATGATGTTCAATATTCAAATAGCGGAGATTCACGAAGAAGTATTGCGCTATTTACCAGTGAGTGGTATTATTGGACTGATCTTTTGGTGGGAAATGTTCTTCATTTTAGATAATGAAACCATTCCATTACTACCAACCCACAGAAATACGACCTCTCTGAGATATACGGTTTATGCCGGAAAGGTACGAAGTTGGACTAATTTGGAAACATTGGGCAATTTACTTTATACCTACTATTCCGTCTGGTTTTTGGTTTCTAGTCTGATTTTATTAGTAGCTATGATTGGGGCTATAGTACTGACTATGCATAGGACTACAAAGGTGAAAAGACAGGATGTATTCCGACGAAATGCCTTGGATTCTAGGAGGACTATAATGAGGAGGACGACAGACCAAATCACGATCTACTAAATGGATAACCAATCCATTTTCCAATATAGTTGGGAGATTTTACCCAAGAAATGGGTACATAAAATGAAAAGATCGGAACATGGGAATAGATCTTATACCAATACTGACTACCCATTTCCATTGTTGTGCTTTCTAAAATGGCATACCTATACAAGGGTTCAAGTTTTGATCGATATTTGCGGAGTGGATCATCCCTCTCGAAAACGAAGATTTGAAGTTGTCCATAATTTACTGAGTACTCGGTATAACTCACGCATTCGTGTACAAACAAGTGCAGACGAAGTAACACGAATATCTCCGGTAGTCAGTCCATTTCCATCAGCCGGCCGGTGGGAGCGAGAAGTATGGGATATGTCTGGTGTTTCTTCCATCAATCATCCGGATTTACGCCGTATATCAACAGATTATGGTTTCGAGGGTCATCCATTACGAAAAGACTTTCCTCTGAGTGGATATGTGGAAGTACGCTATGATGATCCAGAGAAACGTGTGGTTTCTGAACCCATTGAGATGACCCAAGAATTTCGCTATTTCGATTTTGCTAGTCCTTGGGAACAGCGTAGCGACGGATAAATGGAAAAACATCTTGTAATGTATTTAACCAGAAAATCGATTATGCTCCTGCGGAAGTATCTACTCGTAACGGAATTTCAGGTGTCAAAGTGCGGATCTCCTATAGTCAAAATAAGAAGGGACGTGCTATATCCGAAACGTACGAAATATAGTAAATATAGTAAATGCAGATGTAGTAGGGGTCGCGAACCGGATGGTACACAACTTGGTTTTGGAAGATATGGCACCAAAAGTTGTAGAGCTGGTCGTCTTTCATATCGAGCCATTGAAGCAGCGCGTCGGGCTACAATCGGACAATTCCATCGTGCTATGAGCGGACAATTCCGAAGAAATTGTAAGATATGGGTAAGAGTTCTCGCAGATCTTCCTATTACGGGGAAACCCGCAGAAGTTCGAATGGGAAGAGGAAAAGGAAATCCTACGGGTTGGATTGCTCGTGTGTCCACGGGACAAATCCCATTTGAAATGGATGGTGTGAGTTTGTCAAATGCTCGACAAGCCGCTAGATTAGCGGCGCATAAACCATGTTCGTCAACCAAGTTTGTTCAGTGGTCGTAAATGATGTTTCCACTCCATTTTCATTACGAAGATGTATTACGTCAGGATCTGTTGCTCAAACTGAATCACGCCAATGTTATGGAAGTTCCTGGATTGTTTGAAATCAGATTAGTACCAAAAGCTGCCTCTGATTTAAGAATCCAATTTGGAAAATTGGCTATGGAGATTTTGTGCGGTCAGAGATTCATACAGACACAAAGGGGCCCTTATTTTAAAGCAGGAAAGTCGTTTCGATCCAATCCATTCTTGGGGTCCGAAAAAGACACTGGATATGTCAGTGACTTTGCACGACAAAGCGTTCTCCGAGGGCATGGAATGTACCATTTTTTGGTCAGAATCTTGACAGTAATGTCTATGTTAGATTCTCCGGTCGAAATACGGGAAAACTCCATCAAATTCTTTATGGAAACGGAGTTTTGCGAATTCTCCCCGGAACTGGAAGATCATTTCGAGATCTTCGAGCATATTCGAGGGTTCAATGTGACTATTGTCACTTCGGCCAATACAAAAGATGAGACTTTACTACTGTGGAGCGGCTTTTTGCTAAAAGATGAGGGGGAAACTAAGTAAATGCCTACAAAAAATCAATTGATTCGTCATGGTAGAGAAGAAAAACGGCGCACGGACCGTACTCGAGCTTCGGATCAATGTCCCCAGAAGCAAGGAGTATGCCTGCGTGTTTCGACGAGAACACCGAAAAAACCTAATTCAGCTCTACGTAAGATAGCAAAAGTACGGTTGAGCAATCGACATGATATATTTGCTCACATTCCAGGCGAAGGTCATAATTCGCAGGAACATTCTATAGTCTTAGTCAGAGGAGGTAGAGTGAAAGATTCGCCAGGTGTGAAATCCCATCGTATTCGAGGAGTCAAGGATTTGCTGGGAATTCCGGATCGTAGAAAGGGAAGATCTAAATATGGTGCAGAAAGACCAAAATCGAAATGAATGTCATATATCTCAGGAGCTAGATCACTTCCCGATGAACAAGTCAGAATTGCCTCAACAAAAATGGATGGAATTGGACCGAAAAAAGCCATTCAGCTTCGTTATCGATTAGGTATCAGTGGGAACATCAAGATGAATGAGTTAACTAAGTATCAGATCGACCAAATTGAACAAATGATAGCTCAAGATCATGTTGTTCATTGGGAATTGAAGAGGGGAGAACGAGCAGACATCGAACGATTAATTTCTATTTCTCGTTATCGTGGAATTCGTCATCAAGATGGATCGCCCTTACGCGGTCAACGAACTCATACTAATGCAAGGACTGCTCGCAAGCAAATTAGGAAATGAATGGGGGACTTTGATGGTGAGCAAAAAGAATTGATCAAGAAATTGGTAAACTTTCGCATGATCGATGGTAAAAGAACGAGAGTTCGTGCTATTGTTTATAAAACTTTTCACCGCCTAGCTCGAACTGAACGCGATGTAATCAAACTTATGGTTGACGCCGTAGATAATATAAAGCCAATATGCGAAGTGGTCAAAGTAGGAGTCGCAGGTACTATTTATGATGTTCCTGGGATTGTAGCCAGGGATCGTCAACAAACCTTAGCTATTCGTTGGATCCTTGGAGCAGCTTTCAAACGACGTATAAGCTACAGGATAAGCTTAGAGAAATGTTCATTTGCTGAGATACTGGATGCTTACCGAAAGAGGGGAATTTCACGTAAGAGAAGGGAGAATCTTCATGGACTGGCTTCCACCAATCGGAGTTTCGCGCATTTCAGATGGTGGTAA
>Gelidocalamus kunsishii
ATGTTCTTGGTGGATGCAGGCCCTGGTACCCCCAAAATTTGTATGCAAGATGAGCTTACAGGACTGCCAATCAAGCGAGCCACCAGGTTTGAGAATAAGGTGGGATCCAAGAATGTAGTGGCTGGTGAATCACTGATCAAAAAGCGGATTTTGGAGAGATTCTTCATCGATCTAGTGGCCGGTGAATCACTGATCAAAGAGCGAGCAGCCGCCAGGTTTAATGATTTTGTGGGATCCCTGGATGTAGCGGCTGGCGAACCGCTTCTTCTTCCACAAAGATTCAGACAAAACCGAGCTTGGATAGAACTGAAGAAGATTTGGCGAACGAAGAAAAAGGTCAAAGGGTTTATTATTCAAAAAATCAAAGGAGGTTATTCAGTAGCCATCGCAGGTTTCATTACTTTTCTTCCATTCAAAAAAGCTCTTCTAAAAAAAAGGATAGCGAATGATCGATTCACCATTGATAGCTTTAACCCTAAAAGGAGGGATATTGTGATAATAGCGGCAGATCAAACAAGAACTTGAATGACTATAAGGAACCAACGATTCTCTCTTCTTAAACAACCTATATACTCCACACTTAACCAGCATTTGATAGATTATCCAACCCCGAGCAATCTTAGTTATTGGTGGGGGTTCGGTTCGTTAGCAGGTATTTGTTTAGTCATTCAGATAGTGACTGGCGTTTTTTTAGCTATGCATCACACACCTCATGTGGATCTAGCTTTCAACAGCGTAGAACACATTATGAGAGATGTTGAAGGGGGCTGGTTGCTCCGTTATATGCATGCTAATGGGGCAAGTATGTTTCTCATTGTGGTTCACCTTCATATTTTTCGTGGTCTATATCATGCGAGTTATAGCAGTCCTAGGGAATTTGTTCGGTGTCTCGGAGTTGTCATATTCCTATTAATGATTGTGACAGCTTTTATAGGATACGTACCACCTTGGGGTCAGATGAGCTTTTGGGGAGCAACAGTAATTACAAGCTTAGCTAGCGCCATACCAGTAGTAGGAGATACCATAGTGACTTGGCTTTGGGGTGGTTTCTCCGTGGACAATGCCACCTTAAATCGTTTTTTTAGTCTCCATCATTTACTCCCCCTTATTTTAGTAGGCGCCAGTCTTCTTCATCTGGCCGCATTGCATCAATATGGATCAAATAATCCATTGGGTGTACATTCTGAGATGGATAAAATTGCTTCTTACCCTTATTTTTATGTAAAGGATCTTGTAGGTCGGGTAGCTTCTGCTATCTTTTCTTCCATTTGGATTTTTTTTGCTCCTAATGTTTTGGGGCATCCCGACAATTATATACCTGCTAATCCGATGCCCACCCCGCCTCATATTGTGCCGGAATGGTATTTCCTACCGATCCATGCCATTCTTCGCAGTATACCTGACAAAGCGGGAGGTGTAGCCGCAATAGCACCAGTTTTTATATCTCTCTTGGCTTTACCTTTTTTTAAAGAAATGTATGTGCGTAGTTCAAGTTTTCGACCGATTCACCAAGGAATATTTTGGTTGCTTTTGGCGGATTGCTTACTACTAGGTTGGATCGGATGTCAACCTGTGGAGGCACCATTTGTTACTATTGGACAAATTCCTTCTTTCTTTTTCTTCTTGTTCTTTGCCATAACGCCCATTCCGGGACGAGTTGGAAGAGGAATTCAAAAATTTTACACGGAATGGAATTCTCACCCAGAGCTGCGGAACTCACGACTCTATTAGAAAGTAGAATGACCAACTTTTACACGAATTTTCAAGTGGATGAGATCGGTCGAGTGGTCTCAGTTGGAGATGGGATTGCACGTGTTTATGGATTGAACGAGATTCAAGCTGGAGAAATGGTGGAATTTGCCAGCGGTGTGAAAGGAATAGCCTTGAATCTTGAGAATGAGAATGTAGGTATTGTTGTCTTTGGTAGTGATACCGCTATTAAAGAAGGAGATCTTGTCAAGCGCACTGGATCTATTGTGGATGTTCCTGCGGGAAAGGCCATGTTAGGCCGTGTGGTCGACGCCTTGGGAGTACCTATTGATGGAAAAGGGGCTCTAAGCGATCACGAACGAAGACGTGTCGAAGTGAAAGCCCCAGGGATTATTGAACGTAAATCTGTGCACGAACCCATGCAAACAGGCTTAAAAGCAGTGGATAGCCTGGTTCCTATAGGCCGTGGTCAACGAGAACTTATAATCGGGGACAGACAAACTGGAAAAACTGCAATAGCTATCGATACTATATTAAACCAAAAGCAAATGAACTCAAGGGGCACAAATGAGAGTGAGACATTGTATTGTGTCTATGTTGCGATTGGACAAAAACGCTCGACTGTGGCACAATTAGTTCAAATTCTTTCAGAAGCGAATGCTTTGGAATATTCCATTCTTGTAGCAGCCACCGCTTCGGATCCTGCTCCTCTGCAATTTCTGGCCCCATATTCAGGGTGTGCCATGGGGGAATATTTCCGCGATAATGGAATGCACGCATTAATTATATATGATGATCTAAGTAAACAGGCGGTGGCATATCGACAAATGTCATTATTGTTACGCCGACCACCAGGCCGTGAGGCTTTCCCAGGGGATGTTTTCTATTTACATTCCCGTCTCTTAGAAAGAGCCGCTAAACGATCGGACCAGACAGGTGCAGGTAGCTCGACTGCGTTACCCGTGATTGAAACACAAGCTGGAGACGTATCGGCCTATATCCCCACCAATGTGATCTCCATTACAGATGGACAAATCTGTTTGGAAACAGAGCTCTTTTATCGCGGAATTAGACCTGCTATTAACGTTGGCTTATCCGTCAGTCGCGTCGGGTCTGCCGCTCAGTTGAAAGCTATGAAACAAGTCTGCGGTAGTTCAAAACTGGAATTGGCACAATATCGCGAAGTGGCCGCCTTCGCTCAATTTGGGTCAGACCTTGATGCTGCGACTCAGGCATTACTCAATAGAGGTGCAAGGCTTACAGAAGTGCCCAAACAACCACAATATGAACCACTTCCAATTGAAAAACAAATTGTTGTGATTTATGCTGCTGTCAACGGCTTCTGTGATCGAATGCCACTAGACAGAATTTCTCAATATGAAAAAGCCATTCTAAGTACTATTAATCCAGAATTACAAAAATCCTTCTTAGAAAAAGGTGGATTAACTAACGAAAGAAAGATGGAACCTGATGCTTCTTTAAAAGAAACAGCGAAGCCTTACTTGTGAATGAGATTGAGTTCAACGGATATGAAGGATAGAAATATGCTATTTGCTGCTATTCCATCTATTTGTGCATCAAGTCCGAAGAAGATCTCAATCTATAATGAAGAAATGATAGTAGCTCGTTGTTTTATAGGCTTTCTCATATTCAGTCGGAAGAGTTTAGGTAAGACTTTCAAAGAAACTCTCGACGGGAGAATCGAGTCTATTCAGGAAGAATTGCTGCAATTCTTCAATCCTAACGAAGTAATTCCGGAGGAATCCAATGAACAACAACGATTACTTAGGATCAGCTTGCGAATTTGCAGCACCGTAGTAGAATCATTACCAACGGCACGCTGTGCGCCTAAGTGCGAAAAGACAGTGCAAGCTTTGTTATGCCGAAACCTAAATGTAAAGTCAGCAACACTTCTAAATGCCACTTCTTCCCGTCGCATCCGTCTTCAGGACGATATAGTCACAGGTTTTCACTTTTCAGTGAGTGAAAGATTTGTATCCGGGTCTACGTTCAAAGCTTCTACCGTAGAACAAATTCGAGAGGCCTTCGTACCCATAGACCTAATTCGAGAAGGCTTGATAGTCCTAAGAAAGGTGAGGGCGGGGGGTTCTATTTTGGAAGAATAACTGGATCAATTTGGAATTCACCCAATAATTCCTCTGAATATAGGCAACTATTATTTCTCATTCACAAATCCATCCTTGTCTATGCTGCTCACTCTCGGTTTGGTCCTACTTCTTCTTTTTGTTGTTACGAAAAAGGGAGGGGGAAAGTCAGTGCCAAATGCATGGCAATCCTTGGTAGAGCTTATTTATGATTTCGTGCTGAACCTGGTAAACGAACAAATAGGTGGTCTTTCCGGAAATGTTAAACAAAAGTTTTTCCCTCGCATCTCGGTCACTTTTACTTTTTCGTTATTTCGTAATCCCCAGGGTATGATACCCTTTAGCTTCACAGTGACAAGTCATTTTCTCATTACTTTGGCTCTTTCATTTTCCATTTTTATAGGCATTACGATCGTTGGATTTCAAAGACATGGGCTTCATTTTTTGAGCTTCTTATTACCTGCGGGAGTCCCACTGCCGTTAGCACCTTTTTTAGTACTCCTTGAGCTAATCCCTCATTGTTTTCGCGCATTAAGCTCAGGAATACGTTTATTTGCTAATATGATGGCCGGTCATAGTTCAGTAAAGATTTTAAGTGGGTTTGCTTGGACTATGCTATTTCTGAATAATATTTTCTATTTCATAGGAGATCTTGGTCCCTTATTTATAGTTCTAGCATTAACCGGTCTGGAATTAGGTGTAGCTATATCACAAGCTCATGTTTCTACGATCTCAATTTGTATTTACTTGAATGATGCTACAAATCTCCATCAAAATGAGTAAATGCCTCAACTTGATAAATTGACTTATTTCTCACAATTCTTCTGGTTATGCCTTCTCCTCTTTACTTTTTATATTCTATTTATTAATAATAATAATGGAATACTTGGAATTAGCAGAATTCTCAAACTACGGAACCAACTGCTTTCGCACCGGGGGAACAAGATCCGGAGCAAGGACCCTAAGAATTTGGAAGATATCTCGAGAAAAGGTTTTAGCACCGGTCTCTCATATATGTACTCCAGTTTATCCGAAGTATCCCAATGGTGTAAGACCGTCGACTATTTGGGAAAAAGGAGGAAAATCACTCTGATCTCTGATTTCGGAGAAATAAGTGGCTCACGAGGAATGGAGAGACAGATTCTCTATTTGATCTCGAAGTCCTCATATAACACTTCTTCCAGTCGGATCACTTGTTGGAAAAACATAATGCTCACACATGTTCCACACGGGCAAGGAAGCATAATCTAAATGAGACGACTCTTTCTTGAACAATTTCATAAGCAGATCTTCCCCTCCACACCAATCACGAGTTTTTTTTTATTCCTCTCGTATATCGTCGTCACGCCCTTAATGATAGGTTTTGAAAAAGATTTTTCATGTCATTCCCATTTAGGTTCGATTCGGATCCCTCTGTTGTTTCCCTTTCCTCCCGAACCTTTTCCTCGAAATGATAAAGAATCTGGTACACTCGAATTGTATTATTTAAGTGCTTATTGCTTGCCAAAAATCCTACTTCTACAATTGGTAGGTCACCGGGTTATTCAAATAAGTCGTGTTTTCTGTGCTTTTCCCATGTTACAACTTCCGTACCAATTCGATCGATCCGGAATGGATCGGTTAAACATTCTATTAGGGAGCCCGGTCTTGACTCTTCTGTGTGGTATTCATTCTCGTTCGGCTCTTGGAATCACATCCAGCAGTGGTTGGAACAGCTCGCAAAATCCAACCACTTCACCTACTTTATTGCCCCCAACCGTTTCCCGTACCTCTATAGAAACAGAAGGGTTTCATGTTCTTTCATCGATTGGGTATTCCTCTCCTTTTGTATCTCTTTATCCAATTTCGGTCTCGATTAGTTCACAAGATTGAATGTCAGTTTCGTTATTACAACCTTATTTTTTTATGTCAAAGACAAAAAGCTACGCGCAAATTCTCATTGGATCTCGGTTGTTCTTAACAGCGATGGCTATTCATTTAAGTCTTCGGGTAGCACCACCAGATCTTCAACAAGGTGGAAATTCTCGTATTTCGTATGTACATGTTCCTGCGGCTCGGATGAGTATAGTTATTTATATCGCGACAGCTATAAACAGTTCCTTGTTCCCATTAACAAAACATCCCCTTTTTCTTCGCTCTTCCGGAACCGGTACAGAAATTGGTGCTTTTTCTACTTTGTTTACGTTAGTGACTGGGGGGTTTCGGGGAAGGCCTATGTGGGGTACCTTTCGGGTGTGGGATGCTCGTTTAACTTCTGTATTCATCTTGTTCCTTATTTACCTGGGTGCACTGCGTTTTCAAAAGCTTCCTGTCGAACCGGCTCCTATTTCAATCCGTGCTGGACCGATCGATATACCAATAATAAAGTCTCCAGTCAACTGGTGGAATACATCGCATCAACCTGGGAGCATTAGCCGATCTGGTACATCAATACATGTTCCTATGCCCATTCCAATCTTGTCTAACTTTGCTAACTTCCCCTTCTCTACCCGTATCTTGTTCGTTCTGGAAACACGTCTTCCTATTCCATCTTTTCCCGAATCCCCCTTAACGGAAGAAATAGAAGCTCGAGAAGGAATACCACTAAAAACCTAGATGGTCCAACTACAGAACTTCTTCTTTTTCATTACTTCCATGGTCGTGCCCCGTGGCACGGCAGCACCCGTACTATTGAAATGGTTCGTCAGTAGAGATGTTCCCACTGGTGCCTCTTCTTCCAATGGTACTATAATTCCTATTCCTATCCCTTTATTCCCTTTTTTGGTCTATCTACATTCAAGGAAATTCATACGCTCCATGGACAGAGCAAAAAGTGGAGTGTTGGTCAAAGCAAGCCGCCCTATTCTATTACCAGACAAAATTGGGAGAAGCTCATCCGCTAGAAATGCTTTATTTCGTTTCGTTCCCGTTCTTCATTTCCTTATTATCGAATCCATGGGGGACTTGTCATATTTAGAATCTTTCTGCGGTCTGCTCTGTTTACAATTCTTTCGTACTCTCTTCTCTTTACCACGCGATAGGTCAGCGAAGCGTGAGCGGGCGCTCCGAAGTAAAGGCCAAACACTTCGGCCTAAGGGGAATGAGCAACAAAATGACAAGATGAGGTGCCCCGGGCACCCCCATATAGAAAGAAGGGTCGAAGGTTTTGGGCCTGTAGCTTTCCCCGCCCCCCCCTCGTCGAGTGGTGCTTGTTTGGGGGGTGTGCCACCTGAAATCGGGCTTGAAGCTCTCGCCTTACCAACGAGCCGACTGCTGATGGCTGTTGGTCACGACTACTACAAAAAAGTGAAGATGAATCTTTCTATTTCACATGGAGGAGTGTGCATCTTTATGTTGGGTGTTCTTCTGTCTAATACGAATAAGATACAGTTCACTCAACGATTGCCTTTGGGTCCCGAACTCCATATGGGGAAGGAACGTTGTTGTTTGCGAGGTCTCGATCATTTACATGGACCCACTTCTCATTCCATTTGTGGGAATTTGATGATTTATAAACCGTCCCCAACGAGCGAAAGGTTCATGTTTGAACATGATGAATCACTTCGTGCCGACCTGTTGCCCATAAACTTTCCTGCCTCATATGAGAATGGAAAACTGGAAGATTTTCTGCATCGGTGGATGAAGAATCACGAACATAAGAATTTCTGGTTTAGCATGTTCCCAGAAAGAAGATACTTTTTTTCCATTCGAGAAACGAGGAGCACGACTGAAGTGGCTATACATACAAATCCATTTACGGATCTATATGCTCCGATTGGAACTGGAAGTTCCAGAACTGGCGGCTGGTATACCACCATAATGAAATTGCCTTTTCTTTTTAGTATTCGGATAGGATTTCTGTTGGCTTCATCGGGAGGCTCGCGTAGTTTGTTACGTCAACTCCAAAAGGATAAGTTGCATTGGAATCGAATGTCTATAAATGAATTTTCTCATTATTCGTTATTTCCGGGTCTTTTCGTTGCATTCACTTACAACAAGAAACAACCACCAGCGTTTGGTGCAGCACCTGCATTTTGGTGCATTCTTCTTCCTTTCCTTGGTCTTTCGTTCCGTCATATTCCAAATAACTTATCTAATTACAACGTATTAACCGCTAATGCACCTTTTTTTTATCAAATCTCAGGGACATGGTCTAATCATGAGGGTAGTATTTTATCATGGTGTTGGATCCCAAGTTTTTATGGATTCCTTTTTTGTTACCGGGGTCGACCCCAAAGCCATAATGTCTCAAAACGAAGAGGCTATAGAGAAACTTTTCTTTTTTCCTTTGTCTCGAACTTCGTGAAGAACTCCATTCTATCTCTCCAACAAAAAAGTGGGGCTGCGCCCCAGTTGTACACTCCCTTCGTTCGGAGAACCCTTGTTGATTCTGAACTTCGTTCGCAAAGTAAGCGTCCTTTTAACGGGCCAGCCCTTTTTAATGCGCCGCTTGACCCTGTTTTGAAAATGAGCTTTGCTCTTCTGGGCGCTGGGCGCTCCCGTGGTTCGCGAGAAGGAAAAAGGACTAATCTTTTGTTACATCTGGCACGAGATGAAAAAGAGAGAGCTTCGTCTATCGATGAACAGCAGATTGACGGAGCTCTTGGCATTGCTTTGTTTTTCTCTCCTTTCCTATCAGCGAGTTCCGATCCTTTTGTTCGAAATTTCTTCGTTCGTACCGAACCGCTTGCAGAATCAAATCCTGTTCCACAAGATCCTATATCAGCTATACATCCTCCTTGCATTTATGCCGGAGACGTCGCCAGTGCTATGGGCTTTGGGTTATGTAGATCCAAAATTATGAATGGGATTGTGGCACTCCACTCGCCGCCAATGCGGAAGGATGCCGCCGAAAAGAATGGAACGCTGCTTCGCTCTGCTGGATGCGTCGGATCCCATATAAGAAGCTCGCTCTTTACCCGATCATTCAAACATTTTGTGGGCGGCGCGCCTGCTCTATTGTTGCGTAGCAATAGAAGCCTGCTCATGCTGCTCCGGCGGCGCTTTTTCGCCTTCTCTTCGCTCTGGACAGGAGCGCTAATGGACACGGGGAGGGAGCAGGCGAAGCGTGTCGTTCGTAATGGAAAGAAAGACACCACTACTTCGCCTCTTTGTTGGACCGCCGGCGCGAACACAGTGGTCTCTGACCAGGACCAGGAACCAATTCGAATTTGGATCTTGACATGTCGGTTGTTTTTAACCGTAGGCATCTCGCCAGGAAGTTGGTGGGCTCATCATGAATTAGGTCGGGGTGGCTGGTGGTTTCGGGATCCCGTAGAAAATGCGTCTTTTATGCCTCGGGTATTAGCCACAGCTCGTATTCATTCAGTAATTCTACCCCTTCTTCATTCTTGGACCTCGCTTCTGAATATTTTGACTCTTCCATGCTGTGTCTCAGGAACCTTTTCAATACGGTCCGGATTGCTAGCTCCCGTTCATAGTTCTGCTACAGACGATACACGAGGAAGATTTTTATGGCGGTTCTTCCTTCTAATTACAGGCATATCTATGACTCTTTTTTACCAGATGAAGCAGGAGGCATCGGTCCGTAGAACCTATAAAAAAGAGATGGTTGTGGCGCGAAGTACTCTTGTGCACCTACGTCACTCGGCTCGCGCGCAACCCCGCCCCGTTATGTTATGGAATAATTTAGCTTCTTGCTGGGCTGGTTATTCAGAGCCAGCAACTGGCTGCCGGATTTCGTCCCGTCCGTAGATGAAAAATCTGGTCCGATGGCTCTTCTCCACTAACCACAAGGATATCGGTACTCTATATTTCATCTTCGGTGCCATTGCAGGAGTGATGGGCACATGCTTCTCCGTACTGATTCGTATGGAATTAGCCCGACCCGGCGATCAAATTCTTGGTGGGAATCATCAACTTTATAATGTTTTAATAACGGCTCACGCTTTTTTAATGATCTTTTTTATGGTTATGCCGGCGATGATAGGTGGATTTGGTAATTGGTTTGTTCCGATTCTGATAGGTGCACCTGACATGGCATTTCCACGATTAAATAATATATCATTCTGGTTGTTGCCACCAAGTCTCTTGCTCCTATTAAGCTCAGCCTTAGTAGAAGTGGGCAGCGGCACTGGGTGGACGGTCTATCCGCCCTTAAGTGGTATTACCAGCCATTCTGGAGGAGCAGTTGATTTAGCAATTTTTAGTCTTCATCTATCAGGTGTTTCATCAATTTTAGGTTCTATCAATTTTATAACTACTATCTTCAACATGCGTGGACCTGGAATGACTATGCATAGATTACCACTTTTTGTGTGGTCCGTTCTAGTGACAGCATTCCTACTTTTATTATCACTTCCGGTACTGGCAGGGGCAATTACAATGTTATTAACCGATCGAAACTTTAATACAACCTTTTTTGATCCTGCAGGAGGGGGAGACCCAATATTATACCAGCATCTCTTTTGGTTCTTCGGTCATCCAGAGGTGTATATTCTCATTCTGCCTGGATTCGGTATTATTAGTCATATCGTATCGACCTTTTCAAGAAAACCGGTCTTCGGGTATCTAGGCATGGTTTATGCCATGATAAGTATAGGTGTTCTTGGATTTCTAGTTTGGGCTCATCATATGTTTACTGTGGGCTTAGACGTTGATACGCGTGCCTACTTCACCGCAGCTACCATGATCATAGCTGTGCCCACTGGAATCAAAATCTTTAGTTGGATCGCTACCATGTGGGGAGGTTCGATACAATACAAAACACCCATGTTATTTGCTGTAGGGTTCATCTTTTTGTTCACCATAGGAGGGCTCACTGGAATAGTTCTAGCAAACTCTGGGCTAGACATTGCTCTACATGATACTTATTATGTGGTTGCACATTTCCATTATGTACTTTCTATGGGAGCCGTTTTTGCTTTATTTGCTGGATTTTACTATTGGGTGGGTAAAATCTTTGGTCGGACATATCCTGAAACTTTAGGCCAAATCCATTTTTGGATCACTTTTTTCGGGGTTAATCTGACCTTCTTTCCCATGCATTTCTTAGGGCTTTCGGGTATGCCACGTCGCATTCCAGATTATCCAGATGCTTACGCCGGATGGAATGCTCTGAGCAGTTTCGGTTCTTATATATCCGTAGTTGGGATTCGTCGTTTCTTCGTAGTTGTCGCAATCACTTCAAGCAGTGGAAAGAACAAAAGATGTGCGGAAAGTCCTTGGGCTGTTGAACAGAATCCAACCACACTAGAATGGTTGGTACAAAGCCCTCCAGCCTTTCATACTTTTGGAGAACTTCCAGCGGTAAAAGAGACAAAAAGCTAGATGATTCTTCGTTCATTAGAATGTCGATTCCTCACAATCGCTCTTTGTGATGCTGCGGAACCATGGCAATTAGGATCTCAAGACGCAGCAACACCTATGATGCAAGGAATCATTGACTTACATCACGATATCTTTTTCTTCCTAATTCTTATTTTGGTTTTCGTATCACGGATGTTGGTTCGCGCTTTATGGCATTTCAACGAGCAAACTAATCCAATCCCGCAAAGGATTGTTCATGGAACTACTATCGAAATTATTCGGACCATATTTCCAAGTGTCATTCTTTTGTTCATTGCTATACCATCGTTTGCTCTGTTATACTCAATGGACGGGGTATTAGTAGATCCAGCCATTACTATCAAAGCTATTGGACATCAATGGTATCGACCTTATGAGTATTCGGACTATAACAGTTCCGATGAACAGTCACTCACTTTTGACAGTTATACGATTCCAGAAGATGATCCAGAATTGGGTCAATCACGTTTATTAGAAGTTGACAATAGAGTGGTTGTACCAGCCAAAACTCATCTACGTATGATTGTAACACCCGCTGATGTACCTCATAGTTGGGCTGTACCTTCCTCAGGTGTCAAATGTGATGCTGTACCTGGTCGTTCAAATCTTACCTCCATCTCGGTACAACGAGAAGGAGTTTACTATGGTCAGTGCAGTGAGATTCGTGGAACTAATCATGCCTTTACGCCTATCGTCGTAGAAGCAGTGACTTTGAAAGATTATGCGGATTGGGTATCCAATCAATTAATCCTCCAAACCAACTAAATGATTGAATCTCAGAGGCATTCTTATCATTTGGTAGATCCAAGTCCATGGCCTATTTCGGGTTCACTCGGAGCTTTGGCAACCACCGTAGGAGGTGTGATGTACATGCACTCATTTCAAGGGGGTGCAACACTTCTCAGTTTGGGCCTAATATTTCTCCTTTATACCATGTTCGTATGGTGGCGGGATGTTCTACGTGAATCCACGTTGGAAGGGCATCATACAAAAGCTGTACAATTAGGACCTCGATATGGTTCTATTCTCTTCATAGTCTCGGAGGTTATGTTCCTTTTTGCTTTTTTTTGGGCTTCTTCTCATTCTTCTTTGGCACCTACGGTAGAGATCGGAGGTATTTGGCCCCCAAAAGGGATTGGGGTTTTAGATCCTTGGGAAATCCCTCTTCTTAATACCCCTATTCTCCCTTCATCCGGAGCTGCCGTAACTTGGGCTCATCATGCTATACTCGCGGGGAAGGAAAAACGAGCTGTTTACGCTTTAGTAGCAACCGTTTCACTGGCTCTAGTATCCACTGGCTTTCAAGGAATGGAATATTACCAAGCACCCTCCACTATTTCGGATAGTATTTATGGTTCTACCTTTTTCTTAGCAACTGGCTTTCATGGTTTTCATGTGATTATAGGTACTCTTTTCTTGATCGTATGTGGTATTCGCCAATATCTTGGTCATCTGACCAAGAAGCATCACGTTGGCTTTGAAGCAGCTGCATGGTACTGGCATTTTGTAGACGTGGTTCGGTTATTCCCATTTGTCTCTATCTATTGGTGGGGAGGTATATGAAGAAAGAAAGAAGGGTCGAAGTTTAGACCGCTCACAGTAGTTCTACCCATAGAAAAGATCATGAAAGAGGCGATCAGAATGGTACCCGAATCCATTTACGATCCCGAGTTTCCAGACACATCGCACTTCCGCTCGGGTCGAGGCTGCCACTCGGCCCTCAGACGGATCAAAGAAGAGTGGGGAACCTCTCGCTGGTTTTTGGAATTCGACATCAGGAAGTGTTTTCACACCATCGACCGACATCGATTCATCTCAATCTTGAAGGAAGAGATCGACGATTCCAAGTTCTTTTACCCCACTCAGAAACTGTTTTCCGCCGGACGACTCGTAGGAGGTGAGAAGGGCCCTGACTCCGTCCCAAACAGTGTACTACTATCGGCCCTACTAGGCAATATCTACCTACACAAGCTCGATCAGGAGATAGGGAGGATCCGGCAGAAGCACGAAATTCCTCTTGTAGTGAAAATCAGATCGGTTCTATTAAGAATAGGTCGTCGTATTGATGACCAAGAAAAGTATGGAAAAGAAGCAAGCTTCAACGCTCCCCAAGACAACAGAGCCCTCATAGTGGGGAGGGTAAAGAGCATCCAACGCAAAGCGACCTTTCATTCCCTTGTTTCGTCGTGGCACACCCCCCCCACAAGCACCCCCAGGCGAAGGGGAGACCAGAAAACGCCTTTCGTTTTCCCCCCTTCAGCGGCCCTAGCCGCCTTCCTTAACAAGCCCTCGAGCCTCCTTTGCGCCGCCTTCCTCATAGAAGCCGCTGGGTTGACCCCGAAGGCCGAATTCAATGGTAGAGAAGGCTTTAATAAGAATTTGGCCATGAGAGACCTTCTTAAGTATTGCAAAAGAAGGGGCCTGCTGATAGAGCTGGGCGGGGAGGCGATACTAGTTATCAGGTCAGAGAGAGGCCTGGCCCGTAAGCTGGCCCCCTTTAAAAGCCATTCCTTATTAATAAGGATTTGTTACGCGCGATATGCCGACGACTTACTACTGGGAATCGTGGGTGCCGTATTTCTTCTCATAGAAATACAAAAACGTATCACCCACTTCCTACAATCCGGCCTGAACCTTTGGGTAGGCTCCGCAGGATCAACAACCATAGCTGCACGGAGTACGGTAGAATTCCCCGGTACGGTCATTCGGGAAGTCCCCCCGAGGACGACTCCCATACAATTCTTGCGAGAGCTGGAGAAGCGTCTACGGGTAAAGCACCGTATCCATATAACTGCCTGCCACCTACGCTCCGCCATCCATTCCAAGTTTAGGGACCTAGGTTATAGTATCCCTATCAAAGAGCTGACGAAGGGGATGAGCGGAAGAGGTCGTCTACTGGACGCGGTTCAACTAGCGGAGACTCTTGGAAAAGATGGACTAAAAAGTCCCCAAGTTAGCGTATTATGGGGGACCGTCAAGCACATCCGGCAAAGATCAAGGGGGATCTCGTTGTTGCATAGCTCAGGTCAGAGCAAGGTGCCATCAGGCGTTCAACAGGCAGTCTCACGATCGGGCATGAGTGTCCTGAAGAATAAATTGTATACTCCCTTTGGTCGGAAGGCGGCGGGGGAAGGAAGGGGACACTGGGCGGGATCTTTCAGCAGCGAATTCCCCATACAGATAGAGGCGCCTATCAAAAAGATACTCCGAAGGCTTCGGGATCGAGGTCTCATTAGCCGAAGAAGACCCAGGCCAATCCACGTGGCCTCTTTGACCAACGTCAGCGACAGAGACATAGTAAATTGGTCCGCGGGCATCGCGATAAGTCCTCTGTCCTACTACAGGTGCTGCGACAACCTTTACCAAGTCCGAACGATTGTCAACTACCAGATCCGCTGGTCCGCTATATTCACCCTAGCCCACAAGCACAAATCTTCGGCGCGGAATATAATCCCAAAGTACCCCAAAGACTCAAATATAGTCAATCAAGAAGGTGGTAAGACCCTTGCAGAGTTCCCAAACAGCATAGAGCTTGGGAAGCTCGGACTCGGTCAAGATCCGAACAACGACGGAGCACTCAACTACATGTTTAATAAGTAGATGCCGAAAATGCATTTATCCTTTGAATTACTCATTGAATGGAATTTCGCACCGGAAACTTTTCTAGGAGAAGTTCGAATCCGTTCCGTTCGGATATTGATCGGTCTTGGTTTGACATGGTTTACGCGTTACTGGTTCCCGGAAGAGTCAATTTCTCCATTAGCTAAACCCTTTCTTACCCTACCTTTGGACTCGTATTTTGTTCGTACACAATCAACGGAGGCCCCCCCGACATATGTTGCAACGTCTTCAATAGCATGCTCTTACTTCGTCTTTCCCTTAATAAGTCATCAAATTTGGTGCTTTTCGATCCCCAGTTGCTATGGGGAACAAAGGCAGAAATACAATAGATTCCTCCATTTAAGTGGTTCTCGCTTCTCCTTGTTCCTGTTCCTAACTCCTCCCCGGGTAGTTCCCAATGTTTGGCACTTTCCATACTTCGTGGGTGCAACATCAACAAATTCGCTCATGATCAAGTTACAACCTAAGATCTATGACTATATTATGTTAACTGTTCGTATTTTGTTCATTCCATCGGTATGCTCCCAGGTACCTGTAATTGTGATCTGTTTGCCAGAACCAAGGGGTCTTTCTGTGGAAACCTTCACGAGCAATCGTCGTTTTTTGATGGTTTTTCCGCTTATCACAGCTGCTCTTTCCACACCTCCGGATATCTGGTGCCAAATCGTCGCCCCTTTCCTTATATATTCGATAATCGAGTTTGCTATCTTTGTGGCATTGATTGTACAAGTTCGTGAAGAGGGCTGGACGAGTAGAATGAGGGAAAGCGGCTCGATCGAGAAAAAAGAGGAGTAGATGTCGGAATTTGCACCTATTTGTATCTATTTAGTGATCAGTCCGCTAGTTTCTTTGATTCCACTCGGTGTTCCTTTTCCATTTGCTTCCAATAGTTCGACCTATCCAGAAAAATTGTCGGCCTACGAATGTGGTTCCGATCCCTCCGGTGATGCCAGAAGTCGTTTCGATATACGATTTTATCCGGTTCCTATTTTATTTATTATCCCTGATCCGGAAGTCACCTTTTCTTTTCCTTGGGCAGTACCTCCTAACAAGATTGATCTGTTTGGATCTTGGTCCATGATGGCCTTTTTATTGATTTTGACGATTGGATCTCTCTATGAATGGAAAAGGGGTGCTTCGGATCGGGAGTAAATGTCGGAATTTGCACCTATTTGTATCTATTTAGTGATCAGTCCGCTAGTTTCTTTGATTCCACTCGGTGTTCCTTTTCCATTTGCTTCCAATAGTTCGACCTATCCAGAAAAATTGTCGGCCTACGAATGTGGTTCCGATCCCTCCGGTGATGCCAGAAGTCGTTTCGATATACGATTTTATCCGGTTCCTATTTTATTTATTATCCCTGATCCGGAAGTCACCTTTTCTTTTCCTTGGGCAGTACCTCCTAACAAGATTGATCTGTTTGGATCTTGGTCCATGATGGCCTTTTTATTGATTTTGACGATTGGATCTCTCTATGAATGGAAAAGGGGTGCTTCGGATCGGGAGTAAATGATACTTTCTGTTTTGTCGAGCCCTGCTTTGGTCTCTGGTTTGATGGTTGTACGTGCTAAAAATCCGGTACATTCCGTTTTGTTTCCCATCCTAGTCTTTTGCGACACTTCTGGTTTACTTATTTTGTTAGGTCTCGACTTCTCCGCTATGATCTCCCCAGTAGTTCATATAGGAGCTATTGCCGTTTCATTCCTATTCGTGGTTATGATGTTCAATATTCAAATAGCGGAGATTCACGAAGAAGTATTGCGCTATTTACCAGTGAGTGGTATTATTGGACTGATCTTTTGGTGGGAAATGTTCTTCATTTTAGATAATGAAACCATTCCATTACTACCAACCCACAGAAATACGACCTCTCTGAGATATACGGTTTATGCCGGAAAGGTACGAAGTTGGACTAATTTGGAAACATTGGGCAATTTACTTTATACCTACTATTCCGTCTGGTTTTTGGTTTCTAGTCTGATTTTATTAGTAGCTATGATTGGGGCTATAGTACTGACTATGCATAGGACTACAAAGGTGAAAAGACAGGATGTATTCCGACGAAATGCCTTGGATTCTAGGAGGACTATAATGAGGAGGACGACAGACCAAATCACGATCTACTAAATGGATAACCAATCCATTTTCCAATATAGTTGGGAGATTTTACCCAAGAAATGGGTACATAAAATGAAAAGATCGGAACATGGGAATAGATCTTATACCAATACTGACTACCCATTTCCATTGTTGTGCTTTCTAAAATGGCATACCTATACAAGGGTTCAAGTTTTGATCGATATTTGCGGAGTGGATCATCCCTCTCGAAAACGAAGATTTGAAGTTGTCCATAATTTACTGAGTACTCGGTATAACTCACGCATTCGTGTACAAACAAGTGCAGACGAAGTAACACGAATATCTCCGGTAGTCAGTCCATTTCCATCAGCCGGCCGGTGGGAGCGAGAAGTATGGGATATGTCTGGTGTTTCTTCCATCAATCATCCGGATTTACGCCGTATATCAACAGATTATGGTTTCGAGGGTCATCCATTACGAAAAGACTTTCCTCTGAGTGGATATGTGGAAGTACGCTATGATGATCCAGAGAAACGTGTGGTTTCTGAACCCATTGAGATGACCCAAGAATTTCGCTATTTCGATTTTGCTAGTCCTTGGGAACAGCGTAGCGACGGATAAATGGAAAAACATCTTGTAATGTATTTAACCAGAAAATCGATTATGCTCCTGCGGAAGTATCTACTCGTAACGGAATTTCAGGTGTCAAAGTGCGGATCTCCTATAGTCAAAATAAGAAGGGACGTGCTATATCCGAAACGTACGAAATATAGTAAATATAGTAAATGCAGATGTAGTAGGGGTCGCGAACCGGATGGTACACAACTTGGTTTTGGAAGATATGGCACCAAAAGTTGTAGAGCTGGTCGTCTTTCATATCGAGCCATTGAAGCAGCGCGTCGGGCTACAATCGGACAATTCCATCGTGCTATGAGCGGACAATTCCGAAGAAATTGTAAGATATGGGTAAGAGTTCTCGCAGATCTTCCTATTACGGGGAAACCCGCAGAAGTTCGAATGGGAAGAGGAAAAGGAAATCCTACGGGTTGGATTGCTCGTGTGTCCACGGGACAAATCCCATTTGAAATGGATGGTGTGAGTTTGTCAAATGCTCGACAAGCCGCTAGATTAGCGGCGCATAAACCATGTTCGTCAACCAAGTTTGTTCAGTGGTCGTAAATGATGTTTCCACTCCATTTTCATTACGAAGATGTATTACGTCAGGATCTGTTGCTCAAACTGAATCACGCCAATGTTATGGAAGTTCCTGGATTGTTTGAAATCAGATTAGTACCAAAAGCTGCCTCTGATTTAAGAATCCAATTTGGAAAATTGGCTATGGAGATTTTGTGCGGTCAGAGATTCATACAGACACAAAGGGGCCCTTATTTTAAAGCAGGAAAGTCGTTTCGATCCAATCCATTCTTGGGGTCCGAAAAAGACACTGGATATGTCAGTGACTTTGCACGACAAAGCGTTCTCCGAGGGCATGGAATGTACCATTTTTTGGTCAGAATCTTGACAGTAATGTCTATGTTAGATTCTCCGGTCGAAATACGGGAAAACTCCATCAAATTCTTTATGGAAACGGAGTTTTGCGAATTCTCCCCGGAACTGGAAGATCATTTCGAGATCTTCGAGCATATTCGAGGGTTCAATGTGACTATTGTCACTTCGGCCAATACAAAAGATGAGACTTTACTACTGTGGAGCGGCTTTTTGCTAAAAGATGAGGGGGAAACTAAGTAAATGCCTACAAAAAATCAATTGATTCGTCATGGTAGAGAAGAAAAACGGCGCACGGACCGTACTCGAGCTTCGGATCAATGTCCCCAGAAGCAAGGAGTATGCCTGCGTGTTTCGACGAGAACACCGAAAAAACCTAATTCAGCTCTACGTAAGATAGCAAAAGTACGGTTGAGCAATCGACATGATATATTTGCTCACATTCCAGGCGAAGGTCATAATTCGCAGGAACATTCTATAGTCTTAGTCAGAGGAGGTAGAGTGAAAGATTCGCCAGGTGTGAAATCCCATCGTATTCGAGGAGTCAAGGATTTGCTGGGAATTCCGGATCGTAGAAAGGGAAGATCTAAATATGGTGCAGAAAGACCAAAATCGAAATGAATGTCATATATCTCAGGAGCTAGATCACTTCCCGATGAACAAGTCAGAATTGCCTCAACAAAAATGGATGGAATTGGACCGAAAAAAGCCATTCAGCTTCGTTATCGATTAGGTATCAGTGGGAACATCAAGATGAATGAGTTAACTAAGTATCAGATCGACCAAATTGAACAAATGATAGCTCAAGATCATGTTGTTCATTGGGAATTGAAGAGGGGAGAACGAGCAGACATCGAACGATTAATTTCTATTTCTCGTTATCGTGGAATTCGTCATCAAGATGGATCGCCCTTACGCGGTCAACGAACTCATACTAATGCAAGGACTGCTCGCAAGCAAATTAGGAAATGAATGGGGGACTTTGATGGTGAGCAAAAAGAATTGATCAAGAAATTGGTAAACTTTCGCATGATCGATGGTAAAAGAACGAGAGTTCGTGCTATTGTTTATAAAACTTTTCACCGCCTAGCTCGAACTGAACGCGATGTAATCAAACTTATGGTTGACGCCGTAGATAATATAAAGCCAATATGCGAAGTGGTCAAAGTAGGAGTCGCAGGTACTATTTATGATGTTCCTGGGATTGTAGCCAGGGATCGTCAACAAACCTTAGCTATTCGTTGGATCCTTGGAGCAGCTTTCAAACGACGTATAAGCTACAGGATAAGCTTAGAGAAATGTTCATTTGCTGAGATACTGGATGCTTACCGAAAGAGGGGAATTTCACGTAAGAGAAGGGAGAATCTTCATGGACTGGCTTCCACCAATCGGAGTTTCGCGCATTTCAGATGGTGGTAA
>Gelidocalamus longiinternodus
ATGTTCTTGGTGGATGCAGGCCCTGGTACCCCCAAAATTTGTATGCAAGATGAGCTTACAGGACTGCCAATCAAGCGAGCCACCAGGTTTGAGAATAAGGTGGGATCCAAGAATGTAGTGGCTGGTGAATCACTGATCAAAAAGCGGATTTTGGAGAGATTCTTCATCGATCTAGTGGCCGGTGAATCACTGATCAAAGAGCGAGCAGCCGCCAGGTTTAATGATTTTGTGGGATCCCTGGATGTAGCGGCTGGCGAACCGCTTCTTCTTCCACAAAGATTCAGACAAAACCGAGCTTGGATAGAACTGAAGAAGATTTGGCGAACGAAGAAAAAGGTCAAAGGGTTTATTATTCAAAAAATCAAAGGAGGTTATTCAGTAGCCATCGCAGGTTTCATTACTTTTCTTCCATTCAAAAAAGCTCTTCTAAAAAAAAGGATAGCGAATGATCGATTCACCATTGATAGCTTTAACCCTAAAAGGAGGGATATTGTGATAATAGCGGCAGATCAAACAAGAACTTGAATGACTATAAGGAACCAACGATTCTCTCTTCTTAAACAACCTATATACTCCACACTTAACCAGCATTTGATAGATTATCCAACCCCGAGCAATCTTAGTTATTGGTGGGGGTTCGGTTCGTTAGCAGGTATTTGTTTAGTCATTCAGATAGTGACTGGCGTTTTTTTAGCTATGCATCACACACCTCATGTGGATCTAGCTTTCAACAGCGTAGAACACATTATGAGAGATGTTGAAGGGGGCTGGTTGCTCCGTTATATGCATGCTAATGGGGCAAGTATGTTTCTCATTGTGGTTCACCTTCATATTTTTCGTGGTCTATATCATGCGAGTTATAGCAGTCCTAGGGAATTTGTTCGGTGTCTCGGAGTTGTCATATTCCTATTAATGATTGTGACAGCTTTTATAGGATACGTACCACCTTGGGGTCAGATGAGCTTTTGGGGAGCAACAGTAATTACAAGCTTAGCTAGCGCCATACCAGTAGTAGGAGATACCATAGTGACTTGGCTTTGGGGTGGTTTCTCCGTGGACAATGCCACCTTAAATCGTTTTTTTAGTCTCCATCATTTACTCCCCCTTATTTTAGTAGGCGCCAGTCTTCTTCATCTGGCCGCATTGCATCAATATGGATCAAATAATCCATTGGGTGTACATTCTGAGATGGATAAAATTGCTTCTTACCCTTATTTTTATGTAAAGGATCTTGTAGGTCGGGTAGCTTCTGCTATCTTTTCTTCCATTTGGATTTTTTTTGCTCCTAATGTTTTGGGGCATCCCGACAATTATATACCTGCTAATCCGATGCCCACCCCGCCTCATATTGTGCCGGAATGGTATTTCCTACCGATCCATGCCATTCTTCGCAGTATACCTGACAAAGCGGGAGGTGTAGCCGCAATAGCACCAGTTTTTATATCTCTCTTGGCTTTACCTTTTTTTAAAGAAATGTATGTGCGTAGTTCAAGTTTTCGACCGATTCACCAAGGAATATTTTGGTTGCTTTTGGCGGATTGCTTACTACTAGGTTGGATCGGATGTCAACCTGTGGAGGCACCATTTGTTACTATTGGACAAATTCCTTCTTTCTTTTTCTTCTTGTTCTTTGCCATAACGCCCATTCCGGGACGAGTTGGAAGAGGAATTCCAAAATATTACACGGAATGGAATTCTCACCCAGAGCTGCGGAACTCACGACTCTATTAGAAAGTAGAATGACCAACTTTTACACGAATTTTCAAGTGGATGAGATCGGTCGAGTGGTCTCAGTTGGAGATGGGATTGCACGTGTTTATGGATTGAACGAGATTCAAGCTGGAGAAATGGTGGAATTTGCCAGCGGTGTGAAAGGAATAGCCTTGAATCTTGAGAATGAGAATGTAGGTATTGTTGTCTTTGGTAGTGATACCGCTATTAAAGAAGGAGATCTTGTCAAGCGCACTGGATCTATTGTGGATGTTCCTGCGGGAAAGGCCATGTTAGGCCGTGTGGTCGACGCCTTGGGAGTACCTATTGATGGAAAAGGGGCTCTAAGCGATCACGAACGAAGACGTGTCGAAGTGAAAGCCCCAGGGATTATTGAACGTAAATCTGTGCACGAACCCATGCAAACAGGCTTAAAAGCAGTGGATAGCCTGGTTCCTATAGGCCGTGGTCAACGAGAACTTATAATCGGGGACAGACAAACTGGAAAAACTGCAATAGCTATCGATACTATATTAAACCAAAAGCAAATGAACTCAAGGGGCACAAATGAGAGTGAGACATTGTATTGTGTCTATGTTGCGATTGGACAAAAACGCTCGACTGTGGCACAATTAGTTCAAATTCTTTCAGAAGCGAATGCTTTGGAATATTCCATTCTTGTAGCAGCCACCGCTTCGGATCCTGCTCCTCTGCAATTTCTGGCCCCATATTCAGGGTGTGCCATGGGGGAATATTTCCGCGATAATGGAATGCACGCATTAATTATATATGATGATCTAAGTAAACAGGCGGTGGCATATCGACAAATGTCATTATTGTTACGCCGACCACCAGGCCGTGAGGCTTTCCCAGGGGATGTTTTCTATTTACATTCCCGTCTCTTAGAAAGAGCCGCTAAACGATCGGACCAGACAGGTGCAGGTAGCTCGACTGCGTTACCCGTGATTGAAACACAAGCTGGAGACGTATCGGCCTATATCCCCACCAATGTGATCTCCATTACAGATGGACAAATCTGTTTGGAAACAGAGCTCTTTTATCGCGGAATTAGACCTGCTATTAACGTTGGCTTATCCGTCAGTCGCGTCGGGTCTGCCGCTCAGTTGAAAGCTATGAAACAAGTCTGCGGTAGTTCAAAACTGGAATTGGCACAATATCGCGAAGTGGCCGCCTTCGCTCAATTTGGGTCAGACCTTGATGCTGCGACTCAGGCATTACTCAATAGAGGTGCAAGGCTTACAGAAGTGCCCAAACAACCACAATATGAACCACTTCCAATTGAAAAACAAATTGTTGTGATTTATGCTGCTGTCAACGGCTTCTGTGATCGAATGCCACTAGACAGAATTTCTCAATATGAAAAAGCCATTCTAAGTACTATTAATCCAGAATTACAAAAATCCTTCTTAGAAAAAGGTGGATTAACTAACGAAAGAAAGATGGAACCTGATGCTTCTTTAAAAGAAACAGCGAAGCCTTACTTGTGAATGAGATTGAGTTCAACGGATATGAAGGATAGAAATATGCTATTTGCTGCTATTCCATCTATTTGTGCATCAAGTCCGAAGAAGATCTCAATCTATAATGAAGAAATGATAGTAGCTCGTTGTTTTATAGGCTTTCTCATATTCAGTCGGAAGAGTTTAGGTAAGACTTTCAAAGAAACTCTCGACGGGAGAATCGAGTCTATTCAGGAAGAATTGCTGCAATTCTTCAATCCTAACGAAGTAATTCCGGAGGAATCCAATGAACAACAACGATTACTTAGGATCAGCTTGCGAATTTGCAGCACCGTAGTAGAATCATTACCAACGGCACGCTGTGCGCCTAAGTGCGAAAAGACAGTGCAAGCTTTGTTATGCCGAAACCTAAATGTAAAGTCAGCAACACTTCTAAATGCCACTTCTTCCCGTCGCATCCGTCTTCAGGACGATATAGTCACAGGTTTTCACTTTTCAGTGAGTGAAAGATTTGTATCCGGGTCTACGTTCAAAGCTTCTACCGTAGAACAAATTCGAGAGGCCTTCGTACCCATAGACCTAATTCGAGAAGGCTTGATAGTCCTAAGAAAGGTGAGGGCGGGGGGTTCTATTTTGGAAGAATAACTGGATCAATTTGGAATTCACCCAATAATTCCTCTGAATATAGGCAACTATTATTTCTCATTCACAAATCCATCCTTGTCTATGCTGCTCACTCTCGGTTTGGTCCTACTTCTTCTTTTTGTTGTTACGAAAAAGGGAGGGGGAAAGTCAGTGCCAAATGCATGGCAATCCTTGGTAGAGCTTATTTATGATTTCGTGCTGAACCTGGTAAACGAACAAATAGGTGGTCTTTCCGGAAATGTTAAACAAAAGTTTTTCCCTCGCATCTCGGTCACTTTTACTTTTTCGTTATTTCGTAATCCCCAGGGTATGATACCCTTTAGCTTCACAGTGACAAGTCATTTTCTCATTACTTTGGCTCTTTCATTTTCCATTTTTATAGGCATTACGATCGTTGGATTTCAAAGACATGGGCTTCATTTTTTTAGCTTCTTATTACCTGCGGGAGTCCCACTGCCGTTAGCACCTTTTTTAGTACTCCTTGAGCTAATCCCTCATTGTTTTCGCGCATTAAGCTCAGGAATACGTTTATTTGCTAATATGATGGCCGGTCATAGTTCAGTAAAGATTTTAAGTGGGTTTGCTTGGACTATGCTATTTCTGAATAATATTTTCTATTTCATAGGAGATCTTGGTCCCTTATTTATAGTTCTAGCATTAACCGGTCTGGAATTAGGTGTAGCTATATCACAAGCTCATGTTTCTACGATCTCAATTTGTATTTACTTGAATGATGCTACAAATCTCCATCAAAATGAGTAAATGCCTCAACTTGATAAATTGACTTATTTCTCACAATTCTTCTGGTTATGCCTTCTCCTCTTTACTTTTTATATTCTATTTATTAATAATAATAATGGAATACTTGGAATTAGCAGAATTCTCAAACTACGGAACCAACTGCTTTCGCACCGGGGGAACAAGATCCGGAGCAAGGACCCTAAGAATTTGGAAGATATCTCGAGAAAAGGTTTTAGCACCGGTCTCTCATATATGTACTCCAGTTTATCCGAAGTATCCCAATGGTGTAAGACCGTCGACTATTTGGGAAAAAGGAGGAAAATCACTCTGATCTCTGATTTCGGAGAAATAAGTGGCTCACGAGGAATGGAGAGACAGATTCTCTATTTGATCTCGAAGTCCTCATATAACACTTCTTCCAGTCGGATCACTTGTTGGAAAAACATAATGCTCACACATGTTCCACACGGGCAAGGAAGCATAATCTAAATGAGACGACTCTTTCTTGAACAATTTCATAAGCAGATCTTCCCCTCCACACCAATCACGAGTTTTTTTTTATTCCTCTCGTATATCGTCGTCACGCCCTTAATGATAGGTTTTGAAAAAGATTTTTCATGTCATTCCCATTTAGGTTCGATTCGGATCCCTCTGTTGTTTCCCTTTCCTCCCGAACCTTTTCCTCGAAATGATAAAGAATCTGGTACACTCGAATTGTATTATTTAAGTGCTTATTGCTTGCCAAAAATCCTACTTCTACAATTGGTAGGTCACCGGGTTATTCAAATAAGTCGTGTTTTCTGTGCTTTTCCCATGTTACAACTTCCGTACCAATTCGATCGATCCGGAATGGATCGGTTAAACATTCTATTAGGGAGCCCGGTCTTGACTCTTCTGTGTGGTATTCATTCTCGTTCGGCTCTTGGAATCACATCCAGCAGTGGTTGGAACAGCTCGCAAAATCCAACCACTTCACCTACTTTATTGCCCCCAACCGTTTCCCGTACCTCTATAGAAACAGAAGGGTTTCATGTTCTTTCATCGATTGGGTATTCCTCTCCTTTTGTATCTCTTTATCCAATTTCGGTCTCGATTAGTTCACAAGATTGAATGTCAGTTTCGTTATTACAACCTTATTTTTTTATGTCAAAGACAAAAAGCTACGCGCAAATTCTCATTGGATCTCGGTTGTTCTTAACAGCGATGGCTATTCATTTAAGTCTTCGGGTAGCACCACCAGATCTTCAACAAGGTGGAAATTCTCGTATTTCGTATGTACATGTTCCTGCGGCTCGGATGAGTATAGTTATTTATATCGCGACAGCTATAAACAGTTCCTTGTTCCCATTAACAAAACATCCCCTTTTTCTTCGCTCTTCCGGAACCGGTACAGAAATTGGTGCTTTTTCTACTTTGTTTACGTTAGTGACTGGGGGGTTTCGGGGAAGGCCTATGTGGGGTACCTTTCGGGTGTGGGATGCTCGTTTAACTTCTGTATTCATCTTGTTCCTTATTTACCTGGGTGCACTGCGTTTTCAAAAGCTTCCTGTCGAACCGGCTCCTATTTCAATCCGTGCTGGACCGATCGATATACCAATAATAAAGTCTCCAGTCAACTGGTGGAATACATCGCATCAACCTGGGAGCATTAGCCGATCTGGTACATCAATACATGTTCCTATGCCCATTCCAATCTTGTCTAACTTTGCTAACTTCCCCTTCTCTACCCGTATCTTGTTCGTTCTGGAAACACGTCTTCCTATTCCATCTTTTCCCGAATCCCCCTTAACGGAAGAAATAGAAGCTCGAGAAGGAATACCACTAAAAACCTAGATGGTCCAACTACAGAACTTCTTCTTTTTCATTACTTCCATGGTCGTGCCCCGTGGCACGGCAGCACCCGTACTATTGAAATGGTTCGTCAGTAGAGATGTTCCCACTGGTGCCTCTTCTTCCAATGGTACTATAATTCCTATTCCTATCCCTTTATTCCCTTTTTTGGTCTATCTACATTCAAGGAAATTCATACGCTCCATGGACAGAGCAAAAAGTGGAGTGTTGGTCAAAGCAAGCCGCCCTATTCTATTACCAGACAAAATTGGGAGAAGCTCATCCGCTAGAAATGCTTTATTTCGTTTCGTTCCCGTTCTTCATTTCCTTATTATCGAATCCATGGGGGACTTGTCATATTTAGAATCTTTCTGCGGTCTGCTCTGTTTACAATTCTTTCGTACTCTCTTCTCTTTACCACGCGATAGGTCAGCGAAGCGTGAGCGGGCGCTCCGAAGTAAAGGCCAAACACTTCGGCCTAAGGGGAATGAGCAACAAAATGACAAGATGAGGTGCCCCGGGCACCCCCATATAGAAAGAAGGGTCGAAGGTTTTGGGCCTGTAGCTTTCCCCGCCCCCCCCTCGTCGAGTGGTGCTTGTTTGGGGGGTGTGCCACCTGAAATCGGGCTTGAAGCTCTCGCCTTACCAACGAGCCGACTGCTGATGGCTGTTGGTCACGACTACTACAAAAAAGTGAAGATGAATCTTTCTATTTCACATGGAGGAGTGTGCATCTTTATGTTGGGTGTTCTTCTGTCTAATACGAATAAGATACAGTTCACTCAACGATTGCCTTTGGGTCCCGAACTCCATATGGGGAAGGAACGTTGTTGTTTGCGAGGTCTCGATCATTTACATGGACCCACTTCTCATTCCATTTGTGGGAATTTTCTGATTTATAAACCGTCCCCAACGAGCGAAAGGTTCATGTTTGAACATGATGAATCACTTCGTGCCGACCTGTTGCCCATAAACTTTCCTGCCTCATATGAGAATGGAAAACTGGAAGATTTTCTGCATCGGTGGATGAAGAATCACGAACATAAGAATTTCTGGTTTAGCATGTTCCCAGAAAGAAGATACTTTTTTTCCATTCGAGAAACGAGGAGCACGACTGAAGTGGCTATACATACAAATCCATTTACGGATCTATATGCTCCGATTGGAACTGGAAGTTCCAGAACTGGCGGCTGGTATACCACCATAATGAAATTGCCTTTTCTTTTTAGTATTCGGATAGGATTTCTGTTGGCTTCATCGGGAGGCTCGCGTAGTTTGTTACGTCAACTCCAAAAGGATAAGTTGCATTGGAATCGAATGTCTATAAATGAATTTTCTCATTATTCGTTATTTCCGGGTCTTTTCGTTGCATTCACTTACAACAAGAAACAACCACCAGCGTTTGGTGCAGCACCTGCATTTTGGTGCATTCTTCTTCCTTTCCTTGGTCTTTCGTTCCGTCATATTCCAAATAACTTATCTAATTACAACGTATTAACCGCTAATGCACCTTTTTTTTATCAAATCTCAGGGACATGGTCTAATCATGAGGGTAGTATTTTATCATGGTGTTGGATCCCAAGTTTTTATGGATTCCTTTTTTGTTACCGGGGTCGACCCCAAAGCCATAATGTCTCAAAACGAAGAGGCTATAGAGAAACTTTTCTTTTTTCCTTTGTCTCGAACTTCGTGAAGAACTCCATTCTATCTCTCCAACAAAAAAGTGGGGCTGCGCCCCAGTTGTACACTCCCTTCGTTCGGAGAACCCTTGTTGATTCTGAACTTCGTTCGCAAAGTAAGCGTCCTTTTAACGGGCCAGCCCTTTTTAATGCGCCGCTTGACCCTGTTTTGAAAATGAGCTTTGCTCTTCTGGGCGCTGGGCGCTCCCGTGGTTCGCGAGAAGGAAAAAGGACTAATCTTTTGTTACATCTGGCACGAGATGAAAAAGAGAGAGCTTCGTCTATCGATGAACAGCAGATTGACGGAGCTCTTGGCATTGCTTTGTTTTTCTCTCCTTTCCTATCAGCGAGTTCCGATCCTTTTGTTCGAAATTTCTTCGTTCGTACCGAACCGCTTGCAGAATCAAATCCTGTTCCACAAGATCCTATATCAGCTATACATCCTCCTTGCATTTATGCCGGAGACGTCGCCAGTGCTATGGGCTTTGGGTTATGTAGATCCAAAATTATGAATGGGATTGTGGCACTCCACTCGCCGCCAATGCGGAAGGATGCCGCCGAAAAGAATGGAACGCTGCTTCGCTCTGCTGGATGCGTCGGATCCCATATAAGAAGCTCGCTCTTTACCCGATCATTCAAACATTTTGTGGGCGGCGCGCCTGCTCTATTGTTGCGTAGCAATAGAAGCCTGCTCATGCTGCTCCGGCGGCGCTTTTTCGCCTTCTCTTCGCTCTGGACAGGAGCGCTAATGGACACGGGGAGGGAGCAGGCGAAGCGTGTCGTTCGTAATGGAAAGAAAGACACCACTACTTCGCCTCTTTGTTGGACCGCCGGCGCGAACACAGTGGTCTCTGACCAGGACCAGGAACCAATTCGAATTTGGATCTTGACATGTCGGTTGTTTTTAACCGTAGGCATCTCGCCAGGAAGTTGGTGGGCTCATCATGAATTAGGTCGGGGTGGCTGGTGGTTTCGGGATCCCGTAGAAAATGCGTCTTTTATGCCTCGGGTATTAGCCACAGCTCGTATTCATTCAGTAATTCTACCCCTTCTTCATTCTTGGACCTCGCTTCTGAATATTTTGACTCTTCCATGCTGTGTCTCAGGAACCTTTTCAATACGGTCCGGATTGCTAGCTCCCGTTCATAGTTCTGCTACAGACGATACACGAGGAAGATTTTTATGGCGGTTCTTCCTTCTAATTACAGGCATATCTATGACTCTTTTTTACCAGATGAAGCAGGAGGCATCGGTCCGTAGAACCTATAAAAAAGAGATGGTTGTGGCGCGAAGTACTCTTGTGCACCTACGTCACTCGGCTCGCGCGCAACCCCGCCCCGTTATGTTATGGAATAATTTAGCTTCTTGCTGGGCTGGTTATTCAGAGCCAGCAACTGGCTGCCGGATTTCGTCCCGTCCGTAGATGACAAATCTGGTCCGATGGCTCTTCTCCACTAACCACAAGGATATCGGTACTCTATATTTCATCTTCGGTGCCATTGCAGGAGTGATGGGCACATGCTTCTCCGTACTGATTCGTATGGAATTAGCCCGACCCGGCGATCAAATTCTTGGTGGGAATCATCAACTTTATAATGTTTTAATAACGGCTCACGCTTTTTTAATGATCTTTTTTATGGTTATGCCGGCGATGATAGGTGGATTTGGTAATTGGTTTGTTCCGATTCTGATAGGTGCACCTGACATGGCATTTCCACGATTAAATAATATATCATTCTGGTTGTTGCCACCAAGTCTCTTGCTCCTATTAAGCTCAGCCTTAGTAGAAGTGGGCAGCGGCACTGGGTGGACGGTCTATCCGCCCTTAAGTGGTATTACCAGCCATTCTGGAGGAGCAGTTGATTTAGCAATTTTTAGTCTTCATCTATCAGGTGTTTCATCAATTTTAGGTTCTATCAATTTTATAACTACTATCTTCAACATGCGTGGACCTGGAATGACTATGCATAGATTACCACTTTTTGTGTGGTCCGTTCTAGTGACAGCATTCCTACTTTTATTATCACTTCCGGTACTGGCAGGGGCAATTACAATGTTATTAACCGATCGAAACTTTAATACAACCTTTTTTGATCCTGCAGGAGGGGGAGACCCAATATTATACCAGCATCTCTTTTGGTTCTTCGGTCATCCAGAGGTGTATATTCTCATTCTGCCTGGATTCGGTATTATTAGTCATATCGTATCGACCTTTTCAAGAAAACCGGTCTTCGGGTATCTAGGCATGGTTTATGCCATGATAAGTATAGGTGTTCTTGGATTTCTAGTTTGGGCTCATCATATGTTTACTGTGGGCTTAGACGTTGATACGCGTGCCTACTTCACCGCAGCTACCATGATCATAGCTGTGCCCACTGGAATCAAAATCTTTAGTTGGATCGCTACCATGTGGGGAGGTTCGATACAATACAAAACACCCATGTTATTTGCTGTAGGGTTCATCTTTTTGTTCACCATAGGAGGGCTCACTGGAATAGTTCTAGCAAACTCTGGGCTAGACATTGCTCTACATGATACTTATTATGTGGTTGCACATTTCCATTATGTACTTTCTATGGGAGCCGTTTTTGCTTTATTTGCTGGATTTTACTATTGGGTGGGTAAAATCTTTGGTCGGACATATCCTGAAACTTTAGGCCAAATCCATTTTTGGATCACTTTTTTCGGGGTTAATCTGACCTTCTTTCCCATGCATTTCTTAGGGCTTTCGGGTATGCCACGTCGCATTCCAGATTATCCAGATGCTTACGCCGGATGGAATGCTCTGAGCAGTTTCGGTTCTTATATATCCGTAGTTGGGATTCGTCGTTTCTTCGTAGTTGTCGCAATCACTTCAAGCAGTGGAAAGAACAAAAGATGTGCGGAAAGTCCTTGGGCTGTTGAACAGAATCCAACCACACTAGAATGGTTGGTACAAAGCCCTCCAGCCTTTCATACTTTTGGAGAACTTCCAGCGGTAAAAGAGACAAAAAGCTAGATGATTCTTCGTTCATTAGAATGTCGATTCCTCACAATCGCTCTTTGTGATGCTGCGGAACCATGGCAATTAGGATCTCAAGACGCAGCAACACCTATGATGCAAGGAATCATTGACTTACATCACGATATCTTTTTCTTCCTAATTCTTATTTTGGTTTTCGTATCACGGATGTTGGTTCGCGCTTTATGGCATTTCAACGAGCAAACTAATCCAATCCCGCAAAGGATTGTTCATGGAACTACTATCGAAATTATTCGGACCATATTTCCAAGTGTCATTCTTTTGTTCATTGCTATACCATCGTTTGCTCTGTTATACTCAATGGACGGGGTATTAGTAGATCCAGCCATTACTATCAAAGCTATTGGACATCAATGGTATCGACCTTATGAGTATTCGGACTATAACAGTTCCGATGAACAGTCACTCACTTTTGACAGTTATACGATTCCAGAAGATGATCCAGAATTGGGTCAATCACGTTTATTAGAAGTTGACAATAGAGTGGTTGTACCAGCCAAAACTCATCTACGTATGATTGTAACACCCGCTGATGTACCTCATAGTTGGGCTGTACCTTCCTCAGGTGTCAAATGTGATGCTGTACCTGGTCGTTCAAATCTTACCTCCATCTCGGTACAACGAGAAGGAGTTTACTATGGTCAGTGCAGTGAGATTCGTGGAACTAATCATGCCTTTACGCCTATCGTCGTAGAAGCAGTGACTTTGAAAGATTATGCGGATTGGGTATCCAATCAATTAATCCTCCAAACCAACTAAATGATTGAATCTCAGAGGCATTCTTATCATTTGGTAGATCCAAGTCCATGGCCTATTTCGGGTTCACTCGGAGCTTTGGCAACCACCGTAGGAGGTGTGATGTACATGCACTCATTTCAAGGGGGTGCAACACTTCTCAGTTTGGGCCTAATATTTCTCCTTTATACCATGTTCGTATGGTGGCGGGATGTTCTACGTGAATCCACGTTGGAAGGGCATCATACAAAAGCTGTACAATTAGGACCTCGATATGGTTCTATTCTCTTCATAGTCTCGGAGGTTATGTTCCTTTTTGCTTTTTTTTGGGCTTCTTCTCATTCTTCTTTGGCACCTACGGTAGAGATCGGAGGTATTTGGCCCCCAAAAGGGATTGGGGTTTTAGATCCTTGGGAAATCCCTCTTCTTAATACCCCTATTCTCCCTTCATCCGGAGCTGCCGTAACTTGGGCTCATCATGCTATACTCGCGGGGAAGGAAAAACGAGCTGTTTACGCTTTAGTAGCAACCGTTTCACTGGCTCTAGTATCCACTGGCTTTCAAGGAATGGAATATTACCAAGCACCCTCCACTATTGCGGATAGTATTTATGGTTCTACCTTTTTCTTAGCAACTGGCTTTCATGGTTTTCATGTGATTATAGGTACTCTTTTCTTGATCGTATGTGGTATTCGCCAATATCTTGGTCATCTGACCAAGAAGCATCACGTTGGCTTTGAAGCAGCTGCATGGTACTGGCATTTTGTAGACGTGGTTCGGTTATTCCCATTTGTCTCTATCTATTGGTGGGGAGGTATATGAAGAAAGAAAGAAGGGTCGAAGTTTAGACCGCTCACAGTAGTTCTACCCATAGAAAAGATCATGAAAGAGGCGATCAGAATGGTACCCGAATCCATTTACGATCCCGAGTTTCCAGACACATCGCACTTCCGCTCGGGTCGAGGCTGCCACTCGGCCCTCAGACGGATCAAAGAAGAGTGGGGAACCTCTCGCTGGTTTTTGGAATTCGACATCAGGAAGTGTTTTCACACCATCGACCGACATCGATTCATCTCAATCTTGAAGGAAGAGATCGACGATTCCAAGTTCTTTTACCCCACTCAGAAACTGTTTTCCGCCGGACGACTCGTAGGAGGTGAGAAGGGCCCTGACTCCGTCCCAAACAGTGTACTACTATCGGCCCTACTAGGCAATATCTACCTACACAAGCTCGATCAGGAGATAGGGAGGATCCGGCAGAAGCACGAAATTCCTCTTGTAGTGAAAATCAGATCGGTTCTATTAAGAATAGGTCGTCGTATTGATGACCAAGAAAAGTATGGAAAAGAAGCAAGCTTCAACGCTCCCCAAGACAACAGAGCCCTCATAGTGGGGAGGGTAAAGAGCATCCAACGCAAAGCGACCTTTCATTCCCTTGTTTCGTCGTGGCACACCCCCCCCACAAGCACCCCCAGGCGAAGGGGAGACCAGAAAACGCCTTTCGTTTTCCCCCCTTCAGCGGCCCTAGCCGCCTTCCTTAACAAGCCCTCGAGCCTCCTTTGCGCCGCCTTCCTCATAGAAGCCGCTGGGTTGACCCCGAAGGCCGAATTCAATGGTAGAGAAGGCTTTAATAAGAATTTGGCCATGAGAGACCTTCTTAAGTATTGCAAAAGAAGGGGCCTGCTGATAGAGCTGGGCGGGGAGGCGATACTAGTTATCAGGTCAGAGAGAGGCCTGGCCCGTAAGCTGGCCCCCTTTAAAAGCCATTCCTTATTAATAAGGATTTGTTACGCGCGATATGCCGACGACTTACTACTGGGAATCGTGGGTGCCGTATTTCTTCTCATAGAAATACAAAAACGTATCACCCACTTCCTACAATCCGGCCTGAACCTTTGGGTAGGCTCCGCAGGATCAACAACCATAGCTGCACGGAGTACGGTAGAATTCCCCGGTACGGTCATTCGGGAAGTCCCCCCGAGGACGACTCCCATACAATTCTTGCGAGAGCTGGAGAAGCGTCTACGGGTAAAGCACCGTATCCATATAACTGCCTGCCACCTACGCTCCGCCATCCATTCCAAGTTTAGGGACCTAGGTTATAGTATCCCTATCAAAGAGCTGACGAAGGGGATGAGCGGAAGAGGTCGTCTACTGGACGCGGTTCAACTAGCGGAGACTCTTGGAAAAGATGGACTAAAAAGTCCCCAAGTTAGCGTATTATGGGGGACCGTCAAGCACATCCGGCAAAGATCAAGGGGGATCTCGTTGTTGCATAGCTCAGGTCAGAGCAAGGTGCCATCAGGCGTTCAACAGGCAGTCTCACGATCGGGCATGAGTGTCCTGAAGAAGAAATTGTATACTCCCTTTGGTCGGAAGGCGGCGGGGGAAGGAAGGGGACACTGGGCGGGATCTTTCAGCAGCGAATTCCCCATACAGATAGAGGCGCCTATCAAAAAGATACTCCGAAGGCTTCGGGATCGAGGTCTCATTAGCCGAAGAAGACCCAGGCCAATCCACGTGGCCTCTTTGACCAACGTCAGCGACAGAGACATAGTAAATTGGTCCGCGGGCATCGCGATAAGTCCTCTGTCCTACTACAGGTGCTGCGACAACCTTTACCAAGTCCGAACGATTGTCAACTACCAGATCCGCTGGTCCGCTATATTCACCCTAGCCCACAAGCACAAATCTTCGGCGCGGAATATAATCCCAAAGTACCCCAAAGACTCAAATATAGTCAATCAAGAAGGTGGTAAGACCCTTGCAGAGTTCCCAAACAGCATAGAGCTTGGGAAGCTCGGACTCGGTCAAGATCCGAACAACGACGGAGCACTCAACTACATGTTTAATAAGTAGATGCCGAAAATGCATTTATCCTTTGAATTACTCATTGAATGGAATTTCGCACCGGAAACTTTTCTAGGAGAAGTTCGAATCCGTTCCGTTCGGATATTGATCGGTCTTGGTTTGACATGGTTTACGCGTTACTGGTTCCCGGAAGAGTCAATTTCTCCATTAGCTAAACCCTTTCTTACCCTACCTTTGGACTCGTATTTTGTTCGTACACAATCAACGGAGGCCCCCCCGACATATGTTGCAACGTCTTCAATAGCATGCTCTTACTTCGTCTTTCCCTTAATAAGTCATCAAATTTGGTGCTTTTCGATCCCCAGTTGCTATGGGGAACAAAGGCAGAAATACAATAGATTCCTCCATTTAAGTGGTTCTCGCTTCTCCTTGTTCCTGTTCCTAACTCCTCCCCGGGTAGTTCCCAATGTTTGGCACTTTCCATACTTCGTGGGTGCAACATCAACAAATTCGCTCATGATCAAGTTACAACCTAAGATCTATGACTATATTATGTTAACTGTTCGTATTTTGTTCATTCCATCGGTATGCTCCCAGGTACCTGTAATTGTGATCTGTTTGCCAGAACCAAGGGGTCTTTCTGTGGAAACCTTCACGAGCAATCGTCGTTTTTTGATGGTTTTTCCGCTTATCACAGCTGCTCTTTCCACACCTCCGGATATCTGGTGCCAAATCGTCGCCCCTTTCCTTATATATTCGATAATCGAGTTTGCTATCTTTGTGGCATTGATTGTACAAGTTCGTGAAGAGGGCTGGACGAGTAGAATGAGGGAAAGCGGCTCGATCGAGAAAAAAGAGGAGTAGATGTCGGAATTTGCACCTATTTGTATCTATTTAGTGATCAGTCCGCTAGTTTCTTTGATTCCACTCGGTGTTCCTTTTCCATTTGCTTCCAATAGTTCGACCTATCCAGAAAAATTGTCGGCCTACGAATGTGGTTCCGATCCCTCCGGTGATGCCAGAAGTCGTTTCGATATACGATTTTATCCGGTTCCTATTTTATTTATTATCCCTGATCCGGAAGTCACCTTTTCTTTTCCTTGGGCAGTACCTCCTAACAAGATTGATCTGTTTGGATCTTGGTCCATGATGGCCTTTTTATTGATTTTGACGATTGGATCTCTCTATGAATGGAAAAGGGGTGCTTCGGATCGGGAGTAAATGTCGGAATTTGCACCTATTTGTATCTATTTAGTGATCAGTCCGCTAGTTTCTTTGATTCCACTCGGTGTTCCTTTTCCATTTGCTTCCAATAGTTCGACCTATCCAGAAAAATTGTCGGCCTACGAATGTGGTTCCGATCCCTCCGGTGATGCCAGAAGTCGTTTCGATATACGATTTTATCCGGTTCCTATTTTATTTATTATCCCTGATCCGGAAGTCACCTTTTCTTTTCCTTGGGCAGTACCTCCTAACAAGATTGATCTGTTTGGATCTTGGTCCATGATGGCCTTTTTATTGATTTTGACGATTGGATCTCTCTATGAATGGAAAAGGGGTGCTTCGGATCGGGAGTAAATGATACTTTCTGTTTTGTCGAGCCCTGCTTTGGTCTCTGGTTTGATGGTTGTACGTGCTAAAAATCCGGTACATTCCGTTTTGTTTCCCATCCTAGTCTTTTGCGACACTTCTGGTTTACTTATTTTGTTAGGTCTCGACTTCTCCGCTATGATCTCCCCAGTAGTTCATATAGGAGCTATTGCCGTTTCATTCCTATTCGTGGTTATGATGTTCAATATTCAAATAGCGGAGATTCACGAAGAAGTATTGCGCTATTTACCAGTGAGTGGTATTATTGGACTGATCTTTTGGTGGGAAATGTTCTTCATTTTAGATAATGAAACCATTCCATTACTACCAACCCACAGAAATACGACCTCTCTGAGATATACGGTTTATGCCGGAAAGGTACGAAGTTGGACTAATTTGGAAACATTGGGCAATTTACTTTATACCTACTATTCCGTCTGGTTTTTGGTTTCTAGTCTGATTTTATTAGTAGCTATGATTGGGGCTATAGTACTGACTATGCATAGGACTACAAAGGTGAAAAGACAGGATGTATTCCGACGAAATGCCTTGGATTCTAGGAGGACTATAATGAGGAGGACGACAGACCAAATCACGATCTACTAAATGGATAACCAATCCATTTTCCAATATAGTTGGGAGATTTTACCCAAGAAATGGGTACATAAAATGAAAAGATCGGAACATGGGAATAGATCTTATACCAATACTGACTACCCATTTCCATTGTTGTGCTTTCTAAAATGGCATACCTATACAAGGGTTCAAGTTTTGATCGATATTTGCGGAGTGGATCATCCCTCTCGAAAACGAAGATTTGAAGTTGTCCATAATTTACTGAGTACTCGGTATAACTCACGCATTCGTGTACAAACAAGTGCAGACGAAGTAACACGAATATCTCCGGTAGTCAGTCCATTTCCATCAGCCGGCCGGTGGGAGCGAGAAGTATGGGATATGTCTGGTGTTTCTTCCATCAATCATCCGGATTTACGCCGTATATCAACAGATTATGGTTTCGAGGGTCATCCATTACGAAAAGACTTTCCTCTGAGTGGATATGTGGAAGTACGCTATGATGATCCAGAGAAACGTGTGGTTTCTGAACCCATTGAGATGACCCAAGAATTTCGCTATTTCGATTTTGCTAGTCCTTGGGAACAGCGTAGCGACGGATAAATGGAAAAACATCTTGTAATGTATTTAACCAGAAAATCGATTATGCTCCTGCGGAAGTATCTACTCGTAACGGAATTTCAGGTGTCAAAGTGCGGATCTCCTATAGTCAAAATAAGAAGGGACGTGCTATATCCGAAACGTACGAAATATAGTAAATATAGTAAATGCAGATGTAGTAGGGGTCGCGAACCGGATGGTACACAACTTGGTTTTGGAAGATATGGCACCAAAAGTTGTAGAGCTGGTCGTCTTTCATATCGAGCCATTGAAGCAGCGCGTCGGGCTACAATCGGACAATTCCATCGTGCTATGAGCGGACAATTCCGAAGAAATTGTAAGATATGGGTAAGAGTTCTCGCAGATCTTCCTATTACGGGGAAACCCGCAGAAGTTCGAATGGGAAGAGGAAAAGGAAATCCTACGGGTTGGATTGCTCGTGTGTCCACGGGACAAATCCCATTTGAAATGGATGGTGTGAGTTTGTCAAATGCTCGACAAGCCGCTAGATTAGCGGCGCATAAACCATGTTCGTCAACCAAGTTTGTTCAGTGGTCGTAAATGATGTTTCCACTCCATTTTCATTACGAAGATGTATTACGTCAGGATCTGTTGCTCAAACTGAATCACGCCAATGTTATGGAAGTTCCTGGATTGTTTGAAATCAGATTAGTACCAAAAGCTGCCTCTGATTTCAGAATCCAATTTGGAAAATTGGCTATGGAGATTTTGTGCGGTCAGAGATTCATACAGACACAAAGGGGCCCTTATTTTAAAGCAGGAAAGTCGTTTCGATCCAATCCATTCTTGGGGTCCGAAAAAGACACTGGATATGTCAGTGACTTTGCACGACAAAGCGTTCTCCGAGGGCATGGAATGTACCATTTTTTGGTCAGAATCTTGACAGTAATGTCTATGTTAGATTCTCCGGTCGAAATACGGGAAAACTCCATCAAATTCTTTATGGAAACGGAGTTTTGCGAATTCTCCCCGGAACTGGAAGATCATTTCGAGATCTTCGAGCATATTCGAGGGTTCAATGTGACTATTGTCACTTCGGCCAATACAAAAGATGAGACTTTACTACTGTGGAGCGGCTTTTTGCTAAAAGATGAGGGGGAAACTAAGTAAATGCCTACAAAAAATCAATTGATTCGTCATGGTAGAGAAGAAAAACGGCGCACGGACCGTACTCGAGCTTCGGATCAATGTCCCCAGAAGCAAGGAGTATGCCTGCGTGTTTCGACGAGAACACCGAAAAAACCTAATTCAGCTCTACGTAAGATAGCAAAAGTACGGTTGAGCAATCGACATGATATATTTGCTCACATTCCAGGCGAAGGTCATAATTCGCAGGAACATTCTATAGTCTTAGTCAGAGGAGGTAGAGTGAAAGATTCGCCAGGTGTGAAATCCCATCGTATTCGAGGAGTCAAGGATTTGCTGGGAATTCCGGATCGTAGAAAGGGAAGATCTAAATATGGTGCAGAAAGACCAAAATCGAAATGAATGTCATATATCTCAGGAGCTAGATCACTTCCCGATGAACAAGTCAGAATTGCCTCAACAAAAATGGATGGAATTGGACCGAAAAAAGCCATTCAGCTTCGTTATCGATTAGGTATCAGTGGGAACATCAAGATGAATGAGTTAACTAAGTATCAGATCGACCAAATTGAACAAATGATAGCTCAAGATCATGTTGTTCATTGGGAATTGAAGAGGGGAGAACGAGCAGACATCGAACGATTAATTTCTATTTCTCGTTATCGTGGAATTCGTCATCAAGATGGATCGCCCTTACGCGGTCAACGAACTCATACTAATGCAAGGACTGCTCGCAAGCAAATTCGGAAATGAATGGGGGACTTTGATGGTGAGCAAAAAGAATTGATCAAGAAATTGGTAAACTTTCGCATGATCGATGGTAAAAGAACGAGAGTTCGTGCTATTGTTTATAAAACTTTTCACCGCCTAGCTCGAACTGAACGCGATGTAATCAAACTTATGGTTGACGCCGTAGATAATATAAAGCCAATATGCGAAGTGGTCAAAGTAGGAGTCGCAGGTACTATTTATGATGTTCCTGGGATTGTAGCCAGGGATCGTCAACAAACCTTAGCTATTCGTTGGATCCTTGGAGCAGCTTTCAAACGACGTATAAGCTACAGGATAAGCTTAGAGAAATGTTCATTTGCTGAGATACTGGATGCTTACCGAAAGAGGGGAATTTCACGTAAGAGAAGGGAGAATCTTCATGGACTGGCTTCCACCAATCGGAGTTTCGCGCATTTCAGATGGTGGTAA
>Gelidocalamus xunwuensis
ATGTTCTTGGTGGATGCAGGCCCTGGTACCCCCAAAATTTGTATGCAAGATGAGCTTACAGGACTGCCAATCAAGCGAGCCACCAGGTTTGAGAATAAGGTGGGATCCAAGAATGTAGTGGCTGGTGAATCACTGATCAAAAAGCGGATTTTTGAGAGATTCTTCATCGATCTAGTGGCCGGTGAATCACTGATCAAAGAGCGAGCAGCCGCCAGGTTTAATGATTTTGTGGGATCCCTGGATGTAGCGGCTGGCGAACCGCTTCTTCTTCCACAAAGATTCAGACAAAACCGAGCTTGGATAGAACTGAAGAAGATTTGGCGAACGAAGAAAAAGGTCAAAGGGTTTATTATTCAAAAAATCAAAGGAGGTTATTCAGTAGCCATCGCAGGTTTCATTACTTTTCTTCCATTCAAAAAAGCTCTTCTAAAAAAAAGGATAGCGAATGATCGATTCACCATTGATAGCTTTAACCCTAAAAGGAGGGATATTGTGATAATAGCGGCAGATCAAACAAGAACTTGAATGACTATAAGGAACCAACGATTCTCTCTTCTTAAACAACCTATATACTCCACACTTAACCAGCATTTGATAGATTATCCAACCCCGAGCAATCTTAGTTATTGGTGGGGGTTCGGTTCGTTAGCAGGTATTTGTTTAGTCATTCAGATAGTGACTGGCGTTTTTTTAGCTATGCATCACACACCTCATGTGGATCTAGCTTTCAACAGCGTAGAACACATTATGAGAGATGTTGAAGGGGGCTGGTTGCTCCGTTATATGCATGCTAATGGGGCAAGTATGTTTCTCATTGTGGTTCACCTTCATATTTTTCGTGGTCTATATCATGCGAGTTATAGCAGTCCTAGGGAATTTGTTCGGTGTCTCGGAGTTGTCATATTCCTATTAATGATTGTGACAGCTTTTATAGGATACGTACCACCTTGGGGTCAGATGAGCTTTTGGGGAGCAACAGTAATTACAAGCTTAGCTAGCGCCATACCAGTAGTAGGAGATACCATAGTGACTTGGCTTTGGGGTGGTTTCTCCGTGGACAATGCCACCTTAAATCGTTTTTTTAGTCTCCATCATTTACTCCCCCTTATTTTAGTAGGCGCCAGTCTTCTTCATCTGGCCGCATTGCATCAATATGGATCAAATAATCCATTGGGTGTACATTCTGAGATGGATAAAATTGCTTCTTACCCTTATTTTTATGTAAAGGATCTTGTAGGTCGGGTAGCTTCTGCTATCTTTTCTTCCATTTGGATTTTTTTTGCTCCTAATGTTTTGGGGCATCCCGACAATTATATACCTGCTAATCCGATGCCCACCCCGCCTCATATTGTGCCGGAATGGTATTTCCTACCGATCCATGCCATTCTTCGCAGTATACCTGACAAAGCGGGAGGTGTAGCCGCAATAGCACCAGTTTTTATATCTCTCTTGGCTTTACCTTTTTTTAAAGAAATGTATGTGCGTAGTTCAAGTTTTCGACCGATTCACCAAGGAATATTTTGGTTGCTTTTGGCGGATTGCTTACTACTAGGTTGGATCGGATGTCAACCTGTGGAGGCACCATTTGTTACTATTGGACAAATTCCTTCTTTCTTTTTCTTCTTGTTCTTTGCCATAACGCCCATTCCGGGACGAGTTGGAAGAGGAATTCCAAAATATTACACGGAATGGAATTCTCACCCAGAGCTGCGGAACTCACGACTCTATTAGAAAGTAGAATGACCAACTTTTACACGAATTTTCAAGTGGATGAGATCGGTCGAGTGGTCTCAGTTGGAGATGGGATTGCACGTGTTTATGGATTGAACGAGATTCAAGCTGGAGAAATGGTGGAATTTGCCAGCGGTGTGAAAGGAATAGCCTTGAATCTTGAGAATGAGAATGTAGGTATTGTTGTCTTTGGTAGTGATACCGCTATTAAAGAAGGAGATCTTGTCAAGCGCACTGGATCTATTGTGGATGTTCCTGCGGGAAAGGCCATGTTAGGCCGTGTGGTCGACGCCTTGGGAGTACCTATTGATGGAAAAGGGGCTCTAAGCGATCACGAACGAAGACGTGTCGAAGTGAAAGCCCCAGGGATTATTGAACGTAAATCTGTGCACGAACCCATGCAAACAGGCTTAAAAGCAGTGGATAGCCTGGTTCCTATAGGCCGTGGTCAACGAGAACTTATAATCGGGGACAGACAAACTGGAAAAACTGCAATAGCTATCGATACTATATTAAACCAAAAGCAAATGAACTCAAGGGGCACAAATGAGAGTGAGACATTGTATTGTGTCTATGTTGCGATTGGACAAAAACGCTCGACTGTGGCACAATTAGTTCAAATTCTTTCAGAAGCGAATGCTTTGGAATATTCCATTCTTGTAGCAGCCACCGCTTCGGATCCTGCTCCTCTGCAATTTCTGGCCCCATATTCAGGGTGTGCCATGGGGGAATATTTCCGCGATAATGGAATGCACGCATTAATTATATATGATGATCTAAGTAAACAGGCGGTGGCATATCGACAAATGTCATTATTGTTACGCCGACCACCAGGCCGTGAGGCTTTCCCAGGGGATGTTTTCTATTTACATTCCCGTCTCTTAGAAAGAGCCGCTAAACGATCGGACCAGACAGGTGCAGGTAGCTCGACTGCGTTACCCGTGATTGAAACACAAGCTGGAGACGTATCGGCCTATATCCCCACCAATGTGATCTCCATTACAGATGGACAAATCTGTTTGGAAACAGAGCTCTTTTATCGCGGAATTAGACCTGCTATTAACGTTGGCTTATCCGTCAGTCGCGTCGGGTCTGCCGCTCAGTTGAAAGCTATGAAACAAGTCTGCGGTAGTTCAAAACTGGAATTGGCACAATATCGCGAAGTGGCCGCCTTCGCTCAATTTGGGTCAGACCTTGATGCTGCGACTCAGGCATTACTCAATAGAGGTGCAAGGCTTACAGAAGTGCCCAAACAACCACAATATGAACCACTTCCAATTGAAAAACAAATTGTTGTGATTTATGCTGCTGTCAACGGCTTCTGTGATCGAATGCCACTAGACAGAATTTCTCAATATGAAAAAGCCATTCTAAGTACTATTAATCCAGAATTACAAAAATCCTTCTTAGAAAAAGGTGGATTAACTAACGAAAGAAAGATGGAACCTGATGCTTCTTTAAAAGAAACAGCGAAGCCTTACTTGTGAATGAGATTGAGTTCAACGGATATGAAGGATAGAAATATGCTATTTGCTGCTATTCCATCTATTTGTGCATCAAGTCCGAAGAAGATCTCAATCTATAATGAAGAAATGATAGTAGCTCGTTGTTTTATAGGCTTTCTCATATTCAGTCGGAAGAGTTTAGGTAAGACTTTCAAAGAAACTCTCGACGGGAGAATCGAGTCTATTCAGGAAGAATTGCTGCAATTCTTCAATCCTAACGAAGTAATTCCGGAGGAATCCAATGAACAACAACGATTACTTAGGATCAGCTTGCGAATTTGCAGCACCGTAGTAGAATCATTACCAACGGCACGCTGTGCGCCTAAGTGCGAAAAGACAGTGCAAGCTTTGTTATGCCGAAACCTAAATGTAAAGTCAGCAACACTTCTAAATGCCACTTCTTCCCGTCGCATCCGTCTTCAGGACGATATAGTCACAGGTTTTCACTTTTCAGTGAGTGAAAGATTTGTATCCGGGTCTACGTTCAAAGCTTCTACCGTAGAACAAATTCGAGAGGCCTTCGTACCCATAGACCTAATTCGAGAAGGCTTGATAGTCCTAAGAAAGGTGAGGGCGGGGGGTTCTATTTTGGAAGAATAACTGGATCAATTTGGAATTCACCCAATAATTCCTCTGAATATAGGCAACTATTATTTCTCATTCACAAATCCATCCTTGTCTATGCTGCTCACTCTCGGTTTGGTCCTACTTCTTCTTTTTGTTGTTACGAAAAAGGGAGGGGGAAAGTCAGTGCCAAATGCATGGCAATCCTTGGTAGAGCTTATTTATGATTTCGTGCTGAACCTGGTAAACGAACAAATAGGTGGTCTTTCCGGAAATGTTAAACAAAAGTTTTTCCCTCGCATCTCGGTCACTTTTACTTTTTCGTTATTTCGTAATCCCCAGGGTATGATACCCTTTAGCTTCACAGTGACAAGTCATTTTCTCATTACTTTGGCTCTTTCATTTTCCATTTTTATAGGCATTACGATCGTTGGATTTCAAAGACATGGGCTTCATTTTTTTAGCTTCTTATTACCTGCGGGAGTCCCACTGCCGTTAGCACCTTTTTTAGTACTCCTTGAGCTAATCCCTCATTGTTTTCGCGCATTAAGCTCAGGAATACGTTTATTTGCTAATATGATGGCCGGTCATAGTTCAGTAAAGATTTTAAGTGGGTTTGCTTGGACTATGCTATTTCTGAATAATATTTTCTATTTCATAGGAGATCTTGGTCCCTTATTTATAGTTCTAGCATTAACCGGTCTGGAATTAGGTGTAGCTATATCACAAGCTCATGTTTCTACGATCTCAATTTGTATTTACTTGAATGATGCTACAAATCTCCATCAAAATGAGTAAATGCCTCAACTTGATAAATTGACTTATTTCTCACAATTCTTCTGGTTATGCCTTCTCCTCTTTACTTTTTATATTCTATTTATTAATAATAATAATGGAATACTTGGAATTAGCAGAATTCTCAAACTACGGAACCAACTGCTTTCGCACCGGGGGAACAAGATCCGGAGCAAGGACCCTAAGAATTTGGAAGATATCTCGAGAAAAGGTTTTAGCACCGGTCTCTCATATATGTACTCCAGTTTATCCGAAGTATCCCAATGGTGTAAGACCGTCGACTATTTGGGAAAAAGGAGGAAAATCACTCTGATCTCTGATTTCGGAGAAATAAGTGGCTCACGAGGAATGGAGAGACAGATTCTCTATTTGATCTCGAAGTCCTCATATAACACTTCTTCCAGTCGGATCACTTGTTGGAAAAACATAATGCTCACACATGTTCCACACGGGCAAGGAAGCATAATCTAAATGAGACGACTCTTTCTTGAACAATTTCATAAGCAGATCTTCCCCTCCACACCAATCACGAGTTTTTTTTTATTCCTCTCGTATATCGTCGTCACGCCCTTAATGATAGGTTTTGAAAAAGATTTTTCATGTCATTCCCATTTAGGTTCGATTCGGATCCCTCTGTTGTTTCCCTTTCCTCCCGAACCTTTTCCTCGAAATGATAAAGAATCTGGTACACTCGAATTGTATTATTTAAGTGCTTATTGCTTGCCAAAAATCCTACTTCTACAATTGGTAGGTCACCGGGTTATTCAAATAAGTCGTGTTTTCTGTGCTTTTCCCATGTTACAACTTCCGTACCAATTCGATCGATCCGGAATGGATCGGTTAAACATTCTATTAGGGAGCCCGGTCTTGACTCTTCTGTGTGGTATTCATTCTCGTTCGGCTCTTGGAATCACATCCAGCAGTGGTTGGAACAGCTCGCAAAATCCAACCACTTCACCTACTTTATTGCCCCCAACCGTTTCCCGTACCTCTATAGAAACAGAAGGGTTTCATGTTCTTTCATCGATTGGGTATTCCTCTCCTTTTGTATCTCTTTATCCAATTTCGGTCTCGATTAGTTCACAAGATTGAATGTCAGTTTCGTTATTACAACCTTATTTTTTTATGTCAAAGACAAAAAGCTACGCGCAAATTCTCATTGGATCTCGGTTGTTCTTAACAGCGATGGCTATTCATTTAAGTCTTCGGGTAGCACCACCAGATCTTCAACAAGGTGGAAATTCTCGTATTTCGTATGTACATGTTCCTGCGGCTCGGATGAGTATAGTTATTTATATCGCGACAGCTATAAACAGTTCCTTGTTCCCATTAACAAAACATCCCCTTTTTCTTCGCTCTTCCGGAACCGGTACAGAAATTGGTGCTTTTTCTACTTTGTTTACGTTAGTGACTGGGGGGTTTCGGGGAAGGCCTATGTGGGGTACCTTTCGGGTGTGGGATGCTCGTTTAACTTCTGTATTCATCTTGTTCCTTATTTACCTGGGTGCACTGCGTTTTCAAAAGCTTCCTGTCGAACCGGCTCCTATTTCAATCCGTGCTGGACCGATCGATATACCAATAATAAAGTCTCCAGTCAACTGGTGGAATACATCGCATCAACCTGGGAGCATTAGCCGATCTGGTACATCAATACATGTTCCTATGCCCATTCCAATCTTGTCTAACTTTGCTAACTTCCCCTTCTCTACCCGTATCTTGTTCGTTCTGGAAACACGTCTTCCTATTCCATCTTTTCCCGAATCCCCCTTAACGGAAGAAATAGAAGCTCGAGAAGGAATACCACTAAAAACCTAGATGGTCCAACTACAGAACTTCTTCTTTTTCATTACTTCCATGGTCGTGCCCCGTGGCACGGCAGCACCCGTACTATTGAAATGGTTCGTCAGTAGAGATGTTCCCACTGGTGCCTCTTCTTCCAATGGTACTATAATTCCTATTCCTATCCCTTTATTCCCTTTTTTGGTCTATCTACATTCAAGGAAATTCATACGCTCCATGGACAGAGCAAAAAGTGGAGTGTTGGTCAAAGCAAGCCGCCCTATTCTATTACCAGACAAAATTGGGAGAAGCTCATCCGCTAGAAATGCTTTATTTCGTTTCGTTCCCGTTCTTCATTTCCTTATTATCGAATCCATGGGGGACTTGTCATATTTAGAATCTTTCTGCGGTCTGCTCTGTTTACAATTCTTTCGTACTCTCTTCTCTTTACCACGCGATAGGTCAGCGAAGCGTGAGCGGGCGCTCCGAAGTAAAGGCCAAACACTTCGGCCTAAGGGGAATGAGCAACAAAATGACAAGATGAGGTGCCCCGGGCACCCCCATATAGAAAGAAGGGTCGAAGGTTTTGGGCCTGTAGCTTTCCCCGCCCCCCCCTCGTCGAGTGGTGCTTGTTTGGGGGGTGTGCCACCTGAAATCGGGCTTGAAGCTCTCGCCTTACCAACGAGCCGACTGCTGATGGCTGTTGGTCACGACTACTACAAAAAAGTGAAGATGAATCTTTCTATTTCACATGGAGGAGTGTGCATCTTTATGTTGGGTGTTCTTCTGTCTAATACGAATAAGATACAGTTCACTCAACGATTGCCTTTGGGTCCCGAACTCCATATGGGGAAGGAACGTTGTTGTTTGCGAGGTCTCGATCATTTACATGGACCCACTTCTCATTCCATTTGTGGGAATTTGATGATTTATAAACCGTCCCCAACGAGCGAAAGGTTCATGTTTGAACATGATGAATCACTTCGTGCCGACCTGTTGCCCATAAACTTTCCTGCCTCATATGAGAATGGAAAACTGGAAGATTTTCTGCATCGGTGGATGAAGAATCACGAACATAAGAATTTCTGGTTTAGCATGTTCCCAGAAAGAAGATACTTTTTTTCCATTCGAGAAACGAGGAGCACGACTGAAGTGGCTATACATACAAATCCATTTACGGATCTATATGCTCCGATTGGAACTGGAAGTTCCAGAACTGGCGGCTGGTATACCACCATAATGAAATTGCCTTTTCTTTTTAGTATTCGGATAGGATTTCTGTTGGCTTCATCGGGAGGCTCGCGTAGTTTGTTACGTCAACTCCAAAAGGATAAGTTGCATTGGAATCGAATGTCTATAAATGAATTTTCTCATTATTCGTTATTTCCGGGTCTTTTCGTTGCATTCACTTACAACAAGAAACAACCACCAGCGTTTGGTGCAGCACCTGCATTTTGGTGCATTCTTCTTCCTTTCCTTGGTCTTTCGTTCCGTCATATTCCAAATAACTTATCTAATTACAACGTATTAACCGCTAATGCACCTTTTTTTTATCAAATCTCAGGGACATGGTCTAATCATGAGGGTAGTATTTTATCATGGTGTTGGATCCCAAGTTTTTATGGATTCCTTTTTTGTTACCGGGGTCGACCCCAAAGCCATAATGTCTCAAAACGAAGAGGCTATAGAGAAACTTTTCTTTTTTCCTTTGTCTCGAACTTCGTGAAGAACTCCATTCTATCTCTCCAACAAAAAAGTGGGGCTGCGCCCCAGTTGTACACTCCCTTCGTTCGGAGAACCCTTGTTGATTCTGAACTTCGTTCGCAAAGTAAGCGTCCTTTTAACGGGCCAGCCCTTTTTAATGCGCCGCTTGACCCTGTTTTGAAAATGAGCTTTGCTCTTCTGGGCGCTGGGCGCTCCCGTGGTTCGCGAGAAGGAAAAAGGACTAATCTTTTGTTACATCTGGCACGAGATGAAAAAGAGAGAGCTTCGTCTATCGATGAACAGCAGATTGACGGAGCTCTTGGCATTGCTTTGTTTTTCTCTCCTTTCCTATCAGCGAGTTCCGATCCTTTTGTTCGAAATTTCTTCGTTCGTACCGAACCGCTTGCAGAATCAAATCCTGTTCCACAAGATCCTATATCAGCTATACATCCTCCTTGCATTTATGCCGGAGACGTCGCCAGTGCTATGGGCTTTGGGTTATGTAGATCCAAAATTATGAATGGGATTGTGGCACTCCACTCGCCGCCAATGCGGAAGGATGCCGCCGAAAAGAATGGAACGCTGCTTCGCTCTGCTGGATGCGTCGGATCCCATATAAGAAGCTCGCTCTTTACCCGATCATTCAAACATTTTGTGGGCGGCGCGCCTGCTCTATTGTTGCGTAGCAATAGAAGCCTGCTCATGCTGCTCCGGCGGCGCTTTTTCGCCTTCTCTTCGCTCTGGACAGGAGCGCTAATGGACACGGGGAGGGAGCAGGCGAAGCGTGTCGTTCGTAATGGAAAGAAAGACACCACTACTTCGCCTCTTTGTTGGACCGCCGGCGCGAACACAGTGGTCTCTGACCAGGACCAGGAACCAATTCGAATTTGGATCTTGACATGTCGGTTGTTTTTAACCGTAGGCATCTCGCCAGGAAGTTGGTGGGCTCATCATGAATTAGGTCGGGGTGGCTGGTGGTTTCGGGATCCCGTAGAAAATGCGTCTTTTATGCCTCGGGTATTAGCCACAGCTCGTATTCATTCAGTAATTCTACCCCTTCTTCATTCTTGGACCTCGCTTCTGAATATTTTGACTCTTCCATGCTGTGTCTCAGGAACCTTTTCAATACGGTCCGGATTGCTAGCTCCCGTTCATAGTTCTGCTACAGACGATACACGAGGAAGATTTTTATGGCGGTTCTTCCTTCTAATTACAGGCATATCTATGACTCTTTTTTACCAGATGAAGCAGGAGGCATCGGTCCGTAGAACCTATAAAAAAGAGATGGTTGTGGCGCGAAGTACTCTTGTGCACCTACGTCACTCGGCTCGCGCGCAACCCCGCCCCGTTATGTTATGGAATAATTTAGCTTCTTGCTGGGCTGGTTATTCAGAGCCAGCAACTGGCTGCCGGATTTCGTCCCGTCCGTAGATGACAAATCTGGTCCGATGGCTCTTCTCCACTAACCACAAGGATATCGGTACTCTATATTTCATCTTCGGTGCCATTGCAGGAGTGATGGGCACATGCTTCTCCGTACTGATTCGTATGGAATTAGCCCGACCCGGCGATCAAATTCTTGGTGGGAATCATCAACTTTATAATGTTTTAATAACGGCTCACGCTTTTTTAATGATCTTTTTTATGGTTATGCCGGCGATGATAGGTGGATTTGGTAATTGGTTTGTTCCGATTCTGATAGGTGCACCTGACATGGCATTTCCACGATTAAATAATATATCATTCTGGTTGTTGCCACCAAGTCTCTTGCTCCTATTAAGCTCAGCCTTAGTAGAAGTGGGCAGCGGCACTGGGTGGACGGTCTATCCGCCCTTAAGTGGTATTACCAGCCATTCTGGAGGAGCAGTTGATTTAGCAATTTTTAGTCTTCATCTATCAGGTGTTTCATCAATTTTAGGTTCTATCAATTTTATAACTACTATCTTCAACATGCGTGGACCTGGAATGACTATGCATAGATTACCACTTTTTGTGTGGTCCGTTCTAGTGACAGCATTCCTACTTTTATTATCACTTCCGGTACTGGCAGGGGCAATTACAATGTTATTAACCGATCGAAACTTTAATACAACCTTTTTTGATCCTGCAGGAGGGGGAGACCCAATATTATACCAGCATCTCTTTTGGTTCTTCGGTCATCCAGAGGTGTATATTCTCATTCTGCCTGGATTCGGTATTATTAGTCATATCGTATCGACCTTTTCAAGAAAACCGGTCTTCGGGTATCTAGGCATGGTTTATGCCATGATAAGTATAGGTGTTCTTGGATTTCTAGTTTGGGCTCATCATATGTTTACTGTGGGCTTAGACGTTGATACGCGTGCCTACTTCACCGCAGCTACCATGATCATAGCTGTGCCCACTGGAATCAAAATCTTTAGTTGGATCGCTACCATGTGGGGAGGTTCGATACAATACAAAACACCCATGTTATTTGCTGTAGGGTTCATCTTTTTGTTCACCATAGGAGGGCTCACTGGAATAGTTCTAGCAAACTCTGGGCTAGACATTGCTCTACATGATACTTATTATGTGGTTGCACATTTCCATTATGTACTTTCTATGGGAGCCGTTTTTGCTTTATTTGCTGGATTTTACTATTGGGTGGGTAAAATCTTTGGTCGGACATATCCTGAAACTTTAGGCCAAATCCATTTTTGGATCACTTTTTTCGGGGTTAATCTGACCTTCTTTCCCATGCATTTCTTAGGGCTTTCGGGTATGCCACGTCGCATTCCAGATTATCCAGATGCTTACGCCGGATGGAATGCTCTGAGCAGTTTCGGTTCTTATATATCCGTAGTTGGGATTCGTCGTTTCTTCGTAGTTGTCGCAATCACTTCAAGCAGTGGAAAGAACAAAAGATGTGCGGAAAGTCCTTGGGCTGTTGAACAGAATCCAACCACACTAGAATGGTTGGTACAAAGCCCTCCAGCCTTTCATACTTTTGGAGAACTTCCAGCGGTAAAAGAGACAAAAAGCTAGATGATTCTTCGTTCATTAGAATGTCGATTCCTCACAATCGCTCTTTGTGATGCTGCGGAACCATGGCAATTAGGATCTCAAGACGCAGCAACACCTATGATGCAAGGAATCATTGACTTACATCACGATATCTTTTTCTTCCTAATTCTTATTTTGGTTTTCGTATCACGGATGTTGGTTCGCGCTTTATGGCATTTCAACGAGCAAACTAATCCAATCCCGCAAAGGATTGTTCATGGAACTACTATCGAAATTATTCGGACCATATTTCCAAGTGTCATTCTTTTGTTCATTGCTATACCATCGTTTGCTCTGTTATACTCAATGGACGGGGTATTAGTAGATCCAGCCATTACTATCAAAGCTATTGGACATCAATGGTATCGACCTTATGAGTATTCGGACTATAACAGTTCCGATGAACAGTCACTCACTTTTGACAGTTATACGATTCCAGAAGATGATCCAGAATTGGGTCAATCACGTTTATTAGAAGTTGACAATAGAGTGGTTGTACCAGCCAAAACTCATCTACGTATGATTGTAACACCCGCTGATGTACCTCATAGTTGGGCTGTACCTTCCTCAGGTGTCAAATGTGATGCTGTACCTGGTCGTTCAAATCTTACCTCCATCTCGGTACAACGAGAAGGAGTTTACTATGGTCAGTGCAGTGAGATTCGTGGAACTAATCATGCCTTTACGCCTATCGTCGTAGAAGCAGTGACTTTGAAAGATTATGCGGATTGGGTATCCAATCAATTAATCCTCCAAACCAACTAAATGATTGAATCTCAGAGGCATTCTTATCATTTGGTAGATCCAAGTCCATGGCCTATTTCGGGTTCACTCGGAGCTTTGGCAACCACCGTAGGAGGTGTGATGTACATGCACTCATTTCAAGGGGGTGCAACACTTCTCAGTTTGGGCCTAATATTTCTCCTTTATACCATGTTCGTATGGTGGCGGGATGTTCTACGTGAATCCACGTTGGAAGGGCATCATACAAAAGCTGTACAATTAGGACCTCGATATGGTTCTATTCTCTTCATAGTCTCGGAGGTTATGTTCCTTTTTGCTTTTTTTTGGGCTTCTTCTCATTCTTCTTTGGCACCTACGGTAGAGATCGGAGGTATTTGGCCCCCAAAAGGGATTGGGGTTTTAGATCCTTGGGAAATCCCTCTTCTTAATACCCCTATTCTCCCTTCATCCGGAGCTGCCGTAACTTGGGCTCATCATGCTATACTCGCGGGGAAGGAAAAACGAGCTGTTTACGCTTTAGTAGCAACCGTTTCACTGGCTCTAGTATCCACTGGCTTTCAAGGAATGGAATATTACCAAGCACCCTCCACTATTTCGGATAGTATTTATGGTTCTACCTTTTTCTTAGCAACTGGCTTTCATGGTTTTCATGTGATTATAGGTACTCTTTTCTTGATCGTATGTGGTATTCGCCAATATCTTGGTCATCTGACCAAGAAGCATCACGTTGGCTTTGAAGCAGCTGCATGGTACTGGCATTTTGTAGACGTGGTTCGGTTATTCCCATTTGTCTCTATCTATTGGTGGGGAGGTATATGAAGAAAGAAAGAAGGGTCGAAGTTTAGACCGCTCACAGTAGTTCTACCCATAGAAAAGATCATGAAAGAGGCGATCAGAATGGTACCCGAATCCATTTACGATCCCGAGTTTCCAGACACATCGCACTTCCGCTCGGGTCGAGGCTGCCACTCGGCCCTCAGACGGATCAAAGAAGAGTGGGGAACCTCTCGCTGGTTTTTGGAATTCGACATCAGGAAGTGTTTTCACACCATCGACCGACATCGATTCATCTCAATCTTGAAGGAAGAGATCGACGATTCCAAGTTCTTTTACCCCACTCAGAAACTGTTTTCCGCCGGACGACTCGTAGGAGGTGAGAAGGGCCCTGACTCCGTCCCAAACAGTGTACTACTATCGGCCCTACTAGGCAATATCTACCTACACAAGCTCGATCAGGAGATAGGGAGGATCCGGCAGAAGCACGAAATTCCTCTTGTAGTGAAAATCAGATCGGTTCTATTAAGAATAGGTCGTCGTATTGATGACCAAGAAAAGTATGGAAAAGAAGCAAGCTTCAACGCTCCCCAAGACAACAGAGCCCTCATAGTGGGGAGGGTAAAGAGCATCCAACGCAAAGCGACCTTTCATTCCCTTGTTTCGTCGTGGCACACCCCCCCCACAAGCACCCCCAGGCGAAGGGGAGACCAGAAAACGCCTTTCGTTTTCCCCCCTTCAGCGGCCCTAGCCGCCTTCCTTAACAAGCCCTCGAGCCTCCTTTGCGCCGCCTTCCTCATAGAAGCCGCTGGGTTGACCCCGAAGGCCGAATTCAATGGTAGAGAAGGCTTTAATAAGAATTTGGCCATGAGAGACCTTCTTAAGTATTGCAAAAGAAGGGGCCTGCTGATAGAGCTGGGCGGGGAGGCGATACTAGTTATCAGGTCAGAGAGAGGCCTGGCCCGTAAGCTGGCCCCCTTTAAAAGCCATTCCTTATTAATAAGGATTTGTTACGCGCGATATGCCGACGACTTACTACTGGGAATCGTGGGTGCCGTATTTCTTCTCATAGAAATACAAAAACGTATCACCCACTTCCTACAATCCGGCCTGAACCTTTGGGTAGGCTCCGCAGGATCAACAACCATAGCTGCACGGAGTACGGTAGAATTCCCCGGTACGGTCATTCGGGAAGTCCCCCCGAGGACGACTCCCATACAATTCTTGCGAGAGCTGGAGAAGCGTCTACGGGTAAAGCACCGTATCCATATAACTGCCTGCCACCTACGCTCCGCCATCCATTCCAAGTTTAGGGACCTAGGTTATAGTATCCCTATCAAAGAGCTGACGAAGGGGATGAGCGGAAGAGGTCGTCTACTGGACGCGGTTCAACTAGCGGAGACTCTTGGAAAAGATGGACTAAAAAGTCCCCAAGTTAGCGTATTATGGGGGACCGTCAAGCACATCCGGCAAAGATCAAGGGGGATCTCGTTGTTGCATAGCTCAGGTCAGAGCAAGGTGCCATCAGGCGTTCAACAGGCAGTCTCACGATCGGGCATGAGTGTCCTGAAGAATAAATTGTATACTCCCTTTGGTCGGAAGGCGGCGGGGGAAGGAAGGGGACACTGGGCGGGATCTTTCAGCAGCGAATTCCCCATACAGATAGAGGCGCCTATCAAAAAGATACTCCGAAGGCTTCGGGATCGAGGTCTCATTAGCCGAAGAAGACCCAGGCCAATCCACGTGGCCTCTTTGACCAACGTCAGCGACAGAGACATAGTAAATTGGTCCGCGGGCATCGCGATAAGTCCTCTGTCCTACTACAGGTGCTGCGACAACCTTTACCAAGTCCGAACGATTGTCAACTACCAGATCCGCTGGTCCGCTATATTCACCCTAGCCCACAAGCACAAATCTTCGGCGCGGAATATAATCCCAAAGTACCCCAAAGACTCAAATATAGTCAATCAAGAAGGTGGTAAGACCCTTGCAGAGTTCCCAAACAGCATAGAGCTTGGGAAGCTCGGACTCGGTCAAGATCCGAACAACGACGGAGCACTCAACTACATGTTTAATAAGTAGATGCCGAAAATGCATTTATCCTTTGAATTACTCATTGAATGGAATTTCGCACCGGAAACTTTTCTAGGAGAAGTTCGAATCCGTTCCGTTCGGATATTGATCGGTCTTGGTTTGACATGGTTTACGCGTTACTGGTTCCCGGAAGAGTCAATTTCTCCATTAGCTAAACCCTTTCTTACCCTACCTTTGGACTCGTATTTTGTTCGTACACAATCAACGGAGGCCCCCCCGACATATGTTGCAACGTCTTCAATAGCATGCTCTTACTTCGTCTTTCCCTTAATAAGTCATCAAATTTGGTGCTTTTCGATCCCCAGTTGCTATGGGGAACAAAGGCAGAAATACAATAGATTCCTCCATTTAAGTGGTTCTCGCTTCTCCTTGTTCCTGTTCCTAACTCCTCCCCGGGTAGTTCCCAATGTTTGGCACTTTCCATACTTCGTGGGTGCAACATCAACAAATTCGCTCATGATCAAGTTACAACCTAAGATCTATGACTATATTATGTTAACTGTTCGTATTTTGTTCATTCCATCGGTATGCTCCCAGGTACCTGTAATTGTGATCTGTTTGCCAGAACCAAGGGGTCTTTCTGTGGAAACCTTCACGAGCAATCGTCGTTTTTTGATGGTTTTTCCGCTTATCACAGCTGCTCTTTCCACACCTCCGGATATCTGGTGCCAAATCGTCGCCCCTTTCCTTATATATTCGATAATCGAGTTTGCTATCTTTGTGGCATTGATTGTACAAGTTCGTGAAGAGGGCTGGACGAGTAGAATGAGGGAAAGCGGCTCGATCGAGAAAAAAGAGGAGTAGATGTCGGAATTTGCACCTATTTGTATCTATTTAGTGATCAGTCCGCTAGTTTCTTTGATTCCACTCGGTGTTCCTTTTCCATTTGCTTCCAATAGTTCGACCTATCCAGAAAAATTGTCGGCCTACGAATGTGGTTCCGATCCCTCCGGTGATGCCAGAAGTCGTTTCGATATACGATTTTATCCGGTTCCTATTTTATTTATTATCCCTGATCCGGAAGTCACCTTTTCTTTTCCTTGGGCAGTACCTCCTAACAAGATTGATCTGTTTGGATCTTGGTCCATGATGGCCTTTTTATTGATTTTGACGATTGGATCTCTCTATGAATGGAAAAGGGGTGCTTCGGATCGGGAGTAAATGTCGGAATTTGCACCTATTTGTATCTATTTAGTGATCAGTCCGCTAGTTTCTTTGATTCCACTCGGTGTTCCTTTTCCATTTGCTTCCAATAGTTCGACCTATCCAGAAAAATTGTCGGCCTACGAATGTGGTTCCGATCCCTCCGGTGATGCCAGAAGTCGTTTCGATATACGATTTTATCCGGTTCCTATTTTATTTATTATCCCTGATCCGGAAGTCACCTTTTCTTTTCCTTGGGCAGTACCTCCTAACAAGATTGATCTGTTTGGATCTTGGTCCATGATGGCCTTTTTATTGATTTTGACGATTGGATCTCTCTATGAATGGAAAAGGGGTGCTTCGGATCGGGAGTAAATGATACTTTCTGTTTTGTCGAGCCCTGCTTTGGTCTCTGGTTTGATGGTTGTACGTGCTAAAAATCCGGTACATTCCGTTTTGTTTCCCATCCTAGTCTTTTGCGACACTTCTGGTTTACTTATTTTGTTAGGTCTCGACTTCTCCGCTATGATCTCCCCAGTAGTTCATATAGGAGCTATTGCCGTTTCATTCCTATTCGTGGTTATGATGTTCAATATTCAAATAGCGGAGATTCACGAAGAAGTATTGCGCTATTTACCAGTGAGTGGTATTATTGGACTGATCTTTTGGTGGGAAATGTTCTTCATTTTAGATAATGAAACCATTCCATTACTACCAACCCACAGAAATACGACCTCTCTGAGATATACGGTTTATGCCGGAAAGGTACGAAGTTGGACTAATTTGGAAACATTGGGCAATTTACTTTATACCTACTATTCCGTCTGGTTTTTGGTTTCTAGTCTGATTTTATTAGTAGCTATGATTGGGGCTATAGTACTGACTATGCATAGGACTACAAAGGTGAAAAGACAGGATGTATTCCGACGAAATGCCTTGGATTCTAGGAGGACTATAATGAGGAGGACGACAGACCAAATCACGATCTACTAAATGGATAACCAATCCATTTTCCAATATAGTTGGGAGATTTTACCCAAGAAATGGGTACATAAAATGAAAAGATCGGAACATGGGAATAGATCTTATACCAATACTGACTACCCATTTCCATTGTTGTGCTTTCTAAAATGGCATACCTATACAAGGGTTCAAGTTTTGATCGATATTTGCGGAGTGGATCATCCCTCTCGAAAACGAAGATTTGAAGTTGTCCATAATTTACTGAGTACTCGGTATAACTCACGCATTCGTGTACAAACAAGTGCAGACGAAGTAACACGAATATCTCCGGTAGTCAGTCCATTTCCATCAGCCGGCCGGTGGGAGCGAGAAGTATGGGATATGTCTGGTGTTTCTTCCATCAATCATCCGGATTTACGCCGTATATCAACAGATTATGGTTTCGAGGGTCATCCATTACGAAAAGACTTTCCTCTGAGTGGATATGTGGAAGTACGCTATGATGATCCAGAGAAACGTGTGGTTTCTGAACCCATTGAGATGACCCAAGAATTTCGCTATTTCGATTTTGCTAGTCCTTGGGAACAGCGTAGCGACGGATAAATGGAAAAACATCTTGTAATGTATTTAACCAGAAAATCGATTATGCTCCTGCGGAAGTATCTACTCGTAACGGAATTTCAGGTGTCAAAGTGCGGATCTCCTATAGTCAAAATAAGAAGGGACGTGCTATATCCGAAACGTACGAAATATAGTAAATATAGTAAATGCAGATGTAGTAGGGGTCGCGAACCGGATGGTACACAACTTGGTTTTGGAAGATATGGCACCAAAAGTTGTAGAGCTGGTCGTCTTTCATATCGAGCCATTGAAGCAGCGCGTCGGGCTACAATCGGACAATTCCATCGTGCTATGAGCGGACAATTCCGAAGAAATTGTAAGATATGGGTAAGAGTTCTCGCAGATCTTCCTATTACGGGGAAACCCGCAGAAGTTCGAATGGGAAGAGGAAAAGGAAATCCTACGGGTTGGATTGCTCGTGTGTCCACGGGACAAATCCCATTTGAAATGGATGGTGTGAGTTTGTCAAATGCTCGACAAGCCGCTAGATTAGCGGCGCATAAACCATGTTCGTCAACCAAGTTTGTTCAGTGGTCGTAAATGATGTTTCCACTCCATTTTCATTACGAAGATGTATTACGTCAGGATCTGTTGCTCAAACTGAATCACGCCAATGTTATGGAAGTTCCTGGATTGTTTGAAATCAGATTAGTACCAAAAGCTGCCTCTGATTTCAGAATCCAATTTGGAAAATTGGCTATGGAGATTTTGTGCGGTCAGAGATTCATACAGACACAAAGGGGCCCTTATTTTAAAGCAGGAAAGTCGTTTCGATCCAATCCATTCTTGGGGTCCGAAAAAGACACTGGATATGTCAGTGACTTTGCACGACAAAGCGTTCTCCGAGGGCATGGAATGTACCATTTTTTGGTCAGAATCTTGACAGTAATGTCTATGTTAGATTCTCCGGTCGAAATACGGGAAAACTCCATCAAATTCTTTATGGAAACGGAGTTTTGCGAATTCTCCCCGGAACTGGAAGATCATTTCGAGATCTTCGAGCATATTCGAGGGTTCAATGTGACTATTGTCACTTCGGCCAATACAAAAGATGAGACTTTACTACTGTGGAGCGGCTTTTTGCTAAAAGATGAGGGGGAAACTAAGTAAATGCCTACAAAAAATCAATTGATTCGTCATGGTAGAGAAGAAAAACGGCGCACGGACCGTACTCGAGCTTCGGATCAATGTCCCCAGAAGCAAGGAGTATGCCTGCGTGTTTCGACGAGAACACCGAAAAAACCTAATTCAGCTCTACGTAAGATAGCAAAAGTACGGTTGAGCAATCGACATGATATATTTGCTCACATTCCAGGCGAAGGTCATAATTCGCAGGAACATTCTATAGTCTTAGTCAGAGGAGGTAGAGTGAAAGATTCGCCAGGTGTGAAATCCCATCGTATTCGAGGAGTCAAGGATTTGCTGGGAATTCCGGATCGTAGAAAGGGAAGATCTAAATATGGTGCAGAAAGACCAAAATCGAAATGAATGTCATATATCTCAGGAGCTAGATCACTTCCCGATGAACAAGTCAGAATTGCCTCAACAAAAATGGATGGAATTGGACCGAAAAAAGCCATTCAGCTTCGTTATCGATTAGGTATCAGTGGGAACATCAAGATGAATGAGTTAACTAAGTATCAGATCGACCAAATTGAACAAATGATAGCTCAAGATCATGTTGTTCATTGGGAATTGAAGAGGGGAGAACGAGCAGACATCGAACGATTAATTTCTATTTCTCGTTATCGTGGAATTCGTCATCAAGATGGATCGCCCTTACGCGGTCAACGAACTCATACTAATGCAAGGACTGCTCGCAAGCAAATGAGGAAATGAATGGGGGACTTTGATGGTGAGCAAAAAGAATTGATCAAGAAATTGGTAAACTTTCGCATGATCGATGGTAAAAGAACGAGAGTTCGTGCTATTGTTTATAAAACTTTTCACCGCCTAGCTCGAACTGAACGCGATGTAATCAAACTTATGGTTGACGCCGTAGATAATATAAAGCCAATATGCGAAGTGGTCAAAGTAGGAGTCGCAGGTACTATTTATGATGTTCCTGGGATTGTAGCCAGGGATCGTCAACAAACCTTAGCTATTCGTTGGATCCTTGGAGCAGCTTTCAAACGACGTATAAGCTACAGGATAAGCTTAGAGAAATGTTCATTTGCTGAGATACTGGATGCTTACCGAAAGAGGGGAATTTCACGTAAGAGAAGGGAGAATCTTCATGGACTGGCTTCCACCAATCGGAGTTTCGCGCATTTCAGATGGTGGTAA
>Gelidocalamus subsolidus
ATGTTCTTGGTGGATGCAGGCCCTGGTACCCCCAAAATTTGTATGCAAGATGAGCTTACAGGACTGCCAATCAAGCGAGCCACCAGGTTTGAGAATAAGGTGGGATCCAAGAATGTAGTGGCTGGTGAATCACTGATCAAAAAGCGGATTTTGGAGAGATTCTTCATCGATCTAGTGGCCGGTGAATCACTGATCAAAGAGCGAGCAGCCGCCAGGTTTAATGATTTTGTGGGATCCCTGGATGTAGCGGCTGGCGAACCGCTTCTTCTTCCACAAAGATTCAGACAAAACCGAGCTTGGATAGAACTGAAGAAGATTTGGCGAACGAAGAAAAAGGTCAAAGGGTTTATTATTCAAAAAATCAAAGGAGGTTATTCAGTAGCCATCGCAGGTTTCATTACTTTTCTTCCATTCAAAAAAGCTCTTCTAAAAAAAAGGATAGCGAATGATCGATTCACCATTGATAGCTTTAACCCTAAAAGGAGGGATATTGTGATAATAGCGGCAGATCAAACAAGAACTTGAATGACTATAAGGAACCAACGATTCTCTCTTCTTAAACAACCTATATACTCCACACTTAACCAGCATTTGATAGATTATCCAACCCCGAGCAATCTTAGTTATTGGTGGGGGTTCGGTTCGTTAGCAGGTATTTGTTTAGTCATTCAGATAGTGACTGGCGTTTTTTTAGCTATGCATCACACACCTCATGTGGATCTAGCTTTCAACAGCGTAGAACACATTATGAGAGATGTTGAAGGGGGCTGGTTGCTCCGTTATATGCATGCTAATGGGGCAAGTATGTTTCTCATTGTGGTTCACCTTCATATTTTTCGTGGTCTATATCATGCGAGTTATAGCAGTCCTAGGGAATTTGTTCGGTGTCTCGGAGTTGTCATATTCCTATTAATGATTGTGACAGCTTTTATAGGATACGTACCACCTTGGGGTCAGATGAGCTTTTGGGGAGCAACAGTAATTACAAGCTTAGCTAGCGCCATACCAGTAGTAGGAGATACCATAGTGACTTGGCTTTGGGGTGGTTTCTCCGTGGACAATGCCACCTTAAATCGTTTTTTTAGTCTCCATCATTTACTCCCCCTTATTTTAGTAGGCGCCAGTCTTCTTCATCTGGCCGCATTGCATCAATATGGATCAAATAATCCATTGGGTGTACATTCTGAGATGGATAAAATTGCTTCTTACCCTTATTTTTATGTAAAGGATCTTGTAGGTCGGGTAGCTTCTGCTATCTTTTCTTCCATTTGGATTTTTTTTGCTCCTAATGTTTTGGGGCATCCCGACAATTATATACCTGCTAATCCGATGCCCACCCCGCCTCATATTGTGCCGGAATGGTATTTCCTACCGATCCATGCCATTCTTCGCAGTATACCTGACAAAGCGGGAGGTGTAGCCGCAATAGCACCAGTTTTTATATCTCTCTTGGCTTTACCTTTTTTTAAAGAAATGTATGTGCGTAGTTCAAGTTTTCGACCGATTCACCAAGGAATATTTTGGTTGCTTTTGGCGGATTGCTTACTACTAGGTTGGATCGGATGTCAACCTGTGGAGGCACCATTTGTTACTATTGGACAAATTCCTTCTTTCTTTTTCTTCTTGTTCTTTGCCATAACGCCCATTCCGGGACGAGTTGGAAGAGGAATTCCAAAATATTACACGGAATGGAATTCTCACCCAGAGCTGCGGAACTCACGACTCTATTAGAAAGTAGAATGACCAACTTTTACACGAATTTTCAAGTGGATGAGATCGGTCGAGTGGTCTCAGTTGGAGATGGGATTGCACGTGTTTATGGATTGAACGAGATTCAAGCTGGAGAAATGGTGGAATTTGCCAGCGGTGTGAAAGGAATAGCCTTGAATCTTGAGAATGAGAATGTAGGTATTGTTGTCTTTGGTAGTGATACCGCTATTAAAGAAGGAGATCTTGTCAAGCGCACTGGATCTATTGTGGATGTTCCTGCGGGAAAGGCCATGTTAGGCCGTGTGGTCGACGCCTTGGGAGTACCTATTGATGGAAAAGGGGCTCTAAGCGATCACGAACGAAGACGTGTCGAAGTGAAAGCCCCAGGGATTATTGAACGTAAATCTGTGCACGAACCCATGCAAACAGGCTTAAAAGCAGTGGATAGCCTGGTTCCTATAGGCCGTGGTCAACGAGAACTTATAATCGGGGACAGACAAACTGGAAAAACTGCAATAGCTATCGATACTATATTAAACCAAAAGCAAATGAACTCAAGGGGCACAAATGAGAGTGAGACATTGTATTGTGTCTATGTTGCGATTGGACAAAAACGCTCGACTGTGGCACAATTAGTTCAAATTCTTTCAGAAGCGAATGCTTTGGAATATTCCATTCTTGTAGCAGCCACCGCTTCGGATCCTGCTCCTCTGCAATTTCTGGCCCCATATTCAGGGTGTGCCATGGGGGAATATTTCCGCGATAATGGAATGCACGCATTAATTATATATGATGATCTAAGTAAACAGGCGGTGGCATATCGACAAATGTCATTATTGTTACGCCGACCACCAGGCCGTGAGGCTTTCCCAGGGGATGTTTTCTATTTACATTCCCGTCTCTTAGAAAGAGCCGCTAAACGATCGGACCAGACAGGTGCAGGTAGCTCGACTGCGTTACCCGTGATTGAAACACAAGCTGGAGACGTATCGGCCTATATCCCCACCAATGTGATCTCCATTACAGATGGACAAATCTGTTTGGAAACAGAGCTCTTTTATCGCGGAATTAGACCTGCTATTAACGTTGGCTTATCCGTCAGTCGCGTCGGGTCTGCCGCTCAGTTGAAAGCTATGAAACAAGTCTGCGGTAGTTCAAAACTGGAATTGGCACAATATCGCGAAGTGGCCGCCTTCGCTCAATTTGGGTCAGACCTTGATGCTGCGACTCAGGCATTACTCAATAGAGGTGCAAGGCTTACAGAAGTGCCCAAACAACCACAATATGAACCACTTCCAATTGAAAAACAAATTGTTGTGATTTATGCTGCTGTCAACGGCTTCTGTGATCGAATGCCACTAGACAGAATTTCTCAATATGAAAAAGCCATTCTAAGTACTATTAATCCAGAATTACAAAAATCCTTCTTAGAAAAAGGTGGATTAACTAACGAAAGAAAGATGGAACCTGATGCTTCTTTAAAAGAAACAGCGAAGCCTTACTTGTGAATGAGATTGAGTTCAACGGATATGAAGGATAGAAATATGCTATTTGCTGCTATTCCATCTATTTGTGCATCAAGTCCGAAGAAGATCTCAATCTATAATGAAGAAATGATAGTAGCTCGTTGTTTTATAGGCTTTCTCATATTCAGTCGGAAGAGTTTAGGTAAGACTTTCAAAGAAACTCTCGACGGGAGAATCGAGTCTATTCAGGAAGAATTGCTGCAATTCTTCAATCCTAACGAAGTAATTCCGGAGGAATCCAATGAACAACAACGATTACTTAGGATCAGCTTGCGAATTTGCAGCACCGTAGTAGAATCATTACCAACGGCACGCTGTGCGCCTAAGTGCGAAAAGACAGTGCAAGCTTTGTTATGCCGAAACCTAAATGTAAAGTCAGCAACACTTCTAAATGCCACTTCTTCCCGTCGCATCCGTCTTCAGGACGATATAGTCACAGGTTTTCACTTTTCAGTGAGTGAAAGATTTGTATCCGGGTCTACGTTCAAAGCTTCTACCGTAGAACAAATTCGAGAGGCCTTCGTACCCATAGACCTAATTCGAGAAGGCTTGATAGTCCTAAGAAAGGTGAGGGCGGGGGGTTCTATTTTGGAAGAATAACTGGATCAATTTGGAATTCACCCAATAATTCCTCTGAATATAGGCAACTATTATTTCTCATTCACAAATCCATCCTTGTCTATGCTGCTCACTCTCGGTTTGGTCCTACTTCTTCTTTTTGTTGTTACGAAAAAGGGAGGGGGAAAGTCAGTGCCAAATGCATGGCAATCCTTGGTAGAGCTTATTTATGATTTCGTGCTGAACCTGGTAAACGAACAAATAGGTGGTCTTTCCGGAAATGTTAAACAAAAGTTTTTCCCTCGCATCTCGGTCACTTTTACTTTTTCGTTATTTCGTAATCCCCAGGGTATGATACCCTTTAGCTTCACAGTGACAAGTCATTTTCTCATTACTTTGGCTCTTTCATTTTCCATTTTTATAGGCATTACGATCGTTGGATTTCAAAGACATGGGCTTCATTTTTTGAGCTTCTTATTACCTGCGGGAGTCCCACTGCCGTTAGCACCTTTTTTAGTACTCCTTGAGCTAATCCCTCATTGTTTTCGCGCATTAAGCTCAGGAATACGTTTATTTGCTAATATGATGGCCGGTCATAGTTCAGTAAAGATTTTAAGTGGGTTTGCTTGGACTATGCTATTTCTGAATAATATTTTCTATTTCATAGGAGATCTTGGTCCCTTATTTATAGTTCTAGCATTAACCGGTCTGGAATTAGGTGTAGCTATATCACAAGCTCATGTTTCTACGATCTCAATTTGTATTTACTTGAATGATGCTACAAATCTCCATCAAAATGAGTAAATGCCTCAACTTGATAAATTGACTTATTTCTCACAATTCTTCTGGTTATGCCTTCTCCTCTTTACTTTTTATATTCTATTTATTAATAATAATAATGGAATACTTGGAATTAGCAGAATTCTCAAACTACGGAACCAACTGCTTTCGCACCGGGGGAACAAGATCCGGAGCAAGGACCCTAAGAATTTGGAAGATATCTCGAGAAAAGGTTTTAGCACCGGTCTCTCATATATGTACTCCAGTTTATCCGAAGTATCCCAATGGTGTAAGACCGTCGACTATTTGGGAAAAAGGAGGAAAATCACTCTGATCTCTGATTTCGGAGAAATAAGTGGCTCACGAGGAATGGAGAGACAGATTCTCTATTTGATCTCGAAGTCCTCATATAACACTTCTTCCAGTCGGATCACTTGTTGGAAAAACATAATGCTCACACATGTTCCACACGGGCAAGGAAGCATAATCTAAATGAGACGACTCTTTCTTGAACAATTTCATAAGCAGATCTTCCCCTCCACACCAATCACGAGTTTTTTTTTATTCCTCTCGTATATCGTCGTCACGCCCTTAATGATAGGTTTTGAAAAAGATTTTTCATGTCATTCCCATTTAGGTTCGATTCGGATCCCTCTGTTGTTTCCCTTTCCTCCCGAACCTTTTCCTCGAAATGATAAAGAATCTGGTACACTCGAATTGTATTATTTAAGTGCTTATTGCTTGCCAAAAATCCTACTTCTACAATTGGTAGGTCACCGGGTTATTCAAATAAGTCGTGTTTTCTGTGCTTTTCCCATGTTACAACTTCCGTACCAATTCGATCGATCCGGAATGGATCGGTTAAACATTCTATTAGGGAGCCCGGTCTTGACTCTTCTGTGTGGTATTCATTCTCGTTCGGCTCTTGGAATCACATCCAGCAGTGGTTGGAACAGCTCGCAAAATCCAACCACTTCACCTACTTTATTGCCCCCAACCGTTTCCCGTACCTCTATAGAAACAGAAGGGTTTCATGTTCTTTCATCGATTGGGTATTCCTCTCCTTTTGTATCTCTTTATCCAATTTCGGTCTCGATTAGTTCACAAGATTGAATGTCAGTTTCGTTATTACAACCTTATTTTTTTATGTCAAAGACAAAAAGCTACGCGCAAATTCTCATTGGATCTCGGTTGTTCTTAACAGCGATGGCTATTCATTTAAGTCTTCGGGTAGCACCACCAGATCTTCAACAAGGTGGAAATTCTCGTATTTCGTATGTACATGTTCCTGCGGCTCGGATGAGTATAGTTATTTATATCGCGACAGCTATAAACAGTTCCTTGTTCCCATTAACAAAACATCCCCTTTTTCTTCGCTCTTCCGGAACCGGTACAGAAATTGGTGCTTTTTCTACTTTGTTTACGTTAGTGACTGGGGGGTTTCGGGGAAGGCCTATGTGGGGTACCTTTCGGGTGTGGGATGCTCGTTTAACTTCTGTATTCATCTTGTTCCTTATTTACCTGGGTGCACTGCGTTTTCAAAAGCTTCCTGTCGAACCGGCTCCTATTTCAATCCGTGCTGGACCGATCGATATACCAATAATAAAGTCTCCAGTCAACTGGTGGAATACATCGCATCAACCTGGGAGCATTAGCCGATCTGGTACATCAATACATGTTCCTATGCCCATTCCAATCTTGTCTAACTTTGCTAACTTCCCCTTCTCTACCCGTATCTTGTTCGTTCTGGAAACACGTCTTCCTATTCCATCTTTTCCCGAATCCCCCTTAACGGAAGAAATAGAAGCTCGAGAAGGAATACCACTAAAAACCTAGATGGTCCAACTACAGAACTTCTTCTTTTTCATTACTTCCATGGTCGTGCCCCGTGGCACGGCAGCACCCGTACTATTGAAATGGTTCGTCAGTAGAGATGTTCCCACTGGTGCCTCTTCTTCCAATGGTACTATAATTCCTATTCCTATCCCTTTATTCCCTTTTTTGGTCTATCTACATTCAAGGAAATTCATACGCTCCATGGACAGAGCAAAAAGTGGAGTGTTGGTCAAAGCAAGCCGCCCTATTCTATTACCAGACAAAATTGGGAGAAGCTCATCCGCTAGAAATGCTTTATTTCGTTTCGTTCCCGTTCTTCATTTCCTTATTATCGAATCCATGGGGGACTTGTCATATTTAGAATCTTTCTGCGGTCTGCTCTGTTTACAATTCTTTCGTACTCTCTTCTCTTTACCACGCGATAGGTCAGCGAAGCGTGAGCGGGCGCTCCGAAGTAAAGGCCAAACACTTCGGCCTAAGGGGAATGAGCAACAAAATGACAAGATGAGGTGCCCCGGGCACCCCCATATAGAAAGAAGGGTCGAAGGTTTTGGGCCTGTAGCTTTCCCCGCCCCCCCCTCGTCGAGTGGTGCTTGTTTGGGGGGTGTGCCACCTGAAATCGGGCTTGAAGCTCTCGCCTTACCAACGAGCCGACTGCTGATGGCTGTTGGTCACGACTACTACAAAAAAGTGAAGATGAATCTTTCTATTTCACATGGAGGAGTGTGCATCTTTATGTTGGGTGTTCTTCTGTCTAATACGAATAAGATACAGTTCACTCAACGATTGCCTTTGGGTCCCGAACTCCATATGGGGAAGGAACGTTGTTGTTTGCGAGGTCTCGATCATTTACATGGACCCACTTCTCATTCCATTTGTGGGAATTTGATGATTTATAAACCGTCCCCAACGAGCGAAAGGTTCATGTTTGAACATGATGAATCACTTCGTGCCGACCTGTTGCCCATAAACTTTCCTGCCTCATATGAGAATGGAAAACTGGAAGATTTTCTGCATCGGTGGATGAAGAATCACGAACATAAGAATTTCTGGTTTAGCATGTTCCCAGAAAGAAGATACTTTTTTTCCATTCGAGAAACGAGGAGCACGACTGAAGTGGCTATACATACAAATCCATTTACGGATCTATATGCTCCGATTGGAACTGGAAGTTCCAGAACTGGCGGCTGGTATACCACCATAATGAAATTGCCTTTTCTTTTTAGTATTCGGATAGGATTTCTGTTGGCTTCATCGGGAGGCTCGCGTAGTTTGTTACGTCAACTCCAAAAGGATAAGTTGCATTGGAATCGAATGTCTATAAATGAATTTTCTCATTATTCGTTATTTCCGGGTCTTTTCGTTGCATTCACTTACAACAAGAAACAACCACCAGCGTTTGGTGCAGCACCTGCATTTTGGTGCATTCTTCTTCCTTTCCTTGGTCTTTCGTTCCGTCATATTCCAAATAACTTATCTAATTACAACGTATTAACCGCTAATGCACCTTTTTTTTATCAAATCTCAGGGACATGGTCTAATCATGAGGGTAGTATTTTATCATGGTGTTGGATCCCAAGTTTTTATGGATTCCTTTTTTGTTACCGGGGTCGACCCCAAAGCCATAATGTCTCAAAACGAAGAGGCTATAGAGAAACTTTTCTTTTTTCCTTTGTCTCGAACTTCGTGAAGAACTCCATTCTATCTCTCCAACAAAAAAGTGGGGCTGCGCCCCAGTTGTACACTCCCTTCGTTCGGAGAACCCTTGTTGATTCTGAACTTCGTTCGCAAAGTAAGCGTCCTTTTAACGGGCCAGCCCTTTTTAATGCGCCGCTTGACCCTGTTTTGAAAATGAGCTTTGCTCTTCTGGGCGCTGGGCGCTCCCGTGGTTCGCGAGAAGGAAAAAGGACTAATCTTTTGTTACATCTGGCACGAGATGAAAAAGAGAGAGCTTCGTCTATCGATGAACAGCAGATTGACGGAGCTCTTGGCATTGCTTTGTTTTTCTCTCCTTTCCTATCAGCGAGTTCCGATCCTTTTGTTCGAAATTTCTTCGTTCGTACCGAACCGCTTGCAGAATCAAATCCTGTTCCACAAGATCCTATATCAGCTATACATCCTCCTTGCATTTATGCCGGAGACGTCGCCAGTGCTATGGGCTTTGGGTTATGTAGATCCAAAATTATGAATGGGATTGTGGCACTCCACTCGCCGCCAATGCGGAAGGATGCCGCCGAAAAGAATGGAACGCTGCTTCGCTCTGCTGGATGCGTCGGATCCCATATAAGAAGCTCGCTCTTTACCCGATCATTCAAACATTTTGTGGGCGGCGCGCCTGCTCTATTGTTGCGTAGCAATAGAAGCCTGCTCATGCTGCTCCGGCGGCGCTTTTTCGCCTTCTCTTCGCTCTGGACAGGAGCGCTAATGGACACGGGGAGGGAGCAGGCGAAGCGTGTCGTTCGTAATGGAAAGAAAGACACCACTACTTCGCCTCTTTGTTGGACCGCCGGCGCGAACACAGTGGTCTCTGACCAGGACCAGGAACCAATTCGAATTTGGATCTTGACATGTCGGTTGTTTTTAACCGTAGGCATCTCGCCAGGAAGTTGGTGGGCTCATCATGAATTAGGTCGGGGTGGCTGGTGGTTTCGGGATCCCGTAGAAAATGCGTCTTTTATGCCTCGGGTATTAGCCACAGCTCGTATTCATTCAGTAATTCTACCCCTTCTTCATTCTTGGACCTCGCTTCTGAATATTTTGACTCTTCCATGCTGTGTCTCAGGAACCTTTTCAATACGGTCCGGATTGCTAGCTCCCGTTCATAGTTCTGCTACAGACGATACACGAGGAAGATTTTTATGGCGGTTCTTCCTTCTAATTACAGGCATATCTATGACTCTTTTTTACCAGATGAAGCAGGAGGCATCGGTCCGTAGAACCTATAAAAAAGAGATGGTTGTGGCGCGAAGTACTCTTGTGCACCTACGTCACTCGGCTCGCGCGCAACCCCGCCCCGTTATGTTATGGAATAATTTAGCTTCTTGCTGGGCTGGTTATTCAGAGCCAGCAACTGGCTGCCGGATTTCGTCCCGTCCGTAGATGACAAATCTGGTCCGATGGCTCTTCTCCACTAACCACAAGGATATCGGTACTCTATATTTCATCTTCGGTGCCATTGCAGGAGTGATGGGCACATGCTTCTCCGTACTGATTCGTATGGAATTAGCCCGACCCGGCGATCAAATTCTTGGTGGGAATCATCAACTTTATAATGTTTTAATAACGGCTCACGCTTTTTTAATGATCTTTTTTATGGTTATGCCGGCGATGATAGGTGGATTTGGTAATTGGTTTGTTCCGATTCTGATAGGTGCACCTGACATGGCATTTCCACGATTAAATAATATATCATTCTGGTTGTTGCCACCAAGTCTCTTGCTCCTATTAAGCTCAGCCTTAGTAGAAGTGGGCAGCGGCACTGGGTGGACGGTCTATCCGCCCTTAAGTGGTATTACCAGCCATTCTGGAGGAGCAGTTGATTTAGCAATTTTTAGTCTTCATCTATCAGGTGTTTCATCAATTTTAGGTTCTATCAATTTTATAACTACTATCTTCAACATGCGTGGACCTGGAATGACTATGCATAGATTACCACTTTTTGTGTGGTCCGTTCTAGTGACAGCATTCCTACTTTTATTATCACTTCCGGTACTGGCAGGGGCAATTACAATGTTATTAACCGATCGAAACTTTAATACAACCTTTTTTGATCCTGCAGGAGGGGGAGACCCAATATTATACCAGCATCTCTTTTGGTTCTTCGGTCATCCAGAGGTGTATATTCTCATTCTGCCTGGATTCGGTATTATTAGTCATATCGTATCGACCTTTTCAAGAAAACCGGTCTTCGGGTATCTAGGCATGGTTTATGCCATGATAAGTATAGGTGTTCTTGGATTTCTAGTTTGGGCTCATCATATGTTTACTGTGGGCTTAGACGTTGATACGCGTGCCTACTTCACCGCAGCTACCATGATCATAGCTGTGCCCACTGGAATCAAAATCTTTAGTTGGATCGCTACCATGTGGGGAGGTTCGATACAATACAAAACACCCATGTTATTTGCTGTAGGGTTCATCTTTTTGTTCACCATAGGAGGGCTCACTGGAATAGTTCTAGCAAACTCTGGGCTAGACATTGCTCTACATGATACTTATTATGTGGTTGCACATTTCCATTATGTACTTTCTATGGGAGCCGTTTTTGCTTTATTTGCTGGATTTTACTATTGGGTGGGTAAAATCTTTGGTCGGACATATCCTGAAACTTTAGGCCAAATCCATTTTTGGATCACTTTTTTCGGGGTTAATCTGACCTTCTTTCCCATGCATTTCTTAGGGCTTTCGGGTATGCCACGTCGCATTCCAGATTATCCAGATGCTTACGCCGGATGGAATGCTCTGAGCAGTTTCGGTTCTTATATATCCGTAGTTGGGATTCGTCGTTTCTTCGTAGTTGTCGCAATCACTTCAAGCAGTGGAAAGAACAAAAGATGTGCGGAAAGTCCTTGGGCTGTTGAACAGAATCCAACCACACTAGAATGGTTGGTACAAAGCCCTCCAGCCTTTCATACTTTTGGAGAACTTCCAGCGGTAAAAGAGACAAAAAGCTAGATGATTCTTCGTTCATTAGAATGTCGATTCCTCACAATCGCTCTTTGTGATGCTGCGGAACCATGGCAATTAGGATCTCAAGACGCAGCAACACCTATGATGCAAGGAATCATTGACTTACATCACGATATCTTTTTCTTCCTAATTCTTATTTTGGTTTTCGTATCACGGATGTTGGTTCGCGCTTTATGGCATTTCAACGAGCAAACTAATCCAATCCCGCAAAGGATTGTTCATGGAACTACTATCGAAATTATTCGGACCATATTTCCAAGTGTCATTCTTTTGTTCATTGCTATACCATCGTTTGCTCTGTTATACTCAATGGACGGGGTATTAGTAGATCCAGCCATTACTATCAAAGCTATTGGACATCAATGGTATCGACCTTATGAGTATTCGGACTATAACAGTTCCGATGAACAGTCACTCACTTTTGACAGTTATACGATTCCAGAAGATGATCCAGAATTGGGTCAATCACGTTTATTAGAAGTTGACAATAGAGTGGTTGTACCAGCCAAAACTCATCTACGTATGATTGTAACACCCGCTGATGTACCTCATAGTTGGGCTGTACCTTCCTCAGGTGTCAAATGTGATGCTGTACCTGGTCGTTCAAATCTTACCTCCATCTCGGTACAACGAGAAGGAGTTTACTATGGTCAGTGCAGTGAGATTCGTGGAACTAATCATGCCTTTACGCCTATCGTCGTAGAAGCAGTGACTTTGAAAGATTATGCGGATTGGGTATCCAATCAATTAATCCTCCAAACCAACTAAATGATTGAATCTCAGAGGCATTCTTATCATTTGGTAGATCCAAGTCCATGGCCTATTTCGGGTTCACTCGGAGCTTTGGCAACCACCGTAGGAGGTGTGATGTACATGCACTCATTTCAAGGGGGTGCAACACTTCTCAGTTTGGGCCTAATATTTCTCCTTTATACCATGTTCGTATGGTGGCGGGATGTTCTACGTGAATCCACGTTGGAAGGGCATCATACAAAAGCTGTACAATTAGGACCTCGATATGGTTCTATTCTCTTCATAGTCTCGGAGGTTATGTTCCTTTTTGCTTTTTTTTGGGCTTCTTCTCATTCTTCTTTGGCACCTACGGTAGAGATCGGAGGTATTTGGCCCCCAAAAGGGATTGGGGTTTTAGATCCTTGGGAAATCCCTCTTCTTAATACCCCTATTCTCCCTTCATCCGGAGCTGCCGTAACTTGGGCTCATCATGCTATACTCGCGGGGAAGGAAAAACGAGCTGTTTACGCTTTAGTAGCAACCGTTTCACTGGCTCTAGTATCCACTGGCTTTCAAGGAATGGAATATTACCAAGCACCCTCCACTATTTCGGATAGTATTTATGGTTCTACCTTTTTCTTAGCAACTGGCTTTCATGGTTTTCATGTGATTATAGGTACTCTTTTCTTGATCGTATGTGGTATTCGCCAATATCTTGGTCATCTGACCAAGAAGCATCACGTTGGCTTTGAAGCAGCTGCATGGTACTGGCATTTTGTAGACGTGGTTCGGTTATTCCCATTTGTCTCTATCTATTGGTGGGGAGGTATATGAAGAAAGAAAGAAGGGTCGAAGTTTAGACCGCTCACAGTAGTTCTACCCATAGAAAAGATCATGAAAGAGGCGATCAGAATGGTACCCGAATCCATTTACGATCCCGAGTTTCCAGACACATCGCACTTCCGCTCGGGTCGAGGCTGCCACTCGGCCCTCAGACGGATCAAAGAAGAGTGGGGAACCTCTCGCTGGTTTTTGGAATTCGACATCAGGAAGTGTTTTCACACCATCGACCGACATCGATTCATCTCAATCTTGAAGGAAGAGATCGACGATTCCAAGTTCTTTTACCCCACTCAGAAACTGTTTTCCGCCGGACGACTCGTAGGAGGTGAGAAGGGCCCTGACTCCGTCCCAAACAGTGTACTACTATCGGCCCTACTAGGCAATATCTACCTACACAAGCTCGATCAGGAGATAGGGAGGATCCGGCAGAAGCACGAAATTCCTCTTGTAGTGAAAATCAGATCGGTTCTATTAAGAATAGGTCGTCGTATTGATGACCAAGAAAAGTATGGAAAAGAAGCAAGCTTCAACGCTCCCCAAGACAACAGAGCCCTCATAGTGGGGAGGGTAAAGAGCATCCAACGCAAAGCGACCTTTCATTCCCTTGTTTCGTCGTGGCACACCCCCCCCACAAGCACCCCCAGGCGAAGGGGAGACCAGAAAACGCCTTTCGTTTTCCCCCCTTCAGCGGCCCTAGCCGCCTTCCTTAACAAGCCCTCGAGCCTCCTTTGCGCCGCCTTCCTCATAGAAGCCGCTGGGTTGACCCCGAAGGCCGAATTCAATGGTAGAGAAGGCTTTAATAAGAATTTGGCCATGAGAGACCTTCTTAAGTATTGCAAAAGAAGGGGCCTGCTGATAGAGCTGGGCGGGGAGGCGATACTAGTTATCAGGTCAGAGAGAGGCCTGGCCCGTAAGCTGGCCCCCTTTAAAAGCCATTCCTTATTAATAAGGATTTGTTACGCGCGATATGCCGACGACTTACTACTGGGAATCGTGGGTGCCGTATTTCTTCTCATAGAAATACAAAAACGTATCACCCACTTCCTACAATCCGGCCTGAACCTTTGGGTAGGCTCCGCAGGATCAACAACCATAGCTGCACGGAGTACGGTAGAATTCCCCGGTACGGTCATTCGGGAAGTCCCCCCGAGGACGACTCCCATACAATTCTTGCGAGAGCTGGAGAAGCGTCTACGGGTAAAGCACCGTATCCATATAACTGCCTGCCACCTACGCTCCGCCATCCATTCCAAGTTTAGGGACCTAGGTTATAGTATCCCTATCAAAGAGCTGACGAAGGGGATGAGCGGAAGAGGTCGTCTACTGGACGCGGTTCAACTAGCGGAGACTCTTGGAAAAGATGGACTAAAAAGTCCCCAAGTTAGCGTATTATGGGGGACCGTCAAGCACATCCGGCAAAGATCAAGGGGGATCTCGTTGTTGCATAGCTCAGGTCAGAGCAAGGTGCCATCAGGCGTTCAACAGGCAGTCTCACGATCGGGCATGAGTGTCCTGAAGAATAAATTGTATACTCCCTTTGGTCGGAAGGCGGCGGGGGAAGGAAGGGGACACTGGGCGGGATCTTTCAGCAGCGAATTCCCCATACAGATAGAGGCGCCTATCAAAAAGATACTCCGAAGGCTTCGGGATCGAGGTCTCATTAGCCGAAGAAGACCCAGGCCAATCCACGTGGCCTCTTTGACCAACGTCAGCGACAGAGACATAGTAAATTGGTCCGCGGGCATCGCGATAAGTCCTCTGTCCTACTACAGGTGCTGCGACAACCTTTACCAAGTCCGAACGATTGTCAACTACCAGATCCGCTGGTCCGCTATATTCACCCTAGCCCACAAGCACAAATCTTCGGCGCGGAATATAATCCCAAAGTACCCCAAAGACTCAAATATAGTCAATCAAGAAGGTGGTAAGACCCTTGCAGAGTTCCCAAACAGCATAGAGCTTGGGAAGCTCGGACTCGGTCAAGATCCGAACAACGACGGAGCACTCAACTACATGTTTAATAAGTAGATGCCGAAAATGCATTTATCCTTTGAATTACTCATTGAATGGAATTTCGCACCGGAAACTTTTCTAGGAGAAGTTCGAATCCGTTCCGTTCGGATATTGATCGGTCTTGGTTTGACATGGTTTACGCGTTACTGGTTCCCGGAAGAGTCAATTTCTCCATTAGCTAAACCCTTTCTTACCCTACCTTTGGACTCGTATTTTGTTCGTACACAATCAACGGAGGCCCCCCCGACATATGTTGCAACGTCTTCAATAGCATGCTCTTACTTCGTCTTTCCCTTAATAAGTCATCAAATTTGGTGCTTTTCGATCCCCAGTTGCTATGGGGAACAAAGGCAGAAATACAATAGATTCCTCCATTTAAGTGGTTCTCGCTTCTCCTTGTTCCTGTTCCTAACTCCTCCCCGGGTAGTTCCCAATGTTTGGCACTTTCCATACTTCGTGGGTGCAACATCAACAAATTCGCTCATGATCAAGTTACAACCTAAGATCTATGACTATATTATGTTAACTGTTCGTATTTTGTTCATTCCATCGGTATGCTCCCAGGTACCTGTAATTGTGATCTGTTTGCCAGAACCAAGGGGTCTTTCTGTGGAAACCTTCACGAGCAATCGTCGTTTTTTGATGGTTTTTCCGCTTATCACAGCTGCTCTTTCCACACCTCCGGATATCTGGTGCCAAATCGTCGCCCCTTTCCTTATATATTCGATAATCGAGTTTGCTATCTTTGTGGCATTGATTGTACAAGTTCGTGAAGAGGGCTGGACGAGTAGAATGAGGGAAAGCGGCTCGATCGAGAAAAAAGAGGAGTAGATGTCGGAATTTGCACCTATTTGTATCTATTTAGTGATCAGTCCGCTAGTTTCTTTGATTCCACTCGGTGTTCCTTTTCCATTTGCTTCCAATAGTTCGACCTATCCAGAAAAATTGTCGGCCTACGAATGTGGTTCCGATCCCTCCGGTGATGCCAGAAGTCGTTTCGATATACGATTTTATCCGGTTCCTATTTTATTTATTATCCCTGATCCGGAAGTCACCTTTTCTTTTCCTTGGGCAGTACCTCCTAACAAGATTGATCTGTTTGGATCTTGGTCCATGATGGCCTTTTTATTGATTTTGACGATTGGATCTCTCTATGAATGGAAAAGGGGTGCTTCGGATCGGGAGTAAATGTCGGAATTTGCACCTATTTGTATCTATTTAGTGATCAGTCCGCTAGTTTCTTTGATTCCACTCGGTGTTCCTTTTCCATTTGCTTCCAATAGTTCGACCTATCCAGAAAAATTGTCGGCCTACGAATGTGGTTCCGATCCCTCCGGTGATGCCAGAAGTCGTTTCGATATACGATTTTATCCGGTTCCTATTTTATTTATTATCCCTGATCCGGAAGTCACCTTTTCTTTTCCTTGGGCAGTACCTCCTAACAAGATTGATCTGTTTGGATCTTGGTCCATGATGGCCTTTTTATTGATTTTGACGATTGGATCTCTCTATGAATGGAAAAGGGGTGCTTCGGATCGGGAGTAAATGATACTTTCTGTTTTGTCGAGCCCTGCTTTGGTCTCTGGTTTGATGGTTGTACGTGCTAAAAATCCGGTACATTCCGTTTTGTTTCCCATCCTAGTCTTTTGCGACACTTCTGGTTTACTTATTTTGTTAGGTCTCGACTTCTCCGCTATGATCTCCCCAGTAGTTCATATAGGAGCTATTGCCGTTTCATTCCTATTCGTGGTTATGATGTTCAATATTCAAATAGCGGAGATTCACGAAGAAGTATTGCGCTATTTACCAGTGAGTGGTATTATTGGACTGATCTTTTGGTGGGAAATGTTCTTCATTTTAGATAATGAAACCATTCCATTACTACCAACCCACAGAAATACGACCTCTCTGAGATATACGGTTTATGCCGGAAAGGTACGAAGTTGGACTAATTTGGAAACATTGGGCAATTTACTTTATACCTACTATTCCGTCTGGTTTTTGGTTTCTAGTCTGATTTTATTAGTAGCTATGATTGGGGCTATAGTACTGACTATGCATAGGACTACAAAGGTGAAAAGACAGGATGTATTCCGACGAAATGCCTTGGATTCTAGGAGGACTATAATGAGGAGGACGACAGACCAAATCACGATCTACTAAATGGATAACCAATCCATTTTCCAATATAGTTGGGAGATTTTACCCAAGAAATGGGTACATAAAATGAAAAGATCGGAACATGGGAATAGATCTTATACCAATACTGACTACCCATTTCCATTGTTGTGCTTTCTAAAATGGCATACCTATACAAGGGTTCAAGTTTTGATCGATATTTGCGGAGTGGATCATCCCTCTCGAAAACGAAGATTTGAAGTTGTCCATAATTTACTGAGTACTCGGTATAACTCACGCATTCGTGTACAAACAAGTGCAGACGAAGTAACACGAATATCTCCGGTAGTCAGTCCATTTCCATCAGCCGGCCGGTGGGAGCGAGAAGTATGGGATATGTCTGGTGTTTCTTCCATCAATCATCCGGATTTACGCCGTATATCAACAGATTATGGTTTCGAGGGTCATCCATTACGAAAAGACTTTCCTCTGAGTGGATATGTGGAAGTACGCTATGATGATCCAGAGAAACGTGTGGTTTCTGAACCCATTGAGATGACCCAAGAATTTCGCTATTTCGATTTTGCTAGTCCTTGGGAACAGCGTAGCGACGGATAAATGGAAAAACATCTTGTAATGTATTTAACCAGAAAATCGATTATGCTCCTGCGGAAGTATCTACTCGTAACGGAATTTCAGGTGTCAAAGTGCGGATCTCCTATAGTCAAAATAAGAAGGGACGTGCTATATCCGAAACGTACGAAATATAGTAAATATAGTAAATGCAGATGTAGTAGGGGTCGCGAACCGGATGGTACACAACTTGGTTTTGGAAGATATGGCACCAAAAGTTGTAGAGCTGGTCGTCTTTCATATCGAGCCATTGAAGCAGCGCGTCGGGCTACAATCGGACAATTCCATCGTGCTATGAGCGGACAATTCCGAAGAAATTGTAAGATATGGGTAAGAGTTCTCGCAGATCTTCCTATTACGGGGAAACCCGCAGAAGTTCGAATGGGAAGAGGAAAAGGAAATCCTACGGGTTGGATTGCTCGTGTGTCCACGGGACAAATCCCATTTGAAATGGATGGTGTGAGTTTGTCAAATGCTCGACAAGCCGCTAGATTAGCGGCGCATAAACCATGTTCGTCAACCAAGTTTGTTCAGTGGTCGTAAATGATGTTTCCACTCCATTTTCATTACGAAGATGTATTACGTCAGGATCTGTTGCTCAAACTGAATCACGCCAATGTTATGGAAGTTCCTGGATTGTTTGAAATCAGATTAGTACCAAAAGCTGCCTCTGATTTCAGAATCCAATTTGGAAAATTGGCTATGGAGATTTTGTGCGGTCAGAGATTCATACAGACACAAAGGGGCCCTTATTTTAAAGCAGGAAAGTCGTTTCGATCCAATCCATTCTTGGGGTCCGAAAAAGACACTGGATATGTCAGTGACTTTGCACGACAAAGCGTTCTCCGAGGGCATGGAATGTACCATTTTTTGGTCAGAATCTTGACAGTAATGTCTATGTTAGATTCTCCGGTCGAAATACGGGAAAACTCCATCAAATTCTTTATGGAAACGGAGTTTTGCGAATTCTCCCCGGAACTGGAAGATCATTTCGAGATCTTCGAGCATATTCGAGGGTTCAATGTGACTATTGTCACTTCGGCCAATACAAAAGATGAGACTTTACTACTGTGGAGCGGCTTTTTGCTAAAAGATGAGGGGGAAACTAAGTAAATGCCTACAAAAAATCAATTGATTCGTCATGGTAGAGAAGAAAAACGGCGCACGGACCGTACTCGAGCTTCGGATCAATGTCCCCAGAAGCAAGGAGTATGCCTGCGTGTTTCGACGAGAACACCGAAAAAACCTAATTCAGCTCTACGTAAGATAGCAAAAGTACGGTTGAGCAATCGACATGATATATTTGCTCACATTCCAGGCGAAGGTCATAATTCGCAGGAACATTCTATAGTCTTAGTCAGAGGAGGTAGAGTGAAAGATTCGCCAGGTGTGAAATCCCATCGTATTCGAGGAGTCAAGGATTTGCTGGGAATTCCGGATCGTAGAAAGGGAAGATCTAAATATGGTGCAGAAAGACCAAAATCGAAATGAATGTCATATATCTCAGGAGCTAGATCACTTCCCGATGAACAAGTCAGAATTGCCTCAACAAAAATGGATGGAATTGGACCGAAAAAAGCCATTCAGCTTCGTTATCGATTAGGTATCAGTGGGAACATCAAGATGAATGAGTTAACTAAGTATCAGATCGACCAAATTGAACAAATGATAGCTCAAGATCATGTTGTTCATTGGGAATTGAAGAGGGGAGAACGAGCAGACATCGAACGATTAATTTCTATTTCTCGTTATCGTGGAATTCGTCATCAAGATGGATCGCCCTTACGCGGTCAACGAACTCATACTAATGCAAGGACTGCTCGCAAGCAAATTCGGAAATGAATGGGGGACTTTGATGGTGAGCAAAAAGAATTGATCAAGAAATTGGTAAACTTTCGCATGATCGATGGTAAAAGAACGAGAGTTCGTGCTATTGTTTATAAAACTTTTCACCGCCTAGCTCGAACTGAACGCGATGTAATCAAACTTATGGTTGACGCCGTAGATAATATAAAGCCAATATGCGAAGTGGTCAAAGTAGGAGTCGCAGGTACTATTTATGATGTTCCTGGGATTGTAGCCAGGGATCGTCAACAAACCTTAGCTATTCGTTGGATCCTTGGAGCAGCTTTCAAACGACGTATAAGCTACAGGATAAGCTTAGAGAAATGTTCATTTGCTGAGATACTGGATGCTTACCGAAAGAGGGGAATTTCACGTAAGAGAAGGGAGAATCTTCATGGACTGGCTTCCACCAATCGGAGTTTCGCGCATTTCAGATGGTGGTAA
>Gelidocalamus subsolidus
ATGTTCTTGGTGGATGCAGGCCCTGGTACCCCCAAAATTTGTATGCAAGATGAGCTTACAGGACTGCCAATCAAGCGAGCCACCAGGTTTGAGAATAAGGTGGGATCCAAGAATGTAGTGGCTGGTGAATCACTGATCAAAAAGCGGATTTTTGAGAGATTCTTCATCGATCTAGTGGCCGGTGAATCACTGATCAAAGAGCGAGCAGCCGCCAGGTTTAATGATTTTGTGGGATCCCTGGATGTAGCGGCTGGCGAACCGCTTCTTCTTCCACAAAGATTCAGACAAAACCGAGCTTGGATAGAACTGAAGAAGATTTGGCGAACGAAGAAAAAGGTCAAAGGGTTTATTATTCAAAAAATCAAAGGAGGTTATTCAGTAGCCATCGCAGGTTTCATTACTTTTCTTCCATTCAAAAAAGCTCTTCTAAAAAAAAGGATAGCGAATGATCGATTCACCATTGATAGCTTTAACCCTAAAAGGAGGGATATTGTGATAATAGCGGCAGATCAAACAAGAACTTGAATGACTATAAGGAACCAACGATTCTCTCTTCTTAAACAACCTATATACTCCACACTTAACCAGCATTTGATAGATTATCCAACCCCGAGCAATCTTAGTTATTGGTGGGGGTTCGGTTCGTTAGCAGGTATTTGTTTAGTCATTCAGATAGTGACTGGCGTTTTTTTAGCTATGCATCACACACCTCATGTGGATCTAGCTTTCAACAGCGTAGAACACATTATGAGAGATGTTGAAGGGGGCTGGTTGCTCCGTTATATGCATGCTAATGGGGCAAGTATGTTTCTCATTGTGGTTCACCTTCATATTTTTCGTGGTCTATATCATGCGAGTTATAGCAGTCCTAGGGAATTTGTTCGGTGTCTCGGAGTTGTCATATTCCTATTAATGATTGTGACAGCTTTTATAGGATACGTACCACCTTGGGGTCAGATGAGCTTTTGGGGAGCAACAGTAATTACAAGCTTAGCTAGCGCCATACCAGTAGTAGGAGATACCATAGTGACTTGGCTTTGGGGTGGTTTCTCCGTGGACAATGCCACCTTAAATCGTTTTTTTAGTCTCCATCATTTACTCCCCCTTATTTTAGTAGGCGCCAGTCTTCTTCATCTGGCCGCATTGCATCAATATGGATCAAATAATCCATTGGGTGTACATTCTGAGATGGATAAAATTGCTTCTTACCCTTATTTTTATGTAAAGGATCTTGTAGGTCGGGTAGCTTCTGCTATCTTTTCTTCCATTTGGATTTTTTTTGCTCCTAATGTTTTGGGGCATCCCGACAATTATATACCTGCTAATCCGATGCCCACCCCGCCTCATATTGTGCCGGAATGGTATTTCCTACCGATCCATGCCATTCTTCGCAGTATACCTGACAAAGCGGGAGGTGTAGCCGCAATAGCACCAGTTTTTATATCTCTCTTGGCTTTACCTTTTTTTAAAGAAATGTATGTGCGTAGTTCAAGTTTTCGACCGATTCACCAAGGAATATTTTGGTTGCTTTTGGCGGATTGCTTACTACTAGGTTGGATCGGATGTCAACCTGTGGAGGCACCATTTGTTACTATTGGACAAATTCCTTCTTTCTTTTTCTTCTTGTTCTTTGCCATAACGCCCATTCCGGGACGAGTTGGAAGAGGAATTCCAAAATATTACACGGAATGGAATTCTCACCCAGAGCTGCGGAACTCACGACTCTATTAGAAAGTAGAATGACCAACTTTTACACGAATTTTCAAGTGGATGAGATCGGTCGAGTGGTCTCAGTTGGAGATGGGATTGCACGTGTTTATGGATTGAACGAGATTCAAGCTGGAGAAATGGTGGAATTTGCCAGCGGTGTGAAAGGAATAGCCTTGAATCTTGAGAATGAGAATGTAGGTATTGTTGTCTTTGGTAGTGATACCGCTATTAAAGAAGGAGATCTTGTCAAGCGCACTGGATCTATTGTGGATGTTCCTGCGGGAAAGGCCATGTTAGGCCGTGTGGTCGACGCCTTGGGAGTACCTATTGATGGAAAAGGGGCTCTAAGCGATCACGAACGAAGACGTGTCGAAGTGAAAGCCCCAGGGATTATTGAACGTAAATCTGTGCACGAACCCATGCAAACAGGCTTAAAAGCAGTGGATAGCCTGGTTCCTATAGGCCGTGGTCAACGAGAACTTATAATCGGGGACAGACAAACTGGAAAAACTGCAATAGCTATCGATACTATATTAAACCAAAAGCAAATGAACTCAAGGGGCACAAATGAGAGTGAGACATTGTATTGTGTCTATGTTGCGATTGGACAAAAACGCTCGACTGTGGCACAATTAGTTCAAATTCTTTCAGAAGCGAATGCTTTGGAATATTCCATTCTTGTAGCAGCCACCGCTTCGGATCCTGCTCCTCTGCAATTTCTGGCCCCATATTCAGGGTGTGCCATGGGGGAATATTTCCGCGATAATGGAATGCACGCATTAATTATATATGATGATCTAAGTAAACAGGCGGTGGCATATCGACAAATGTCATTATTGTTACGCCGACCACCAGGCCGTGAGGCTTTCCCAGGGGATGTTTTCTATTTACATTCCCGTCTCTTAGAAAGAGCCGCTAAACGATCGGACCAGACAGGTGCAGGTAGCTCGACTGCGTTACCCGTGATTGAAACACAAGCTGGAGACGTATCGGCCTATATCCCCACCAATGTGATCTCCATTACAGATGGACAAATCTGTTTGGAAACAGAGCTCTTTTATCGCGGAATTAGACCTGCTATTAACGTTGGCTTATCCGTCAGTCGCGTCGGGTCTGCCGCTCAGTTGAAAGCTATGAAACAAGTCTGCGGTAGTTCAAAACTGGAATTGGCACAATATCGCGAAGTGGCCGCCTTCGCTCAATTTGGGTCAGACCTTGATGCTGCGACTCAGGCATTACTCAATAGAGGTGCAAGGCTTACAGAAGTGCCCAAACAACCACAATATGAACCACTTCCAATTGAAAAACAAATTGTTGTGATTTATGCTGCTGTCAACGGCTTCTGTGATCGAATGCCACTAGACAGAATTTATCAATATGAAAAAGCCATTCTAAGTACTATTAATCCAGAATTACAAAAATCCTTCTTAGAAAAAGGTGGATTAACTAACGAAAGAAAGATGGAACCTGATGCTTCTTTAAAAGAAACAGCGAAGCCTTACTTGTGAATGAGATTGAGTTCAACGGATATGAAGGATAGAAATATGCTATTTGCTGCTATTCCATCTATTTGTGCATCAAGTCCGAAGAAGATCTCAATCTATAATGAAGAAATGATAGTAGCTCGTTGTTTTATAGGCTTTCTCATATTCAGTCGGAAGAGTTTAGGTAAGACTTTCAAAGAAACTCTCGACGGGAGAATCGAGTCTATTCAGGAAGAATTGCTGCAATTCTTCAATCCTAACGAAGTAATTCCGGAGGAATCCAATGAACAACAACGATTACTTAGGATCAGCTTGCGAATTTGCAGCACCGTAGTAGAATCATTACCAACGGCACGCTGTGCGCCTAAGTGCGAAAAGACAGTGCAAGCTTTGTTATGCCGAAACCTAAATGTAAAGTCAGCAACACTTCTAAATGCCACTTCTTCCCGTCGCATCCGTCTTCAGGACGATATAGTCACAGGTTTTCACTTTTCAGTGAGTGAAAGATTTGTATCCGGGTCTACGTTCAAAGCTTCTACCGTAGAACAAATTCGAGAGGCCTTCGTACCCATAGACCTAATTCGAGAAGGCTTGATAGTCCTAAGAAAGGTGAGGGCGGGGGGTTCTATTTTGGAAGAATAACTGGATCAATTTGGAATTCACCCAATAATTCCTCTGAATATAGGCAACTATTATTTCTCATTCACAAATCCATCCTTGTCTATGCTGCTCACTCTCGGTTTGGTCCTACTTCTTCTTTTTGTTGTTACGAAAAAGGGAGGGGGAAAGTCAGTGCCAAATGCATGGCAATCCTTGGTAGAGCTTATTTATGATTTCGTGCTGAACCTGGTAAACGAACAAATAGGTGGTCTTTCCGGAAATGTTAAACAAAAGTTTTTCCCTCGCATCTCGGTCACTTTTACTTTTTCGTTATTTCGTAATCCCCAGGGTATGATACCCTTTAGCTTCACAGTGACAAGTCATTTTCTCATTACTTTGGCTCTTTCATTTTCCATTTTTATAGGCATTACGATCGTTGGATTTCAAAGACATGGGCTTCATTTTTTGAGCTTCTTATTACCTGCGGGAGTCCCACTGCCGTTAGCACCTTTTTTAGTACTCCTTGAGCTAATCCCTCATTGTTTTCGCGCATTAAGCTCAGGAATACGTTTATTTGCTAATATGATGGCCGGTCATAGTTCAGTAAAGATTTTAAGTGGGTTTGCTTGGACTATGCTATTTCTGAATAATATTTTCTATTTCATAGGAGATCTTGGTCCCTTATTTATAGTTCTAGCATTAACCGGTCTGGAATTAGGTGTAGCTATATCACAAGCTCATGTTTCTACGATCTCAATTTGTATTTACTTGAATGATGCTACAAATCTCCATCAAAATGAGTAAATGCCTCAACTTGATAAATTGACTTATTTCTCACAATTCTTCTGGTTATGCCTTCTCCTCTTTACTTTTTATATTCTATTTATTAATAATAATAATGGAATACTTGGAATTAGCAGAATTCTCAAACTACGGAACCAACTGCTTTCGCACCGGGGGAACAAGATCCGGAGCAAGGACCCTAAGAATTTGGAAGATATCTCGAGAAAAGGTTTTAGCACCGGTCTCTCATATATGTACTCCAGTTTATCCGAAGTATCCCAATGGTGTAAGACCGTCGACTATTTGGGAAAAAGGAGGAAAATCACTCTGATCTCTGATTTCGGAGAAATAAGTGGCTCACGAGGAATGGAGAGACAGATTCTCTATTTGATCTCGAAGTCCTCATATAACACTTCTTCCAGTCGGATCACTTGTTGGAAAAACATAATGCTCACACATGTTCCACACGGGCAAGGAAGCATAATCTAAATGAGACGACTCTTTCTTGAACAATTTCATAAGCAGATCTTCCCCTCCACACCAATCACGAGTTTTTTTTTATTCCTCTCGTATATCGTCGTCACGCCCTTAATGATAGGTTTTGAAAAAGATTTTTCATGTCATTCCCATTTAGGTTCGATTCGGATCCCTCTGTTGTTTCCCTTTCCTCCCGAACCTTTTCCTCGAAATGATAAAGAATCTGGTACACTCGAATTGTATTATTTAAGTGCTTATTGCTTGCCAAAAATCCTACTTCTACAATTGGTAGGTCACCGGGTTATTCAAATAAGTCGTGTTTTCTGTGCTTTTCCCATGTTACAACTTCCGTACCAATTCGATCGATCCGGAATGGATCGGTTAAACATTCTATTAGGGAGCCCGGTCTTGACTCTTCTGTGTGGTATTCATTCTCGTTCGGCTCTTGGAATCACATCCAGCAGTGGTTGGAACAGCTCGCAAAATCCAACCACTTCACCTACTTTATTGCCCCCAACCGTTTCCCGTACCTCTATAGAAACAGAAGGGTTTCATGTTCTTTCATCGATTGGGTATTCCTCTCCTTTTGTATCTCTTTATCCAATTTCGGTCTCGATTAGTTCACAAGATTGAATGTCAGTTTCGTTATTACAACCTTATTTTTTTATGTCAAAGACAAAAAGCTACGCGCAAATTCTCATTGGATCTCGGTTGTTCTTAACAGCGATGGCTATTCATTTAAGTCTTCGGGTAGCACCACCAGATCTTCAACAAGGTGGAAATTCTCGTATTTCGTATGTACATGTTCCTGCGGCTCGGATGAGTATAGTTATTTATATCGCGACAGCTATAAACAGTTCCTTGTTCCCATTAACAAAACATCCCCTTTTTCTTCGCTCTTCCGGAACCGGTACAGAAATTGGTGCTTTTTCTACTTTGTTTACGTTAGTGACTGGGGGGTTTCGGGGAAGGCCTATGTGGGGTACCTTTCGGGTGTGGGATGCTCGTTTAACTTCTGTATTCATCTTGTTCCTTATTTACCTGGGTGCACTGCGTTTTCAAAAGCTTCCTGTCGAACCGGCTCCTATTTCAATCCGTGCTGGACCGATCGATATACCAATAATAAAGTCTCCAGTCAACTGGTGGAATACATCGCATCAACCTGGGAGCATTAGCCGATCTGGTACATCAATACATGTTCCTATGCCCATTCCAATCTTGTCTAACTTTGCTAACTTCCCCTTCTCTACCCGTATCTTGTTCGTTCTGGAAACACGTCTTCCTATTCCATCTTTTCCCGAATCCCCCTTAACGGAAGAAATAGAAGCTCGAGAAGGAATACCACTAAAAACCTAGATGGTCCAACTACAGAACTTCTTCTTTTTCATTACTTCCATGGTCGTGCCCCGTGGCACGGCAGCACCCGTACTATTGAAATGGTTCGTCAGTAGAGATGTTCCCACTGGTGCCTCTTCTTCCAATGGTACTATAATTCCTATTCCTATCCCTTTATTCCCTTTTTTGGTCTATCTACATTCAAGGAAATTCATACGCTCCATGGACAGAGCAAAAAGTGGAGTGTTGGTCAAAGCAAGCCGCCCTATTCTATTACCAGACAAAATTGGGAGAAGCTCATCCGCTAGAAATGCTTTATTTCGTTTCGTTCCCGTTCTTCATTTCCTTATTATCGAATCCATGGGGGACTTGTCATATTTAGAATCTTTCTGCGGTCTGCTCTGTTTACAATTCTTTCGTACTCTCTTCTCTTTACCACGCGATAGGTCAGCGAAGCGTGAGCGGGCGCTCCGAAGTAAAGGCCAAACACTTCGGCCTAAGGGGAATGAGCAACAAAATGACAAGATGAGGTGCCCCGGGCACCCCCATATAGAAAGAAGGGTCGAAGGTTTTGGGCCTGTAGCTTTCCCCGCCCCCCCCTCGTCGAGTGGTGCTTGTTTGGGGGGTGTGCCACCTGAAATCGGGCTTGAAGCTCTCGCCTTACCAACGAGCCGACTGCTGATGGCTGTTGGTCACGACTACTACAAAAAAGTGAAGATGAATCTTTCTATTTCACATGGAGGAGTGTGCATCTTTATGTTGGGTGTTCTTCTGTCTAATACGAATAAGATACAGTTCACTCAACGATTGCCTTTGGGTCCCGAACTCCATATGGGGAAGGAACGTTGTTGTTTGCGAGGTCTCGATCATTTACATGGACCCACTTCTCATTCCATTTGTGGGAATTTGATGATTTATAAACCGTCCCCAACGAGCGAAAGGTTCATGTTTGAACATGATGAATCACTTCGTGCCGACCTGTTGCCCATAAACTTTCCTGCCTCATATGAGAATGGAAAACTGGAAGATTTTCTGCATCGGTGGATGAAGAATCACGAACATAAGAATTTCTGGTTTAGCATGTTCCCAGAAAGAAGATACTTTTTTTCCATTCGAGAAACGAGGAGCACGACTGAAGTGGCTATACATACAAATCCATTTACGGATCTATATGCTCCGATTGGAACTGGAAGTTCCAGAACTGGCGGCTGGTATACCACCATAATGAAATTGCCTTTTCTTTTTAGTATTCGGATAGGATTTCTGTTGGCTTCATCGGGAGGCTCGCGTAGTTTGTTACGTCAACTCCAAAAGGATAAGTTGCATTGGAATCGAATGTCTATAAATGAATTTTCTCATTATTCGTTATTTCCGGGTCTTTTCGTTGCATTCACTTACAACAAGAAACAACCACCAGCGTTTGGTGCAGCACCTGCATTTTGGTGCATTCTTCTTCCTTTCCTTGGTCTTTCGTTCCGTCATATTCCAAATAACTTATCTAATTACAACGTATTAACCGCTAATGCACCTTTTTTTTATCAAATCTCAGGGACATGGTCTAATCATGAGGGTAGTATTTTATCATGGTGTTGGATCCCAAGTTTTTATGGATTCCTTTTTTGTTACCGGGGTCGACCCCAAAGCCATAATGTCTCAAAACGAAGAGGCTATAGAGAAACTTTTCTTTTTTCCTTTGTCTCGAACTTCGTGAAGAACTCCATTCTATCTCTCCAACAAAAAAGTGGGGCTGCGCCCCAGTTGTACACTCCCTTCGTTCGGAGAACCCTTGTTGATTCTGAACTTCGTTCGCAAAGTAAGCGTCCTTTTAACGGGCCAGCCCTTTTTAATGCGCCGCTTGACCCTGTTTTGAAAATGAGCTTTGCTCTTCTGGGCGCTGGGCGCTCCCGTGGTTCGCGAGAAGGAAAAAGGACTAATCTTTTGTTACATCTGGCACGAGATGAAAAAGAGAGAGCTTCGTCTATCGATGAACAGCAGATTGACGGAGCTCTTGGCATTGCTTTGTTTTTCTCTCCTTTCCTATCAGCGAGTTCCGATCCTTTTGTTCGAAATTTCTTCGTTCGTACCGAACCGCTTGCAGAATCAAATCCTGTTCCACAAGATCCTATATCAGCTATACATCCTCCTTGCATTTATGCCGGAGACGTCGCCAGTGCTATGGGCTTTGGGTTATGTAGATCCAAAATTATGAATGGGATTGTGGCACTCCACTCGCCGCCAATGCGGAAGGATGCCGCCGAAAAGAATGGAACGCTGCTTCGCTCTGCTGGATGCGTCGGATCCCATATAAGAAGCTCGCTCTTTACCCGATCATTCAAACATTTTGTGGGCGGCGCGCCTGCTCTATTGTTGCGTAGCAATAGAAGCCTGCTCATGCTGCTCCGGCGGCGCTTTTTCGCCTTCTCTTCGCTCTGGACAGGAGCGCTAATGGACACGGGGAGGGAGCAGGCGAAGCGTGTCGTTCGTAATGGAAAGAAAGACACCACTACTTCGCCTCTTTGTTGGACCGCCGGCGCGAACACAGTGGTCTCTGACCAGGACCAGGAACCAATTCGAATTTGGATCTTGACATGTCGGTTGTTTTTAACCGTAGGCATCTCGCCAGGAAGTTGGTGGGCTCATCATGAATTAGGTCGGGGTGGCTGGTGGTTTCGGGATCCCGTAGAAAATGCGTCTTTTATGCCTCGGGTATTAGCCACAGCTCGTATTCATTCAGTAATTCTACCCCTTCTTCATTCTTGGACCTCGCTTCTGAATATTTTGACTCTTCCATGCTGTGTCTCAGGAACCTTTTCAATACGGTCCGGATTGCTAGCTCCCGTTCATAGTTCTGCTACAGACGATACACGAGGAAGATTTTTATGGCGGTTCTTCCTTCTAATTACAGGCATATCTATGACTCTTTTTTACCAGATGAAGCAGGAGGCATCGGTCCGTAGAACCTATAAAAAAGAGATGGTTGTGGCGCGAAGTACTCTTGTGCACCTACGTCACTCGGCTCGCGCGCAACCCCGCCCCGTTATGTTATGGAATAATTTAGCTTCTTGCTGGGCTGGTTATTCAGAGCCAGCAACTGGCTGCCGGATTTCGTCCCGTCCGTAGATGACAAATCTGGTCCGATGGCTCTTCTCCACTAACCACAAGGATATCGGTACTCTATATTTCATCTTCGGTGCCATTGCAGGAGTGATGGGCACATGCTTCTCCGTACTGATTCGTATGGAATTAGCCCGACCCGGCGATCAAATTCTTGGTGGGAATCATCAACTTTATAATGTTTTAATAACGGCTCACGCTTTTTTAATGATCTTTTTTATGGTTATGCCGGCGATGATAGGTGGATTTGGTAATTGGTTTGTTCCGATTCTGATAGGTGCACCTGACATGGCATTTCCACGATTAAATAATATATCATTCTGGTTGTTGCCACCAAGTCTCTTGCTCCTATTAAGCTCAGCCTTAGTAGAAGTGGGCAGCGGCACTGGGTGGACGGTCTATCCGCCCTTAAGTGGTATTACCAGCCATTCTGGAGGAGCAGTTGATTTAGCAATTTTTAGTCTTCATCTATCAGGTGTTTCATCAATTTTAGGTTCTATCAATTTTATAACTACTATCTTCAACATGCGTGGACCTGGAATGACTATGCATAGATTACCACTTTTTGTGTGGTCCGTTCTAGTGACAGCATTCCTACTTTTATTATCACTTCCGGTACTGGCAGGGGCAATTACAATGTTATTAACCGATCGAAACTTTAATACAACCTTTTTTGATCCTGCAGGAGGGGGAGACCCAATATTATACCAGCATCTCTTTTGGTTCTTCGGTCATCCAGAGGTGTATATTCTCATTCTGCCTGGATTCGGTATTATTAGTCATATCGTATCGACCTTTTCAAGAAAACCGGTCTTCGGGTATCTAGGCATGGTTTATGCCATGATAAGTATAGGTGTTCTTGGATTTCTAGTTTGGGCTCATCATATGTTTACTGTGGGCTTAGACGTTGATACGCGTGCCTACTTCACCGCAGCTACCATGATCATAGCTGTGCCCACTGGAATCAAAATCTTTAGTTGGATCGCTACCATGTGGGGAGGTTCGATACAATACAAAACACCCATGTTATTTGCTGTAGGGTTCATCTTTTTGTTCACCATAGGAGGGCTCACTGGAATAGTTCTAGCAAACTCTGGGCTAGACATTGCTCTACATGATACTTATTATGTGGTTGCACATTTCCATTATGTACTTTCTATGGGAGCCGTTTTTGCTTTATTTGCTGGATTTTACTATTGGGTGGGTAAAATCTTTGGTCGGACATATCCTGAAACTTTAGGCCAAATCCATTTTTGGATCACTTTTTTCGGGGTTAATCTGACCTTCTTTCCCATGCATTTCTTAGGGCTTTCGGGTATGCCACGTCGCATTCCAGATTATCCAGATGCTTACGCCGGATGGAATGCTCTGAGCAGTTTCGGTTCTTATATATCCGTAGTTGGGATTCGTCGTTTCTTCGTAGTTGTCGCAATCACTTCAAGCAGTGGAAAGAACAAAAGATGTGCGGAAAGTCCTTGGGCTGTTGAACAGAATCCAACCACACTAGAATGGTTGGTACAAAGCCCTCCAGCCTTTCATACTTTTGGAGAACTTCCAGCGGTAAAAGAGACAAAAAGCTAGATGATTCTTCGTTCATTAGAATGTCGATTCCTCACAATCGCTCTTTGTGATGCTGCGGAACCATGGCAATTAGGATCTCAAGACGCAGCAACACCTATGATGCAAGGAATCATTGACTTACATCACGATATCTTTTTCTTCCTAATTCTTATTTTGGTTTTCGTATCACGGATGTTGGTTCGCGCTTTATGGCATTTCAACGAGCAAACTAATCCAATCCCGCAAAGGATTGTTCATGGAACTACTATCGAAATTATTCGGACCATATTTCCAAGTGTCATTCTTTTGTTCATTGCTATACCATCGTTTGCTCTGTTATACTCAATGGACGGGGTATTAGTAGATCCAGCCATTACTATCAAAGCTATTGGACATCAATGGTATCGACCTTATGAGTATTCGGACTATAACAGTTCCGATGAACAGTCACTCACTTTTGACAGTTATACGATTCCAGAAGATGATCCAGAATTGGGTCAATCACGTTTATTAGAAGTTGACAATAGAGTGGTTGTACCAGCCAAAACTCATCTACGTATGATTGTAACACCCGCTGATGTACCTCATAGTTGGGCTGTACCTTCCTCAGGTGTCAAATGTGATGCTGTACCTGGTCGTTCAAATCTTACCTCCATCTCGGTACAACGAGAAGGAGTTTACTATGGTCAGTGCAGTGAGATTCGTGGAACTAATCATGCCTTTACGCCTATCGTCGTAGAAGCAGTGACTTTGAAAGATTATGCGGATTGGGTATCCAATCAATTAATCCTCCAAACCAACTAAATGATTGAATCTCAGAGGCATTCTTATCATTTGGTAGATCCAAGTCCATGGCCTATTTCGGGTTCACTCGGAGCTTTGGCAACCACCGTAGGAGGTGTGATGTACATGCACTCATTTCAAGGGGGTGCAACACTTCTCAGTTTGGGCCTAATATTTCTCCTTTATACCATGTTCGTATGGTGGCGGGATGTTCTACGTGAATCCACGTTGGAAGGGCATCATACAAAAGCTGTACAATTAGGACCTCGATATGGTTCTATTCTCTTCATAGTCTCGGAGGTTATGTTCCTTTTTGCTTTTTTTTGGGCTTCTTCTCATTCTTCTTTGGCACCTACGGTAGAGATCGGAGGTATTTGGCCCCCAAAAGGGATTGGGGTTTTAGATCCTTGGGAAATCCCTCTTCTTAATACCCCTATTCTCCCTTCATCCGGAGCTGCCGTAACTTGGGCTCATCATGCTATACTCGCGGGGAAGGAAAAACGAGCTGTTTACGCTTTAGTAGCAACCGTTTCACTGGCTCTAGTATCCACTGGCTTTCAAGGAATGGAATATTACCAAGCACCCTCCACTATTTCGGATAGTATTTATGGTTCTACCTTTTTCTTAGCAACTGGCTTTCATGGTTTTCATGTGATTATAGGTACTCTTTTCTTGATCGTATGTGGTATTCGCCAATATCTTGGTCATCTGACCAAGAAGCATCACGTTGGCTTTGAAGCAGCTGCATGGTACTGGCATTTTGTAGACGTGGTTCGGTTATTCCCATTTGTCTCTATCTATTGGTGGGGAGGTATATGAAGAAAGAAAGAAGGGTCGAAGTTTAGACCGCTCACAGTAGTTCTACCCATAGAAAAGATCATGAAAGAGGCGATCAGAATGGTACCCGAATCCATTTACGATCCCGAGTTTCCAGACACATCGCACTTCCGCTCGGGTCGAGGCTGCCACTCGGCCCTCAGACGGATCAAAGAAGAGTGGGGAACCTCTCGCTGGTTTTTGGAATTCGACATCAGGAAGTGTTTTCACACCATCGACCGACATCGATTCATCTCAATCTTGAAGGAAGAGATCGACGATTCCAAGTTCTTTTACCCCACTCAGAAACTGTTTTCCGCCGGACGACTCGTAGGAGGTGAGAAGGGCCCTGACTCCGTCCCAAACAGTGTACTACTATCGGCCCTACTAGGCAATATCTACCTACACAAGCTCGATCAGGAGATAGGGAGGATCCGGCAGAAGCACGAAATTCCTCTTGTAGTGAAAATCAGATCGGTTCTATTAAGAATAGGTCGTCGTATTGATGACCAAGAAAAGTATGGAAAAGAAGCAAGCTTCAACGCTCCCCAAGACAACAGAGCCCTCATAGTGGGGAGGGTAAAGAGCATCCAACGCAAAGCGACCTTTCATTCCCTTGTTTCGTCGTGGCACACCCCCCCCACAAGCACCCCCAGGCGAAGGGGAGACCAGAAAACGCCTTTCGTTTTCCCCCCTTCAGCGGCCCTAGCCGCCTTCCTTAACAAGCCCTCGAGCCTCCTTTGCGCCGCCTTCCTCATAGAAGCCGCTGGGTTGACCCCGAAGGCCGAATTCAATGGTAGAGAAGGCTTTAATAAGAATTTGGCCATGAGAGACCTTCTTAAGTATTGCAAAAGAAGGGGCCTGCTGATAGAGCTGGGCGGGGAGGCGATACTAGTTATCAGGTCAGAGAGAGGCCTGGCCCGTAAGCTGGCCCCCTTTAAAAGCCATTCCTTATTAATAAGGATTTGTTACGCGCGATATGCCGACGACTTACTACTGGGAATCGTGGGTGCCGTATTTCTTCTCATAGAAATACAAAAACGTATCACCCACTTCCTACAATCCGGCCTGAACCTTTGGGTAGGCTCCGCAGGATCAACAACCATAGCTGCACGGAGTACGGTAGAATTCCCCGGTACGGTCATTCGGGAAGTCCCCCCGAGGACGACTCCCATACAATTCTTGCGAGAGCTGGAGAAGCGTCTACGGGTAAAGCACCGTATCCATATAACTGCCTGCCACCTACGCTCCGCCATCCATTCCAAGTTTAGGGACCTAGGTTATAGTATCCCTATCAAAGAGCTGACGAAGGGGATGAGCGGAAGAGGTCGTCTACTGGACGCGGTTCAACTAGCGGAGACTCTTGGAAAAGATGGACTAAAAAGTCCCCAAGTTAGCGTATTATGGGGGACCGTCAAGCACATCCGGCAAAGATCAAGGGGGATCTCGTTGTTGCATAGCTCAGGTCAGAGCAAGGTGCCATCAGGCGTTCAACAGGCAGTCTCACGATCGGGCATGAGTGTCCTGAAGAATAAATTGTATACTCCCTTTGGTCGGAAGGCGGCGGGGGAAGGAAGGGGACACTGGGCGGGATCTTTCAGCAGCGAATTCCCCATACAGATAGAGGCGCCTATCAAAAAGATACTCCGAAGGCTTCGGGATCGAGGTCTCATTAGCCGAAGAAGACCCAGGCCAATCCACGTGGCCTCTTTGACCAACGTCAGCGACAGAGACATAGTAAATTGGTCCGCGGGCATCGCGATAAGTCCTCTGTCCTACTACAGGTGCTGCGACAACCTTTACCAAGTCCGAACGATTGTCAACTACCAGATCCGCTGGTCCGCTATATTCACCCTAGCCCACAAGCACAAATCTTCGGCGCGGAATATAATCCCAAAGTACCCCAAAGACTCAAATATAGTCAATCAAGAAGGTGGTAAGACCCTTGCAGAGTTCCCAAACAGCATAGAGCTTGGGAAGCTCGGACTCGGTCAAGATCCGAACAACGACGGAGCACTCAACTACATGTTTAATAAGTAGATGCCGAAAATGCATTTATCCTTTGAATTACTCATTGAATGGAATTTCGCACCGGAAACTTTTCTAGGAGAAGTTCGAATCCGTTCCGTTCGGATATTGATCGGTCTTGGTTTGACATGGTTTACGCGTTACTGGTTCCCGGAAGAGTCAATTTCTCCATTAGCTAAACCCTTTCTTACCCTACCTTTGGACTCGTATTTTGTTCGTACACAATCAACGGAGGCCCCCCCGACATATGTTGCAACGTCTTCAATAGCATGCTCTTACTTCGTCTTTCCCTTAATAAGTCATCAAATTTGGTGCTTTTCGATCCCCAGTTGCTATGGGGAACAAAGGCAGAAATACAATAGATTCCTCCATTTAAGTGGTTCTCGCTTCTCCTTGTTCCTGTTCCTAACTCCTCCCCGGGTAGTTCCCAATGTTTGGCACTTTCCATACTTCGTGGGTGCAACATCAACAAATTCGCTCATGATCAAGTTACAACCTAAGATCTATGACTATATTATGTTAACTGTTCGTATTTTGTTCATTCCATCGGTATGCTCCCAGGTACCTGTAATTGTGATCTGTTTGCCAGAACCAAGGGGTCTTTCTGTGGAAACCTTCACGAGCAATCGTCGTTTTTTGATGGTTTTTCCGCTTATCACAGCTGCTCTTTCCACACCTCCGGATATCTGGTGCCAAATCGTCGCCCCTTTCCTTATATATTCGATAATCGAGTTTGCTATCTTTGTGGCATTGATTGTACAAGTTCGTGAAGAGGGCTGGACGAGTAGAATGAGGGAAAGCGGCTCGATCGAGAAAAAAGAGGAGTAGATGTCGGAATTTGCACCTATTTGTATCTATTTAGTGATCAGTCCGCTAGTTTCTTTGATTCCACTCGGTGTTCCTTTTCCATTTGCTTCCAATAGTTCGACCTATCCAGAAAAATTGTCGGCCTACGAATGTGGTTCCGATCCCTCCGGTGATGCCAGAAGTCGTTTCGATATACGATTTTATCCGGTTCCTATTTTATTTATTATCCCTGATCCGGAAGTCACCTTTTCTTTTCCTTGGGCAGTACCTCCTAACAAGATTGATCTGTTTGGATCTTGGTCCATGATGGCCTTTTTATTGATTTTGACGATTGGATCTCTCTATGAATGGAAAAGGGGTGCTTCGGATCGGGAGTAAATGTCGGAATTTGCACCTATTTGTATCTATTTAGTGATCAGTCCGCTAGTTTCTTTGATTCCACTCGGTGTTCCTTTTCCATTTGCTTCCAATAGTTCGACCTATCCAGAAAAATTGTCGGCCTACGAATGTGGTTCCGATCCCTCCGGTGATGCCAGAAGTCGTTTCGATATACGATTTTATCCGGTTCCTATTTTATTTATTATCCCTGATCCGGAAGTCACCTTTTCTTTTCCTTGGGCAGTACCTCCTAACAAGATTGATCTGTTTGGATCTTGGTCCATGATGGCCTTTTTATTGATTTTGACGATTGGATCTCTCTATGAATGGAAAAGGGGTGCTTCGGATCGGGAGTAAATGATACTTTCTGTTTTGTCGAGCCCTGCTTTGGTCTCTGGTTTGATGGTTGTACGTGCTAAAAATCCGGTACATTCCGTTTTGTTTCCCATCCTAGTCTTTTGCGACACTTCTGGTTTACTTATTTTGTTAGGTCTCGACTTCTCCGCTATGATCTCCCCAGTAGTTCATATAGGAGCTATTGCCGTTTCATTCCTATTCGTGGTTATGATGTTCAATATTCAAATAGCGGAGATTCACGAAGAAGTATTGCGCTATTTACCAGTGAGTGGTATTATTGGACTGATCTTTTGGTGGGAAATGTTCTTCATTTTAGATAATGAAACCATTCCATTACTACCAACCCACAGAAATACGACCTCTCTGAGATATACGGTTTATGCCGGAAAGGTACGAAGTTGGACTAATTTGGAAACATTGGGCAATTTACTTTATACCTACTATTCCGTCTGGTTTTTGGTTTCTAGTCTGATTTTATTAGTAGCTATGATTGGGGCTATAGTACTGACTATGCATAGGACTACAAAGGTGAAAAGACAGGATGTATTCCGACGAAATGCCTTGGATTCTAGGAGGACTATAATGAGGAGGACGACAGACCAAATCACGATCTACTAAATGGATAACCAATCCATTTTCCAATATAGTTGGGAGATTTTACCCAAGAAATGGGTACATAAAATGAAAAGATCGGAACATGGGAATAGATCTTATACCAATACTGACTACCCATTTCCATTGTTGTGCTTTCTAAAATGGCATACCTATACAAGGGTTCAAGTTTTGATCGATATTTGCGGAGTGGATCATCCCTCTCGAAAACGAAGATTTGAAGTTGTCCATAATTTACTGAGTACTCGGTATAACTCACGCATTCGTGTACAAACAAGTGCAGACGAAGTAACACGAATATCTCCGGTAGTCAGTCCATTTCCATCAGCCGGCCGGTGGGAGCGAGAAGTATGGGATATGTCTGGTGTTTCTTCCATCAATCATCCGGATTTACGCCGTATATCAACAGATTATGGTTTCGAGGGTCATCCATTACGAAAAGACTTTCCTCTGAGTGGATATGTGGAAGTACGCTATGATGATCCAGAGAAACGTGTGGTTTCTGAACCCATTGAGATGACCCAAGAATTTCGCTATTTCGATTTTGCTAGTCCTTGGGAACAGCGTAGCGACGGATAAATGGAAAAACATCTTGTAATGTATTTAACCAGAAAATCGATTATGCTCCTGCGGAAGTATCTACTCGTAACGGAATTTCAGGTGTCAAAGTGCGGATCTCCTATAGTCAAAATAAGAAGGGACGTGCTATATCCGAAACGTACGAAATATAGTAAATATAGTAAATGCAGATGTAGTAGGGGTCGCGAACCGGATGGTACACAACTTGGTTTTGGAAGATATGGCACCAAAAGTTGTAGAGCTGGTCGTCTTTCATATCGAGCCATTGAAGCAGCGCGTCGGGCTACAATCGGACAATTCCATCGTGCTATGAGCGGACAATTCCGAAGAAATTGTAAGATATGGGTAAGAGTTCTCGCAGATCTTCCTATTACGGGGAAACCCGCAGAAGTTCGAATGGGAAGAGGAAAAGGAAATCCTACGGGTTGGATTGCTCGTGTGTCCACGGGACAAATCCCATTTGAAATGGATGGTGTGAGTTTGTCAAATGCTCGACAAGCCGCTAGATTAGCGGCGCATAAACCATGTTCGTCAACCAAGTTTGTTCAGTGGTCGTAAATGATGTTTCCACTCCATTTTCATTACGAAGATGTATTACGTCAGGATCTGTTGCTCAAACTGAATCACGCCAATGTTATGGAAGTTCCTGGATTGTTTGAAATCAGATTAGTACCAAAAGCTGCCTCTGATTTCAGAATCCAATTTGGAAAATTGGCTATGGAGATTTTGTGCGGTCAGAGATTCATACAGACACAAAGGGGCCCTTATTTTAAAGCAGGAAAGTCGTTTCGATCCAATCCATTCTTGGGGTCCGAAAAAGACACTGGATATGTCAGTGACTTTGCACGACAAAGCGTTCTCCGAGGGCATGGAATGTACCATTTTTTGGTCAGAATCTTGACAGTAATGTCTATGTTAGATTCTCCGGTCGAAATACGGGAAAACTCCATCAAATTCTTTATGGAAACGGAGTTTTGCGAATTCTCCCCGGAACTGGAAGATCATTTCGAGATCTTCGAGCATATTCGAGGGTTCAATGTGACTATTGTCACTTCGGCCAATACAAAAGATGAGACTTTACTACTGTGGAGCGGCTTTTTGCTAAAAGATGAGGGGGAAACTAAGTAAATGCCTACAAAAAATCAATTGATTCGTCATGGTAGAGAAGAAAAACGGCGCACGGACCGTACTCGAGCTTCGGATCAATGTCCCCAGAAGCAAGGAGTATGCCTGCGTGTTTCGACGAGAACACCGAAAAAACCTAATTCAGCTCTACGTAAGATAGCAAAAGTACGGTTGAGCAATCGACATGATATATTTGCTCACATTCCAGGCGAAGGTCATAATTCGCAGGAACATTCTATAGTCTTAGTCAGAGGAGGTAGAGTGAAAGATTCGCCAGGTGTGAAATCCCATCGTATTCGAGGAGTCAAGGATTTGCTGGGAATTCCGGATCGTAGAAAGGGAAGATCTAAATATGGTGCAGAAAGACCAAAATCGAAATGAATGTCATATATCTCAGGAGCTAGATCACTTCCCGATGAACAAGTCAGAATTGCCTCAACAAAAATGGATGGAATTGGACCGAAAAAAGCCATTCAGCTTCGTTATCGATTAGGTATCAGTGGGAACATCAAGATGAATGAGTTAACTAAGTATCAGATCGACCAAATTGAACAAATGATAGCTCAAGATCATGTTGTTCATTGGGAATTGAAGAGGGGAGAACGAGCAGACATCGAACGATTAATTTCTATTTCTCGTTATCGTGGAATTCGTCATCAAGATGGATCGCCCTTACGCGGTCAACGAACTCATACTAATGCAAGGACTGCTCGCAAGCAAATTCGGAAATGAATGGGGGACTTTGATGGTGAGCAAAAAGAATTGATCAAGAAATTGGTAAACTTTCGCATGATCGATGGTAAAAGAACGAGAGTTCGTGCTATTGTTTATAAAACTTTTCACCGCCTAGCTCGAACTGAACGCGATGTAATCAAACTTATGGTTGACGCCGTAGATAATATAAAGCCAATATGCGAAGTGGTCAAAGTAGGAGTCGCAGGTACTATTTATGATGTTCCTGGGATTGTAGCCAGGGATCGTCAACAAACCTTAGCTATTCGTTGGATCCTTGGAGCAGCTTTCAAACGACGTATAAGCTACAGGATAAGCTTAGAGAAATGTTCATTTGCTGAGATACTGGATGCTTACCGAAAGAGGGGAATTTCACGTAAGAGAAGGGAGAATCTTCATGGACTGGCTTCCACCAATCGGAGTTTCGCGCATTTCAGATGGTGGTAA
>Gelidocalamus dongdingensis
ATGTTCTTGGTGGATGCAGGCCCTGGTACCCCCAAAATTTGTATGCAAGATGAGCTTACAGGACTGCCAATCAAGCGAGCCACCAGGTTTGAGAATAAGGTGGGATCCAAGAATGTAGTGGCTGGTGAATCACTGATCAAAAAGCGGATTTTGGAGAGATTCTTCATCGATCTAGTGGCCGGTGAATCACTGATCAAAGAGCGAGCAGCCGCCAGGTTTAATGATTTTGTGGGATCCCTGGATGTAGCGGCTGGCGAACCGCTTCTTCTTCCACAAAGATTCAGACAAAACCGAGCTTGGATAGAACTGAAGAAGATTTGGCGAACGAAGAAAAAGGTCAAAGGGTTTATTATTCAAAAAATCAAAGGAGGTTATTCAGTAGCCATCGCAGGTTTCATTACTTTTCTTCCATTCAAAAAAGCTCTTCTAAAAAAAAGGATAGCGAATGATCGATTCACCATTGATAGCTTTAACCCTAAAAGGAGGGATATTGTGATAATAGCGGCAGATCAAACAAGAACTTGAATGACTATAAGGAACCAACGATTCTCTCTTCTTAAACAACCTATATACTCCACACTTAACCAGCATTTGATAGATTATCCAACCCCGAGCAATCTTAGTTATTGGTGGGGGTTCGGTTCGTTAGCAGGTATTTGTTTAGTCATTCAGATAGTGACTGGCGTTTTTTTAGCTATGCATCACACACCTCATGTGGATCTAGCTTTCAACAGCGTAGAACACATTATGAGAGATGTTGAAGGGGGCTGGTTGCTCCGTTATATGCATGCTAATGGGGCAAGTATGTTTCTCATTGTGGTTCACCTTCATATTTTTCGTGGTCTATATCATGCGAGTTATAGCAGTCCTAGGGAATTTGTTCGGTGTCTCGGAGTTGTCATATTCCTATTAATGATTGTGACAGCTTTTATAGGATACGTACCACCTTGGGGTCAGATGAGCTTTTGGGGAGCAACAGTAATTACAAGCTTAGCTAGCGCCATACCAGTAGTAGGAGATACCATAGTGACTTGGCTTTGGGGTGGTTTCTCCGTGGACAATGCCACCTTAAATCGTTTTTTTAGTCTCCATCATTTACTCCCCCTTATTTTAGTAGGCGCCAGTCTTCTTCATCTGGCCGCATTGCATCAATATGGATCAAATAATCCATTGGGTGTACATTCTGAGATGGATAAAATTGCTTCTTACCCTTATTTTTATGTAAAGGATCTTGTAGGTCGGGTAGCTTCTGCTATCTTTTCTTCCATTTGGATTTTTTTTGCTCCTAATGTTTTGGGGCATCCCGACAATTATATACCTGCTAATCCGATGCCCACCCCGCCTCATATTGTGCCGGAATGGTATTTCCTACCGATCCATGCCATTCTTCGCAGTATACCTGACAAAGCGGGAGGTGTAGCCGCAATAGCACCAGTTTTTATATCTCTCTTGGCTTTACCTTTTTTTAAAGAAATGTATGTGCGTAGTTCAAGTTTTCGACCGATTCACCAAGGAATATTTTGGTTGCTTTTGGCGGATTGCTTACTACTAGGTTGGATCGGATGTCAACCTGTGGAGGCACCATTTGTTACTATTGGACAAATTCCTTCTTTCTTTTTCTTCTTGTTCTTTGCCATAACGCCCATTCCGGGACGAGTTGGAAGAGGAATTCCAAAATATTACACGGAATGGAATTCTCACCCAGAGCTGCGGAACTCACGACTCTATTAGAAAGTAGAATGACCAACTTTTACACGAATTTTCAAGTGGATGAGATCGGTCGAGTGGTCTCAGTTGGAGATGGGATTGCACGTGTTTATGGATTGAACGAGATTCAAGCTGGAGAAATGGTGGAATTTGCCAGCGGTGTGAAAGGAATAGCCTTGAATCTTGAGAATGAGAATGTAGGTATTGTTGTCTTTGGTAGTGATACCGCTATTAAAGAAGGAGATCTTGTCAAGCGCACTGGATCTATTGTGGATGTTCCTGCGGGAAAGGCCATGTTAGGCCGTGTGGTCGACGCCTTGGGAGTACCTATTGATGGAAAAGGGGCTCTAAGCGATCACGAACGAAGACGTGTCGAAGTGAAAGCCCCAGGGATTATTGAACGTAAATCTGTGCACGAACCCATGCAAACAGGCTTAAAAGCAGTGGATAGCCTGGTTCCTATAGGCCGTGGTCAACGAGAACTTATAATCGGGGACAGACAAACTGGAAAAACTGCAATAGCTATCGATACTATATTAAACCAAAAGCAAATGAACTCAAGGGGCACAAATGAGAGTGAGACATTGTATTGTGTCTATGTTGCGATTGGACAAAAACGCTCGACTGTGGCACAATTAGTTCAAATTCTTTCAGAAGCGAATGCTTTGGAATATTCCATTCTTGTAGCAGCCACCGCTTCGGATCCTGCTCCTCTGCAATTTCTGGCCCCATATTCAGGGTGTGCCATGGGGGAATATTTCCGCGATAATGGAATGCACGCATTAATTATATATGATGATCTAAGTAAACAGGCGGTGGCATATCGACAAATGTCATTATTGTTACGCCGACCACCAGGCCGTGAGGCTTTCCCAGGGGATGTTTTCTATTTACATTCCCGTCTCTTAGAAAGAGCCGCTAAACGATCGGACCAGACAGGTGCAGGTAGCTCGACTGCGTTACCCGTGATTGAAACACAAGCTGGAGACGTATCGGCCTATATCCCCACCAATGTGATCTCCATTACAGATGGACAAATCTGTTTGGAAACAGAGCTCTTTTATCGCGGAATTAGACCTGCTATTAACGTTGGCTTATCCGTCAGTCGCGTCGGGTCTGCCGCTCAGTTGAAAGCTATGAAACAAGTCTGCGGTAGTTCAAAACTGGAATTGGCACAATATCGCGAAGTGGCCGCCTTCGCTCAATTTGGGTCAGACCTTGATGCTGCGACTCAGGCATTACTCAATAGAGGTGCAAGGCTTACAGAAGTGCCCAAACAACCACAATATGAACCACTTCCAATTGAAAAACAAATTGTTGTGATTTATGCTGCTGTCAACGGCTTCTGTGATCGAATGCCACTAGACAGAATTTCTCAATATGAAAAAGCCATTCTAAGTACTATTAATCCAGAATTACAAAAATCCTTCTTAGAAAAAGGTGGATTAACTAACGAAAGAAAGATGGAACCTGATGCTTCTTTAAAAGAAACAGCGAAGCCTTACTTGTGAATGAGATTGAGTTCAACGGATATGAAGGATAGAAATATGCTATTTGCTGCTATTCCATCTATTTGTGCATCAAGTCCGAAGAAGATCTCAATCTATAATGAAGAAATGATAGTAGCTCGTTGTTTTATAGGCTTTCTCATATTCAGTCGGAAGAGTTTAGGTAAGACTTTCAAAGAAACTCTCGACGGGAGAATCGAGTCTATTCAGGAAGAATTGCTGCAATTCTTCAATCCTAACGAAGTAATTCCGGAGGAATCCAATGAACAACAACGATTACTTAGGATCAGCTTGCGAATTTGCAGCACCGTAGTAGAATCATTACCAACGGCACGCTGTGCGCCTAAGTGCGAAAAGACAGTGCAAGCTTTGTTATGCCGAAACCTAAATGTAAAGTCAGCAACACTTCTAAATGCCACTTCTTCCCGTCGCATCCGTCTTCAGGACGATATAGTCACAGGTTTTCACTTTTCAGTGAGTGAAAGATTTGTATCCGGGTCTACGTTCAAAGCTTCTACCGTAGAACAAATTCGAGAGGCCTTCGTACCCATAGACCTAATTCGAGAAGGCTTGATAGTCCTAAGAAAGGTGAGGGCGGGGGGTTCTATTTTGGAAGAATAACTGGATCAATTTGGAATTCACCCAATAATTCCTCTGAATATAGGCAACTATTATTTCTCATTCACAAATCCATCCTTGTCTATGCTGCTCACTCTCGGTTTGGTCCTACTTCTTCTTTTTGTTGTTACGAAAAAGGGAGGGGGAAAGTCAGTGCCAAATGCATGGCAATCCTTGGTAGAGCTTATTTATGATTTCGTGCTGAACCTGGTAAACGAACAAATAGGTGGTCTTTCCGGAAATGTTAAACAAAAGTTTTTCCCTCGCATCTCGGTCACTTTTACTTTTTCGTTATTTCGTAATCCCCAGGGTATGATACCCTTTAGCTTCACAGTGACAAGTCATTTTCTCATTACTTTGGCTCTTTCATTTTCCATTTTTATAGGCATTACGATCGTTGGATTTCAAAGACATGGGCTTCATTTTTTTAGCTTCTTATTACCTGCGGGAGTCCCACTGCCGTTAGCACCTTTTTTAGTACTCCTTGAGCTAATCCCTCATTGTTTTCGCGCATTAAGCTCAGGAATACGTTTATTTGCTAATATGATGGCCGGTCATAGTTCAGTAAAGATTTTAAGTGGGTTTGCTTGGACTATGCTATTTCTGAATAATATTTTCTATTTCATAGGAGATCTTGGTCCCTTATTTATAGTTCTAGCATTAACCGGTCTGGAATTAGGTGTAGCTATATCACAAGCTCATGTTTCTACGATCTCAATTTGTATTTACTTGAATGATGCTACAAATCTCCATCAAAATGAGTAAATGCCTCAACTTGATAAATTGACTTATTTCTCACAATTCTTCTGGTTATGCCTTCTCCTCTTTACTTTTTATATTCTATTTATTAATAATAATAATGGAATACTTGGAATTAGCAGAATTCTCAAACTACGGAACCAACTGCTTTCGCACCGGGGGAACAAGATCCGGAGCAAGGACCCTAAGAATTTGGAAGATATCTCGAGAAAAGGTTTTAGCACCGGTCTCTCATATATGTACTCCAGTTTATCCGAAGTATCCCAATGGTGTAAGACCGTCGACTATTTGGGAAAAAGGAGGAAAATCACTCTGATCTCTGATTTCGGAGAAATAAGTGGCTCACGAGGAATGGAGAGACAGATTCTCTATTTGATCTCGAAGTCCTCATATAACACTTCTTCCAGTCGGATCACTTGTTGGAAAAACATAATGCTCACACATGTTCCACACGGGCAAGGAAGCATAATCTAAATGAGACGACTCTTTCTTGAACAATTTCATAAGCAGATCTTCCCCTCCACACCAATCACGAGTTTTTTTTTATTCCTCTCGTATATCGTCGTCACGCCCTTAATGATAGGTTTTGAAAAAGATTTTTCATGTCATTCCCATTTAGGTTCGATTCGGATCCCTCTGTTGTTTCCCTTTCCTCCCGAACCTTTTCCTCGAAATGATAAAGAATCTGGTACACTCGAATTGTATTATTTAAGTGCTTATTGCTTGCCAAAAATCCTACTTCTACAATTGGTAGGTCACCGGGTTATTCAAATAAGTCGTGTTTTCTGTGCTTTTCCCATGTTACAACTTCCGTACCAATTCGATCGATCCGGAATGGATCGGTTAAACATTCTATTAGGGAGCCCGGTCTTGACTCTTCTGTGTGGTATTCATTCTCGTTCGGCTCTTGGAATCACATCCAGCAGTGGTTGGAACAGCTCGCAAAATCCAACCACTTCACCTACTTTATTGCCCCCAACCGTTTCCCGTACCTCTATAGAAACAGAAGGGTTTCATGTTCTTTCATCGATTGGGTATTCCTCCCCTTTTGTATCTCTTTATCCAATTTCGGTCTCGATTAGTTCACAAGATTGAATGTCAGTTTCGTTATTACAACCTTATTTTTTTATGTCAAAGACAAAAAGCTACGCGCAAATTCTCATTGGATCTCGGTTGTTCTTAACAGCGATGGCTATTCATTTAAGTCTTCGGGTAGCACCACCAGATCTTCAACAAGGTGGAAATTCTCGTATTTCGTATGTACATGTTCCTGCGGCTCGGATGAGTATAGTTATTTATATCGCGACAGCTATAAACAGTTCCTTGTTCCCATTAACAAAACATCCCCTTTTTCTTCGCTCTTCCGGAACCGGTACAGAAATTGGTGCTTTTTCTACTTTGTTTACGTTAGTGACTGGGGGGTTTCGGGGAAGGCCTATGTGGGGTACCTTTCGGGTGTGGGATGCTCGTTTAACTTCTGTATTCATCTTGTTCCTTATTTACCTGGGTGCACTGCGTTTTCAAAAGCTTCCTGTCGAACCGGCTCCTATTTCAATCCGTGCTGGACCGATCGATATACCAATAATAAAGTCTCCAGTCAACTGGTGGAATACATCGCATCAACCTGGGAGCATTAGCCGATCTGGTACATCAATACATGTTCCTATGCCCATTCCAATCTTGTCTAACTTTGCTAACTTCCCCTTCTCTACCCGTATCTTGTTCGTTCTGGAAACACGTCTTCCTATTCCATCTTTTCCCGAATCCCCCTTAACGGAAGAAATAGAAGCTCGAGAAGGAATACCACTAAAAACCTAGATGGTCCAACTACAGAACTTCTTCTTTTTCATTACTTCCATGGTCGTGCCCCGTGGCACGGCAGCACCCGTACTATTGAAATGGTTCGTCAGTAGAGATGTTCCCACTGGTGCCTCTTCTTCCAATGGTACTATAATTCCTATTCCTATCCCTTTATTCCCTTTTTTGGTCTATCTACATTCAAGGAAATTCATACGCTCCATGGACAGAGCAAAAAGTGGAGTGTTGGTCAAAGCAAGCCGCCCTATTCTATTACCAGACAAAATTGGGAGAAGCTCATCCGCTAGAAATGCTTTATTTCGTTTCGTTCCCGTTCTTCATTTCCTTATTATCGAATCCATGGGGGACTTGTCATATTTAGAATCTTTCTGCGGTCTGCTCTGTTTACAATTCTTTCGTACTCTCTTCTCTTTACCACGCGATAGGTCAGCGAAGCGTGAGCGGGCGCTCCGAAGTAAAGGCCAAACACTTCGGCCTAAGGGGAATGAGCAACAAAATGACAAGATGAGGTGCCCCGGGCACCCCCATATAGAAAGAAGGGTCGAAGGTTTTGGGCCTGTAGCTTTCCCCGCCCCCCCCTCGTCGAGTGGTGCTTGTTTGGGGGGTGTGCCACCTGAAATCGGGCTTGAAGCTCTCGCCTTACCAACGAGCCGACTGCTGATGGCTGTTGGTCACGACTACTACAAAAAAGTGAAGATGAATCTTTCTATTTCACATGGAGGAGTGTGCATCTTTATGTTGGGTGTTCTTCTGTCTAATACGAATAAGATACAGTTCACTCAACGATTGCCTTTGGGTCCCGAACTCCATATGGGGAAGGAACGTTGTTGTTTGCGAGGTCTCGATCATTTACATGGACCCACTTCTCATTCCATTTGTGGGAATTTTCTGATTTATAAACCGTCCCCAACGAGCGAAAGGTTCATGTTTGAACATGATGAATCACTTCGTGCCGACCTGTTGCCCATAAACTTTCCTGCCTCATATGAGAATGGAAAACTGGAAGATTTTCTGCATCGGTGGATGAAGAATCACGAACATAAGAATTTCTGGTTTAGCATGTTCCCAGAAAGAAGATACTTTTTTTCCATTCGAGAAACGAGGAGCACGACTGAAGTGGCTATACATACAAATCCATTTACGGATCTATATGCTCCGATTGGAACTGGAAGTTCCAGAACTGGCGGCTGGTATACCACCATAATGAAATTGCCTTTTCTTTTTAGTATTCGGATAGGATTTCTGTTGGCTTCATCGGGAGGCTCGCGTAGTTTGTTACGTCAACTCCAAAAGGATAAGTTGCATTGGAATCGAATGTCTATAAATGAATTTTCTCATTATTCGTTATTTCCGGGTCTTTTCGTTGCATTCACTTACAACAAGAAACAACCACCAGCGTTTGGTGCAGCACCTGCATTTTGGTGCATTCTTCTTCCTTTCCTTGGTCTTTCGTTCCGTCATATTCCAAATAACTTATCTAATTACAACGTATTAACCGCTAATGCACCTTTTTTTTATCAAATCTCAGGGACATGGTCTAATCATGAGGGTAGTATTTTATCATGGTGTTGGATCCCAAGTTTTTATGGATTCCTTTTTTGTTACCGGGGTCGACCCCAAAGCCATAATGTCTCAAAACGAAGAGGCTATAGAGAAACTTTTCTTTTTTCCTTTGTCTCGAACTTCGTGAAGAACTCCATTCTATCTCTCCAACAAAAAAGTGGGGCTGCGCCCCAGTTGTACACTCCCTTCGTTCGGAGAACCCTTGTTGATTCTGAACTTCGTTCGCAAAGTAAGCGTCCTTTTAACGGGCCAGCCCTTTTTAATGCGCCGCTTGACCCTGTTTTGAAAATGAGCTTTGCTCTTCTGGGCGCTGGGCGCTCCCGTGGTTCGCGAGAAGGAAAAAGGACTAATCTTTTGTTACATCTGGCACGAGATGAAAAAGAGAGAGCTTCGTCTATCGATGAACAGCAGATTGACGGAGCTCTTGGCATTGCTTTGTTTTTCTCTCCTTTCCTATCAGCGAGTTCCGATCCTTTTGTTCGAAATTTCTTCGTTCGTACCGAACCGCTTGCAGAATCAAATCCTGTTCCACAAGATCCTATATCAGCTATACATCCTCCTTGCATTTATGCCGGAGACGTCGCCAGTGCTATGGGCTTTGGGTTATGTAGATCCAAAATTATGAATGGGATTGTGGCACTCCACTCGCCGCCAATGCGGAAGGATGCCGCCGAAAAGAATGGAACGCTGCTTCGCTCTGCTGGATGCGTCGGATCCCATATAAGAAGCTCGCTCTTTACCCGATCATTCAAACATTTTGTGGGCGGCGCGCCTGCTCTATTGTTGCGTAGCAATAGAAGCCTGCTCATGCTGCTCCGGCGGCGCTTTTTCGCCTTCTCTTCGCTCTGGACAGGAGCGCTAATGGACACGGGGAGGGAGCAGGCGAAGCGTGTCGTTCGTAATGGAAAGAAAGACACCACTACTTCGCCTCTTTGTTGGACCGCCGGCGCGAACACAGTGGTCTCTGACCAGGACCAGGAACCAATTCGAATTTGGATCTTGACATGTCGGTTGTTTTTAACCGTAGGCATCTCGCCAGGAAGTTGGTGGGCTCATCATGAATTAGGTCGGGGTGGCTGGTGGTTTCGGGATCCCGTAGAAAATGCGTCTTTTATGCCTCGGGTATTAGCCACAGCTCGTATTCATTCAGTAATTCTACCCCTTCTTCATTCTTGGACCTCGCTTCTGAATATTTTGACTCTTCCATGCTGTGTCTCAGGAACCTTTTCAATACGGTCCGGATTGCTAGCTCCCGTTCATAGTTCTGCTACAGACGATACACGAGGAAGATTTTTATGGCGGTTCTTCCTTCTAATTACAGGCATATCTATGACTCTTTTTTACCAGATGAAGCAGGAGGCATCGGTCCGTAGAACCTATAAAAAAGAGATGGTTGTGGCGCGAAGTACTCTTGTGCACCTACGTCACTCGGCTCGCGCGCAACCCCGCCCCGTTATGTTATGGAATAATTTAGCTTCTTGCTGGGCTGGTTATTCAGAGCCAGCAACTGGCTGCCGGATTTCGTCCCGTCCGTAGATGACAAATCTGGTCCGATGGCTCTTCTCCACTAACCACAAGGATATCGGTACTCTATATTTCATCTTCGGTGCCATTGCAGGAGTGATGGGCACATGCTTCTCCGTACTGATTCGTATGGAATTAGCCCGACCCGGCGATCAAATTCTTGGTGGGAATCATCAACTTTATAATGTTTTAATAACGGCTCACGCTTTTTTAATGATCTTTTTTATGGTTATGCCGGCGATGATAGGTGGATTTGGTAATTGGTTTGTTCCGATTCTGATAGGTGCACCTGACATGGCATTTCCACGATTAAATAATATATCATTCTGGTTGTTGCCACCAAGTCTCTTGCTCCTATTAAGCTCAGCCTTAGTAGAAGTGGGCAGCGGCACTGGGTGGACGGTCTATCCGCCCTTAAGTGGTATTACCAGCCATTCTGGAGGAGCAGTTGATTTAGCAATTTTTAGTCTTCATCTATCAGGTGTTTCATCAATTTTAGGTTCTATCAATTTTATAACTACTATCTTCAACATGCGTGGACCTGGAATGACTATGCATAGATTACCACTTTTTGTGTGGTCCGTTCTAGTGACAGCATTCCTACTTTTATTATCACTTCCGGTACTGGCAGGGGCAATTACAATGTTATTAACCGATCGAAACTTTAATACAACCTTTTTTGATCCTGCAGGAGGGGGAGACCCAATATTATACCAGCATCTCTTTTGGTTCTTCGGTCATCCAGAGGTGTATATTCTCATTCTGCCTGGATTCGGTATTATTAGTCATATCGTATCGACCTTTTCAAGAAAACCGGTCTTCGGGTATCTAGGCATGGTTTATGCCATGATAAGTATAGGTGTTCTTGGATTTCTAGTTTGGGCTCATCATATGTTTACTGTGGGCTTAGACGTTGATACGCGTGCCTACTTCACCGCAGCTACCATGATCATAGCTGTGCCCACTGGAATCAAAATCTTTAGTTGGATCGCTACCATGTGGGGAGGTTCGATACAATACAAAACACCCATGTTATTTGCTGTAGGGTTCATCTTTTTGTTCACCATAGGAGGGCTCACTGGAATAGTTCTAGCAAACTCTGGGCTAGACATTGCTCTACATGATACTTATTATGTGGTTGCACATTTCCATTATGTACTTTCTATGGGAGCCGTTTTTGCTTTATTTGCTGGATTTTACTATTGGGTGGGTAAAATCTTTGGTCGGACATATCCTGAAACTTTAGGCCAAATCCATTTTTGGATCACTTTTTTCGGGGTTAATCTGACCTTCTTTCCCATGCATTTCTTAGGGCTTTCGGGTATGCCACGTCGCATTCCAGATTATCCAGATGCTTACGCCGGATGGAATGCTCTGAGCAGTTTCGGTTCTTATATATCCGTAGTTGGGATTCGTCGTTTCTTCGTAGTTGTCGCAATCACTTCAAGCAGTGGAAAGAACAAAAGATGTGCGGAAAGTCCTTGGGCTGTTGAACAGAATCCAACCACACTAGAATGGTTGGTACAAAGCCCTCCAGCCTTTCATACTTTTGGAGAACTTCCAGCGGTAAAAGAGACAAAAAGCTAGATGATTCTTCGTTCATTAGAATGTCGATTCCTCACAATCGCTCTTTGTGATGCTGCGGAACCATGGCAATTAGGATCTCAAGACGCAGCAACACCTATGATGCAAGGAATCATTGACTTACATCACGATATCTTTTTCTTCCTAATTCTTATTTTGGTTTTCGTATCACGGATGTTGGTTCGCGCTTTATGGCATTTCAACGAGCAAACTAATCCAATCCCGCAAAGGATTGTTCATGGAACTACTATCGAAATTATTCGGACCATATTTCCAAGTGTCATTCTTTTGTTCATTGCTATACCATCGTTTGCTCTGTTATACTCAATGGACGGGGTATTAGTAGATCCAGCCATTACTATCAAAGCTATTGGACATCAATGGTATCGACCTTATGAGTATTCGGACTATAACAGTTCCGATGAACAGTCACTCACTTTTGACAGTTATACGATTCCAGAAGATGATCCAGAATTGGGTCAATCACGTTTATTAGAAGTTGACAATAGAGTGGTTGTACCAGCCAAAACTCATCTACGTATGATTGTAACACCCGCTGATGTACCTCATAGTTGGGCTGTACCTTCCTCAGGTGTCAAATGTGATGCTGTACCTGGTCGTTCAAATCTTACCTCCATCTCGGTACAACGAGAAGGAGTTTACTATGGTCAGTGCAGTGAGATTCGTGGAACTAATCATGCCTTTACGCCTATCGTCGTAGAAGCAGTGACTTTGAAAGATTATGCGGATTGGGTATCCAATCAATTAATCCTCCAAACCAACTAAATGATTGAATCTCAGAGGCATTCTTATCATTTGGTAGATCCAAGTCCATGGCCTATTTCGGGTTCACTCGGAGCTTTGGCAACCACCGTAGGAGGTGTGATGTACATGCACTCATTTCAAGGGGGTGCAACACTTCTCAGTTTGGGCCTAATATTTCTCCTTTATACCATGTTCGTATGGTGGCGGGATGTTCTACGTGAATCCACGTTGGAAGGGCATCATACAAAAGCTGTACAATTAGGACCTCGATATGGTTCTATTCTCTTCATAGTCTCGGAGGTTATGTTCCTTTTTGCTTTTTTTTGGGCTTCTTCTCATTCTTCTTTGGCACCTACGGTAGAGATCGGAGGTATTTGGCCCCCAAAAGGGATTGGGGTTTTAGATCCTTGGGAAATCCCTCTTCTTAATACCCCTATTCTCCCTTCATCCGGAGCTGCCGTAACTTGGGCTCATCATGCTATACTCGCGGGGAAGGAAAAACGAGCTGTTTACGCTTTAGTAGCAACCGTTTCACTGGCTCTAGTATCCACTGGCTTTCAAGGAATGGAATATTACCAAGCACCCTCCACTATTTCGGATAGTATTTATGGTTCTACCTTTTTCTTAGCAACTGGCTTTCATGGTTTTCATGTGATTATAGGTACTCTTTTCTTGATCGTATGTGGTATTCGCCAATATCTTGGTCATCTGACCAAGAAGCATCACGTTGGCTTTGAAGCAGCTGCATGGTACTGGCATTTTGTAGACGTGGTTCGGTTATTCCCATTTGTCTCTATCTATTGGTGGGGAGGTATATGAAGAAAGAAAGAAGGGTCGAAGTTTAGACCGCTCACAGTAGTTCTACCCATAGAAAAGATCATGAAAGAGGCGATCAGAATGGTACCCGAATCCATTTACGATCCCGAGTTTCCAGACACATCGCACTTCCGCTCGGGTCGAGGCTGCCACTCGGCCCTCAGACGGATCAAAGAAGAGTGGGGAACCTCTCGCTGGTTTTTGGAATTCGACATCAGGAAGTGTTTTCACACCATCGACCGACATCGATTCATCTCAATCTTGAAGGAAGAGATCGACGATTCCAAGTTCTTTTACCCCACTCAGAAACTGTTTTCCGCCGGACGACTCGTAGGAGGTGAGAAGGGCCCTGACTCCGTCCCAAACAGTGTACTACTATCGGCCCTACTAGGCAATATCTACCTACACAAGCTCGATCAGGAGATAGGGAGGATCCGGCAGAAGCACGAAATTCCTCTTGTAGTGAAAATCAGATCGGTTCTATTAAGAATAGGTCGTCGTATTGATGACCAAGAAAAGTATGGAAAAGAAGCAAGCTTCAACGCTCCCCAAGACAACAGAGCCCTCATAGTGGGGAGGGTAAAGAGCATCCAACGCAAAGCGACCTTTCATTCCCTTGTTTCGTCGTGGCACACCCCCCCCACAAGCACCCCCAGGCGAAGGGGAGACCAGAAAACGCCTTTCGTTTTCCCCCCTTCAGCGGCCCTAGCCGCCTTCCTTAACAAGCCCTCGAGCCTCCTTTGCGCCGCCTTCCTCATAGAAGCCGCTGGGTTGACCCCGAAGGCCGAATTCAATGGTAGAGAAGGCTTTAATAAGAATTTGGCCATGAGAGACCTTCTTAAGTATTGCAAAAGAAGGGGCCTGCTGATAGAGCTGGGCGGGGAGGCGATACTAGTTATCAGGTCAGAGAGAGGCCTGGCCCGTAAGCTGGCCCCCTTTAAAAGCCATTCCTTATTAATAAGGATTTGTTACGCGCGATATGCCGACGACTTACTACTGGGAATCGTGGGTGCCGTATTTCTTCTCATAGAAATACAAAAACGTATCACCCACTTCCTACAATCCGGCCTGAACCTTTGGGTAGGCTCCGCAGGATCAACAACCATAGCTGCACGGAGTACGGTAGAATTCCCCGGTACGGTCATTCGGGAAGTCCCCCCGAGGACGACTCCCATACAATTCTTGCGAGAGCTGGAGAAGCGTCTACGGGTAAAGCACCGTATCCATATAACTGCCTGCCACCTACGCTCCGCCATCCATTCCAAGTTTAGGGACCTAGGTTATAGTATCCCTATCAAAGAGCTGACGAAGGGGATGAGCGGAAGAGGTCGTCTACTGGACGCGGTTCAACTAGCGGAGACTCTTGGAAAAGATGGACTAAAAAGTCCCCAAGTTAGCGTATTATGGGGGACCGTCAAGCACATCCGGCAAAGATCAAGGGGGATCTCGTTGTTGCATAGCTCAGGTCAGAGCAAGGTGCCATCAGGCGTTCAACAGGCAGTCTCACGATCGGGCATGAGTGTCCTGAAGAATAAATTGTATACTCCCTTTGGTCGGAAGGCGGCGGGGGAAGGAAGGGGACACTGGGCGGGATCTTTCAGCAGCGAATTCCCCATACAGATAGAGGCGCCTATCAAAAAGATACTCCGAAGGCTTCGGGATCGAGGTCTCATTAGCCGAAGAAGACCCAGGCCAATCCACGTGGCCTCTTTGACCAACGTCAGCGACAGAGACATAGTAAATTGGTCCGCGGGCATCGCGATAAGTCCTCTGTCCTACTACAGGTGCTGCGACAACCTTTACCAAGTCCGAACGATTGTCAACTACCAGATCCGCTGGTCCGCTATATTCACCCTAGCCCACAAGCACAAATCTTCGGCGCGGAATATAATCCCAAAGTACCCCAAAGACTCAAATATAGTCAATCAAGAAGGTGGTAAGACCCTTGCAGAGTTCCCAAACAGCATAGAGCTTGGGAAGCTCGGACTCGGTCAAGATCCGAACAACGACGGAGCACTCAACTACATGTTTAATAAGTAGATGCCGAAAATGCATTTATCCTTTGAATTACTCATTGAATGGAATTTCGCACCGGAAACTTTTCTAGGAGAAGTTCGAATCCGTTCCGTTCGGATATTGATCGGTCTTGGTTTGACATGGTTTACGCGTTACTGGTTCCCGGAAGAGTCAATTTCTCCATTAGCTAAACCCTTTCTTACCCTACCTTTGGACTCGTATTTTGTTCGTACACAATCAACGGAGGCCCCCCCGACATATGTTGCAACGTCTTCAATAGCATGCTCTTACTTCGTCTTTCCCTTAATAAGTCATCAAATTTGGTGCTTTTCGATCCCCAGTTGCTATGGGGAACAAAGGCAGAAATACAATAGATTCCTCCATTTAAGTGGTTCTCGCTTCTCCTTGTTCCTGTTCCTAACTCCTCCCCGGGTAGTTCCCAATGTTTGGCACTTTCCATACTTCGTGGGTGCAACATCAACAAATTCGCTCATGATCAAGTTACAACCTAAGATCTATGACTATATTATGTTAACTGTTCGTATTTTGTTCATTCCATCGGTATGCTCCCAGGTACCTGTAATTGTGATCTGTTTGCCAGAACCAAGGGGTCTTTCTGTGGAAACCTTCACGAGCAATCGTCGTTTTTTGATGGTTTTTCCGCTTATCACAGCTGCTCTTTCCACACCTCCGGATATCTGGTGCCAAATCGTCGCCCCTTTCCTTATATATTCGATAATCGAGTTTGCTATCTTTGTGGCATTGATTGTACAAGTTCGTGAAGAGGGCTGGACGAGTAGAATGAGGGAAAGCGGCTCGATCGAGAAAAAAGAGGAGTAGATGTCGGAATTTGCACCTATTTGTATCTATTTAGTGATCAGTCCGCTAGTTTCTTTGATTCCACTCGGTGTTCCTTTTCCATTTGCTTCCAATAGTTCGACCTATCCAGAAAAATTGTCGGCCTACGAATGTGGTTCCGATCCCTCCGGTGATGCCAGAAGTCGTTTCGATATACGATTTTATCCGGTTCCTATTTTATTTATTATCCCTGATCCGGAAGTCACCTTTTCTTTTCCTTGGGCAGTACCTCCTAACAAGATTGATCTGTTTGGATCTTGGTCCATGATGGCCTTTTTATTGATTTTGACGATTGGATCTCTCTATGAATGGAAAAGGGGTGCTTCGGATCGGGAGTAAATGTCGGAATTTGCACCTATTTGTATCTATTTAGTGATCAGTCCGCTAGTTTCTTTGATTCCACTCGGTGTTCCTTTTCCATTTGCTTCCAATAGTTCGACCTATCCAGAAAAATTGTCGGCCTACGAATGTGGTTCCGATCCCTCCGGTGATGCCAGAAGTCGTTTCGATATACGATTTTATCCGGTTCCTATTTTATTTATTATCCCTGATCCGGAAGTCACCTTTTCTTTTCCTTGGGCAGTACCTCCTAACAAGATTGATCTGTTTGGATCTTGGTCCATGATGGCCTTTTTATTGATTTTGACGATTGGATCTCTCTATGAATGGAAAAGGGGTGCTTCGGATCGGGAGTAAATGATACTTTCTGTTTTGTCGAGCCCTGCTTTGGTCTCTGGTTTGATGGTTGTACGTGCTAAAAATCCGGTACATTCCGTTTTGTTTCCCATCCTAGTCTTTTGCGACACTTCTGGTTTACTTATTTTGTTAGGTCTCGACTTCTCCGCTATGATCTCCCCAGTAGTTCATATAGGAGCTATTGCCGTTTCATTCCTATTCGTGGTTATGATGTTCAATATTCAAATAGCGGAGATTCACGAAGAAGTATTGCGCTATTTACCAGTGAGTGGTATTATTGGACTGATCTTTTGGTGGGAAATGTTCTTCATTTTAGATAATGAAACCATTCCATTACTACCAACCCACAGAAATACGACCTCTCTGAGATATACGGTTTATGCCGGAAAGGTACGAAGTTGGACTAATTTGGAAACATTGGGCAATTTACTTTATACCTACTATTCCGTCTGGTTTTTGGTTTCTAGTCTGATTTTATTAGTAGCTATGATTGGGGCTATAGTACTGACTATGCATAGGACTACAAAGGTGAAAAGACAGGATGTATTCCGACGAAATGCCTTGGATTCTAGGAGGACTATAATGAGGAGGACGACAGACCAAATCACGATCTACTAAATGGATAACCAATCCATTTTCCAATATAGTTGGGAGATTTTACCCAAGAAATGGGTACATAAAATGAAAAGATCGGAACATGGGAATAGATCTTATACCAATACTGACTACCCATTTCCATTGTTGTGCTTTCTAAAATGGCATACCTATACAAGGGTTCAAGTTTTGATCGATATTTGCGGAGTGGATCATCCCTCTCGAAAACGAAGATTTGAAGTTGTCCATAATTTACTGAGTACTCGGTATAACTCACGCATTCGTGTACAAACAAGTGCAGACGAAGTAACACGAATATCTCCGGTAGTCAGTCCATTTCCATCAGCCGGCCGGTGGGAGCGAGAAGTATGGGATATGTCTGGTGTTTCTTCCATCAATCATCCGGATTTACGCCGTATATCAACAGATTATGGTTTCGAGGGTCATCCATTACGAAAAGACTTTCCTCTGAGTGGATATGTGGAAGTACGCTATGATGATCCAGAGAAACGTGTGGTTTCTGAACCCATTGAGATGACCCAAGAATTTCGCTATTTCGATTTTGCTAGTCCTTGGGAACAGCGTAGCGACGGATAAATGGAAAAACATCTTGTAATGTATTTAACCAGAAAATCGATTATGCTCCTGCGGAAGTATCTACTCGTAACGGAATTTCAGGTGTCAAAGTGCGGATCTCCTATAGTCAAAATAAGAAGGGACGTGCTATATCCGAAACGTACGAAATATAGTAAATATAGTAAATGCAGATGTAGTAGGGGTCGCGAACCGGATGGTACACAACTTGGTTTTGGAAGATATGGCACCAAAAGTTGTAGAGCTGGTCGTCTTTCATATCGAGCCATTGAAGCAGCGCGTCGGGCTACAATCGGACAATTCCATCGTGCTATGAGCGGACAATTCCGAAGAAATTGTAAGATATGGGTAAGAGTTCTCGCAGATCTTCCTATTACGGGGAAACCCGCAGAAGTTCGAATGGGAAGAGGAAAAGGAAATCCTACGGGTTGGATTGCTCGTGTGTCCACGGGACAAATCCCATTTGAAATGGATGGTGTGAGTTTGTCAAATGCTCGACAAGCCGCTAGATTAGCGGCGCATAAACCATGTTCGTCAACCAAGTTTGTTCAGTGGTCGTAAATGATGTTTCCACTCCATTTTCATTACGAAGATGTATTACGTCAGGATCTGTTGCTCAAACTGAATCACGCCAATGTTATGGAAGTTCCTGGATTGTTTGAAATCAGATTAGTACCAAAAGCTGCCTCTGATTTCAGAATCCAATTTGGAAAATTGGCTATGGAGATTTTGTGCGGTCAGAGATTCATACAGACACAAAGGGGCCCTTATTTTAAAGCAGGAAAGTCGTTTCGATCCAATCCATTCTTGGGGTCCGAAAAAGACACTGGATATGTCAGTGACTTTGCACGACAAAGCGTTCTCCGAGGGCATGGAATGTACCATTTTTTGGTCAGAATCTTGACAGTAATGTCTATGTTAGATTCTCCGGTCGAAATACGGGAAAACTCCATCAAATTCTTTATGGAAACGGAGTTTTGCGAATTCTCCCCGGAACTGGAAGATCATTTCGAGATCTTCGAGCATATTCGAGGGTTCAATGTGACTATTGTCACTTCGGCCAATACAAAAGATGAGACTTTACTACTGTGGAGCGGCTTTTTGCTAAAAGATGAGGGGGAAACTAAGTAAATGCCTACAAAAAATCAATTGATTCGTCATGGTAGAGAAGAAAAACGGCGCACGGACCGTACTCGAGCTTCGGATCAATGTCCCCAGAAGCAAGGAGTATGCCTGCGTGTTTCGACGAGAACACCGAAAAAACCTAATTCAGCTCTACGTAAGATAGCAAAAGTACGGTTGAGCAATCGACATGATATATTTGCTCACATTCCAGGCGAAGGTCATAATTCGCAGGAACATTCTATAGTCTTAGTCAGAGGAGGTAGAGTGAAAGATTCGCCAGGTGTGAAATCCCATCGTATTCGAGGAGTCAAGGATTTGCTGGGAATTCCGGATCGTAGAAAGGGAAGATCTAAATATGGTGCAGAAAGACCAAAATCGAAATGAATGTCATATATCTCAGGAGCTAGATCACTTCCCGATGAACAAGTCAGAATTGCCTCAACAAAAATGGATGGAATTGGACCGAAAAAAGCCATTCAGCTTCGTTATCGATTAGGTATCAGTGGGAACATCAAGATGAATGAGTTAACTAAGTATCAGATCGACCAAATTGAACAAATGATAGCTCAAGATCATGTTGTTCATTGGGAATTGAAGAGGGGAGAACGAGCAGACATCGAACGATTAATTTCTATTTCTCGTTATCGTGGAATTCGTCATCAAGATGGATCGCCCTTACGCGGTCAACGAACTCATACTAATGCAAGGACTGCTCGCAAGCAAATTCGGAAATGAATGGGGGACTTTGATGGTGAGCAAAAAGAATTGATCAAGAAATTGGTAAACTTTCGCATGATCGATGGTAAAAGAACGAGAGTTCGTGCTATTGTTTATAAAACTTTTCACCGCCTAGCTCGAACTGAACGCGATGTAATCAAACTTATGGTTGACGCCGTAGATAATATAAAGCCAATATGCGAAGTGGTCAAAGTAGGAGTCGCAGGTACTATTTATGATGTTCCTGGGATTGTAGCCAGGGATCGTCAACAAACCTTAGCTATTCGTTGGATCCTTGGAGCAGCTTTCAAACGACGTATAAGCTACAGGATAAGCTTAGAGAAATGTTCATTTGCTGAGATACTGGATGCTTACCGAAAGAGGGGAATTTCACGTAAGAGAAGGGAGAATCTTCATGGACTGGCTTCCACCAATCGGAGTTTCGCGCATTTCAGATGGTGGTAA
>Gelidocalamus dongdingensis
ATGTTCTTGGTGGATGCAGGCCCTGGTACCCCCAAAATTTGTATGCAAGATGAGCTTACAGGACTGCCAATCAAGCGAGCCACCAGGTTTGAGAATAAGGTGGGATCCAAGAATGTAGTGGCTGGTGAATCACTGATCAAAAAGCGGATTTTGGAGAGATTCTTCATCGATCTAGTGGCCGGTGAATCACTGATCAAAGAGCGAGCAGCCGCCAGGTTTAATGATTTTGTGGGATCCCTGGATGTAGCGGCTGGCGAACCGCTTCTTCTTCCACAAAGATTCAGACAAAACCGAGCTTGGATAGAACTGAAGAAGATTTGGCGAACGAAGAAAAAGGTCAAAGGGTTTATTATTCAAAAAATCAAAGGAGGTTATTCAGTAGCCATCGCAGGTTTCATTACTTTTCTTCCATTCAAAAAAGCTCTTCTAAAAAAAAGGATAGCGAATGATCGATTCACCATTGATAGCTTTAACCCTAAAAGGAGGGATATTGTGATAATAGCGGCAGATCAAACAAGAACTTGAATGACTATAAGGAACCAACGATTCTCTCTTCTTAAACAACCTATATACTCCACACTTAACCAGCATTTGATAGATTATCCAACCCCGAGCAATCTTAGTTATTGGTGGGGGTTCGGTTCGTTAGCAGGTATTTGTTTAGTCATTCAGATAGTGACTGGCGTTTTTTTAGCTATGCATCACACACCTCATGTGGATCTAGCTTTCAACAGCGTAGAACACATTATGAGAGATGTTGAAGGGGGCTGGTTGCTCCGTTATATGCATGCTAATGGGGCAAGTATGTTTCTCATTGTGGTTCACCTTCATATTTTTCGTGGTCTATATCATGCGAGTTATAGCAGTCCTAGGGAATTTGTTCGGTGTCTCGGAGTTGTCATATTCCTATTAATGATTGTGACAGCTTTTATAGGATACGTACCACCTTGGGGTCAGATGAGCTTTTGGGGAGCAACAGTAATTACAAGCTTAGCTAGCGCCATACCAGTAGTAGGAGATACCATAGTGACTTGGCTTTGGGGTGGTTTCTCCGTGGACAATGCCACCTTAAATCGTTTTTTTAGTCTCCATCATTTACTCCCCCTTATTTTAGTAGGCGCCAGTCTTCTTCATCTGGCCGCATTGCATCAATATGGATCAAATAATCCATTGGGTGTACATTCTGAGATGGATAAAATTGCTTCTTACCCTTATTTTTATGTAAAGGATCTTGTAGGTCGGGTAGCTTCTGCTATCTTTTCTTCCATTTGGATTTTTTTTGCTCCTAATGTTTTGGGGCATCCCGACAATTATATACCTGCTAATCCGATGCCCACCCCGCCTCATATTGTGCCGGAATGGTATTTCCTACCGATCCATGCCATTCTTCGCAGTATACCTGACAAAGCGGGAGGTGTAGCCGCAATAGCACCAGTTTTTATATCTCTCTTGGCTTTACCTTTTTTTAAAGAAATGTATGTGCGTAGTTCAAGTTTTCGACCGATTCACCAAGGAATATTTTGGTTGCTTTTGGCGGATTGCTTACTACTAGGTTGGATCGGATGTCAACCTGTGGAGGCACCATTTGTTACTATTGGACAAATTCCTTCTTTCTTTTTCTTCTTGTTCTTTGCCATAACGCCCATTCCGGGACGAGTTGGAAGAGGAATTCCAAAATATTACACGGAATGGAATTCTCACCCAGAGCTGCGGAACTCACGACTCTATTAGAAAGTAGAATGACCAACTTTTACACGAATTTTCAAGTGGATGAGATCGGTCGAGTGGTCTCAGTTGGAGATGGGATTGCACGTGTTTATGGATTGAACGAGATTCAAGCTGGAGAAATGGTGGAATTTGCCAGCGGTGTGAAAGGAATAGCCTTGAATCTTGAGAATGAGAATGTAGGTATTGTTGTCTTTGGTAGTGATACCGCTATTAAAGAAGGAGATCTTGTCAAGCGCACTGGATCTATTGTGGATGTTCCTGCGGGAAAGGCCATGTTAGGCCGTGTGGTCGACGCCTTGGGAGTACCTATTGATGGAAAAGGGGCTCTAAGCGATCACGAACGAAGACGTGTCGAAGTGAAAGCCCCAGGGATTATTGAACGTAAATCTGTGCACGAACCCATGCAAACAGGCTTAAAAGCAGTGGATAGCCTGGTTCCTATAGGCCGTGGTCAACGAGAACTTATAATCGGGGACAGACAAACTGGAAAAACTGCAATAGCTATCGATACTATATTAAACCAAAAGCAAATGAACTCAAGGGGCACAAATGAGAGTGAGACATTGTATTGTGTCTATGTTGCGATTGGACAAAAACGCTCGACTGTGGCACAATTAGTTCAAATTCTTTCAGAAGCGAATGCTTTGGAATATTCCATTCTTGTAGCAGCCACCGCTTCGGATCCTGCTCCTCTGCAATTTCTGGCCCCATATTCAGGGTGTGCCATGGGGGAATATTTCCGCGATAATGGAATGCACGCATTAATTATATATGATGATCTAAGTAAACAGGCGGTGGCATATCGACAAATGTCATTATTGTTACGCCGACCACCAGGCCGTGAGGCTTTCCCAGGGGATGTTTTCTATTTACATTCCCGTCTCTTAGAAAGAGCCGCTAAACGATCGGACCAGACAGGTGCAGGTAGCTCGACTGCGTTACCCGTGATTGAAACACAAGCTGGAGACGTATCGGCCTATATCCCCACCAATGTGATCTCCATTACAGATGGACAAATCTGTTTGGAAACAGAGCTCTTTTATCGCGGAATTAGACCTGCTATTAACGTTGGCTTATCCGTCAGTCGCGTCGGGTCTGCCGCTCAGTTGAAAGCTATGAAACAAGTCTGCGGTAGTTCAAAACTGGAATTGGCACAATATCGCGAAGTGGCCGCCTTCGCTCAATTTGGGTCAGACCTTGATGCTGCGACTCAGGCATTACTCAATAGAGGTGCAAGGCTTACAGAAGTGCCCAAACAACCACAATATGAACCACTTCCAATTGAAAAACAAATTGTTGTGATTTATGCTGCTGTCAACGGCTTCTGTGATCGAATGCCACTAGACAGAATTTCTCAATATGAAAAAGCCATTCTAAGTACTATTAATCCAGAATTACAAAAATCCTTCTTAGAAAAAGGTGGATTAACTAACGAAAGAAAGATGGAACCTGATGCTTCTTTAAAAGAAACAGCGAAGCCTTACTTGTGAATGAGATTGAGTTCAACGGATATGAAGGATAGAAATATGCTATTTGCTGCTATTCCATCTATTTGTGCATCAAGTCCGAAGAAGATCTCAATCTATAATGAAGAAATGATAGTAGCTCGTTGTTTTATAGGCTTTCTCATATTCAGTCGGAAGAGTTTAGGTAAGACTTTCAAAGAAACTCTCGACGGGAGAATCGAGTCTATTCAGGAAGAATTGCTGCAATTCTTCAATCCTAACGAAGTAATTCCGGAGGAATCCAATGAACAACAACGATTACTTAGGATCAGCTTGCGAATTTGCAGCACCGTAGTAGAATCATTACCAACGGCACGCTGTGCGCCTAAGTGCGAAAAGACAGTGCAAGCTTTGTTATGCCGAAACCTAAATGTAAAGTCAGCAACACTTCTAAATGCCACTTCTTCCCGTCGCATCCGTCTTCAGGACGATATAGTCACAGGTTTTCACTTTTCAGTGAGTGAAAGATTTGTATCCGGGTCTACGTTCAAAGCTTCTACCGTAGAACAAATTCGAGAGGCCTTCGTACCCATAGACCTAATTCGAGAAGGCTTGATAGTCCTAAGAAAGGTGAGGGCGGGGGGTTCTATTTTGGAAGAATAACTGGATCAATTTGGAATTCACCCAATAATTCCTCTGAATATAGGCAACTATTATTTCTCATTCACAAATCCATCCTTGTCTATGCTGCTCACTCTCGGTTTGGTCCTACTTCTTCTTTTTGTTGTTACGAAAAAGGGAGGGGGAAAGTCAGTGCCAAATGCATGGCAATCCTTGGTAGAGCTTATTTATGATTTCGTGCTGAACCTGGTAAACGAACAAATAGGTGGTCTTTCCGGAAATGTTAAACAAAAGTTTTTCCCTCGCATCTCGGTCACTTTTACTTTTTCGTTATTTCGTAATCCCCAGGGTATGATACCCTTTAGCTTCACAGTGACAAGTCATTTTCTCATTACTTTGGCTCTTTCATTTTCCATTTTTATAGGCATTACGATCGTTGGATTTCAAAGACATGGGCTTCATTTTTTTAGCTTCTTATTACCTGCGGGAGTCCCACTGCCGTTAGCACCTTTTTTAGTACTCCTTGAGCTAATCCCTCATTGTTTTCGCGCATTAAGCTCAGGAATACGTTTATTTGCTAATATGATGGCCGGTCATAGTTCAGTAAAGATTTTAAGTGGGTTTGCTTGGACTATGCTATTTCTGAATAATATTTTCTATTTCATAGGAGATCTTGGTCCCTTATTTATAGTTCTAGCATTAACCGGTCTGGAATTAGGTGTAGCTATATCACAAGCTCATGTTTCTACGATCTCAATTTGTATTTACTTGAATGATGCTACAAATCTCCATCAAAATGAGTAAATGCCTCAACTTGATAAATTGACTTATTTCTCACAATTCTTCTGGTTATGCCTTCTCCTCTTTACTTTTTATATTCTATTTATTAATAATAATAATGGAATACTTGGAATTAGCAGAATTCTCAAACTACGGAACCAACTGCTTTCGCACCGGGGGAACAAGATCCGGAGCAAGGACCCTAAGAATTTGGAAGATATCTCGAGAAAAGGTTTTAGCACCGGTCTCTCATATATGTACTCCAGTTTATCCGAAGTATCCCAATGGTGTAAGACCGTCGACTATTTGGGAAAAAGGAGGAAAATCACTCTGATCTCTGATTTCGGAGAAATAAGTGGCTCACGAGGAATGGAGAGACAGATTCTCTATTTGATCTCGAAGTCCTCATATAACACTTCTTCCAGTCGGATCACTTGTTGGAAAAACATAATGCTCACACATGTTCCACACGGGCAAGGAAGCATAATCTAAATGAGACGACTCTTTCTTGAACAATTTCATAAGCAGATCTTCCCCTCCACACCAATCACGAGTTTTTTTTTATTCCTCTCGTATATCGTCGTCACGCCCTTAATGATAGGTTTTGAAAAAGATTTTTCATGTCATTCCCATTTAGGTTCGATTCGGATCCCTCTGTTGTTTCCCTTTCCTCCCGAACCTTTTCCTCGAAATGATAAAGAATCTGGTACACTCGAATTGTATTATTTAAGTGCTTATTGCTTGCCAAAAATCCTACTTCTACAATTGGTAGGTCACCGGGTTATTCAAATAAGTCGTGTTTTCTGTGCTTTTCCCATGTTACAACTTCCGTACCAATTCGATCGATCCGGAATGGATCGGTTAAACATTCTATTAGGGAGCCCGGTCTTGACTCTTCTGTGTGGTATTCATTCTCGTTCGGCTCTTGGAATCACATCCAGCAGTGGTTGGAACAGCTCGCAAAATCCAACCACTTCACCTACTTTATTGCCCCCAACCGTTTCCCGTACCTCTATAGAAACAGAAGGGTTTCATGTTCTTTCATCGATTGGGTATTCCTCCCCTTTTGTATCTCTTTATCCAATTTCGGTCTCGATTAGTTCACAAGATTGAATGTCAGTTTCGTTATTACAACCTTATTTTTTTATGTCAAAGACAAAAAGCTACGCGCAAATTCTCATTGGATCTCGGTTGTTCTTAACAGCGATGGCTATTCATTTAAGTCTTCGGGTAGCACCACCAGATCTTCAACAAGGTGGAAATTCTCGTATTTCGTATGTACATGTTCCTGCGGCTCGGATGAGTATAGTTATTTATATCGCGACAGCTATAAACAGTTCCTTGTTCCCATTAACAAAACATCCCCTTTTTCTTCGCTCTTCCGGAACCGGTACAGAAATTGGTGCTTTTTCTACTTTGTTTACGTTAGTGACTGGGGGGTTTCGGGGAAGGCCTATGTGGGGTACCTTTCGGGTGTGGGATGCTCGTTTAACTTCTGTATTCATCTTGTTCCTTATTTACCTGGGTGCACTGCGTTTTCAAAAGCTTCCTGTCGAACCGGCTCCTATTTCAATCCGTGCTGGACCGATCGATATACCAATAATAAAGTCTCCAGTCAACTGGTGGAATACATCGCATCAACCTGGGAGCATTAGCCGATCTGGTACATCAATACATGTTCCTATGCCCATTCCAATCTTGTCTAACTTTGCTAACTTCCCCTTCTCTACCCGTATCTTGTTCGTTCTGGAAACACGTCTTCCTATTCCATCTTTTCCCGAATCCCCCTTAACGGAAGAAATAGAAGCTCGAGAAGGAATACCACTAAAAACCTAGATGGTCCAACTACAGAACTTCTTCTTTTTCATTACTTCCATGGTCGTGCCCCGTGGCACGGCAGCACCCGTACTATTGAAATGGTTCGTCAGTAGAGATGTTCCCACTGGTGCCTCTTCTTCCAATGGTACTATAATTCCTATTCCTATCCCTTTATTCCCTTTTTTGGTCTATCTACATTCAAGGAAATTCATACGCTCCATGGACAGAGCAAAAAGTGGAGTGTTGGTCAAAGCAAGCCGCCCTATTCTATTACCAGACAAAATTGGGAGAAGCTCATCCGCTAGAAATGCTTTATTTCGTTTCGTTCCCGTTCTTCATTTCCTTATTATCGAATCCATGGGGGACTTGTCATATTTAGAATCTTTCTGCGGTCTGCTCTGTTTACAATTCTTTCGTACTCTCTTCTCTTTACCACGCGATAGGTCAGCGAAGCGTGAGCGGGCGCTCCGAAGTAAAGGCCAAACACTTCGGCCTAAGGGGAATGAGCAACAAAATGACAAGATGAGGTGCCCCGGGCACCCCCATATAGAAAGAAGGGTCGAAGGTTTTGGGCCTGTAGCTTTCCCCGCCCCCCCCTCGTCGAGTGGTGCTTGTTTGGGGGGTGTGCCACCTGAAATCGGGCTTGAAGCTCTCGCCTTACCAACGAGCCGACTGCTGATGGCTGTTGGTCACGACTACTACAAAAAAGTGAAGATGAATCTTTCTATTTCACATGGAGGAGTGTGCATCTTTATGTTGGGTGTTCTTCTGTCTAATACGAATAAGATACAGTTCACTCAACGATTGCCTTTGGGTCCCGAACTCCATATGGGGAAGGAACGTTGTTGTTTGCGAGGTCTCGATCATTTACATGGACCCACTTCTCATTCCATTTGTGGGAATTTTCTGATTTATAAACCGTCCCCAACGAGCGAAAGGTTCATGTTTGAACATGATGAATCACTTCGTGCCGACCTGTTGCCCATAAACTTTCCTGCCTCATATGAGAATGGAAAACTGGAAGATTTTCTGCATCGGTGGATGAAGAATCACGAACATAAGAATTTCTGGTTTAGCATGTTCCCAGAAAGAAGATACTTTTTTTCCATTCGAGAAACGAGGAGCACGACTGAAGTGGCTATACATACAAATCCATTTACGGATCTATATGCTCCGATTGGAACTGGAAGTTCCAGAACTGGCGGCTGGTATACCACCATAATGAAATTGCCTTTTCTTTTTAGTATTCGGATAGGATTTCTGTTGGCTTCATCGGGAGGCTCGCGTAGTTTGTTACGTCAACTCCAAAAGGATAAGTTGCATTGGAATCGAATGTCTATAAATGAATTTTCTCATTATTCGTTATTTCCGGGTCTTTTCGTTGCATTCACTTACAACAAGAAACAACCACCAGCGTTTGGTGCAGCACCTGCATTTTGGTGCATTCTTCTTCCTTTCCTTGGTCTTTCGTTCCGTCATATTCCAAATAACTTATCTAATTACAACGTATTAACCGCTAATGCACCTTTTTTTTATCAAATCTCAGGGACATGGTCTAATCATGAGGGTAGTATTTTATCATGGTGTTGGATCCCAAGTTTTTATGGATTCCTTTTTTGTTACCGGGGTCGACCCCAAAGCCATAATGTCTCAAAACGAAGAGGCTATAGAGAAACTTTTCTTTTTTCCTTTGTCTCGAACTTCGTGAAGAACTCCATTCTATCTCTCCAACAAAAAAGTGGGGCTGCGCCCCAGTTGTACACTCCCTTCGTTCGGAGAACCCTTGTTGATTCTGAACTTCGTTCGCAAAGTAAGCGTCCTTTTAACGGGCCAGCCCTTTTTAATGCGCCGCTTGACCCTGTTTTGAAAATGAGCTTTGCTCTTCTGGGCGCTGGGCGCTCCCGTGGTTCGCGAGAAGGAAAAAGGACTAATCTTTTGTTACATCTGGCACGAGATGAAAAAGAGAGAGCTTCGTCTATCGATGAACAGCAGATTGACGGAGCTCTTGGCATTGCTTTGTTTTTCTCTCCTTTCCTATCAGCGAGTTCCGATCCTTTTGTTCGAAATTTCTTCGTTCGTACCGAACCGCTTGCAGAATCAAATCCTGTTCCACAAGATCCTATATCAGCTATACATCCTCCTTGCATTTATGCCGGAGACGTCGCCAGTGCTATGGGCTTTGGGTTATGTAGATCCAAAATTATGAATGGGATTGTGGCACTCCACTCGCCGCCAATGCGGAAGGATGCCGCCGAAAAGAATGGAACGCTGCTTCGCTCTGCTGGATGCGTCGGATCCCATATAAGAAGCTCGCTCTTTACCCGATCATTCAAACATTTTGTGGGCGGCGCGCCTGCTCTATTGTTGCGTAGCAATAGAAGCCTGCTCATGCTGCTCCGGCGGCGCTTTTTCGCCTTCTCTTCGCTCTGGACAGGAGCGCTAATGGACACGGGGAGGGAGCAGGCGAAGCGTGTCGTTCGTAATGGAAAGAAAGACACCACTACTTCGCCTCTTTGTTGGACCGCCGGCGCGAACACAGTGGTCTCTGACCAGGACCAGGAACCAATTCGAATTTGGATCTTGACATGTCGGTTGTTTTTAACCGTAGGCATCTCGCCAGGAAGTTGGTGGGCTCATCATGAATTAGGTCGGGGTGGCTGGTGGTTTCGGGATCCCGTAGAAAATGCGTCTTTTATGCCTCGGGTATTAGCCACAGCTCGTATTCATTCAGTAATTCTACCCCTTCTTCATTCTTGGACCTCGCTTCTGAATATTTTGACTCTTCCATGCTGTGTCTCAGGAACCTTTTCAATACGGTCCGGATTGCTAGCTCCCGTTCATAGTTCTGCTACAGACGATACACGAGGAAGATTTTTATGGCGGTTCTTCCTTCTAATTACAGGCATATCTATGACTCTTTTTTACCAGATGAAGCAGGAGGCATCGGTCCGTAGAACCTATAAAAAAGAGATGGTTGTGGCGCGAAGTACTCTTGTGCACCTACGTCACTCGGCTCGCGCGCAACCCCGCCCCGTTATGTTATGGAATAATTTAGCTTCTTGCTGGGCTGGTTATTCAGAGCCAGCAACTGGCTGCCGGATTTCGTCCCGTCCGTAGATGACAAATCTGGTCCGATGGCTCTTCTCCACTAACCACAAGGATATCGGTACTCTATATTTCATCTTCGGTGCCATTGCAGGAGTGATGGGCACATGCTTCTCCGTACTGATTCGTATGGAATTAGCCCGACCCGGCGATCAAATTCTTGGTGGGAATCATCAACTTTATAATGTTTTAATAACGGCTCACGCTTTTTTAATGATCTTTTTTATGGTTATGCCGGCGATGATAGGTGGATTTGGTAATTGGTTTGTTCCGATTCTGATAGGTGCACCTGACATGGCATTTCCACGATTAAATAATATATCATTCTGGTTGTTGCCACCAAGTCTCTTGCTCCTATTAAGCTCAGCCTTAGTAGAAGTGGGCAGCGGCACTGGGTGGACGGTCTATCCGCCCTTAAGTGGTATTACCAGCCATTCTGGAGGAGCAGTTGATTTAGCAATTTTTAGTCTTCATCTATCAGGTGTTTCATCAATTTTAGGTTCTATCAATTTTATAACTACTATCTTCAACATGCGTGGACCTGGAATGACTATGCATAGATTACCACTTTTTGTGTGGTCCGTTCTAGTGACAGCATTCCTACTTTTATTATCACTTCCGGTACTGGCAGGGGCAATTACAATGTTATTAACCGATCGAAACTTTAATACAACCTTTTTTGATCCTGCAGGAGGGGGAGACCCAATATTATACCAGCATCTCTTTTGGTTCTTCGGTCATCCAGAGGTGTATATTCTCATTCTGCCTGGATTCGGTATTATTAGTCATATCGTATCGACCTTTTCAAGAAAACCGGTCTTCGGGTATCTAGGCATGGTTTATGCCATGATAAGTATAGGTGTTCTTGGATTTCTAGTTTGGGCTCATCATATGTTTACTGTGGGCTTAGACGTTGATACGCGTGCCTACTTCACCGCAGCTACCATGATCATAGCTGTGCCCACTGGAATCAAAATCTTTAGTTGGATCGCTACCATGTGGGGAGGTTCGATACAATACAAAACACCCATGTTATTTGCTGTAGGGTTCATCTTTTTGTTCACCATAGGAGGGCTCACTGGAATAGTTCTAGCAAACTCTGGGCTAGACATTGCTCTACATGATACTTATTATGTGGTTGCACATTTCCATTATGTACTTTCTATGGGAGCCGTTTTTGCTTTATTTGCTGGATTTTACTATTGGGTGGGTAAAATCTTTGGTCGGACATATCCTGAAACTTTAGGCCAAATCCATTTTTGGATCACTTTTTTCGGGGTTAATCTGACCTTCTTTCCCATGCATTTCTTAGGGCTTTCGGGTATGCCACGTCGCATTCCAGATTATCCAGATGCTTACGCCGGATGGAATGCTCTGAGCAGTTTCGGTTCTTATATATCCGTAGTTGGGATTCGTCGTTTCTTCGTAGTTGTCGCAATCACTTCAAGCAGTGGAAAGAACAAAAGATGTGCGGAAAGTCCTTGGGCTGTTGAACAGAATCCAACCACACTAGAATGGTTGGTACAAAGCCCTCCAGCCTTTCATACTTTTGGAGAACTTCCAGCGGTAAAAGAGACAAAAAGCTAGATGATTCTTCGTTCATTAGAATGTCGATTCCTCACAATCGCTCTTTGTGATGCTGCGGAACCATGGCAATTAGGATCTCAAGACGCAGCAACACCTATGATGCAAGGAATCATTGACTTACATCACGATATCTTTTTCTTCCTAATTCTTATTTTGGTTTTCGTATCACGGATGTTGGTTCGCGCTTTATGGCATTTCAACGAGCAAACTAATCCAATCCCGCAAAGGATTGTTCATGGAACTACTATCGAAATTATTCGGACCATATTTCCAAGTGTCATTCTTTTGTTCATTGCTATACCATCGTTTGCTCTGTTATACTCAATGGACGGGGTATTAGTAGATCCAGCCATTACTATCAAAGCTATTGGACATCAATGGTATCGACCTTATGAGTATTCGGACTATAACAGTTCCGATGAACAGTCACTCACTTTTGACAGTTATACGATTCCAGAAGATGATCCAGAATTGGGTCAATCACGTTTATTAGAAGTTGACAATAGAGTGGTTGTACCAGCCAAAACTCATCTACGTATGATTGTAACACCCGCTGATGTACCTCATAGTTGGGCTGTACCTTCCTCAGGTGTCAAATGTGATGCTGTACCTGGTCGTTCAAATCTTACCTCCATCTCGGTACAACGAGAAGGAGTTTACTATGGTCAGTGCAGTGAGATTCGTGGAACTAATCATGCCTTTACGCCTATCGTCGTAGAAGCAGTGACTTTGAAAGATTATGCGGATTGGGTATCCAATCAATTAATCCTCCAAACCAACTAAATGATTGAATCTCAGAGGCATTCTTATCATTTGGTAGATCCAAGTCCATGGCCTATTTCGGGTTCACTCGGAGCTTTGGCAACCACCGTAGGAGGTGTGATGTACATGCACTCATTTCAAGGGGGTGCAACACTTCTCAGTTTGGGCCTAATATTTCTCCTTTATACCATGTTCGTATGGTGGCGGGATGTTCTACGTGAATCCACGTTGGAAGGGCATCATACAAAAGCTGTACAATTAGGACCTCGATATGGTTCTATTCTCTTCATAGTCTCGGAGGTTATGTTCCTTTTTGCTTTTTTTTGGGCTTCTTCTCATTCTTCTTTGGCACCTACGGTAGAGATCGGAGGTATTTGGCCCCCAAAAGGGATTGGGGTTTTAGATCCTTGGGAAATCCCTCTTCTTAATACCCCTATTCTCCCTTCATCCGGAGCTGCCGTAACTTGGGCTCATCATGCTATACTCGCGGGGAAGGAAAAACGAGCTGTTTACGCTTTAGTAGCAACCGTTTCACTGGCTCTAGTATCCACTGGCTTTCAAGGAATGGAATATTACCAAGCACCCTCCACTATTTCGGATAGTATTTATGGTTCTACCTTTTTCTTAGCAACTGGCTTTCATGGTTTTCATGTGATTATAGGTACTCTTTTCTTGATCGTATGTGGTATTCGCCAATATCTTGGTCATCTGACCAAGAAGCATCACGTTGGCTTTGAAGCAGCTGCATGGTACTGGCATTTTGTAGACGTGGTTCGGTTATTCCCATTTGTCTCTATCTATTGGTGGGGAGGTATATGAAGAAAGAAAGAAGGGTCGAAGTTTAGACCGCTCACAGTAGTTCTACCCATAGAAAAGATCATGAAAGAGGCGATCAGAATGGTACCCGAATCCATTTACGATCCCGAGTTTCCAGACACATCGCACTTCCGCTCGGGTCGAGGCTGCCACTCGGCCCTCAGACGGATCAAAGAAGAGTGGGGAACCTCTCGCTGGTTTTTGGAATTCGACATCAGGAAGTGTTTTCACACCATCGACCGACATCGATTCATCTCAATCTTGAAGGAAGAGATCGACGATTCCAAGTTCTTTTACCCCACTCAGAAACTGTTTTCCGCCGGACGACTCGTAGGAGGTGAGAAGGGCCCTGACTCCGTCCCAAACAGTGTACTACTATCGGCCCTACTAGGCAATATCTACCTACACAAGCTCGATCAGGAGATAGGGAGGATCCGGCAGAAGCACGAAATTCCTCTTGTAGTGAAAATCAGATCGGTTCTATTAAGAATAGGTCGTCGTATTGATGACCAAGAAAAGTATGGAAAAGAAGCAAGCTTCAACGCTCCCCAAGACAACAGAGCCCTCATAGTGGGGAGGGTAAAGAGCATCCAACGCAAAGCGACCTTTCATTCCCTTGTTTCGTCGTGGCACACCCCCCCCACAAGCACCCCCAGGCGAAGGGGAGACCAGAAAACGCCTTTCGTTTTCCCCCCTTCAGCGGCCCTAGCCGCCTTCCTTAACAAGCCCTCGAGCCTCCTTTGCGCCGCCTTCCTCATAGAAGCCGCTGGGTTGACCCCGAAGGCCGAATTCAATGGTAGAGAAGGCTTTAATAAGAATTTGGCCATGAGAGACCTTCTTAAGTATTGCAAAAGAAGGGGCCTGCTGATAGAGCTGGGCGGGGAGGCGATACTAGTTATCAGGTCAGAGAGAGGCCTGGCCCGTAAGCTGGCCCCCTTTAAAAGCCATTCCTTATTAATAAGGATTTGTTACGCGCGATATGCCGACGACTTACTACTGGGAATCGTGGGTGCCGTATTTCTTCTCATAGAAATACAAAAACGTATCACCCACTTCCTACAATCCGGCCTGAACCTTTGGGTAGGCTCCGCAGGATCAACAACCATAGCTGCACGGAGTACGGTAGAATTCCCCGGTACGGTCATTCGGGAAGTCCCCCCGAGGACGACTCCCATACAATTCTTGCGAGAGCTGGAGAAGCGTCTACGGGTAAAGCACCGTATCCATATAACTGCCTGCCACCTACGCTCCGCCATCCATTCCAAGTTTAGGGACCTAGGTTATAGTATCCCTATCAAAGAGCTGACGAAGGGGATGAGCGGAAGAGGTCGTCTACTGGACGCGGTTCAACTAGCGGAGACTCTTGGAAAAGATGGACTAAAAAGTCCCCAAGTTAGCGTATTATGGGGGACCGTCAAGCACATCCGGCAAAGATCAAGGGGGATCTCGTTGTTGCATAGCTCAGGTCAGAGCAAGGTGCCATCAGGCGTTCAACAGGCAGTCTCACGATCGGGCATGAGTGTCCTGAAGAATAAATTGTATACTCCCTTTGGTCGGAAGGCGGCGGGGGAAGGAAGGGGACACTGGGCGGGATCTTTCAGCAGCGAATTCCCCATACAGATAGAGGCGCCTATCAAAAAGATACTCCGAAGGCTTCGGGATCGAGGTCTCATTAGCCGAAGAAGACCCAGGCCAATCCACGTGGCCTCTTTGACCAACGTCAGCGACAGAGACATAGTAAATTGGTCCGCGGGCATCGCGATAAGTCCTCTGTCCTACTACAGGTGCTGCGACAACCTTTACCAAGTCCGAACGATTGTCAACTACCAGATCCGCTGGTCCGCTATATTCACCCTAGCCCACAAGCACAAATCTTCGGCGCGGAATATAATCCCAAAGTACCCCAAAGACTCAAATATAGTCAATCAAGAAGGTGGTAAGACCCTTGCAGAGTTCCCAAACAGCATAGAGCTTGGGAAGCTCGGACTCGGTCAAGATCCGAACAACGACGGAGCACTCAACTACATGTTTAATAAGTAGATGCCGAAAATGCATTTATCCTTTGAATTACTCATTGAATGGAATTTCGCACCGGAAACTTTTCTAGGAGAAGTTCGAATCCGTTCCGTTCGGATATTGATCGGTCTTGGTTTGACATGGTTTACGCGTTACTGGTTCCCGGAAGAGTCAATTTCTCCATTAGCTAAACCCTTTCTTACCCTACCTTTGGACTCGTATTTTGTTCGTACACAATCAACGGAGGCCCCCCCGACATATGTTGCAACGTCTTCAATAGCATGCTCTTACTTCGTCTTTCCCTTAATAAGTCATCAAATTTGGTGCTTTTCGATCCCCAGTTGCTATGGGGAACAAAGGCAGAAATACAATAGATTCCTCCATTTAAGTGGTTCTCGCTTCTCCTTGTTCCTGTTCCTAACTCCTCCCCGGGTAGTTCCCAATGTTTGGCACTTTCCATACTTCGTGGGTGCAACATCAACAAATTCGCTCATGATCAAGTTACAACCTAAGATCTATGACTATATTATGTTAACTGTTCGTATTTTGTTCATTCCATCGGTATGCTCCCAGGTACCTGTAATTGTGATCTGTTTGCCAGAACCAAGGGGTCTTTCTGTGGAAACCTTCACGAGCAATCGTCGTTTTTTGATGGTTTTTCCGCTTATCACAGCTGCTCTTTCCACACCTCCGGATATCTGGTGCCAAATCGTCGCCCCTTTCCTTATATATTCGATAATCGAGTTTGCTATCTTTGTGGCATTGATTGTACAAGTTCGTGAAGAGGGCTGGACGAGTAGAATGAGGGAAAGCGGCTCGATCGAGAAAAAAGAGGAGTAGATGTCGGAATTTGCACCTATTTGTATCTATTTAGTGATCAGTCCGCTAGTTTCTTTGATTCCACTCGGTGTTCCTTTTCCATTTGCTTCCAATAGTTCGACCTATCCAGAAAAATTGTCGGCCTACGAATGTGGTTCCGATCCCTCCGGTGATGCCAGAAGTCGTTTCGATATACGATTTTATCCGGTTCCTATTTTATTTATTATCCCTGATCCGGAAGTCACCTTTTCTTTTCCTTGGGCAGTACCTCCTAACAAGATTGATCTGTTTGGATCTTGGTCCATGATGGCCTTTTTATTGATTTTGACGATTGGATCTCTCTATGAATGGAAAAGGGGTGCTTCGGATCGGGAGTAAATGTCGGAATTTGCACCTATTTGTATCTATTTAGTGATCAGTCCGCTAGTTTCTTTGATTCCACTCGGTGTTCCTTTTCCATTTGCTTCCAATAGTTCGACCTATCCAGAAAAATTGTCGGCCTACGAATGTGGTTCCGATCCCTCCGGTGATGCCAGAAGTCGTTTCGATATACGATTTTATCCGGTTCCTATTTTATTTATTATCCCTGATCCGGAAGTCACCTTTTCTTTTCCTTGGGCAGTACCTCCTAACAAGATTGATCTGTTTGGATCTTGGTCCATGATGGCCTTTTTATTGATTTTGACGATTGGATCTCTCTATGAATGGAAAAGGGGTGCTTCGGATCGGGAGTAAATGATACTTTCTGTTTTGTCGAGCCCTGCTTTGGTCTCTGGTTTGATGGTTGTACGTGCTAAAAATCCGGTACATTCCGTTTTGTTTCCCATCCTAGTCTTTTGCGACACTTCTGGTTTACTTATTTTGTTAGGTCTCGACTTCTCCGCTATGATCTCCCCAGTAGTTCATATAGGAGCTATTGCCGTTTCATTCCTATTCGTGGTTATGATGTTCAATATTCAAATAGCGGAGATTCACGAAGAAGTATTGCGCTATTTACCAGTGAGTGGTATTATTGGACTGATCTTTTGGTGGGAAATGTTCTTCATTTTAGATAATGAAACCATTCCATTACTACCAACCCACAGAAATACGACCTCTCTGAGATATACGGTTTATGCCGGAAAGGTACGAAGTTGGACTAATTTGGAAACATTGGGCAATTTACTTTATACCTACTATTCCGTCTGGTTTTTGGTTTCTAGTCTGATTTTATTAGTAGCTATGATTGGGGCTATAGTACTGACTATGCATAGGACTACAAAGGTGAAAAGACAGGATGTATTCCGACGAAATGCCTTGGATTCTAGGAGGACTATAATGAGGAGGACGACAGACCAAATCACGATCTACTAAATGGATAACCAATCCATTTTCCAATATAGTTGGGAGATTTTACCCAAGAAATGGGTACATAAAATGAAAAGATCGGAACATGGGAATAGATCTTATACCAATACTGACTACCCATTTCCATTGTTGTGCTTTCTAAAATGGCATACCTATACAAGGGTTCAAGTTTTGATCGATATTTGCGGAGTGGATCATCCCTCTCGAAAACGAAGATTTGAAGTTGTCCATAATTTACTGAGTACTCGGTATAACTCACGCATTCGTGTACAAACAAGTGCAGACGAAGTAACACGAATATCTCCGGTAGTCAGTCCATTTCCATCAGCCGGCCGGTGGGAGCGAGAAGTATGGGATATGTCTGGTGTTTCTTCCATCAATCATCCGGATTTACGCCGTATATCAACAGATTATGGTTTCGAGGGTCATCCATTACGAAAAGACTTTCCTCTGAGTGGATATGTGGAAGTACGCTATGATGATCCAGAGAAACGTGTGGTTTCTGAACCCATTGAGATGACCCAAGAATTTCGCTATTTCGATTTTGCTAGTCCTTGGGAACAGCGTAGCGACGGATAAATGGAAAAACATCTTGTAATGTATTTAACCAGAAAATCGATTATGCTCCTGCGGAAGTATCTACTCGTAACGGAATTTCAGGTGTCAAAGTGCGGATCTCCTATAGTCAAAATAAGAAGGGACGTGCTATATCCGAAACGTACGAAATATAGTAAATATAGTAAATGCAGATGTAGTAGGGGTCGCGAACCGGATGGTACACAACTTGGTTTTGGAAGATATGGCACCAAAAGTTGTAGAGCTGGTCGTCTTTCATATCGAGCCATTGAAGCAGCGCGTCGGGCTACAATCGGACAATTCCATCGTGCTATGAGCGGACAATTCCGAAGAAATTGTAAGATATGGGTAAGAGTTCTCGCAGATCTTCCTATTACGGGGAAACCCGCAGAAGTTCGAATGGGAAGAGGAAAAGGAAATCCTACGGGTTGGATTGCTCGTGTGTCCACGGGACAAATCCCATTTGAAATGGATGGTGTGAGTTTGTCAAATGCTCGACAAGCCGCTAGATTAGCGGCGCATAAACCATGTTCGTCAACCAAGTTTGTTCAGTGGTCGTAAATGATGTTTCCACTCCATTTTCATTACGAAGATGTATTACGTCAGGATCTGTTGCTCAAACTGAATCACGCCAATGTTATGGAAGTTCCTGGATTGTTTGAAATCAGATTAGTACCAAAAGCTGCCTCTGATTTCAGAATCCAATTTGGAAAATTGGCTATGGAGATTTTGTGCGGTCAGAGATTCATACAGACACAAAGGGGCCCTTATTTTAAAGCAGGAAAGTCGTTTCGATCCAATCCATTCTTGGGGTCCGAAAAAGACACTGGATATGTCAGTGACTTTGCACGACAAAGCGTTCTCCGAGGGCATGGAATGTACCATTTTTTGGTCAGAATCTTGACAGTAATGTCTATGTTAGATTCTCCGGTCGAAATACGGGAAAACTCCATCAAATTCTTTATGGAAACGGAGTTTTGCGAATTCTCCCCGGAACTGGAAGATCATTTCGAGATCTTCGAGCATATTCGAGGGTTCAATGTGACTATTGTCACTTCGGCCAATACAAAAGATGAGACTTTACTACTGTGGAGCGGCTTTTTGCTAAAAGATGAGGGGGAAACTAAGTAAATGCCTACAAAAAATCAATTGATTCGTCATGGTAGAGAAGAAAAACGGCGCACGGACCGTACTCGAGCTTCGGATCAATGTCCCCAGAAGCAAGGAGTATGCCTGCGTGTTTCGACGAGAACACCGAAAAAACCTAATTCAGCTCTACGTAAGATAGCAAAAGTACGGTTGAGCAATCGACATGATATATTTGCTCACATTCCAGGCGAAGGTCATAATTCGCAGGAACATTCTATAGTCTTAGTCAGAGGAGGTAGAGTGAAAGATTCGCCAGGTGTGAAATCCCATCGTATTCGAGGAGTCAAGGATTTGCTGGGAATTCCGGATCGTAGAAAGGGAAGATCTAAATATGGTGCAGAAAGACCAAAATCGAAATGAATGTCATATATCTCAGGAGCTAGATCACTTCCCGATGAACAAGTCAGAATTGCCTCAACAAAAATGGATGGAATTGGACCGAAAAAAGCCATTCAGCTTCGTTATCGATTAGGTATCAGTGGGAACATCAAGATGAATGAGTTAACTAAGTATCAGATCGACCAAATTGAACAAATGATAGCTCAAGATCATGTTGTTCATTGGGAATTGAAGAGGGGAGAACGAGCAGACATCGAACGATTAATTTCTATTTCTCGTTATCGTGGAATTCGTCATCAAGATGGATCGCCCTTACGCGGTCAACGAACTCATACTAATGCAAGGACTGCTCGCAAGCAAATTCGGAAATGAATGGGGGACTTTGATGGTGAGCAAAAAGAATTGATCAAGAAATTGGTAAACTTTCGCATGATCGATGGTAAAAGAACGAGAGTTCGTGCTATTGTTTATAAAACTTTTCACCGCCTAGCTCGAACTGAACGCGATGTAATCAAACTTATGGTTGACGCCGTAGATAATATAAAGCCAATATGCGAAGTGGTCAAAGTAGGAGTCGCAGGTACTATTTATGATGTTCCTGGGATTGTAGCCAGGGATCGTCAACAAACCTTAGCTATTCGTTGGATCCTTGGAGCAGCTTTCAAACGACGTATAAGCTACAGGATAAGCTTAGAGAAATGTTCATTTGCTGAGATACTGGATGCTTACCGAAAGAGGGGAATTTCACGTAAGAGAAGGGAGAATCTTCATGGACTGGCTTCCACCAATCGGAGTTTCGCGCATTTCAGATGGTGGTAA
>Gelidocalamus annulatus
ATGTTCTTGGTGGATGCAGGCCCTGGTACCCCCAAAATTTGTATGCAAGATGAGCTTACAGGACTGCCAATCAAGCGAGCCACCAGGTTTGAGAATAAGGTGGGATCCAAGAATGTAGTGGCTGGTGAATCACTGATCAAAAAGCGGATTTTGGAGAGATTCTTCATCGATCTAGTGGCCGGTGAATCACTGATCAAAGAGCGAGCAGCCGCCAGGTTTAATGATTTTGTGGGATCCCTGGATGTAGCGGCTGGCGAACCGCTTCTTCTTCCACAAAGATTCAGACAAAACCGAGCTTGGATAGAACTGAAGAAGATTTGGCGAACGAAGAAAAAGGTCAAAGGGTTTATTATTCAAAAAATCAAAGGAGGTTATTCAGTAGCCATCGCAGGTTTCATTACTTTTCTTCCATTCAAAAAAGCTCTTCTAAAAAAAAGGATAGCGAATGATCGATTCACCATTGATAGCTTTAACCCTAAAAGGAGGGATATTGTGATAATAGCGGCAGATCAAACAAGAACTTGAATGACTATAAGGAACCAACGATTCTCTCTTCTTAAACAACCTATATACTCCACACTTAACCAGCATTTGATAGATTATCCAACCCCGAGCAATCTTAGTTATTGGTGGGGGTTCGGTTCGTTAGCAGGTATTTGTTTAGTCATTCAGATAGTGACTGGCGTTTTTTTAGCTATGCATCACACACCTCATGTGGATCTAGCTTTCAACAGCGTAGAACACATTATGAGAGATGTTGAAGGGGGCTGGTTGCTCCGTTATATGCATGCTAATGGGGCAAGTATGTTTCTCATTGTGGTTCACCTTCATATTTTTCGTGGTCTATATCATGCGAGTTATAGCAGTCCTAGGGAATTTGTTCGGTGTCTCGGAGTTGTCATATTCCTATTAATGATTGTGACAGCTTTTATAGGATACGTACCACCTTGGGGTCAGATGAGCTTTTGGGGAGCAACAGTAATTACAAGCTTAGCTAGCGCCATACCAGTAGTAGGAGATACCATAGTGACTTGGCTTTGGGGTGGTTTCTCCGTGGACAATGCCACCTTAAATCGTTTTTTTAGTCTCCATCATTTACTCCCCCTTATTTTAGTAGGCGCCAGTCTTCTTCATCTGGCCGCATTGCATCAATATGGATCAAATAATCCATTGGGTGTACATTCTGAGATGGATAAAATTGCTTCTTACCCTTATTTTTATGTAAAGGATCTTGTAGGTCGGGTAGCTTCTGCTATCTTTTCTTCCATTTGGATTTTTTTTGCTCCTAATGTTTTGGGGCATCCCGACAATTATATACCTGCTAATCCGATGCCCACCCCGCCTCATATTGTGCCGGAATGGTATTTCCTACCGATCCATGCCATTCTTCGCAGTATACCTGACAAAGCGGGAGGTGTAGCCGCAATAGCACCAGTTTTTATATCTCTCTTGGCTTTACCTTTTTTTAAAGAAATGTATGTGCGTAGTTCAAGTTTTCGACCGATTCACCAAGGAATATTTTGGTTGCTTTTGGCGGATTGCTTACTACTAGGTTGGATCGGATGTCAACCTGTGGAGGCACCATTTGTTACTATTGGACAAATTCCTTCTTTATTTTTCTTCTTGTTCTTTGCCATAACGCCCATTCCGGGACGAGTTGGAAGAGGAATTCCAAAATATTACACGGAATGGAATTCTCACCCAGAGCTGCGGAACTCACGACTCTATTAGAAAGTAGAATGACCAACTTTTACACGAATTTTCAAGTGGATGAGATCGGTCGAGTGGTCTCAGTTGGAGATGGGATTGCACGTGTTTATGGATTGAACGAGATTCAAGCTGGAGAAATGGTGGAATTTGCCAGCGGTGTGAAAGGAATAGCCTTGAATCTTGAGAATGAGAATGTAGGTATTGTTGTCTTTGGTAGTGATACCGCTATTAAAGAAGGAGATCTTGTCAAGCGCACTGGATCTATTGTGGATGTTCCTGCGGGAAAGGCCATGTTAGGCCGTGTGGTCGACGCCTTGGGAGTACCTATTGATGGAAAAGGGGCTCTAAGCGATCACGAACGAAGACGTGTCGAAGTGAAAGCCCCAGGGATTATTGAACGTAAATCTGTGCACGAACCCATGCAAACAGGCTTAAAAGCAGTGGATAGCCTGGTTCCTATAGGCCGTGGTCAACGAGAACTTATAATCGGGGACAGACAAACTGGAAAAACTGCAATAGCTATCGATACTATATTAAACCAAAAGCAAATGAACTCAAGGGGCACAAATGAGAGTGAGACATTGTATTGTGTCTATGTTGCGATTGGACAAAAACGCTCGACTGTGGCACAATTAGTTCAAATTCTTTCAGAAGCGAATGCTTTGGAATATTCCATTCTTGTAGCAGCCACCGCTTCGGATCCTGCTCCTCTGCAATTTCTGGCCCCATATTCAGGGTGTGCCATGGGGGAATATTTCCGCGATAATGGAATGCACGCATTAATTATATATGATGATCTAAGTAAACAGGCGGTGGCATATCGACAAATGTCATTATTGTTACGCCGACCACCAGGCCGTGAGGCTTTCCCAGGGGATGTTTTCTATTTACATTCCCGTCTCTTAGAAAGAGCCGCTAAACGATCGGACCAGACAGGTGCAGGTAGCTCGACTGCGTTACCCGTGATTGAAACACAAGCTGGAGACGTATCGGCCTATATCCCCACCAATGTGATCTCCATTACAGATGGACAAATCTGTTTGGAAACAGAGCTCTTTTATCGCGGAATTAGACCTGCTATTAACGTTGGCTTATCCGTCAGTCGCGTCGGGTCTGCCGCTCAGTTGAAAGCTATGAAACAAGTCTGCGGTAGTTCAAAACTGGAATTGGCACAATATCGCGAAGTGGCCGCCTTCGCTCAATTTGGGTCAGACCTTGATGCTGCGACTCAGGCATTACTCAATAGAGGTGCAAGGCTTACAGAAGTGCCCAAACAACCACAATATGAACCACTTCCAATTGAAAAACAAATTGTTGTGATTTATGCTGCTGTCAACGGCTTCTGTGATCGAATGCCACTAGACAGAATTTCTCAATATGAAAAAGCCATTCTAAGTACTATTAATCCAGAATTACAAAAATCCTTCTTAGAAAAAGGTGGATTAACTAACGAAAGAAAGATGGAACCTGATGCTTCTTTAAAAGAAACAGCGAAGCCTTACTTGTGAATGAGATTGAGTTCAACGGATATGAAGGATAGAAATATGCTATTTGCTGCTATTCCATCTATTTGTGCATCAAGTCCGAAGAAGATCTCAATCTATAATGAAGAAATGATAGTAGCTCGTTGTTTTATAGGCTTTCTCATATTCAGTCGGAAGAGTTTAGGTAAGACTTTCAAAGAAACTCTCGACGGGAGAATCGAGTCTATTCAGGAAGAATTGCTGCAATTCTTCAATCCTAACGAAGTAATTCCGGAGGAATCCAATGAACAACAACGATTACTTAGGATCAGCTTGCGAATTTGCAGCACCGTAGTAGAATCATTACCAACGGCACGCTGTGCGCCTAAGTGCGAAAAGACAGTGCAAGCTTTGTTATGCCGAAACCTAAATGTAAAGTCAGCAACACTTCTAAATGCCACTTCTTCCCGTCGCATCCGTCTTCAGGACGATATAGTCACAGGTTTTCACTTTTCAGTGAGTGAAAGATTTGTATCCGGGTCTACGTTCAAAGCTTCTACCGTAGAACAAATTCGAGAGGCCTTCGTACCCATAGACCTAATTCGAGAAGGCTTGATAGTCCTAAGAAAGGTGAGGGCGGGGGGTTCTATTTTGGAAGAATAACTGGATCAATTTGGAATTCACCCAATAATTCCTCTGAATATAGGCAACTATTATTTCTCATTCACAAATCCATCCTTGTCTATGCTGCTCACTCTCGGTTTGGTCCTACTTCTTCTTTTTGTTGTTACGAAAAAGGGAGGGGGAAAGTCAGTGCCAAATGCATGGCAATCCTTGGTAGAGCTTATTTATGATTTCGTGCTGAACCTGGTAAACGAACAAATAGGTGGTCTTTCCGGAAATGTTAAACAAAAGTTTTTCCCTCGCATCTCGGTCACTTTTACTTTTTCGTTATTTCGTAATCCCCAGGGTATGATACCCTTTAGCTTCACAGTGACAAGTCATTTTCTCATTACTTTGGCTCTTTCATTTTCCATTTTTATAGGCATTACGATCGTTGGATTTCAAAGACATGGGCTTCATTTTTTTAGCTTCTTATTACCTGCGGGAGTCCCACTGCCGTTAGCACCTTTTTTAGTACTCCTTGAGCTAATCCCTCATTGTTTTCGCGCATTAAGCTCAGGAATACGTTTATTTGCTAATATGATGGCCGGTCATAGTTCAGTAAAGATTTTAAGTGGGTTTGCTTGGACTATGCTATTTCTGAATAATATTTTCTATTTCATAGGAGATCTTGGTCCCTTATTTATAGTTCTAGCATTAACCGGTCTGGAATTAGGTGTAGCTATATCACAAGCTCATGTTTCTACGATCTCAATTTGTATTTACTTGAATGATGCTACAAATCTCCATCAAAATGAGTAAATGCCTCAACTTGATAAATTGACTTATTTCTCACAATTCTTCTGGTTATGCCTTCTCCTCTTTACTTTTTATATTCTATTTATTAATAATAATAATGGAATACTTGGAATTAGCAGAATTCTCAAACTACGGAACCAACTGCTTTCGCACCGGGGGAACAAGATCCGGAGCAAGGACCCTAAGAATTTGGAAGATATCTCGAGAAAAGGTTTTAGCACCGGTCTCTCATATATGTACTCCAGTTTATCCGAAGTATCCCAATGGTGTAAGACCGTCGACTATTTGGGAAAAAGGAGGAAAATCACTCTGATCTCTGATTTCGGAGAAATAAGTGGCTCACGAGGAATGGAGAGACAGATTCTCTATTTGATCTCGAAGTCCTCATATAACACTTCTTCCAGTCGGATCACTTGTTGGAAAAACATAATGCTCACACATGTTCCACACGGGCAAGGAAGCATAATCTAAATGAGACGACTCTTTCTTGAACAATTTCATAAGCAGATCTTCCCCTCCACACCAATCACGAGTTTTTTTTTATTCCTCTCGTATATCGTCGTCACGCCCTTAATGATAGGTTTTGAAAAAGATTTTTCATGTCATTCCCATTTAGGTTCGATTCGGATCCCTCTGTTGTTTCCCTTTCCTCCCGAACCTTTTCCTCGAAATGATAAAGAATCTGGTACACTCGAATTGTATTATTTAAGTGCTTATTGCTTGCCAAAAATCCTACTTCTACAATTGGTAGGTCACCGGGTTATTCAAATAAGTCGTGTTTTCTGTGCTTTTCCCATGTTACAACTTCCGTACCAATTCGATCGATCCGGAATGGATCGGTTAAACATTCTATTAGGGAGCCCGGTCTTGACTCTTCTGTGTGGTATTCATTCTCGTTCGGCTCTTGGAATCACATCCAGCAGTGGTTGGAACAGCTCGCAAAATCCAACCACTTCACCTACTTTATTGCCCCCAACCGTTTCCCGTACCTCTATAGAAACAGAAGGGTTTCATGTTCTTTCATCGATTGGGTATTCCTCTCCTTTTGTATCTCTTTATCCAATTTCGGTCTCGATTAGTTCACAAGATTGAATGTCAGTTTCGTTATTACAACCTTATTTTTTTATGTCAAAGACAAAAAGCTACGCGCAAATTCTCATTGGATCTCGGTTGTTCTTAACAGCGATGGCTATTCATTTAAGTCTTCGGGTAGCACCACCAGATCTTCAACAAGGTGGAAATTCTCGTATTTCGTATGTACATGTTCCTGCGGCTCGGATGAGTATAGTTATTTATATCGCGACAGCTATAAACAGTTCCTTGTTCCCATTAACAAAACATCCCCTTTTTCTTCGCTCTTCCGGAACCGGTACAGAAATTGGTGCTTTTTCTACTTTGTTTACGTTAGTGACTGGGGGGTTTCGGGGAAGGCCTATGTGGGGTACCTTTCGGGTGTGGGATGCTCGTTTAACTTCTGTATTCATCTTGTTCCTTATTTACCTGGGTGCACTGCGTTTTCAAAAGCTTCCTGTCGAACCGGCTCCTATTTCAATCCGTGCTGGACCGATCGATATACCAATAATAAAGTCTCCAGTCAACTGGTGGAATACATCGCATCAACCTGGGAGCATTAGCCGATCTGGTACATCAATACATGTTCCTATGCCCATTCCAATCTTGTCTAACTTTGCTAACTTCCCCTTCTCTACCCGTATCTTGTTCGTTCTGGAAACACGTCTTCCTATTCCATCTTTTCCCGAATCCCCCTTAACGGAAGAAATAGAAGCTCGAGAAGGAATACCACTAAAAACCTAGATGGTCCAACTACAGAACTTCTTCTTTTTCATTACTTCCATGGTCGTGCCCCGTGGCACGGCAGCACCCGTACTATTGAAATGGTTCGTCAGTAGAGATGTTCCCACTGGTGCCTCTTCTTCCAATGGTACTATAATTCCTATTCCTATCCCTTTATTCCCTTTTTTGGTCTATCTACATTCAAGGAAATTCATACGCTCCATGGACAGAGCAAAAAGTGGAGTGTTGGTCAAAGCAAGCCGCCCTATTCTATTACCAGACAAAATTGGGAGAAGCTCATCCGCTAGAAATGCTTTATTTCGTTTCGTTCCCGTTCTTCATTTCCTTATTATCGAATCCATGGGGGACTTGTCATATTTAGAATCTTTCTGCGGTCTGCTCTGTTTACAATTCTTTCGTACTCTCTTCTCTTTACCACGCGATAGGTCAGCGAAGCGTGAGCGGGCGCTCCGAAGTAAAGGCCAAACACTTCGGCCTAAGGGGAATGAGCAACAAAATGACAAGATGAGGTGCCCCGGGCACCCCCATATAGAAAGAAGGGTCGAAGGTTTTGGGCCTGTAGCTTTCCCCGCCCCCCCCTCGTCGAGTGGTGCTTGTTTGGGGGGTGTGCCACCTGAAATCGGGCTTGAAGCTCTCGCCTTACCAACGAGCCGACTGCTGATGGCTGTTGGTCACGACTACTACAAAAAAGTGAAGATGAATCTTTCTATTTCACATGGAGGAGTGTGCATCTTTATGTTGGGTGTTCTTCTGTCTAATACGAATAAGATACAGTTCACTCAACGATTGCCTTTGGGTCCCGAACTCCATATGGGGAAGGAACGTTGTTGTTTGCGAGGTCTCGATCATTTACATGGACCCACTTCTCATTCCATTTGTGGGAATTTGATGATTTATAAACCGTCCCCAACGAGCGAAAGGTTCATGTTTGAACATGATGAATCACTTCGTGCCGACCTGTTGCCCATAAACTTTCCTGCCTCATATGAGAATGGAAAACTGGAAGATTTTCTGCATCGGTGGATGAAGAATCACGAACATAAGAATTTCTGGTTTAGCATGTTCCCAGAAAGAAGATACTTTTTTTCCATTCGAGAAACGAGGAGCACGACTGAAGTGGCTATACATACAAATCCATTTACGGATCTATATGCTCCGATTGGAACTGGAAGTTCCAGAACTGGCGGCTGGTATACCACCATAATGAAATTGCCTTTTCTTTTTAGTATTCGGATAGGATTTCTGTTGGCTTCATCGGGAGGCTCGCGTAGTTTGTTACGTCAACTCCAAAAGGATAAGTTGCATTGGAATCGAATGTCTATAAATGAATTTTCTCATTATTCGTTATTTCCGGGTCTTTTCGTTGCATTCACTTACAACAAGAAACAACCACCAGCGTTTGGTGCAGCACCTGCATTTTGGTGCATTCTTCTTCCTTTCCTTGGTCTTTCGTTCCGTCATATTCCAAATAACTTATCTAATTACAACGTATTAACCGCTAATGCACCTTTTTTTTATCAAATCTCAGGGACATGGTCTAATCATGAGGGTAGTATTTTATCATGGTGTTGGATCCCAAGTTTTTATGGATTCCTTTTTTGTTACCGGGGTCGACCCCAAAGCCATAATGTCTCAAAACGAAGAGGCTATAGAGAAACTTTTCTTTTTTCCTTTGTCTCGAACTTCGTGAAGAACTCCATTCTATCTCTCCAACAAAAAAGTGGGGCTGCGCCCCAGTTGTACACTCCCTTCGTTCGGAGAACCCTTGTTGATTCTGAACTTCGTTCGCAAAGTAAGCGTCCTTTTAACGGGCCAGCCCTTTTTAATGCGCCGCTTGACCCTGTTTTGAAAATGAGCTTTGCTCTTCTGGGCGCTGGGCGCTCCCGTGGTTCGCGAGAAGGAAAAAGGACTAATCTTTTGTTACATCTGGCACGAGATGAAAAAGAGAGAGCTTCGTCTATCGATGAACAGCAGATTGACGGAGCTCTTGGCATTGCTTTGTTTTTCTCTCCTTTCCTATCAGCGAGTTCCGATCCTTTTGTTCGAAATTTCTTCGTTCGTACCGAACCGCTTGCAGAATCAAATCCTGTTCCACAAGATCCTATATCAGCTATACATCCTCCTTGCATTTATGCCGGAGACGTCGCCAGTGCTATGGGCTTTGGGTTATGTAGATCCAAAATTATGAATGGGATTGTGGCACTCCACTCGCCGCCAATGCGGAAGGATGCCGCCGAAAAGAATGGAACGCTGCTTCGCTCTGCTGGATGCGTCGGATCCCATATAAGAAGCTCGCTCTTTACCCGATCATTCAAACATTTTGTGGGCGGCGCGCCTGCTCTATTGTTGCGTAGCAATAGAAGCCTGCTCATGCTGCTCCGGCGGCGCTTTTTCGCCTTCTCTTCGCTCTGGACAGGAGCGCTAATGGACACGGGGAGGGAGCAGGCGAAGCGTGTCGTTCGTAATGGAAAGAAAGACACCACTACTTCGCCTCTTTGTTGGACCGCCGGCGCGAACACAGTGGTCTCTGACCAGGACCAGGAACCAATTCGAATTTGGATCTTGACATGTCGGTTGTTTTTAACCGTAGGCATCTCGCCAGGAAGTTGGTGGGCTCATCATGAATTAGGTCGGGGTGGCTGGTGGTTTCGGGATCCCGTAGAAAATGCGTCTTTTATGCCTCGGGTATTAGCCACAGCTCGTATTCATTCAGTAATTCTACCCCTTCTTCATTCTTGGACCTCGCTTCTGAATATTTTGACTCTTCCATGCTGTGTCTCAGGAACCTTTTCAATACGGTCCGGATTGCTAGCTCCCGTTCATAGTTCTGCTACAGACGATACACGAGGAAGATTTTTATGGCGGTTCTTCCTTCTAATTACAGGCATATCTATGACTCTTTTTTACCAGATGAAGCAGGAGGCATCGGTCCGTAGAACCTATAAAAAAGAGATGGTTGTGGCGCGAAGTACTCTTGTGCACCTACGTCACTCGGCTCGCGCGCAACCCCGCCCCGTTATGTTATGGAATAATTTAGCTTCTTGCTGGGCTGGTTATTCAGAGCCAGCAACTGGCTGCCGGATTTCGTCCCGTCCGTAGATGAAAAATCTGGTCCGATGGCTCTTCTCCACTAACCACAAGGATATCGGTACTCTATATTTCATCTTCGGTGCCATTGCAGGAGTGATGGGCACATGCTTCTCCGTACTGATTCGTATGGAATTAGCCCGACCCGGCGATCAAATTCTTGGTGGGAATCATCAACTTTATAATGTTTTAATAACGGCTCACGCTTTTTTAATGATCTTTTTTATGGTTATGCCGGCGATGATAGGTGGATTTGGTAATTGGTTTGTTCCGATTCTGATAGGTGCACCTGACATGGCATTTCCACGATTAAATAATATATCATTCTGGTTGTTGCCACCAAGTCTCTTGCTCCTATTAAGCTCAGCCTTAGTAGAAGTGGGCAGCGGCACTGGGTGGACGGTCTATCCGCCCTTAAGTGGTATTACCAGCCATTCTGGAGGAGCAGTTGATTTAGCAATTTTTAGTCTTCATCTATCAGGTGTTTCATCAATTTTAGGTTCTATCAATTTTATAACTACTATCTTCAACATGCGTGGACCTGGAATGACTATGCATAGATTACCACTTTTTGTGTGGTCCGTTCTAGTGACAGCATTCCTACTTTTATTATCACTTCCGGTACTGGCAGGGGCAATTACAATGTTATTAACCGATCGAAACTTTAATACAACCTTTTTTGATCCTGCAGGAGGGGGAGACCCAATATTATACCAGCATCTCTTTTGGTTCTTCGGTCATCCAGAGGTGTATATTCTCATTCTGCCTGGATTCGGTATTATTAGTCATATCGTATCGACCTTTTCAAGAAAACCGGTCTTCGGGTATCTAGGCATGGTTTATGCCATGATAAGTATAGGTGTTCTTGGATTTCTAGTTTGGGCTCATCATATGTTTACTGTGGGCTTAGACGTTGATACGCGTGCCTACTTCACCGCAGCTACCATGATCATAGCTGTGCCCACTGGAATCAAAATCTTTAGTTGGATCGCTACCATGTGGGGAGGTTCGATACAATACAAAACACCCATGTTATTTGCTGTAGGGTTCATCTTTTTGTTCACCATAGGAGGGCTCACTGGAATAGTTCTAGCAAACTCTGGGCTAGACATTGCTCTACATGATACTTATTATGTGGTTGCACATTTCCATTATGTACTTTCTATGGGAGCCGTTTTTGCTTTATTTGCTGGATTTTACTATTGGGTGGGTAAAATCTTTGGTCGGACATATCCTGAAACTTTAGGCCAAATCCATTTTTGGATCACTTTTTTCGGGGTTAATCTGACCTTCTTTCCCATGCATTTCTTAGGGCTTTCGGGTATGCCACGTCGCATTCCAGATTATCCAGATGCTTACGCCGGATGGAATGCTCTGAGCAGTTTCGGTTCTTATATATCCGTAGTTGGGATTCGTCGTTTCTTCGTAGTTGTCGCAATCACTTCAAGCAGTGGAAAGAACAAAAGATGTGCGGAAAGTCCTTGGGCTGTTGAACAGAATCCAACCACACTAGAATGGTTGGTACAAAGCCCTCCAGCCTTTCATACTTTTGGAGAACTTCCAGCGGTAAAAGAGACAAAAAGCTAGATGATTCTTCGTTCATTAGAATGTCGATTCCTCACAATCGCTCTTTGTGATGCTGCGGAACCATGGCAATTAGGATCTCAAGACGCAGCAACACCTATGATGCAAGGAATCATTGACTTACATCACGATATCTTTTTCTTCCTAATTCTTATTTTGGTTTTCGTATCACGGATGTTGGTTCGCGCTTTATGGCATTTCAACGAGCAAACTAATCCAATCCCGCAAAGGATTGTTCATGGAACTACTATCGAAATTATTCGGACCATATTTCCAAGTGTCATTCTTTTGTTCATTGCTATACCATCGTTTGCTCTGTTATACTCAATGGACGGGGTATTAGTAGATCCAGCCATTACTATCAAAGCTATTGGACATCAATGGTATCGACCTTATGAGTATTCGGACTATAACAGTTCCGATGAACAGTCACTCACTTTTGACAGTTATACGATTCCAGAAGATGATCCAGAATTGGGTCAATCACGTTTATTAGAAGTTGACAATAGAGTGGTTGTACCAGCCAAAACTCATCTACGTATGATTGTAACACCCGCTGATGTACCTCATAGTTGGGCTGTACCTTCCTCAGGTGTCAAATGTGATGCTGTACCTGGTCGTTCAAATCTTACCTCCATCTCGGTACAACGAGAAGGAGTTTACTATGGTCAGTGCAGTGAGATTCGTGGAACTAATCATGCCTTTACGCCTATCGTCGTAGAAGCAGTGACTTTGAAAGATTATGCGGATTGGGTATCCAATCAATTAATCCTCCAAACCAACTAAATGATTGAATCTCAGAGGCATTCTTATCATTTGGTAGATCCAAGTCCATGGCCTATTTCGGGTTCACTCGGAGCTTTGGCAACCACCGTAGGAGGTGTGATGTACATGCACTCATTTCAAGGGGGTGCAACACTTCTCAGTTTGGGCCTAATATTTCTCCTTTATACCATGTTCGTATGGTGGCGGGATGTTCTACGTGAATCCACGTTGGAAGGGCATCATACAAAAGCTGTACAATTAGGACCTCGATATGGTTCTATTCTCTTCATAGTCTCGGAGGTTATGTTCCTTTTTGCTTTTTTTTGGGCTTCTTCTCATTCTTCTTTGGCACCTACGGTAGAGATCGGAGGTATTTGGCCCCCAAAAGGGATTGGGGTTTTAGATCCTTGGGAAATCCCTCTTCTTAATACCCCTATTCTCCCTTCATCCGGAGCTGCCGTAACTTGGGCTCATCATGCTATACTCGCGGGGAAGGAAAAACGAGCTGTTTACGCTTTAGTAGCAACCGTTTCACTGGCTCTAGTATCCACTGGCTTTCAAGGAATGGAATATTACCAAGCACCCTCCACTATTTCGGATAGTATTTATGGTTCTACCTTTTTCTTAGCAACTGGCTTTCATGGTTTTCATGTGATTATAGGTACTCTTTTCTTGATCGTATGTGGTATTCGCCAATATCTTGGTCATCTGACCAAGAAGCATCACGTTGGCTTTGAAGCAGCTGCATGGTACTGGCATTTTGTAGACGTGGTTCGGTTATTCCCATTTGTCTCTATCTATTGGTGGGGAGGTATATGAAGAAAGAAAGAAGGGTCGAAGTTTAGACCGCTCACAGTAGTTCTACCCATAGAAAAGATCATGAAAGAGGCGATCAGAATGGTACCCGAATCCATTTACGATCCCGAGTTTCCAGACACATCGCACTTCCGCTCGGGTCGAGGCTGCCACTCGGCCCTCAGACGGATCAAAGAAGAGTGGGGAACCTCTCGCTGGTTTTTGGAATTCGACATCAGGAAGTGTTTTCACACCATCGACCGACATCGATTCATCTCAATCTTGAAGGAAGAGATCGACGATTCCAAGTTCTTTTACCCCACTCAGAAACTGTTTTCCGCCGGACGACTCGTAGGAGGTGAGAAGGGCCCTGACTCCGTCCCAAACAGTGTACTACTATCGGCCCTACTAGGCAATATCTACCTACACAAGCTCGATCAGGAGATAGGGAGGATCCGGCAGAAGCACGAAATTCCTCTTGTAGTGAAAATCAGATCGGTTCTATTAAGAATAGGTCGTCGTATTGATGACCAAGAAAAGTATGGAAAAGAAGCAAGCTTCAACGCTCCCCAAGACAACAGAGCCCTCATAGTGGGGAGGGTAAAGAGCATCCAACGCAAAGCGACCTTTCATTCCCTTGTTTCGTCGTGGCACACCCCCCCCACAAGCACCCCCAGGCGAAGGGGAGACCAGAAAACGCCTTTCGTTTTCCCCCCTTCAGCGGCCCTAGCCGCCTTCCTTAACAAGCCCTCGAGCCTCCTTTGCGCCGCCTTCCTCATAGAAGCCGCTGGGTTGACCCCGAAGGCCGAATTCAATGGTAGAGAAGGCTTTAATAAGAATTTGGCCATGAGAGACCTTCTTAAGTATTGCAAAAGAAGGGGCCTGCTGATAGAGCTGGGCGGGGAGGCGATACTAGTTATCAGGTCAGAGAGAGGCCTGGCCCGTAAGCTGGCCCCCTTTAAAAGCCATTCCTTATTAATAAGGATTTGTTACGCGCGATATGCCGACGACTTACTACTGGGAATCGTGGGTGCCGTATTTCTTCTCATAGAAATACAAAAACGTATCACCCACTTCCTACAATCCGGCCTGAACCTTTGGGTAGGCTCCGCAGGATCAACAACCATAGCTGCACGGAGTACGGTAGAATTCCCCGGTACGGTCATTCGGGAAGTCCCCCCGAGGACGACTCCCATACAATTCTTGCGAGAGCTGGAGAAGCGTCTACGGGTAAAGCACCGTATCCATATAACTGCCTGCCACCTACGCTCCGCCATCCATTCCAAGTTTAGGGACCTAGGTTATAGTATCCCTATCAAAGAGCTGACGAAGGGGATGAGCGGAAGAGGTCGTCTACTGGACGCGGTTCAACTAGCGGAGACTCTTGGAAAAGATGGACTAAAAAGTCCCCAAGTTAGCGTATTATGGGGGACCGTCAAGCACATCCGGCAAAGATCAAGGGGGATCTCGTTGTTGCATAGCTCAGGTCAGAGCAAGGTGCCATCAGGCGTTCAACAGGCAGTCTCACGATCGGGCATGAGTGTCCTGAAGAATAAATTGTATACTCCCTTTGGTCGGAAGGCGGCGGGGGAAGGAAGGGGACACTGGGCGGGATCTTTCAGCAGCGAATTCCCCATACAGATAGAGGCGCCTATCAAAAAGATACTCCGAAGGCTTCGGGATCGAGGTCTCATTAGCCGAAGAAGACCCAGGCCAATCCACGTGGCCTCTTTGACCAACGTCAGCGACAGAGACATAGTAAATTGGTCCGCGGGCATCGCGATAAGTCCTCTGTCCTACTACAGGTGCTGCGACAACCTTTACCAAGTCCGAACGATTGTCAACTACCAGATCCGCTGGTCCGCTATATTCACCCTAGCCCACAAGCACAAATCTTCGGCGCGGAATATAATCCCAAAGTACCCCAAAGACTCAAATATAGTCAATCAAGAAGGTGGTAAGACCCTTGCAGAGTTCCCAAACAGCATAGAGCTTGGGAAGCTCGGACTCGGTCAAGATCCGAACAACGACGGAGCACTCAACTACATGTTTAATAAGTAGATGCCGAAAATGCATTTATCCTTTGAATTACTCATTGAATGGAATTTCGCACCGGAAACTTTTCTAGGAGAAGTTCGAATCCGTTCCGTTCGGATATTGATCGGTCTTGGTTTGACATGGTTTACGCGTTACTGGTTCCCGGAAGAGTCAATTTCTCCATTAGCTAAACCCTTTCTTACCCTACCTTTGGACTCGTATTTTGTTCGTACACAATCAACGGAGGCCCCCCCGACATATGTTGCAACGTCTTCAATAGCATGCTCTTACTTCGTCTTTCCCTTAATAAGTCATCAAATTTGGTGCTTTTCGATCCCCAGTTGCTATGGGGAACAAAGGCAGAAATACAATAGATTCCTCCATTTAAGTGGTTCTCGCTTCTCCTTGTTCCTGTTCCTAACTCCTCCCCGGGTAGTTCCCAATGTTTGGCACTTTCCATACTTCGTGGGTGCAACATCAACAAATTCGCTCATGATCAAGTTACAACCTAAGATCTATGACTATATTATGTTAACTGTTCGTATTTTGTTCATTCCATCGGTATGCTCCCAGGTACCTGTAATTGTGATCTGTTTGCCAGAACCAAGGGGTCTTTCTGTGGAAACCTTCACGAGCAATCGTCGTTTTTTGATGGTTTTTCCGCTTATCACAGCTGCTCTTTCCACACCTCCGGATATCTGGTGCCAAATCGTCGCCCCTTTCCTTATATATTCGATAATCGAGTTTGCTATCTTTGTGGCATTGATTGTACAAGTTCGTGAAGAGGGCTGGACGAGTAGAATGAGGGAAAGCGGCTCGATCGAGAAAAAAGAGGAGTAGATGTCGGAATTTGCACCTATTTGTATCTATTTAGTGATCAGTCCGCTAGTTTCTTTGATTCCACTCGGTGTTCCTTTTCCATTTGCTTCCAATAGTTCGACCTATCCAGAAAAATTGTCGGCCTACGAATGTGGTTCCGATCCCTCCGGTGATGCCAGAAGTCGTTTCGATATACGATTTTATCCGGTTCCTATTTTATTTATTATCCCTGATCCGGAAGTCACCTTTTCTTTTCCTTGGGCAGTACCTCCTAACAAGATTGATCTGTTTGGATCTTGGTCCATGATGGCCTTTTTATTGATTTTGACGATTGGATCTCTCTATGAATGGAAAAGGGGTGCTTCGGATCGGGAGTAAATGTCGGAATTTGCACCTATTTGTATCTATTTAGTGATCAGTCCGCTAGTTTCTTTGATTCCACTCGGTGTTCCTTTTCCATTTGCTTCCAATAGTTCGACCTATCCAGAAAAATTGTCGGCCTACGAATGTGGTTCCGATCCCTCCGGTGATGCCAGAAGTCGTTTCGATATACGATTTTATCCGGTTCCTATTTTATTTATTATCCCTGATCCGGAAGTCACCTTTTCTTTTCCTTGGGCAGTACCTCCTAACAAGATTGATCTGTTTGGATCTTGGTCCATGATGGCCTTTTTATTGATTTTGACGATTGGATCTCTCTATGAATGGAAAAGGGGTGCTTCGGATCGGGAGTAAATGATACTTTCTGTTTTGTCGAGCCCTGCTTTGGTCTCTGGTTTGATGGTTGTACGTGCTAAAAATCCGGTACATTCCGTTTTGTTTCCCATCCTAGTCTTTTGCGACACTTCTGGTTTACTTATTTTGTTAGGTCTCGACTTCTCCGCTATGATCTCCCCAGTAGTTCATATAGGAGCTATTGCCGTTTCATTCCTATTCGTGGTTATGATGTTCAATATTCAAATAGCGGAGATTCACGAAGAAGTATTGCGCTATTTACCAGTGAGTGGTATTATTGGACTGATCTTTTGGTGGGAAATGTTCTTCATTTTAGATAATGAAACCATTCCATTACTACCAACCCACAGAAATACGACCTCTCTGAGATATACGGTTTATGCCGGAAAGGTACGAAGTTGGACTAATTTGGAAACATTGGGCAATTTACTTTATACCTACTATTCCGTCTGGTTTTTGGTTTCTAGTCTGATTTTATTAGTAGCTATGATTGGGGCTATAGTACTGACTATGCATAGGACTACAAAGGTGAAAAGACAGGATGTATTCCGACGAAATGCCTTGGATTCTAGGAGGACTATAATGAGGAGGACGACAGACCAAATCACGATCTACTAAATGGATAACCAATCCATTTTCCAATATAGTTGGGAGATTTTACCCAAGAAATGGGTACATAAAATGAAAAGATCGGAACATGGGAATAGATCTTATACCAATACTGACTACCCATTTCCATTGTTGTGCTTTCTAAAATGGCATACCTATACAAGGGTTCAAGTTTTGATCGATATTTGCGGAGTGGATCATCCCTCTCGAAAACGAAGATTTGAAGTTGTCCATAATTTACTGAGTACTCGGTATAACTCACGCATTCGTGTACAAACAAGTGCAGACGAAGTAACACGAATATCTCCGGTAGTCAGTCCATTTCCATCAGCCGGCCGGTGGGAGCGAGAAGTATGGGATATGTCTGGTGTTTCTTCCATCAATCATCCGGATTTACGCCGTATATCAACAGATTATGGTTTCGAGGGTCATCCATTACGAAAAGACTTTCCTCTGAGTGGATATGTGGAAGTACGCTATGATGATCCAGAGAAACGTGTGGTTTCTGAACCCATTGAGATGACCCAAGAATTTCGCTATTTCGATTTTGCTAGTCCTTGGGAACAGCGTAGCGACGGATAAATGGAAAAACATCTTGTAATGTATTTAACCAGAAAATCGATTATGCTCCTGCGGAAGTATCTACTCGTAACGGAATTTCAGGTGTCAAAGTGCGGATCTCCTATAGTCAAAATAAGAAGGGACGTGCTATATCCGAAACGTACGAAATATAGTAAATATAGTAAATGCAGATGTAGTAGGGGTCGCGAACCGGATGGTACACAACTTGGTTTTGGAAGATATGGCACCAAAAGTTGTAGAGCTGGTCGTCTTTCATATCGAGCCATTGAAGCAGCGCGTCGGGCTACAATCGGACAATTCCATCGTGCTATGAGCGGACAATTCCGAAGAAATTGTAAGATATGGGTAAGAGTTCTCGCAGATCTTCCTATTACGGGGAAACCCGCAGAAGTTCGAATGGGAAGAGGAAAAGGAAATCCTACGGGTTGGATTGCTCGTGTGTCCACGGGACAAATCCCATTTGAAATGGATGGTGTGAGTTTGTCAAATGCTCGACAAGCCGCTAGATTAGCGGCGCATAAACCATGTTCGTCAACCAAGTTTGTTCAGTGGTCGTAAATGATGTTTCCACTCCATTTTCATTACGAAGATGTATTACGTCAGGATCTGTTGCTCAAACTGAATCACGCCAATGTTATGGAAGTTCCTGGATTGTTTGAAATCAGATTAGTACCAAAAGCTGCCTCTGATTTCAGAATCCAATTTGGAAAATTGGCTATGGAGATTTTGTGCGGTCAGAGATTCATACAGACACAAAGGGGCCCTTATTTTAAAGCAGGAAAGTCGTTTCGATCCAATCCATTCTTGGGGTCCGAAAAAGACACTGGATATGTCAGTGACTTTGCACGACAAAGCGTTCTCCGAGGGCATGGAATGTACCATTTTTTGGTCAGAATCTTGACAGTAATGTCTATGTTAGATTCTCCGGTCGAAATACGGGAAAACTCCATCAAATTCTTTATGGAAACGGAGTTTTGCGAATTCTCCCCGGAACTGGAAGATCATTTCGAGATCTTCGAGCATATTCGAGGGTTCAATGTGACTATTGTCACTTCGGCCAATACAAAAGATGAGACTTTACTACTGTGGAGCGGCTTTTTGCTAAAAGATGAGGGGGAAACTAAGTAAATGCCTACAAAAAATCAATTGATTCGTCATGGTAGAGAAGAAAAACGGCGCACGGACCGTACTCGAGCTTCGGATCAATGTCCCCAGAAGCAAGGAGTATGCCTGCGTGTTTCGACGAGAACACCGAAAAAACCTAATTCAGCTCTACGTAAGATAGCAAAAGTACGGTTGAGCAATCGACATGATATATTTGCTCACATTCCAGGCGAAGGTCATAATTCGCAGGAACATTCTATAGTCTTAGTCAGAGGAGGTAGAGTGAAAGATTCGCCAGGTGTGAAATCCCATCGTATTCGAGGAGTCAAGGATTTGCTGGGAATTCCGGATCGTAGAAAGGGAAGATCTAAATATGGTGCAGAAAGACCAAAATCGAAATGAATGTCATATATCTCAGGAGCTAGATCACTTCCCGATGAACAAGTCAGAATTGCCTCAACAAAAATGGATGGAATTGGACCGAAAAAAGCCATTCAGCTTCGTTATCGATTAGGTATCAGTGGGAACATCAAGATGAATGAGTTAACTAAGTATCAGATCGACCAAATTGAACAAATGATAGCTCAAGATCATGTTGTTCATTGGGAATTGAAGAGGGGAGAACGAGCAGACATCGAACGATTAATTTCTATTTCTCGTTATCGTGGAATTCGTCATCAAGATGGATCGCCCTTACGCGGTCAACGAACTCATACTAATGCAAGGACTGCTCGCAAGCAAATTCGGAAATGAATGGGGGACTTTGATGGTGAGCAAAAAGAATTGATCAAGAAATTGGTAAACTTTCGCATGATCGATGGTAAAAGAACGAGAGTTCGTGCTATTGTTTATAAAACTTTTCACCGCCTAGCTCGAACTGAACGCGATGTAATCAAACTTATGGTTGACGCCGTAGATAATATAAAGCCAATATGCGAAGTGGTCAAAGTAGGAGTCGCAGGTACTATTTATGATGTTCCTGGGATTGTAGCCAGGGATCGTCAACAAACCTTAGCTATTCGTTGGATCCTTGGAGCAGCTTTCAAACGACGTATAAGCTACAGGATAAGCTTAGAGAAATGTTCATTTGCTGAGATACTGGATGCTTACCGAAAGAGGGGAATTTCACGTAAGAGAAGGGAGAATCTTCATGGACTGGCTTCCACCAATCGGAGTTTCGCGCATTTCAGATGGTGGTAA
>Gelidocalamus var. wugongshanensis
ATGTTCTTGGTGGATGCAGGCCCTGGTACCCCCAAAATTTGTATGCAAGATGAGCTTACAGGACTGCCAATCAAGCGAGCCACCAGGTTTGAGAATAAGGTGGGATCCAAGAATGTAGTGGCTGGTGAATCACTGATCAAAAAGCGGATTTTGGAGAGATTCTTCATCGATCTAGTGGCCGGTGAATCACTGATCAAAGAGCGAGCAGCCGCCAGGTTTAATGATTTTGTGGGATCCCTGGATGTAGCGGCTGGCGAACCGCTTCTTCTTCCACAAAGATTCAGACAAAACCGAGCTTGGATAGAACTGAAGAAGATTTGGCGAACGAAGAAAAAGGTCAAAGGGTTTATTATTCAAAAAATCAAAGGAGGTTATTCAGTAGCCATCGCAGGTTTCATTACTTTTCTTCCATTCAAAAAAGCTCTTCTAAAAAAAAGGATAGCGAATGATCGATTCACCATTGATAGCTTTAACCCTAAAAGGAGGGATATTGTGATAATAGCGGCAGATCAAACAAGAACTTGAATGACTATAAGGAACCAACGATTCTCTCTTCTTAAACAACCTATATACTCCACACTTAACCAGCATTTGATAGATTATCCAACCCCGAGCAATCTTAGTTATTGGTGGGGGTTCGGTTCGTTAGCAGGTATTTGTTTAGTCATTCAGATAGTGACTGGCGTTTTTTTAGCTATGCATCACACACCTCATGTGGATCTAGCTTTCAACAGCGTAGAACACATTATGAGAGATGTTGAAGGGGGCTGGTTGCTCCGTTATATGCATGCTAATGGGGCAAGTATGTTTCTCATTGTGGTTCACCTTCATATTTTTCGTGGTCTATATCATGCGAGTTATAGCAGTCCTAGGGAATTTGTTCGGTGTCTCGGAGTTGTCATATTCCTATTAATGATTGTGACAGCTTTTATAGGATACGTACCACCTTGGGGTCAGATGAGCTTTTGGGGAGCAACAGTAATTACAAGCTTAGCTAGCGCCATACCAGTAGTAGGAGATACCATAGTGACTTGGCTTTGGGGTGGTTTCTCCGTGGACAATGCCACCTTAAATCGTTTTTTTAGTCTCCATCATTTACTCCCCCTTATTTTAGTAGGCGCCAGTCTTCTTCATCTGGCCGCATTGCATCAATATGGATCAAATAATCCATTGGGTGTACATTCTGAGATGGATAAAATTGCTTCTTACCCTTATTTTTATGTAAAGGATCTTGTAGGTCGGGTAGCTTCTGCTATCTTTTCTTCCATTTGGATTTTTTTTGCTCCTAATGTTTTGGGGCATCCCGACAATTATATACCTGCTAATCCGATGCCCACCCCGCCTCATATTGTGCCGGAATGGTATTTCCTACCGATCCATGCCATTCTTCGCAGTATACCTGACAAAGCGGGAGGTGTAGCCGCAATAGCACCAGTTTTTATATCTCTCTTGGCTTTACCTTTTTTTAAAGAAATGTATGTGCGTAGTTCAAGTTTTCGACCGATTCACCAAGGAATATTTTGGTTGCTTTTGGCGGATTGCTTACTACTAGGTTGGATCGGATGTCAACCTGTGGAGGCACCATTTGTTACTATTGGACAAATTCCTTCTTTCTTTTTCTTCTTGTTCTTTGCCATAACGCCCATTCCGGGACGAGTTGGAAGAGGAATTCCAAAATATTACACGGAATGGAATTCTCACCCAGAGCTGCGGAACTCACGACTCTATTAGAAAGTAGAATGACCAACTTTTACACGAATTTTCAAGTGGATGAGATCGGTCGAGTGGTCTCAGTTGGAGATGGGATTGCACGTGTTTATGGATTGAACGAGATTCAAGCTGGAGAAATGGTGGAATTTGCCAGCGGTGTGAAAGGAATAGCCTTGAATCTTGAGAATGAGAATGTAGGTATTGTTGTCTTTGGTAGTGATACCGCTATTAAAGAAGGAGATCTTGTCAAGCGCACTGGATCTATTGTGGATGTTCCTGCGGGAAAGGCCATGTTAGGCCGTGTGGTCGACGCCTTGGGAGTACCTATTGATGGAAAAGGGGCTCTAAGCGATCACGAACGAAGACGTGTCGAAGTGAAAGCCCCAGGGATTATTGAACGTAAATCTGTGCACGAACCCATGCAAACAGGCTTAAAAGCAGTGGATAGCCTGGTTCCTATAGGCCGTGGTCAACGAGAACTTATAATCGGGGACAGACAAACTGGAAAAACTGCAATAGCTATCGATACTATATTAAACCAAAAGCAAATGAACTCAAGGGGCACAAATGAGAGTGAGACATTGTATTGTGTCTATGTTGCGATTGGACAAAAACGCTCGACTGTGGCACAATTAGTTCAAATTCTTTCAGAAGCGAATGCTTTGGAATATTCCATTCTTGTAGCAGCCACCGCTTCGGATCCTGCTCCTCTGCAATTTCTGGCCCCATATTCAGGGTGTGCCATGGGGGAATATTTCCGCGATAATGGAATGCACGCATTAATTATATATGATGATCTAAGTAAACAGGCGGTGGCATATCGACAAATGTCATTATTGTTACGCCGACCACCAGGCCGTGAGGCTTTCCCAGGGGATGTTTTCTATTTACATTCCCGTCTCTTAGAAAGAGCCGCTAAACGATCGGACCAGACAGGTGCAGGTAGCTCGACTGCGTTACCCGTGATTGAAACACAAGCTGGAGACGTATCGGCCTATATCCCCACCAATGTGATCTCCATTACAGATGGACAAATCTGTTTGGAAACAGAGCTCTTTTATCGCGGAATTAGACCTGCTATTAACGTTGGCTTATCCGTCAGTCGCGTCGGGTCTGCCGCTCAGTTGAAAGCTATGAAACAAGTCTGCGGTAGTTCAAAACTGGAATTGGCACAATATCGCGAAGTGGCCGCCTTCGCTCAATTTGGGTCAGACCTTGATGCTGCGACTCAGGCATTACTCAATAGAGGTGCAAGGCTTACAGAAGTGCCCAAACAACCACAATATGAACCACTTCCAATTGAAAAACAAATTGTTGTGATTTATGCTGCTGTCAACGGCTTCTGTGATCGAATGCCACTAGACAGAATTTCTCAATATGAAAAAGCCATTCTAAGTACTATTAATCCAGAATTACAAAAATCCTTCTTAGAAAAAGGTGGATTAACTAACGAAAGAAAGATGGAACCTGATGCTTCTTTAAAAGAAACAGCGAAGCCTTACTTGTGAATGAGATTGAGTTCAACGGATATGAAGGATAGAAATATGCTATTTGCTGCTATTCCATCTATTTGTGCATCAAGTCCGAAGAAGATCTCAATCTATAATGAAGAAATGATAGTAGCTCGTTGTTTTATAGGCTTTCTCATATTCAGTCGGAAGAGTTTAGGTAAGACTTTCAAAGAAACTCTCGACGGGAGAATCGAGTCTATTCAGGAAGAATTGCTGCAATTCTTCAATCCTAACGAAGTAATTCCGGAGGAATCCAATGAACAACAACGATTACTTAGGATCAGCTTGCGAATTTGCAGCACCGTAGTAGAATCATTACCAACGGCACGCTGTGCGCCTAAGTGCGAAAAGACAGTGCAAGCTTTGTTATGCCGAAACCTAAATGTAAAGTCAGCAACACTTCTAAATGCCACTTCTTCCCGTCGCATCCGTCTTCAGGACGATATAGTCACAGGTTTTCACTTTTCAGTGAGTGAAAGATTTGTATCCGGGTCTACGTTCAAAGCTTCTACCGTAGAACAAATTCGAGAGGCCTTCGTACCCATAGACCTAATTCGAGAAGGCTTGATAGTCCTAAGAAAGGTGAGGGCGGGGGGTTCTATTTTGGAAGAATAACTGGATCAATTTGGAATTCACCCAATAATTCCTCTGAATATAGGCAACTATTATTTCTCATTCACAAATCCATCCTTGTCTATGCTGCTCACTCTCGGTTTGGTCCTACTTCTTCTTTTTGTTGTTACGAAAAAGGGAGGGGGAAAGTCAGTGCCAAATGCATGGCAATCCTTGGTAGAGCTTATTTATGATTTCGTGCTGAACCTGGTAAACGAACAAATAGGTGGTCTTTCCGGAAATGTTAAACAAAAGTTTTTCCCTCGCATCTCGGTCACTTTTACTTTTTCGTTATTTCGTAATCCCCAGGGTATGATACCCTTTAGCTTCACAGTGACAAGTCATTTTCTCATTACTTTGGCTCTTTCATTTTCCATTTTTATAGGCATTACGATCGTTGGATTTCAAAGACATGGGCTTCATTTTTTGAGCTTCTTATTACCTGCGGGAGTCCCACTGCCGTTAGCACCTTTTTTAGTACTCCTTGAGCTAATCCCTCATTGTTTTCGCGCATTAAGCTCAGGAATACGTTTATTTGCTAATATGATGGCCGGTCATAGTTCAGTAAAGATTTTAAGTGGGTTTGCTTGGACTATGCTATTTCTGAATAATATTTTCTATTTCATAGGAGATCTTGGTCCCTTATTTATAGTTCTAGCATTAACCGGTCTGGAATTAGGTGTAGCTATATCACAAGCTCATGTTTCTACGATCTCAATTTGTATTTACTTGAATGATGCTACAAATCTCCATCAAAATGAGTAAATGCCTCAACTTGATAAATTGACTTATTTCTCACAATTCTTCTGGTTATGCCTTCTCCTCTTTACTTTTTATATTCTATTTATTAATAATAATAATGGAATACTTGGAATTAGCAGAATTCTCAAACTACGGAACCAACTGCTTTCGCACCGGGGGAACAAGATCCGGAGCAAGGACCCTAAGAATTTGGAAGATATCTCGAGAAAAGGTTTTAGCACCGGTCTCTCATATATGTACTCCAGTTTATCCGAAGTATCCCAATGGTGTAAGACCGTCGACTATTTGGGAAAAAGGAGGAAAATCACTCTGATCTCTGATTTCGGAGAAATAAGTGGCTCACGAGGAATGGAGAGACAGATTCTCTATTTGATCTCGAAGTCCTCATATAACACTTCTTCCAGTCGGATCACTTGTTGGAAAAACATAATGCTCACACATGTTCCACACGGGCAAGGAAGCATAATCTAAATGAGACGACTCTTTCTTGAACAATTTCATAAGCAGATCTTCCCCTCCACACCAATCACGAGTTTTTTTTTATTCCTCTCGTATATCGTCGTCACGCCCTTAATGATAGGTTTTGAAAAAGATTTTTCATGTCATTCCCATTTAGGTTCGATTCGGATCCCTCTGTTGTTTCCCTTTCCTCCCGAACCTTTTCCTCGAAATGATAAAGAATCTGGTACACTCGAATTGTATTATTTAAGTGCTTATTGCTTGCCAAAAATCCTACTTCTACAATTGGTAGGTCACCGGGTTATTCAAATAAGTCGTGTTTTCTGTGCTTTTCCCATGTTACAACTTCCGTACCAATTCGATCGATCCGGAATGGATCGGTTAAACATTCTATTAGGGAGCCCGGTCTTGACTCTTCTGTGTGGTATTCATTCTCGTTCGGCTCTTGGAATCACATCCAGCAGTGGTTGGAACAGCTCGCAAAATCCAACCACTTCACCTACTTTATTGCCCCCAACCGTTTCCCGTACCTCTATAGAAACAGAAGGGTTTCATGTTCTTTCATCGATTGGGTATTCCTCTCCTTTTGTATCTCTTTATCCAATTTCGGTCTCGATTAGTTCACAAGATTGAATGTCAGTTTCGTTATTACAACCTTATTTTTTTATGTCAAAGACAAAAAGCTACGCGCAAATTCTCATTGGATCTCGGTTGTTCTTAACAGCGATGGCTATTCATTTAAGTCTTCGGGTAGCACCACCAGATCTTCAACAAGGTGGAAATTCTCGTATTTCGTATGTACATGTTCCTGCGGCTCGGATGAGTATAGTTATTTATATCGCGACAGCTATAAACAGTTCCTTGTTCCCATTAACAAAACATCCCCTTTTTCTTCGCTCTTCCGGAACCGGTACAGAAATTGGTGCTTTTTCTACTTTGTTTACGTTAGTGACTGGGGGGTTTCGGGGAAGGCCTATGTGGGGTACCTTTCGGGTGTGGGATGCTCGTTTAACTTCTGTATTCATCTTGTTCCTTATTTACCTGGGTGCACTGCGTTTTCAAAAGCTTCCTGTCGAACCGGCTCCTATTTCAATCCGTGCTGGACCGATCGATATACCAATAATAAAGTCTCCAGTCAACTGGTGGAATACATCGCATCAACCTGGGAGCATTAGCCGATCTGGTACATCAATACATGTTCCTATGCCCATTCCAATCTTGTCTAACTTTGCTAACTTCCCCTTCTCTACCCGTATCTTGTTCGTTCTGGAAACACGTCTTCCTATTCCATCTTTTCCCGAATCCCCCTTAACGGAAGAAATAGAAGCTCGAGAAGGAATACCACTAAAAACCTAGATGGTCCAACTACAGAACTTCTTCTTTTTCATTACTTCCATGGTCGTGCCCCGTGGCACGGCAGCACCCGTACTATTGAAATGGTTCGTCAGTAGAGATGTTCCCACTGGTGCCTCTTCTTCCAATGGTACTATAATTCCTATTCCTATCCCTTTATTCCCTTTTTTGGTCTATCTACATTCAAGGAAATTCATACGCTCCATGGACAGAGCAAAAAGTGGAGTGTTGGTCAAAGCAAGCCGCCCTATTCTATTACCAGACAAAATTGGGAGAAGCTCATCCGCTAGAAATGCTTTATTTCGTTTCGTTCCCGTTCTTCATTTCCTTATTATCGAATCCATGGGGGACTTGTCATATTTAGAATCTTTCTGCGGTCTGCTCTGTTTACAATTCTTTCGTACTCTCTTCTCTTTACCACGCGATAGGTCAGCGAAGCGTGAGCGGGCGCTCCGAAGTAAAGGCCAAACACTTCGGCCTAAGGGGAATGAGCAACAAAATGACAAGATGAGGTGCCCCGGGCACCCCCATATAGAAAGAAGGGTCGAAGGTTTTGGGCCTGTAGCTTTCCCCGCCCCCCCCTCGTCGAGTGGTGCTTGTTTGGGGGGTGTGCCACCTGAAATCGGGCTTGAAGCTCTCGCCTTACCAACGAGCCGACTGCTGATGGCTGTTGGTCACGACTACTACAAAAAAGTGAAGATGAATCTTTCTATTTCACATGGAGGAGTGTGCATCTTTATGTTGGGTGTTCTTCTGTCTAATACGAATAAGATACAGTTCACTCAACGATTGCCTTTGGGTCCCGAACTCCATATGGGGAAGGAACGTTGTTGTTTGCGAGGTCTCGATCATTTACATGGACCCACTTCTCATTCCATTTGTGGGAATTTGATGATTTATAAACCGTCCCCAACGAGCGAAAGGTTCATGTTTGAACATGATGAATCACTTCGTGCCGACCTGTTGCCCATAAACTTTCCTGCCTCATATGAGAATGGAAAACTGGAAGATTTTCTGCATCGGTGGATGAAGAATCACGAACATAAGAATTTCTGGTTTAGCATGTTCCCAGAAAGAAGATACTTTTTTTCCATTCGAGAAACGAGGAGCACGACTGAAGTGGCTATACATACAAATCCATTTACGGATCTATATGCTCCGATTGGAACTGGAAGTTCCAGAACTGGCGGCTGGTATACCACCATAATGAAATTGCCTTTTCTTTTTAGTATTCGGATAGGATTTCTGTTGGCTTCATCGGGAGGCTCGCGTAGTTTGTTACGTCAACTCCAAAAGGATAAGTTGCATTGGAATCGAATGTCTATAAATGAATTTTCTCATTATTCGTTATTTCCGGGTCTTTTCGTTGCATTCACTTACAACAAGAAACAACCACCAGCGTTTGGTGCAGCACCTGCATTTTGGTGCATTCTTCTTCCTTTCCTTGGTCTTTCGTTCCGTCATATTCCAAATAACTTATCTAATTACAACGTATTAACCGCTAATGCACCTTTTTTTTATCAAATCTCAGGGACATGGTCTAATCATGAGGGTAGTATTTTATCATGGTGTTGGATCCCAAGTTTTTATGGATTCCTTTTTTGTTACCGGGGTCGACCCCAAAGCCATAATGTCTCAAAACGAAGAGGCTATAGAGAAACTTTTCTTTTTTCCTTTGTCTCGAACTTCGTGAAGAACTCCATTCTATCTCTCCAACAAAAAAGTGGGGCTGCGCCCCAGTTGTACACTCCCTTCGTTCGGAGAACCCTTGTTGATTCTGAACTTCGTTCGCAAAGTAAGCGTCCTTTTAACGGGCCAGCCCTTTTTAATGCGCCGCTTGACCCTGTTTTGAAAATGAGCTTTGCTCTTCTGGGCGCTGGGCGCTCCCGTGGTTCGCGAGAAGGAAAAAGGACTAATCTTTTGTTACATCTGGCACGAGATGAAAAAGAGAGAGCTTCGTCTATCGATGAACAGCAGATTGACGGAGCTCTTGGCATTGCTTTGTTTTTCTCTCCTTTCCTATCAGCGAGTTCCGATCCTTTTGTTCGAAATTTCTTCGTTCGTACCGAACCGCTTGCAGAATCAAATCCTGTTCCACAAGATCCTATATCAGCTATACATCCTCCTTGCATTTATGCCGGAGACGTCGCCAGTGCTATGGGCTTTGGGTTATGTAGATCCAAAATTATGAATGGGATTGTGGCACTCCACTCGCCGCCAATGCGGAAGGATGCCGCCGAAAAGAATGGAACGCTGCTTCGCTCTGCTGGATGCGTCGGATCCCATATAAGAAGCTCGCTCTTTACCCGATCATTCAAACATTTTGTGGGCGGCGCGCCTGCTCTATTGTTGCGTAGCAATAGAAGCCTGCTCATGCTGCTCCGGCGGCGCTTTTTCGCCTTCTCTTCGCTCTGGACAGGAGCGCTAATGGACACGGGGAGGGAGCAGGCGAAGCGTGTCGTTCGTAATGGAAAGAAAGACACCACTACTTCGCCTCTTTGTTGGACCGCCGGCGCGAACACAGTGGTCTCTGACCAGGACCAGGAACCAATTCGAATTTGGATCTTGACATGTCGGTTGTTTTTAACCGTAGGCATCTCGCCAGGAAGTTGGTGGGCTCATCATGAATTAGGTCGGGGTGGCTGGTGGTTTCGGGATCCCGTAGAAAATGCGTCTTTTATGCCTCGGGTATTAGCCACAGCTCGTATTCATTCAGTAATTCTACCCCTTCTTCATTCTTGGACCTCGCTTCTGAATATTTTGACTCTTCCATGCTGTGTCTCAGGAACCTTTTCAATACGGTCCGGATTGCTAGCTCCCGTTCATAGTTCTGCTACAGACGATACACGAGGAAGATTTTTATGGCGGTTCTTCCTTCTAATTACAGGCATATCTATGACTCTTTTTTACCAGATGAAGCAGGAGGCATCGGTCCGTAGAACCTATAAAAAAGAGATGGTTGTGGCGCGAAGTACTCTTGTGCACCTACGTCACTCGGCTCGCGCGCAACCCCGCCCCGTTATGTTATGGAATAATTTAGCTTCTTGCTGGGCTGGTTATTCAGAGCCAGCAACTGGCTGCCGGATTTCGTCCCGTCCGTAGATGACAAATCTGGTCCGATGGCTCTTCTCCACTAACCACAAGGATATCGGTACTCTATATTTCATCTTCGGTGCCATTGCAGGAGTGATGGGCACATGCTTCTCCGTACTGATTCGTATGGAATTAGCCCGACCCGGCGATCAAATTCTTGGTGGGAATCATCAACTTTATAATGTTTTAATAACGGCTCACGCTTTTTTAATGATCTTTTTTATGGTTATGCCGGCGATGATAGGTGGATTTGGTAATTGGTTTGTTCCGATTCTGATAGGTGCACCTGACATGGCATTTCCACGATTAAATAATATATCATTCTGGTTGTTGCCACCAAGTCTCTTGCTCCTATTAAGCTCAGCCTTAGTAGAAGTGGGCAGCGGCACTGGGTGGACGGTCTATCCGCCCTTAAGTGGTATTACCAGCCATTCTGGAGGAGCAGTTGATTTAGCAATTTTTAGTCTTCATCTATCAGGTGTTTCATCAATTTTAGGTTCTATCAATTTTATAACTACTATCTTCAACATGCGTGGACCTGGAATGACTATGCATAGATTACCACTTTTTGTGTGGTCCGTTCTAGTGACAGCATTCCTACTTTTATTATCACTTCCGGTACTGGCAGGGGCCATTACAATGTTATTAACCGATCGAAACTTTAATACAACCTTTTTTGATCCTGCAGGAGGGGGAGACCCAATATTATACCAGCATCTCTTTTGGTTCTTCGGTCATCCAGAGGTGTATATTCTCATTCTGCCTGGATTCGGTATTATTAGTCATATCGTATCGACCTTTTCAAGAAAACCGGTCTTCGGGTATCTAGGCATGGTTTATGCCATGATAAGTATAGGTGTTCTTGGATTTCTAGTTTGGGCTCATCATATGTTTACTGTGGGCTTAGACGTTGATACGCGTGCCTACTTCACCGCAGCTACCATGATCATAGCTGTGCCCACTGGAATCAAAATCTTTAGTTGGATCGCTACCATGTGGGGAGGTTCGATACAATACAAAACACCCATGTTATTTGCTGTAGGGTTCATCTTTTTGTTCACCATAGGAGGGCTCACTGGAATAGTTCTAGCAAACTCTGGGCTAGACATTGCTCTACATGATACTTATTATGTGGTTGCACATTTCCATTATGTACTTTCTATGGGAGCCGTTTTTGCTTTATTTGCTGGATTTTACTATTGGGTGGGTAAAATCTTTGGTCGGACATATCCTGAAACTTTAGGCCAAATCCATTTTTGGATCACTTTTTTCGGGGTTAATCTGACCTTCTTTCCCATGCATTTCTTAGGGCTTTCGGGTATGCCACGTCGCATTCCAGATTATCCAGATGCTTACGCCGGATGGAATGCTCTGAGCAGTTTCGGTTCTTATATATCCGTAGTTGGGATTCGTCGTTTCTTCGTAGTTGTCGCAATCACTTCAAGCAGTGGAAAGAACAAAAGATGTGCGGAAAGTCCTTGGGCTGTTGAACAGAATCCAACCACACTAGAATGGTTGGTACAAAGCCCTCCAGCCTTTCATACTTTTGGAGAACTTCCAGCGGTAAAAGAGACAAAAAGCTAGATGATTCTTCGTTCATTAGAATGTCGATTCCTCACAATCGCTCTTTGTGATGCTGCGGAACCATGGCAATTAGGATCTCAAGACGCAGCAACACCTATGATGCAAGGAATCATTGACTTACATCACGATATCTTTTTCTTCCTAATTCTTATTTTGGTTTTCGTATCACGGATGTTGGTTCGCGCTTTATGGCATTTCAACGAGCAAACTAATCCAATCCCGCAAAGGATTGTTCATGGAACTACTATCGAAATTATTCGGACCATATTTCCAAGTGTCATTCTTTTGTTCATTGCTATACCATCGTTTGCTCTGTTATACTCAATGGACGGGGTATTAGTAGATCCAGCCATTACTATCAAAGCTATTGGACATCAATGGTATCGACCTTATGAGTATTCGGACTATAACAGTTCCGATGAACAGTCACTCACTTTTGACAGTTATACGATTCCAGAAGATGATCCAGAATTGGGTCAATCACGTTTATTAGAAGTTGACAATAGAGTGGTTGTACCAGCCAAAACTCATCTACGTATGATTGTAACACCCGCTGATGTACCTCATAGTTGGGCTGTACCTTCCTCAGGTGTCAAATGTGATGCTGTACCTGGTCGTTCAAATCTTACCTCCATCTCGGTACAACGAGAAGGAGTTTACTATGGTCAGTGCAGTGAGATTCGTGGAACTAATCATGCCTTTACGCCTATCGTCGTAGAAGCAGTGACTTTGAAAGATTATGCGGATTGGGTATCCAATCAATTAATCCTCCAAACCAACTAAATGATTGAATCTCAGAGGCATTCTTATCATTTGGTAGATCCAAGTCCATGGCCTATTTCGGGTTCACTCGGAGCTTTGGCAACCACCGTAGGAGGTGTGATGTACATGCACTCATTTCAAGGGGGTGCAACACTTCTCAGTTTGGGCCTAATATTTCTCCTTTATACCATGTTCGTATGGTGGCGGGATGTTCTACGTGAATCCACGTTGGAAGGGCATCATACAAAAGCTGTACAATTAGGACCTCGATATGGTTCTATTCTCTTCATAGTCTCGGAGGTTATGTTCCTTTTTGCTTTTTTTTGGGCTTCTTCTCATTCTTCTTTGGCACCTACGGTAGAGATCGGAGGTATTTGGCCCCCAAAAGGGATTGGGGTTTTAGATCCTTGGGAAATCCCTCTTCTTAATACCCCTATTCTCCCTTCATCCGGAGCTGCCGTAACTTGGGCTCATCATGCTATACTCGCGGGGAAGGAAAAACGAGCTGTTTACGCTTTAGTAGCAACCGTTTCACTGGCTCTAGTATCCACTGGCTTTCAAGGAATGGAATATTACCAAGCACCCTCCACTATTTCGGATAGTATTTATGGTTCTACCTTTTTCTTAGCAACTGGCTTTCATGGTTTTCATGTGATTATAGGTACTCTTTTCTTGATCGTATGTGGTATTCGCCAATATCTTGGTCATCTGACCAAGAAGCATCACGTTGGCTTTGAAGCAGCTGCATGGTACTGGCATTTTGTAGACGTGGTTCGGTTATTCCCATTTGTCTCTATCTATTGGTGGGGAGGTATATGAAGAAAGAAAGAAGGGTCGAAGTTTAGACCGCTCACAGTAGTTCTACCCATAGAAAAGATCATGAAAGAGGCGATCAGAATGGTACCCGAATCCATTTACGATCCCGAGTTTCCAGACACATCGCACTTCCGCTCGGGTCGAGGCTGCCACTCGGCCCTCAGACGGATCAAAGAAGAGTGGGGAACCTCTCGCTGGTTTTTGGAATTCGACATCAGGAAGTGTTTTCACACCATCGACCGACATCGATTCATCTCAATCTTGAAGGAAGAGATCGACGATTCCAAGTTCTTTTACCCCACTCAGAAACTGTTTTCCGCCGGACGACTCGTAGGAGGTGAGAAGGGCCCTGACTCCGTCCCAAACAGTGTACTACTATCGGCCCTACTAGGCAATATCTACCTACACAAGCTCGATCAGGAGATAGGGAGGATCCGGCAGAAGCACGAAATTCCTCTTGTAGTGAAAATCAGATCGGTTCTATTAAGAATAGGTCGTCGTATTGATGACCAAGAAAAGTATGGAAAAGAAGCAAGCTTCAACGCTCCCCAAGACAACAGAGCCCTCATAGTGGGGAGGGTAAAGAGCATCCAACGCAAAGCGACCTTTCATTCCCTTGTTTCGTCGTGGCACACCCCCCCCACAAGCACCCCCAGGCGAAGGGGAGACCAGAAAACGCCTTTCGTTTTCCCCCCTTCAGCGGCCCTAGCCGCCTTCCTTAACAAGCCCTCGAGCCTCCTTTGCGCCGCCTTCCTCATAGAAGCCGCTGGGTTGACCCCGAAGGCCGAATTCAATGGTAGAGAAGGCTTTAATAAGAATTTGGCCATGAGAGACCTTCTTAAGTATTGCAAAAGAAGGGGCCTGCTGATAGAGCTGGGCGGGGAGGCGATACTAGTTATCAGGTCAGAGAGAGGCCTGGCCCGTAAGCTGGCCCCCTTTAAAAGCCATTCCTTATTAATAAGGATTTGTTACGCGCGATATGCCGACGACTTACTACTGGGAATCGTGGGTGCCGTATTTCTTCTCATAGAAATACAAAAACGTATCACCCACTTCCTACAATCCGGCCTGAACCTTTGGGTAGGCTCCGCAGGATCAACAACCATAGCTGCACGGAGTACGGTAGAATTCCCCGGTACGGTCATTCGGGAAGTCCCCCCGAGGACGACTCCCATACAATTCTTGCGAGAGCTGGAGAAGCGTCTACGGGTAAAGCACCGTATCCATATAACTGCCTGCCACCTACGCTCCGCCATCCATTCCAAGTTTAGGGACCTAGGTTATAGTATCCCTATCAAAGAGCTGACGAAGGGGATGAGCGGAAGAGGTCGTCTACTGGACGCGGTTCAACTAGCGGAGACTCTTGGAAAAGATGGACTAAAAAGTCCCCAAGTTAGCGTATTATGGGGGACCGTCAAGCACATCCGGCAAAGATCAAGGGGGATCTCGTTGTTGCATAGCTCAGGTCAGAGCAAGGTGCCATCAGGCGTTCAACAGGCAGTCTCACGATCGGGCATGAGTGTCCTGAAGAATAAATTGTATACTCCCTTTGGTCGGAAGGCGGCGGGGGAAGGAAGGGGACACTGGGCGGGATCTTTCAGCAGCGAATTCCCCATACAGATAGAGGCGCCTATCAAAAAGATACTCCGAAGGCTTCGGGATCGAGGTCTCATTAGCCGAAGAAGACCCAGGCCAATCCACGTGGCCTCTTTGACCAACGTCAGCGACAGAGACATAGTAAATTGGTCCGCGGGCATCGCGATAAGTCCTCTGTCCTACTACAGGTGCTGCGACAACCTTTACCAAGTCCGAACGATTGTCAACTACCAGATCCGCTGGTCCGCTATATTCACCCTAGCCCACAAGCACAAATCTTCGGCGCGGAATATAATCCCAAAGTACCCCAAAGACTCAAATATAGTCAATCAAGAAGGTGGTAAGACCCTTGCAGAGTTCCCAAACAGCATAGAGCTTGGGAAGCTCGGACTCGGTCAAGATCCGAACAACGACGGAGCACTCAACTACATGTTTAATAAGTAGATGCCGAAAATGCATTTATCCTTTGAATTACTCATTGAATGGAATTTCGCACCGGAAACTTTTCTAGGAGAAGTTCGAATCCGTTCCGTTCGGATATTGATCGGTCTTGGTTTGACATGGTTTACGCGTTACTGGTTCCCGGAAGAGTCAATTTCTCCATTAGCTAAACCCTTTCTTACCCTACCTTTGGACTCGTATTTTGTTCGTACACAATCAACGGAGGCCCCCCCGACATATGTTGCAACGTCTTCAATAGCATGCTCTTACTTCGTCTTTCCCTTAATAAGTCATCAAATTTGGTGCTTTTCGATCCCCAGTTGCTATGGGGAACAAAGGCAGAAATACAATAGATTCCTCCATTTAAGTGGTTCTCGCTTCTCCTTGTTCCTGTTCCTAACTCCTCCCCGGGTAGTTCCCAATGTTTGGCACTTTCCATACTTCGTGGGTGCAACATCAACAAATTCGCTCATGATCAAGTTACAACCTAAGATCTATGACTATATTATGTTAACTGTTCGTATTTTGTTCATTCCATCGGTATGCTCCCAGGTACCTGTAATTGTGATCTGTTTGCCAGAACCAAGGGGTCTTTCTGTGGAAACCTTCACGAGCAATCGTCGTTTTTTGATGGTTTTTCCGCTTATCACAGCTGCTCTTTCCACACCTCCGGATATCTGGTGCCAAATCGTCGCCCCTTTCCTTATATATTCGATAATCGAGTTTGCTATCTTTGTGGCATTGATTGTACAAGTTCGTGAAGAGGGCTGGACGAGTAGAATGAGGGAAAGCGGCTCGATCGAGAAAAAAGAGGAGTAGATGTCGGAATTTGCACCTATTTGTATCTATTTAGTGATCAGTCCGCTAGTTTCTTTGATTCCACTCGGTGTTCCTTTTCCATTTGCTTCCAATAGTTCGACCTATCCAGAAAAATTGTCGGCCTACGAATGTGGTTCCGATCCCTCCGGTGATGCCAGAAGTCGTTTCGATATACGATTTTATCCGGTTCCTATTTTATTTATTATCCCTGATCCGGAAGTCACCTTTTCTTTTCCTTGGGCAGTACCTCCTAACAAGATTGATCTGTTTGGATCTTGGTCCATGATGGCCTTTTTATTGATTTTGACGATTGGATCTCTCTATGAATGGAAAAGGGGTGCTTCGGATCGGGAGTAAATGTCGGAATTTGCACCTATTTGTATCTATTTAGTGATCAGTCCGCTAGTTTCTTTGATTCCACTCGGTGTTCCTTTTCCATTTGCTTCCAATAGTTCGACCTATCCAGAAAAATTGTCGGCCTACGAATGTGGTTCCGATCCCTCCGGTGATGCCAGAAGTCGTTTCGATATACGATTTTATCCGGTTCCTATTTTATTTATTATCCCTGATCCGGAAGTCACCTTTTCTTTTCCTTGGGCAGTACCTCCTAACAAGATTGATCTGTTTGGATCTTGGTCCATGATGGCCTTTTTATTGATTTTGACGATTGGATCTCTCTATGAATGGAAAAGGGGTGCTTCGGATCGGGAGTAAATGATACTTTCTGTTTTGTCGAGCCCTGCTTTGGTCTCTGGTTTGATGGTTGTACGTGCTAAAAATCCGGTACATTCCGTTTTGTTTCCCATCCTAGTCTTTTGCGACACTTCTGGTTTACTTATTTTGTTAGGTCTCGACTTCTCCGCTATGATCTCCCCAGTAGTTCATATAGGAGCTATTGCCGTTTCATTCCTATTCGTGGTTATGATGTTCAATATTCAAATAGCGGAGATTCACGAAGAAGTATTGCGCTATTTACCAGTGAGTGGTATTATTGGACTGATCTTTTGGTGGGAAATGTTCTTCATTTTAGATAATGAAACCATTCCATTACTACCAACCCACAGAAATACGACCTCTCTGAGATATACGGTTTATGCCGGAAAGGTACGAAGTTGGACTAATTTGGAAACATTGGGCAATTTACTTTATACCTACTATTCCGTCTGGTTTTTGGTTTCTAGTCTGATTTTATTAGTAGCTATGATTGGGGCTATAGTACTGACTATGCATAGGACTACAAAGGTGAAAAGACAGGATGTATTCCGACGAAATGCCTTGGATTCTAGGAGGACTATAATGAGGAGGACGACAGACCAAATCACGATCTACTAAATGGATAACCAATCCATTTTCCAATATAGTTGGGAGATTTTACCCAAGAAATGGGTACATAAAATGAAAAGATCGGAACATGGGAATAGATCTTATACCAATACTGACTACCCATTTCCATTGTTGTGCTTTCTAAAATGGCATACCTATACAAGGGTTCAAGTTTTGATCGATATTTGCGGAGTGGATCATCCCTCTCGAAAACGAAGATTTGAAGTTGTCCATAATTTACTGAGTACTCGGTATAACTCACGCATTCGTGTACAAACAAGTGCAGACGAAGTAACACGAATATCTCCGGTAGTCAGTCCATTTCCATCAGCCGGCCGGTGGGAGCGAGAAGTATGGGATATGTCTGGTGTTTCTTCCATCAATCATCCGGATTTACGCCGTATATCAACAGATTATGGTTTCGAGGGTCATCCATTACGAAAAGACTTTCCTCTGAGTGGATATGTGGAAGTACGCTATGATGATCCAGAGAAACGTGTGGTTTCTGAACCCATTGAGATGACCCAAGAATTTCGCTATTTCGATTTTGCTAGTCCTTGGGAACAGCGTAGCGACGGATAAATGGAAAAACATCTTGTAATGTATTTAACCAGAAAATCGATTATGCTCCTGCGGAAGTATCTACTCGTAACGGAATTTCAGGTGTCAAAGTGCGGATCTCCTATAGTCAAAATAAGAAGGGACGTGCTATATCCGAAACGTACGAAATATAGTAAATATAGTAAATGCAGATGTAGTAGGGGTCGCGAACCGGATGGTACACAACTTGGTTTTGGAAGATATGGCACCAAAAGTTGTAGAGCTGGTCGTCTTTCATATCGAGCCATTGAAGCAGCGCGTCGGGCTACAATCGGACAATTCCATCGTGCTATGAGCGGACAATTCCGAAGAAATTGTAAGATATGGGTAAGAGTTCTCGCAGATCTTCCTATTACGGGGAAACCCGCAGAAGTTCGAATGGGAAGAGGAAAAGGAAATCCTACGGGTTGGATTGCTCGTGTGTCCACGGGACAAATCCCATTTGAAATGGATGGTGTGAGTTTGTCAAATGCTCGACAAGCCGCTAGATTAGCGGCGCATAAACCATGTTCGTCAACCAAGTTTGTTCAGTGGTCGTAAATGATGTTTCCACTCCATTTTCATTACGAAGATGTATTACGTCAGGATCTGTTGCTCAAACTGAATCACGCCAATGTTATGGAAGTTCCTGGATTGTTTGAAATCAGATTAGTACCAAAAGCTGCCTCTGATTTAAGAATCCAATTTGGAAAATTGGCTATGGAGATTTTGTGCGGTCAGAGATTCATACAGACACAAAGGGGCCCTTATTTTAAAGCAGGAAAGTCGTTTCGATCCAATCCATTCTTGGGGTCCGAAAAAGACACTGGATATGTCAGTGACTTTGCACGACAAAGCGTTCTCCGAGGGCATGGAATGTACCATTTTTTGGTCAGAATCTTGACAGTAATGTCTATGTTAGATTCTCCGGTCGAAATACGGGAAAACTCCATCAAATTCTTTATGGAAACGGAGTTTTGCGAATTCTCCCCGGAACTGGAAGATCATTTCGAGATCTTCGAGCATATTCGAGGGTTCAATGTGACTATTGTCACTTCGGCCAATACAAAAGATGAGACTTTACTACTGTGGAGCGGCTTTTTGCTAAAAGATGAGGGGGAAACTAAGTAAATGCCTACAAAAAATCAATTGATTCGTCATGGTAGAGAAGAAAAACGGCGCACGGACCGTACTCGAGCTTCGGATCAATGTCCCCAGAAGCAAGGAGTATGCCTGCGTGTTTCGACGAGAACACCGAAAAAACCTAATTCAGCTCTACGTAAGATAGCAAAAGTACGGTTGAGCAATCGACATGATATATTTGCTCACATTCCAGGCGAAGGTCATAATTCGCAGGAACATTCTATAGTCTTAGTCAGAGGAGGTAGAGTGAAAGATTCGCCAGGTGTGAAATCCCATCGTATTCGAGGAGTCAAGGATTTGCTGGGAATTCCGGATCGTAGAAAGGGAAGATCTAAATATGGTGCAGAAAGACCAAAATCGAAATGAATGTCATATATCTCAGGAGCTAGATCACTTCCCGATGAACAAGTCAGAATTGCCTCAACAAAAATGGATGGAATTGGACCGAAAAAAGCCATTCAGCTTCGTTATCGATTAGGTATCAGTGGGAACATCAAGATGAATGAGTTAACTAAGTATCAGATCGACCAAATTGAACAAATGATAGCTCAAGATCATGTTGTTCATTGGGAATTGAAGAGGGGAGAACGAGCAGACATCGAACGATTAATTTCTATTTCTCGTTATCGTGGAATTCGTCATCAAGATGGATCGCCCTTACGCGGTCAACGAACTCATACTAATGCAAGGACTGCTCGCAAGCAAATTAGGAAATGAATGGGGGACTTTGATGGTGAGCAAAAAGAATTGATCAAGAAATTGGTAAACTTTCGCATGATCGATGGTAAAAGAACGAGAGTTCGTGCTATTGTTTATAAAACTTTTCACCGCCTAGCTCGAACTGAACGCGATGTAATCAAACTTATGGTTGACGCCGTAGATAATATAAAGCCAATATGCGAAGTGGTCAAAGTAGGAGTCGCAGGTACTATTTATGATGTTCCTGGGATTGTAGCCAGGGATCGTCAACAAACCTTAGCTATTCGTTGGATCCTTGGAGCAGCTTTCAAACGACGTATAAGCTACAGGATAAGCTTAGAGAAATGTTCATTTGCTGAGATACTGGATGCTTACCGAAAGAGGGGAATTTCACGTAAGAGAAGGGAGAATCTTCATGGACTGGCTTCCACCAATCGGAGTTTCGCGCATTTCAGATGGTGGTAA
>Gelidocalamus zixingensis
ATGTTCTTGGTGGATGCAGGCCCTGGTACCCCCAAAATTTGTATGCAAGATGAGCTTACAGGACTGCCAATCAAGCGAGCCACCAGGTTTGAGAATAAGGTGGGATCCAAGAATGTAGTGGCTGGTGAATCACTGATCAAAAAGCGGATTTTTGAGAGATTCTTCATCGATCTAGTGGCCGGTGAATCACTGATCAAAGAGCGAGCAGCCGCCAGGTTTAATGATTTTGTGGGATCCCTGGATGTAGCGGCTGGCGAACCGCTTCTTCTTCCACAAAGATTCAGACAAAACCGAGCTTGGATAGAACTGAAGAAGATTTGGCGAACGAAGAAAAAGGTCAAAGGGTTTATTATTCAAAAAATCAAAGGAGGTTATTCAGTAGCCATCGCAGGTTTCATTACTTTTCTTCCATTCAAAAAAGCTCTTCTAAAAAAAAGGATAGCGAATGATCGATTCACCATTGATAGCTTTAACCCTAAAAGGAGGGATATTGTGATAATAGCGGCAGATCAAACAAGAACTTGAATGACTATAAGGAACCAACGATTCTCTCTTCTTAAACAACCTATATACTCCACACTTAACCAGCATTTGATAGATTATCCAACCCCGAGCAATCTTAGTTATTGGTGGGGGTTCGGTTCGTTAGCAGGTATTTGTTTAGTCATTCAGATAGTGACTGGCGTTTTTTTAGCTATGCATCACACACCTCATGTGGATCTAGCTTTCAACAGCGTAGAACACATTATGAGAGATGTTGAAGGGGGCTGGTTGCTCCGTTATATGCATGCTAATGGGGCAAGTATGTTTCTCATTGTGGTTCACCTTCATATTTTTCGTGGTCTATATCATGCGAGTTATAGCAGTCCTAGGGAATTTGTTCGGTGTCTCGGAGTTGTCATATTCCTATTAATGATTGTGACAGCTTTTATAGGATACGTACCACCTTGGGGTCAGATGAGCTTTTGGGGAGCAACAGTAATTACAAGCTTAGCTAGCGCCATACCAGTAGTAGGAGATACCATAGTGACTTGGCTTTGGGGTGGTTTCTCCGTGGACAATGCCACCTTAAATCGTTTTTTTAGTCTCCATCATTTACTCCCCCTTATTTTAGTAGGCGCCAGTCTTCTTCATCTGGCCGCATTGCATCAATATGGATCAAATAATCCATTGGGTGTACATTCTGAGATGGATAAAATTGCTTCTTACCCTTATTTTTATGTAAAGGATCTTGTAGGTCGGGTAGCTTCTGCTATCTTTTCTTCCATTTGGATTTTTTTTGCTCCTAATGTTTTGGGGCATCCCGACAATTATATACCTGCTAATCCGATGCCCACCCCGCCTCATATTGTGCCGGAATGGTATTTCCTACCGATCCATGCCATTCTTCGCAGTATACCTGACAAAGCGGGAGGTGTAGCCGCAATAGCACCAGTTTTTATATCTCTCTTGGCTTTACCTTTTTTTAAAGAAATGTATGTGCGTAGTTCAAGTTTTCGACCGATTCACCAAGGAATATTTTGGTTGCTTTTGGCGGATTGCTTACTACTAGGTTGGATCGGATGTCAACCTGTGGAGGCACCATTTGTTACTATTGGACAAATTCCTTCTTTCTTTTTCTTCTTGTTCTTTGCCATAACGCCCATTCCGGGACGAGTTGGAAGAGGAATTCCAAAATATTACACGGAATGGAATTCTCACCCAGAGCTGCGGAACTCACGACTCTATTAGAAAGTAGAATGACCAACTTTTACACGAATTTTCAAGTGGATGAGATCGGTCGAGTGGTCTCAGTTGGAGATGGGATTGCACGTGTTTATGGATTGAACGAGATTCAAGCTGGAGAAATGGTGGAATTTGCCAGCGGTGTGAAAGGAATAGCCTTGAATCTTGAGAATGAGAATGTAGGTATTGTTGTCTTTGGTAGTGATACCGCTATTAAAGAAGGAGATCTTGTCAAGCGCACTGGATCTATTGTGGATGTTCCTGCGGGAAAGGCCATGTTAGGCCGTGTGGTCGACGCCTTGGGAGTACCTATTGATGGAAAAGGGGCTCTAAGCGATCACGAACGAAGACGTGTCGAAGTGAAAGCCCCAGGGATTATTGAACGTAAATCTGTGCACGAACCCATGCAAACAGGCTTAAAAGCAGTGGATAGCCTGGTTCCTATAGGCCGTGGTCAACGAGAACTTATAATCGGGGACAGACAAACTGGAAAAACTGCAATAGCTATCGATACTATATTAAACCAAAAGCAAATGAACTCAAGGGGCACAAATGAGAGTGAGACATTGTATTGTGTCTATGTTGCGATTGGACAAAAACGCTCGACTGTGGCACAATTAGTTCAAATTCTTTCAGAAGCGAATGCTTTGGAATATTCCATTCTTGTAGCAGCCACCGCTTCGGATCCTGCTCCTCTGCAATTTCTGGCCCCATATTCAGGGTGTGCCATGGGGGAATATTTCCGCGATAATGGAATGCACGCATTAATTATATATGATGATCTAAGTAAACAGGCGGTGGCATATCGACAAATGTCATTATTGTTACGCCGACCACCAGGCCGTGAGGCTTTCCCAGGGGATGTTTTCTATTTACATTCCCGTCTCTTAGAAAGAGCCGCTAAACGATCGGACCAGACAGGTGCAGGTAGCTCGACTGCGTTACCCGTGATTGAAACACAAGCTGGAGACGTATCGGCCTATATCCCCACCAATGTGATCTCCATTACAGATGGACAAATCTGTTTGGAAACAGAGCTCTTTTATCGCGGAATTAGACCTGCTATTAACGTTGGCTTATCCGTCAGTCGCGTCGGGTCTGCCGCTCAGTTGAAAGCTATGAAACAAGTCTGCGGTAGTTCAAAACTGGAATTGGCACAATATCGCGAAGTGGCCGCCTTCGCTCAATTTGGGTCAGACCTTGATGCTGCGACTCAGGCATTACTCAATAGAGGTGCAAGGCTTACAGAAGTGCCCAAACAACCACAATATGAACCACTTCCAATTGAAAAACAAATTGTTGTGATTTATGCTGCTGTCAACGGCTTCTGTGATCGAATGCCACTAGACAGAATTTCTCAATATGAAAAAGCCATTCTAAGTACTATTAATCCAGAATTACAAAAATCCTTCTTAGAAAAAGGTGGATTAACTAACGAAAGAAAGATGGAACCTGATGCTTCTTTAAAAGAAACAGCGAAGCCTTACTTGTGAATGAGATTGAGTTCAACGGATATGAAGGATAGAAATATGCTATTTGCTGCTATTCCATCTATTTGTGCATCAAGTCCGAAGAAGATCTCAATCTATAATGAAGAAATGATAGTAGCTCGTTGTTTTATAGGCTTTCTCATATTCAGTCGGAAGAGTTTAGGTAAGACTTTCAAAGAAACTCTCGACGGGAGAATCGAGTCTATTCAGGAAGAATTGCAGCAATTCTTCAATCCTAACGAAGTAATTCCGGAGGAATCCAATGAACAACAACGATTACTTAGGATCAGCTTGCGAATTTGCAGCACCGTAGTAGAATCATTACCAACGGCACGCTGTGCGCCTAAGTGCGAAAAGACAGTGCAAGCTTTGTTATGCCGAAACCTAAATGTAAAGTCAGCAACACTTCTAAATGCCACTTCTTCCCGTCGCATCCGTCTTCAGGACGATATAGTCACAGGTTTTCACTTTTCAGTGAGTGAAAGATTTGTATCCGGGTCTACGTTCAAAGCTTCTACCGTAGAACAAATTCGAGAGGCCTTCGTACCCATAGACCTAATTCGAGAAGGCTTGATAGTCCTAAGAAAGGTGAGGGCGGGGGGTTCTATTTTGGAAGAATAACTGGATCAATTTGGAATTCACCCAATAATTCCTCTGAATATAGGCAACTATTATTTCTCATTCACAAATCCATCCTTGTCTATGCTGCTCACTCTCGGTTTGGTCCTACTTCTTCTTTTTGTTGTTACGAAAAAGGGAGGGGGAAAGTCAGTGCCAAATGCATGGCAATCCTTGGTAGAGCTTATTTATGATTTCGTGCTGAACCTGGTAAACGAACAAATAGGTGGTCTTTCCGGAAATGTTAAACAAAAGTTTTTCCCTCGCATCTCGGTCACTTTTACTTTTTCGTTATTTCGTAATCCCCAGGGTATGATACCCTTTAGCTTCACAGTGACAAGTCATTTTCTCATTACTTTGGCTCTTTCATTTTCCATTTTTATAGGCATTACGATCGTTGGATTTCAAAGACATGGGCTTCATTTTTTTAGCTTCTTATTACCTGCGGGAGTCCCACTGCCGTTAGCACCTTTTTTAGTACTCCTTGAGCTAATCCCTCATTGTTTTCGCGCATTAAGCTCAGGAATACGTTTATTTGCTAATATGATGGCCGGTCATAGTTCAGTAAAGATTTTAAGTGGGTTTGCTTGGACTATGCTATTTCTGAATAATATTTTCTATTTCATAGGAGATCTTGGTCCCTTATTTATAGTTCTAGCATTAACCGGTCTGGAATTAGGTGTAGCTATATCACAAGCTCATGTTTCTACGATCTCAATTTGTATTTACTTGAATGATGCTACAAATCTCCATCAAAATGAGTAAATGCCTCAACTTGATAAATTGACTTATTTCTCACAATTCTTCTGGTTATGCCTTCTCCTCTTTACTTTTTATATTCTATTTATTAATAATAATAATGGAATACTTGGAATTAGCAGAATTCTCAAACTACGGAACCAACTGCTTTCGCACCGGGGGAACAAGATCCGGAGCAAGGACCCTAAGAATTTGGAAGATATCTCGAGAAAAGGTTTTAGCACCGGTCTCTCATATATGTACTCCAGTTTATCCGAAGTATCCCAATGGTGTAAGACCGTCGACTATTTGGGAAAAAGGAGGAAAATCACTCTGATCTCTGATTTCGGAGAAATAAGTGGCTCACGAGGAATGGAGAGACAGATTCTCTATTTGATCTCGAAGTCCTCATATAACACTTCTTCCAGTCGGATCACTTGTTGGAAAAACATAATGCTCACACATGTTCCACACGGGCAAGGAAGCATAATCTAAATGAGACGACTCTTTCTTGAACAATTTCATAAGCAGATCTTCCCCTCCACACCAATCACGAGTTTTTTTTTATTCCTCTCGTATATCGTCGTCACGCCCTTAATGATAGGTTTTGAAAAAGATTTTTCATGTCATTCCCATTTAGGTTCGATTCGGATCCCTCTGTTGTTTCCCTTTCCTCCCGAACCTTTTCCTCGAAATGATAAAGAATCTGGTACACTCGAATTGTATTATTTAAGTGCTTATTGCTTGCCAAAAATCCTACTTCTACAATTGGTAGGTCACCGGGTTATTCAAATAAGTCGTGTTTTCTGTGCTTTTCCCATGTTACAACTTCCGTACCAATTCGATCGATCCGGAATGGATCGGTTAAACATTCTATTAGGGAGCCCGGTCTTGACTCTTCTGTGTGGTATTCATTCTCGTTCGGCTCTTGGAATCACATCCAGCAGTGGTTGGAACAGCTCGCAAAATCCAACCACTTCACCTACTTTATTGCCCCCAACCGTTTCCCGTACCTCTATAGAAACAGAAGGGTTTCATGTTCTTTCATCGATTGGGTATTCCTCTCCTTTTGTATCTCTTTATCCAATTTCGGTCTCGATTAGTTCACAAGATTGAATGTCAGTTTCGTTATTACAACCTTATTTTTTTATGTCAAAGACAAAAAGCTACGCGCAAATTCTCATTGGATCTCGGTTGTTCTTAACAGCGATGGCTATTCATTTAAGTCTTCGGGTAGCACCACCAGATCTTCAACAAGGTGGAAATTCTCGTATTTCGTATGTACATGTTCCTGCGGCTCGGATGAGTATAGTTATTTATATCGCGACAGCTATAAACAGTTCCTTGTTCCCATTAACAAAACATCCCCTTTTTCTTCGCTCTTCCGGAACCGGTACAGAAATTGGTGCTTTTTCTACTTTGTTTACGTTAGTGACTGGGGGGTTTCGGGGAAGGCCTATGTGGGGTACCTTTCGGGTGTGGGATGCTCGTTTAACTTCTGTATTCATCTTGTTCCTTATTTACCTGGGTGCACTGCGTTTTCAAAAGCTTCCTGTCGAACCGGCTCCTATTTCAATCCGTGCTGGACCGATCGATATACCAATAATAAAGTCTCCAGTCAACTGGTGGAATACATCGCATCAACCTGGGAGCATTAGCCGATCTGGTACATCAATACATGTTCCTATGCCCATTCCAATCTTGTCTAACTTTGCTAACTTCCCCTTCTCTACCCGTATCTTGTTCGTTCTGGAAACACGTCTTCCTATTCCATCTTTTCCCGAATCCCCCTTAACGGAAGAAATAGAAGCTCGAGAAGGAATACCACTAAAAACCTAGATGGTCCAACTACAGAACTTCTTCTTTTTCATTACTTCCATGGTCGTGCCCCGTGGCACGGCAGCACCCGTACTATTGAAATGGTTCGTCAGTAGAGATGTTCCCACTGGTGCCTCTTCTTCCAATGGTACTATAATTCCTATTCCTATCCCTTTATTCCCTTTTTTGGTCTATCTACATTCAAGGAAATTCATACGCTCCATGGACAGAGCAAAAAGTGGAGTGTTGGTCAAAGCAAGCCGCCCTATTCTATTACCAGACAAAATTGGGAGAAGCTCATCCGCTAGAAATGCTTTATTTCGTTTCGTTCCCGTTCTTCATTTCCTTATTATCGAATCCATGGGGGACTTGTCATATTTAGAATCTTTCTGCGGTCTGCTCTGTTTACAATTCTTTCGTACTCTCTTCTCTTTACCACGCGATAGGTCAGCGAAGCGTGAGCGGGCGCTCCGAAGTAAAGGCCAAACACTTCGGCCTAAGGGGAATGAGCAACAAAATGACAAGATGAGGTGCCCCGGGCACCCCCATATAGAAAGAAGGGTCGAAGGTTTTGGGCCTGTAGCTTTCCCCGCCCCCCCCTCGTCGAGTGGTGCTTGTTTGGGGGGTGTGCCACCTGAAATCGGGCTTGAAGCTCTCGCCTTACCAACGAGCCGACTGCTGATGGCTGTTGGTCACGACTACTACAAAAAAGTGAAGATGAATCTTTCTATTTCACATGGAGGAGTGTGCATCTTTATGTTGGGTGTTCTTCTGTCTAATACGAATAAGATACAGTTCACTCAACGATTGCCTTTGGGTCCCGAACTCCATATGGGGAAGGAACGTTGTTGTTTGCGAGGTCTCGATCATTTACATGGACCCACTTCTCATTCCATTTGTGGGAATTTGATGATTTATAAACCGTCCCCAACGAGCGAAAGGTTCATGTTTGAACATGATGAATCACTTCGTGCCGACCTGTTGCCCATAAACTTTCCTGCCTCATATGAGAATGGAAAACTGGAAGATTTTCTGCATCGGTGGATGAAGAATCACGAACATAAGAATTTCTGGTTTAGCATGTTCCCAGAAAGAAGATACTTTTTTTCCATTCGAGAAACGAGGAGCACGACTGAAGTGGCTATACATACAAATCCATTTACGGATCTATATGCTCCGATTGGAACTGGAAGTTCCAGAACTGGCGGCTGGTATACCACCATAATGAAATTGCCTTTTCTTTTTAGTATTCGGATAGGATTTCTGTTGGCTTCATCGGGAGGCTCGCGTAGTTTGTTACGTCAACTCCAAAAGGATAAGTTGCATTGGAATCGAATGTCTATAAATGAATTTTCTCATTATTCGTTATTTCCGGGTCTTTTCGTTGCATTCACTTACAACAAGAAACAACCACCAGCGTTTGGTGCAGCACCTGCATTTTGGTGCATTCTTCTTCCTTTCCTTGGTCTTTCGTTCCGTCATATTCCAAATAACTTATCTAATTACAACGTATTAACCGCTAATGCACCTTTTTTTTATCAAATCTCAGGGACATGGTCTAATCATGAGGGTAGTATTTTATCATGGTGTTGGATCCCAAGTTTTTATGGATTCCTTTTTTGTTACCGGGGTCGACCCCAAAGCCATAATGTCTCAAAACGAAGAGGCTATAGAGAAACTTTTCTTTTTTCCTTTGTCTCGAACTTCGTGAAGAACTCCATTCTATCTCTCCAACAAAAAAGTGGGGCTGCGCCCCAGTTGTACACTCCCTTCGTTCGGAGAACCCTTGTTGATTCTGAACTTCGTTCGCAAAGTAAGCGTCCTTTTAACGGGCCAGCCCTTTTTAATGCGCCGCTTGACCCTGTTTTGAAAATGAGCTTTGCTCTTCTGGGCGCTGGGCGCTCCCGTGGTTCGCGAGAAGGAAAAAGGACTAATCTTTTGTTACATCTGGCACGAGATGAAAAAGAGAGAGCTTCGTCTATCGATGAACAGCAGATTGACGGAGCTCTTGGCATTGCTTTGTTTTTCTCTCCTTTCCTATCAGCGAGTTCCGATCCTTTTGTTCGAAATTTCTTCGTTCGTACCGAACCGCTTGCAGAATCAAATCCTGTTCCACAAGATCCTATATCAGCTATACATCCTCCTTGCATTTATGCCGGAGACGTCGCCAGTGCTATGGGCTTTGGGTTATGTAGATCCAAAATTATGAATGGGATTGTGGCACTCCACTCGCCGCCAATGCGGAAGGATGCCGCCGAAAAGAATGGAACGCTGCTTCGCTCTGCTGGATGCGTCGGATCCCATATAAGAAGCTCGCTCTTTACCCGATCATTCAAACATTTTGTGGGCGGCGCGCCTGCTCTATTGTTGCGTAGCAATAGAAGCCTGCTCATGCTGCTCCGGCGGCGCTTTTTCGCCTTCTCTTCGCTCTGGACAGGAGCGCTAATGGACACGGGGAGGGAGCAGGCGAAGCGTGTCGTTCGTAATGGAAAGAAAGACACCACTACTTCGCCTCTTTGTTGGACCGCCGGCGCGAACACAGTGGTCTCTGACCAGGACCAGGAACCAATTCGAATTTGGATCTTGACATGTCGGTTGTTTTTAACCGTAGGCATCTCGCCAGGAAGTTGGTGGGCTCATCATGAATTAGGTCGGGGTGGCTGGTGGTTTCGGGATCCCGTAGAAAATGCGTCTTTTATGCCTCGGGTATTAGCCACAGCTCGTATTCATTCAGTAATTCTACCCCTTCTTCATTCTTGGACCTCGCTTCTGAATATTTTGACTCTTCCATGCTGTGTCTCAGGAACCTTTTCAATACGGTCCGGATTGCTAGCTCCCGTTCATAGTTCTGCTACAGACGATACACGAGGAAGATTTTTATGGCGGTTCTTCCTTCTAATTACAGGCATATCTATGACTCTTTTTTACCAGATGAAGCAGGAGGCATCGGTCCGTAGAACCTATAAAAAAGAGATGGTTGTGGCGCGAAGTACTCTTGTGCACCTACGTCACTCGGCTCGCGCGCAACCCCGCCCCGTTATGTTATGGAATAATTTAGCTTCTTGCTGGGCTGGTTATTCAGAGCCAGCAACTGGCTGCCGGATTTCGTCCCGTCCGTAGATGACAAATCTGGTCCGATGGCTCTTCTCCACTAACCACAAGGATATCGGTACTCTATATTTCATCTTCGGTGCCATTGCAGGAGTGATGGGCACATGCTTCTCCGTACTGATTCGTATGGAATTAGCCCGACCCGGCGATCAAATTCTTGGTGGGAATCATCAACTTTATAATGTTTTAATAACGGCTCACGCTTTTTTAATGATCTTTTTTATGGTTATGCCGGCGATGATAGGTGGATTTGGTAATTGGTTTGTTCCGATTCTGATAGGTGCACCTGACATGGCATTTCCACGATTAAATAATATATCATTCTGGTTGTTGCCACCAAGTCTCTTGCTCCTATTAAGCTCAGCCTTAGTAGAAGTGGGCAGCGGCACTGGGTGGACGGTCTATCCGCCCTTAAGTGGTATTACCAGCCATTCTGGAGGAGCAGTTGATTTAGCAATTTTTAGTCTTCATCTATCAGGTGTTTCATCAATTTTAGGTTCTATCAATTTTATAACTACTATCTTCAACATGCGTGGACCTGGAATGACTATGCATAGATTACCACTTTTTGTGTGGTCCGTTCTAGTGACAGCATTCCTACTTTTATTATCACTTCCGGTACTGGCAGGGGCAATTACAATGTTATTAACCGATCGAAACTTTAATACAACCTTTTTTGATCCTGCAGGAGGGGGAGACCCAATATTATACCAGCATCTCTTTTGGTTCTTCGGTCATCCAGAGGTGTATATTCTCATTCTGCCTGGATTCGGTATTATTAGTCATATCGTATCGACCTTTTCAAGAAAACCGGTCTTCGGGTATCTAGGCATGGTTTATGCCATGATAAGTATAGGTGTTCTTGGATTTCTAGTTTGGGCTCATCATATGTTTACTGTGGGCTTAGACGTTGATACGCGTGCCTACTTCACCGCAGCTACCATGATCATAGCTGTGCCCACTGGAATCAAAATCTTTAGTTGGATCGCTACCATGTGGGGAGGTTCGATACAATACAAAACACCCATGTTATTTGCTGTAGGGTTCATCTTTTTGTTCACCATAGGAGGGCTCACTGGAATAGTTCTAGCAAACTCTGGGCTAGACATTGCTCTACATGATACTTATTATGTGGTTGCACATTTCCATTATGTACTTTCTATGGGAGCCGTTTTTGCTTTATTTGCTGGATTTTACTATTGGGTGGGTAAAATCTTTGGTCGGACATATCCTGAAACTTTAGGCCAAATCCATTTTTGGATCACTTTTTTCGGGGTTAATCTGACCTTCTTTCCCATGCATTTCTTAGGGCTTTCGGGTATGCCACGTCGCATTCCAGATTATCCAGATGCTTACGCCGGATGGAATGCTCTGAGCAGTTTCGGTTCTTATATATCCGTAGTTGGGATTCGTCGTTTCTTCGTAGTTGTCGCAATCACTTCAAGCAGTGGAAAGAACAAAAGATGTGCGGAAAGTCCTTGGGCTGTTGAACAGAATCCAACCACACTAGAATGGTTGGTACAAAGCCCTCCAGCCTTTCATACTTTTGGAGAACTTCCAGCGGTAAAAGAGACAAAAAGCTAGATGATTCTTCGTTCATTAGAATGTCGATTCCTCACAATCGCTCTTTGTGATGCTGCGGAACCATGGCAATTAGGATCTCAAGACGCAGCAACACCTATGATGCAAGGAATCATTGACTTACATCACGATATCTTTTTCTTCCTAATTCTTATTTTGGTTTTCGTATCACGGATGTTGGTTCGCGCTTTATGGCATTTCAACGAGCAAACTAATCCAATCCCGCAAAGGATTGTTCATGGAACTACTATCGAAATTATTCGGACCATATTTCCAAGTGTCATTCTTTTGTTCATTGCTATACCATCGTTTGCTCTGTTATACTCAATGGACGGGGTATTAGTAGATCCAGCCATTACTATCAAAGCTATTGGACATCAATGGTATCGACCTTATGAGTATTCGGACTATAACAGTTCCGATGAACAGTCACTCACTTTTGACAGTTATACGATTCCAGAAGATGATCCAGAATTGGGTCAATCACGTTTATTAGAAGTTGACAATAGAGTGGTTGTACCAGCCAAAACTCATCTACGTATGATTGTAACACCCGCTGATGTACCTCATAGTTGGGCTGTACCTTCCTCAGGTGTCAAATGTGATGCTGTACCTGGTCGTTCAAATCTTACCTCCATCTCGGTACAACGAGAAGGAGTTTACTATGGTCAGTGCAGTGAGATTCGTGGAACTAATCATGCCTTTACGCCTATCGTCGTAGAAGCAGTGACTTTGAAAGATTATGCGGATTGGGTATCCAATCAATTAATCCTCCAAACCAACTAAATGATTGAATCTCAGAGGCATTCTTATCATTTGGTAGATCCAAGTCCATGGCCTATTTCGGGTTCACTCGGAGCTTTGGCAACCACCGTAGGAGGTGTGATGTACATGCACTCATTTCAAGGGGGTGCAACACTTCTCAGTTTGGGCCTAATATTTCTCCTTTATACCATGTTCGTATGGTGGCGGGATGTTCTACGTGAATCCACGTTGGAAGGGCATCATACAAAAGCTGTACAATTAGGACCTCGATATGGTTCTATTCTCTTCATAGTCTCGGAGGTTATGTTCCTTTTTGCTTTTTTTTGGGCTTCTTCTCATTCTTCTTTGGCACCTACGGTAGAGATCGGAGGTATTTGGCCCCCAAAAGGGATTGGGGTTTTAGATCCTTGGGAAATCCCTCTTCTTAATACCCCTATTCTCCCTTCATCCGGAGCTGCCGTAACTTGGGCTCATCATGCTATACTCGCGGGGAAGGAAAAACGAGCTGTTTACGCTTTAGTAGCAACCGTTTCACTGGCTCTAGTATCCACTGGCTTTCAAGGAATGGAATATTACCAAGCACCCTCCACTATTTCGGATAGTATTTATGGTTCTACCTTTTTCTTAGCAACTGGCTTTCATGGTTTTCATGTGATTATAGGTACTCTTTTCTTGATCGTATGTGGTATTCGCCAATATCTTGGTCATCTGACCAAGAAGCATCACGTTGGCTTTGAAGCAGCTGCATGGTACTGGCATTTTGTAGACGTGGTTCGGTTATTCCCATTTGTCTCTATCTATTGGTGGGGAGGTATATGAAGAAAGAAAGAAGGGTCGAAGTTTAGACCGCTCACAGTAGTTCTACCCATAGAAAAGATCATGAAAGAGGCGATCAGAATGGTACCCGAATCCATTTACGATCCCGAGTTTCCAGACACATCGCACTTCCGCTCGGGTCGAGGCTGCCACTCGGCCCTCAGACGGATCAAAGAAGAGTGGGGAACCTCTCGCTGGTTTTTGGAATTCGACATCAGGAAGTGTTTTCACACCATCGACCGACATCGATTCATCTCAATCTTGAAGGAAGAGATCGACGATTCCAAGTTCTTTTACCCCACTCAGAAACTGTTTTCCGCCGGACGACTCGTAGGAGGTGAGAAGGGCCCTGACTCCGTCCCAAACAGTGTACTACTATCGGCCCTACTAGGCAATATCTACCTACACAAGCTCGATCAGGAGATAGGGAGGATCCGGCAGAAGCACGAAATTCCTCTTGTAGTGAAAATCAGATCGGTTCTATTAAGAATAGGTCGTCGTATTGATGACCAAGAAAAGTATGGAAAAGAAGCAAGCTTCAACGCTCCCCAAGACAACAGAGCCCTCATAGTGGGGAGGGTAAAGAGCATCCAACGCAAAGCGACCTTTCATTCCCTTGTTTCGTCGTGGCACACCCCCCCCACAAGCACCCCCAGGCGAAGGGGAGACCAGAAAACGCCTTTCGTTTTCCCCCCTTCAGCGGCCCTAGCCGCCTTCCTTAACAAGCCCTCGAGCCTCCTTTGCGCCGCCTTCCTCATAGAAGCCGCTGGGTTGACCCCGAAGGCCGAATTCAATGGTAGAGAAGGCTTTAATAAGAATTTGGCCATGAGAGACCTTCTTAAGTATTGCAAAAGAAGGGGCCTGCTGATAGAGCTGGGCGGGGAGGCGATACTAGTTATCAGGTCAGAGAGAGGCCTGGCCCGTAAGCTGGCCCCCTTTAAAAGCCATTCCTTATTAATAAGGATTTGTTACGCGCGATATGCCGACGACTTACTACTGGGAATCGTGGGTGCCGTATTTCTTCTCATAGAAATACAAAAACGTATCACCCACTTCCTACAATCCGGCCTGAACCTTTGGGTAGGCTCCGCAGGATCAACAACCATAGCTGCACGGAGTACGGTAGAATTCCCCGGTACGGTCATTCGGGAAGTCCCCCCGAGGACGACTCCCATACAATTCTTGCGAGAGCTGGAGAAGCGTCTACGGGTAAAGCACCGTATCCATATAACTGCCTGCCACCTACGCTCCGCCATCCATTCCAAGTTTAGGGACCTAGGTTATAGTATCCCTATCAAAGAGCTGACGAAGGGGATGAGCGGAAGAGGTCGTCTACTGGACGCGGTTCAACTAGCGGAGACTCTTGGAAAAGATGGACTAAAAAGTCCCCAAGTTAGCGTATTATGGGGGACCGTCAAGCACATCCGGCAAAGATCAAGGGGGATCTCGTTGTTGCATAGCTCAGGTCAGAGCAAGGTGCCATCAGGCGTTCAACAGGCAGTCTCACGATCGGGCATGAGTGTCCTGAAGAATAAATTGTATACTCCCTTTGGTCGGAAGGCGGCGGGGGAAGGAAGGGGACACTGGGCGGGATCTTTCAGCAGCGAATTCCCCATACAGATAGAGGCGCCTATCAAAAAGATACTCCGAAGGCTTCGGGATCGAGGTCTCATTAGCCGAAGAAGACCCAGGCCAATCCACGTGGCCTCTTTGACCAACGTCAGCGACAGAGACATAGTAAATTGGTCCGCGGGCATCGCGATAAGTCCTCTGTCCTACTACAGGTGCTGCGACAACCTTTACCAAGTCCGAACGATTGTCAACTACCAGATCCGCTGGTCCGCTATATTCACCCTAGCCCACAAGCACAAATCTTCGGCGCGGAATATAATCCCAAAGTACCCCAAAGACTCAAATATAGTCAATCAAGAAGGTGGTAAGACCCTTGCAGAGTTCCCAAACAGCATAGAGCTTGGGAAGCTCGGACTCGGTCAAGATCCGAACAACGACGGAGCACTCAACTACATGTTTAATAAGTAGATGCCGAAAATGCATTTATCCTTTGAATTACTCATTGAATGGAATTTCGCACCGGAAACTTTTCTAGGAGAAGTTCGAATCCGTTCCGTTCGGATATTGATCGGTCTTGGTTTGACATGGTTTACGCGTTACTGGTTCCCGGAAGAGTCAATTTCTCCATTAGCTAAACCCTTTCTTACCCTACCTTTGGACTCGTATTTTGTTCGTACACAATCAACGGAGGCCCCCCCGACATATGTTGCAACGTCTTCAATAGCATGCTCTTACTTCGTCTTTCCCTTAATAAGTCATCAAATTTGGTGCTTTTCGATCCCCAGTTGCTATGGGGAACAAAGGCAGAAATACAATAGATTCCTCCATTTAAGTGGTTCTCGCTTCTCCTTGTTCCTGTTCCTAACTCCTCCCCGGGTAGTTCCCAATGTTTGGCACTTTCCATACTTCGTGGGTGCAACATCAACAAATTCGCTCATGATCAAGTTACAACCTAAGATCTATGACTATATTATGTTAACTGTTCGTATTTTGTTCATTCCATCGGTATGCTCCCAGGTACCTGTAATTGTGATCTGTTTGCCAGAACCAAGGGGTCTTTCTGTGGAAACCTTCACGAGCAATCGTCGTTTTTTGATGGTTTTTCCGCTTATCACAGCTGCTCTTTCCACACCTCCGGATATCTGGTGCCAAATCGTCGCCCCTTTCCTTATATATTCGATAATCGAGTTTGCTATCTTTGTGGCATTGATTGTACAAGTTCGTGAAGAGGGCTGGACGAGTAGAATGAGGGAAAGCGGCTCGATCGAGAAAAAAGAGGAGTAGATGTCGGAATTTGCACCTATTTGTATCTATTTAGTGATCAGTCCGCTAGTTTCTTTGATTCCACTCGGTGTTCCTTTTCCATTTGCTTCCAATAGTTCGACCTATCCAGAAAAATTGTCGGCCTACGAATGTGGTTCCGATCCCTCCGGTGATGCCAGAAGTCGTTTCGATATACGATTTTATCCGGTTCCTATTTTATTTATTATCCCTGATCCGGAAGTCACCTTTTCTTTTCCTTGGGCAGTACCTCCTAACAAGATTGATCTGTTTGGATCTTGGTCCATGATGGCCTTTTTATTGATTTTGACGATTGGATCTCTCTATGAATGGAAAAGGGGTGCTTCGGATCGGGAGTAAATGTCGGAATTTGCACCTATTTGTATCTATTTAGTGATCAGTCCGCTAGTTTCTTTGATTCCACTCGGTGTTCCTTTTCCATTTGCTTCCAATAGTTCGACCTATCCAGAAAAATTGTCGGCCTACGAATGTGGTTCCGATCCCTCCGGTGATGCCAGAAGTCGTTTCGATATACGATTTTATCCGGTTCCTATTTTATTTATTATCCCTGATCCGGAAGTCACCTTTTCTTTTCCTTGGGCAGTACCTCCTAACAAGATTGATCTGTTTGGATCTTGGTCCATGATGGCCTTTTTATTGATTTTGACGATTGGATCTCTCTATGAATGGAAAAGGGGTGCTTCGGATCGGGAGTAAATGATACTTTCTGTTTTGTCGAGCCCTGCTTTGGTCTCTGGTTTGATGGTTGTACGTGCTAAAAATCCGGTACATTCCGTTTTGTTTCCCATCCTAGTCTTTTGCGACACTTCTGGTTTACTTATTTTGTTAGGTCTCGACTTCTCCGCTATGATCTCCCCAGTAGTTCATATAGGAGCTATTGCCGTTTCATTCCTATTCGTGGTTATGATGTTCAATATTCAAATAGCGGAGATTCACGAAGAAGTATTGCGCTATTTACCAGTGAGTGGTATTATTGGACTGATCTTTTGGTGGGAAATGTTCTTCATTTTAGATAATGAAACCATTCCATTACTACCAACCCACAGAAATACGACCTCTCTGAGATATACGGTTTATGCCGGAAAGGTACGAAGTTGGACTAATTTGGAAACATTGGGCAATTTACTTTATACCTACTATTCCGTCTGGTTTTTGGTTTCTAGTCTGATTTTATTAGTAGCTATGATTGGGGCTATAGTACTGACTATGCATAGGACTACAAAGGTGAAAAGACAGGATGTATTCCGACGAAATGCCTTGGATTCTAGGAGGACTATAATGAGGAGGACGACAGACCAAATCACGATCTACTAAATGGATAACCAATCCATTTTCCAATATAGTTGGGAGATTTTACCCAAGAAATGGGTACATAAAATGAAAAGATCGGAACATGGGAATAGATCTTATACCAATACTGACTACCCATTTCCATTGTTGTGCTTTCTAAAATGGCATACCTATACAAGGGTTCAAGTTTTGATCGATATTTGCGGAGTGGATCATCCCTCTCGAAAACGAAGATTTGAAGTTGTCCATAATTTACTGAGTACTCGGTATAACTCACGCATTCGTGTACAAACAAGTGCAGACGAAGTAACACGAATATCTCCGGTAGTCAGTCCATTTCCATCAGCCGGCCGGTGGGAGCGAGAAGTATGGGATATGTCTGGTGTTTCTTCCATCAATCATCCGGATTTACGCCGTATATCAACAGATTATGGTTTCGAGGGTCATCCATTACGAAAAGACTTTCCTCTGAGTGGATATGTGGAAGTACGCTATGATGATCCAGAGAAACGTGTGGTTTCTGAACCCATTGAGATGACCCAAGAATTTCGCTATTTCGATTTTGCTAGTCCTTGGGAACAGCGTAGCGACGGATAAATGGAAAAACATCTTGTAATGTATTTAACCAGAAAATCGATTATGCTCCTGCGGAAGTATCTACTCGTAACGGAATTTCAGGTGTCAAAGTGCGGATCTCCTATAGTCAAAATAAGAAGGGACGTGCTATATCCGAAACGTACGAAATATAGTAAATATAGTAAATGCAGATGTAGTAGGGGTCGCGAACCGGATGGTACACAACTTGGTTTTGGAAGATATGGCACCAAAAGTTGTAGAGCTGGTCGTCTTTCATATCGAGCCATTGAAGCAGCGCGTCGGGCTACAATCGGACAATTCCATCGTGCTATGAGCGGACAATTCCGAAGAAATTGTAAGATATGGGTAAGAGTTCTCGCAGATCTTCCTATTACGGGGAAACCCGCAGAAGTTCGAATGGGAAGAGGAAAAGGAAATCCTACGGGTTGGATTGCTCGTGTGTCCACGGGACAAATCCCATTTGAAATGGATGGTGTGAGTTTGTCAAATGCTCGACAAGCCGCTAGATTAGCGGCGCATAAACCATGTTCGTCAACCAAGTTTGTTCAGTGGTCGTAAATGATGTTTCCACTCCATTTTCATTACGAAGATGTATTACGTCAGGATCTGTTGCTCAAACTGAATCACGCCAATGTTATGGAAGTTCCTGGATTGTTTGAAATCAGATTAGTACCAAAAGCTGCCTCTGATTTCAGAATCCAATTTGGAAAATTGGCTATGGAGATTTTGTGCGGTCAGAGATTCATACAGACACAAAGGGGCCCTTATTTTAAAGCAGGAAAGTCGTTTCGATCCAATCCATTCTTGGGGTCCGAAAAAGACACTGGATATGTCAGTGACTTTGCACGACAAAGCGTTCTCCGAGGGCATGGAATGTACCATTTTTTGGTCAGAATCTTGACAGTAATGTCTATGTTAGATTCTCCGGTCGAAATACGGGAAAACTCCATCAAATTCTTTATGGAAACGGAGTTTTGCGAATTCTCCCCGGAACTGGAAGATCATTTCGAGATCTTCGAGCATATTCGAGGGTTCAATGTGACTATTGTCACTTCGGCCAATACAAAAGATGAGACTTTACTACTGTGGAGCGGCTTTTTGCTAAAAGATGAGGGGGAAACTAAGTAAATGCCTACAAAAAATCAATTGATTCGTCATGGTAGAGAAGAAAAACGGCGCACGGACCGTACTCGAGCTTCGGATCAATGTCCCCAGAAGCAAGGAGTATGCCTGCGTGTTTCGACGAGAACACCGAAAAAACCTAATTCAGCTCTACGTAAGATAGCAAAAGTACGGTTGAGCAATCGACATGATATATTTGCTCACATTCCAGGCGAAGGTCATAATTCGCAGGAACATTCTATAGTCTTAGTCAGAGGAGGTAGAGTGAAAGATTCGCCAGGTGTGAAATCCCATCGTATTCGAGGAGTCAAGGATTTGCTGGGAATTCCGGATCGTAGAAAGGGAAGATCTAAATATGGTGCAGAAAGACCAAAATCGAAATGAATGTCATATATCTCAGGAGCTAGATCACTTCCCGATGAACAAGTCAGAATTGCCTCAACAAAAATGGATGGAATTGGACCGAAAAAAGCCATTCAGCTTCGTTATCGATTAGGTATCAGTGGGAACATCAAGATGAATGAGTTAACTAAGTATCAGATCGACCAAATTGAACAAATGATAGCTCAAGATCATGTTGTTCATTGGGAATTGAAGAGGGGAGAACGAGCAGACATCGAACGATTAATTTCTATTTCTCGTTATCGTGGAATTCGTCATCAAGATGGATCGCCCTTACGCGGTCAACGAACTCATACTAATGCAAGGACTGCTCGCAAGCAAATGAGGAAATGAATGGGGGACTTTGATGGTGAGCAAAAAGAATTGATCAAGAAATTGGTAAACTTTCGCATGATCGATGGTAAAAGAACGAGAGTTCGTGCTATTGTTTATAAAACTTTTCACCGCCTAGCTCGAACTGAACGCGATGTAATCAAACTTATGGTTGACGCCGTAGATAATATAAAGCCAATATGCGAAGTGGTCAAAGTAGGAGTCGCAGGTACTATTTATGATGTTCCTGGGATTGTAGCCAGGGATCGTCAACAAACCTTAGCTATTCGTTGGATCCTTGGAGCAGCTTTCAAACGACGTATAAGCTACAGGATAAGCTTAGAGAAATGTTCATTTGCTGAGATACTGGATGCTTACCGAAAGAGGGGAATTTCACGTAAGAGAAGGGAGAATCTTCATGGACTGGCTTCCACCAATCGGAGTTTCGCGCATTTCAGATGGTGGTAA
>Gelidocalamus multifolius
ATGTTCTTGGTGGATGCAGGCCCTGGTACCCCCAAAATTTGTATGCAAGATGAGCTTACAGGACTGCCAATCAAGCGAGCCACCAGGTTTGAGAATAAGGTGGGATCCAAGAATGTAGTGGCTGGTGAATCACTGATCAAAAAGCGGATTTTGGAGAGATTCTTCATCGATCTAGTGGCCGGTGAATCACTGATCAAAGAGCGAGCAGCCGCCAGGTTTAATGATTTTGTGGGATCCCTGGATGTAGCGGCTGGCGAACCGCTTCTTCTTCCACAAAGATTCAGACAAAACCGAGCTTGGATAGAACTGAAGAAGATTTGGCGAACGAAGAAAAAGGTCAAAGGGTTTATTATTCAAAAAATCAAAGGAGGTTATTCAGTAGCCATCGCAGGTTTCATTACTTTTCTTCCATTCAAAAAAGCTCTTCTAAAAAAAAGGATAGCGAATGATCGATTCACCATTGATAGCTTTAACCCTAAAAGGAGGGATATTGTGATAATAGCGGCAGATCAAACAAGAACTTGAATGACTATAAGGAACCAACGATTCTCTCTTCTTAAACAACCTATATACTCCACACTTAACCAGCATTTGATAGATTATCCAACCCCGAGCAATCTTAGTTATTGGTGGGGGTTCGGTTCGTTAGCAGGTATTTGTTTAGTCATTCAGATAGTGACTGGCGTTTTTTTAGCTATGCATCACACACCTCATGTGGATCTAGCTTTCAACAGCGTAGAACACATTATGAGAGATGTTGAAGGGGGCTGGTTGCTCCGTTATATGCATGCTAATGGGGCAAGTATGTTTCTCATTGTGGTTCACCTTCATATTTTTCGTGGTCTATATCATGCGAGTTATAGCAGTCCTAGGGAATTTGTTCGGTGTCTCGGAGTTGTCATATTCCTATTAATGATTGTGACAGCTTTTATAGGATACGTACCACCTTGGGGTCAGATGAGCTTTTGGGGAGCAACAGTAATTACAAGCTTAGCTAGCGCCATACCAGTAGTAGGAGATACCATAGTGACTTGGCTTTGGGGTGGTTTCTCCGTGGACAATGCCACCTTAAATCGTTTTTTTAGTCTCCATCATTTACTCCCCCTTATTTTAGTAGGCGCCAGTCTTCTTCATCTGGCCGCATTGCATCAATATGGATCAAATAATCCATTGGGTGTACATTCTGAGATGGATAAAATTGCTTCTTACCCTTATTTTTATGTAAAGGATCTTGTAGGTCGGGTAGCTTCTGCTATCTTTTCTTCCATTTGGATTTTTTTTGCTCCTAATGTTTTGGGGCATCCCGACAATTATATACCTGCTAATCCGATGCCCACCCCGCCTCATATTGTGCCGGAATGGTATTTCCTACCGATCCATGCCATTCTTCGCAGTATACCTGACAAAGCGGGAGGTGTAGCCGCAATAGCACCAGTTTTTATATCTCTCTTGGCTTTACCTTTTTTTAAAGAAATGTATGTGCGTAGTTCAAGTTTTCGACCGATTCACCAAGGAATATTTTGGTTGCTTTTGGCGGATTGCTTACTACTAGGTTGGATCGGATGTCAACCTGTGGAGGCACCATTTGTTACTATTGGACAAATTCCTTCTTTATTTTTCTTCTTGTTCTTTGCCATAACGCCCATTCCGGGACGAGTTGGAAGAGTAATTCCAAAATTTTACACGGAATGGAATTCTCACCCAGAGCTGCGGAACTCACGACTCTATTAGAAAGTAGAATGACCAACTTTTACACGAATTTTCAAGTGGATGAGATCGGTCGAGTGGTCTCAGTTGGAGATGGGATTGCACGTGTTTATGGATTGAACGAGATTCAAGCTGGAGAAATGGTGGAATTTGCCAGCGGTGTGAAAGGAATAGCCTTGAATCTTGAGAATGAGAATGTAGGTATTGTTGTCTTTGGTAGTGATACCGCTATTAAAGAAGGAGATCTTGTCAAGCGCACTGGATCTATTGTGGATGTTCCTGCGGGAAAGGCCATGTTAGGCCGTGTGGTCGACGCCTTGGGAGTACCTATTGATGGAAAAGGGGCTCTAAGCGATCACGAACGAAGACGTGTCGAAGTGAAAGCCCCAGGGATTATTGAACGTAAATCTGTGCACGAACCCATGCAAACAGGCTTAAAAGCAGTGGATAGCCTGGTTCCTATAGGCCGTGGTCAACGAGAACTTATAATCGGGGACAGACAAACTGGAAAAACTGCAATAGCTATCGATACTATATTAAACCAAAAGCAAATGAACTCAAGGGGCACAAATGAGAGTGAGACATTGTATTGTGTCTATGTTGCGATTGGACAAAAACGCTCGACTGTGGCACAATTAGTTCAAATTCTTTCAGAAGCGAATGCTTTGGAATATTCCATTCTTGTAGCAGCCACCGCTTCGGATCCTGCTCCTCTGCAATTTCTGGCCCCATATTCAGGGTGTGCCATGGGGGAATATTTCCGCGATAATGGAATGCACGCATTAATTATATATGATGATCTAAGTAAACAGGCGGTGGCATATCGACAAATGTCATTATTGTTACGCCGACCACCAGGCCGTGAGGCTTTCCCAGGGGATGTTTTCTATTTACATTCCCGTCTCTTAGAAAGAGCCGCTAAACGATCGGACCAGACAGGTGCAGGTAGCTCGACTGCGTTACCCGTGATTGAAACACAAGCTGGAGACGTATCGGCCTATATCCCCACCAATGTGATCTCCATTACAGATGGACAAATCTGTTTGGAAACAGAGCTCTTTTATCGCGGAATTAGACCTGCTATTAACGTTGGCTTATCCGTCAGTCGCGTCGGGTCTGCCGCTCAGTTGAAAGCTATGAAACAAGTCTGCGGTAGTTCAAAACTGGAATTGGCACAATATCGCGAAGTGGCCGCCTTCGCTCAATTTGGGTCAGACCTTGATGCTGCGACTCAGGCATTACTCAATAGAGGTGCAAGGCTTACAGAAGTGCCCAAACAACCACAATATGAACCACTTCCAATTGAAAAACAAATTGTTGTGATTTATGCTGCTGTCAACGGCTTCTGTGATCGAATGCCACTAGACAGAATTTCTCAATATGAAAAAGCCATTCTAAGTACTATTAATCCAGAATTACAAAAATCCTTCTTAGAAAAAGGTGGATTAACTAACGAAAGAAAGATGGAACCTGATGCTTCTTTAAAAGAAACAGCGAAGCCTTACTTGTGAATGAGATTGAGTTCAACGGATATGAAGGATAGAAATATGCTATTTGCTGCTATTCCATCTATTTGTGCATCAAGTCCGAAGAAGATCTCAATCTATAATGAAGAAATGATAGTAGCTCGTTGTTTTATAGGCTTTCTCATATTCAGTCGGAAGAGTTTAGGTAAGACTTTCAAAGAAACTCTCGACGGGAGAATCGAGTCTATTCAGGAAGAATTGCTGCAATTCTTCAATCCTAACGAAGTAATTCCGGAGGAATCCAATGAACAACAACGATTACTTAGGATCAGCTTGCGAATTTGCAGCACCGTAGTAGAATCATTACCAACGGCACGCTGTGCGCCTAAGTGCGAAAAGACAGTGCAAGCTTTGTTATGCCGAAACCTAAATGTAAAGTCAGCAACACTTCTAAATGCCACTTCTTCCCGTCGCATCCGTCTTCAGGACGATATAGTCACAGGTTTTCACTTTTCAGTGAGTGAAAGATTTGTATCCGGGTCTACGTTCAAAGCTTCTACCGTAGAACAAATTCGAGAGGCCTTCGTACCCATAGACCTAATTCGAGAAGGCTTGATAGTCCTAAGAAAGGTGAGGGCGGGGGGTTCTATTTTGGAAGAATAACTGGATCAATTTGGAATTCACCCAATAATTCCTCTGAATATAGGCAACTATTATTTCTCATTCACAAATCCATCCTTGTCTATGCTGCTCACTCTCGGTTTGGTCCTACTTCTTCTTTTTGTTGTTACGAAAAAGGGAGGGGGAAAGTCAGTGCCAAATGCATGGCAATCCTTGGTAGAGCTTATTTATGATTTCGTGCTGAACCTGGTAAACGAACAAATAGGTGGTCTTTCCGGAAATGTTAAACAAAAGTTTTTCCCTCGCATCTCGGTCACTTTTACTTTTTCGTTATTTCGTAATCCCCAGGGTATGATACCCTTTAGCTTCACAGTGACAAGTCATTTTCTCATTACTTTGGCTCTTTCATTTTCCATTTTTATAGGCATTACGATCGTTGGATTTCAAAGACATGGGCTTCATTTTTTTAGCTTCTTATTACCTGCGGGAGTCCCACTGCCGTTAGCACCTTTTTTAGTACTCCTTGAGCTAATCCCTCATTGTTTTCGCGCATTAAGCTCAGGAATACGTTTATTTGCTAATATGATGGCCGGTCATAGTTCAGTAAAGATTTTAAGTGGGTTTGCTTGGACTATGCTATTTCTGAATAATATTTTCTATTTCATAGGAGATCTTGGTCCCTTATTTATAGTTCTAGCATTAACCGGTCTGGAATTAGGTGTAGCTATATCACAAGCTCATGTTTCTACGATCTCAATTTGTATTTACTTGAATGATGCTACAAATCTCCATCAAAATGAGTAAATGCCTCAACTTGATAAATTGACTTATTTCTCACAATTCTTCTGGTTATGCCTTCTCCTCTTTACTTTTTATATTCTATTTATTAATAATAATAATGGAATACTTGGAATTAGCAGAATTCTCAAACTACGGAACCAACTGCTTTCGCACCGGGGGAACAAGATCCGGAGCAAGGACCCTAAGAATTTGGAAGATATCTCGAGAAAAGGTTTTAGCACCGGTCTCTCATATATGTACTCCAGTTTATCCGAAGTATCCCAATGGTGTAAGACCGTCGACTATTTGGGAAAAAGGAGGAAAATCACTCTGATCTCTGATTTCGGAGAAATAAGTGGCTCACGAGGAATGGAGAGACAGATTCTCTATTTGATCTCGAAGTCCTCATATAACACTTCTTCCAGTCGGATCACTTGTTGGAAAAACATAATGCTCACACATGTTCCACACGGGCAAGGAAGCATAATCTAAATGAGACGACTCTTTCTTGAACAATTTCATAAGCAGATCTTCCCCTCCACACCAATCACGAGTTTTTTTTTATTCCTCTCGTATATCGTCGTCACGCCCTTAATGATAGGTTTTGAAAAAGATTTTTCATGTCATTCCCATTTAGGTTCGATTCGGATCCCTCTGTTGTTTCCCTTTCCTCCCGAACCTTTTCCTCGAAATGATAAAGAATCTGGTACACTCGAATTGTATTATTTAAGTGCTTATTGCTTGCCAAAAATCCTACTTCTACAATTGGTAGGTCACCGGGTTATTCAAATAAGTCGTGTTTTCTGTGCTTTTCCCATGTTACAACTTCCGTACCAATTCGATCGATCCGGAATGGATCGGTTAAACATTCTATTAGGGAGCCCGGTCTTGACTCTTCTGTGTGGTATTCATTCTCGTTCGGCTCTTGGAATCACATCCAGCAGTGGTTGGAACAGCTCGCAAAATCCAACCACTTCACCTACTTTATTGCCCCCAACCGTTTCCCGTACCTCTATAGAAACAGAAGGGTTTCATGTTCTTTCATCGATTGGGTATTCCTCTCCTTTTGTATCTCTTTATCCAATTTCGGTCTCGATTAGTTCACAAGATTGAATGTCAGTTTCGTTATTACAACCTTATTTTTTTATGTCAAAGACAAAAAGCTACGCGCAAATTCTCATTGGATCTCGGTTGTTCTTAACAGCGATGGCTATTCATTTAAGTCTTCGGGTAGCACCACCAGATCTTCAACAAGGTGGAAATTCTCGTATTTCGTATGTACATGTTCCTGCGGCTCGGATGAGTATAGTTATTTATATCGCGACAGCTATAAACAGTTCCTTGTTCCCATTAACAAAACATCCCCTTTTTCTTCGCTCTTCCGGAACCGGTACAGAAATTGGTGCTTTTTCTACTTTGTTTACGTTAGTGACTGGGGGGTTTCGGGGAAGGCCTATGTGGGGTACCTTTCGGGTGTGGGATGCTCGTTTAACTTCTGTATTCATCTTGTTCCTTATTTACCTGGGTGCACTGCGTTTTCAAAAGCTTCCTGTCGAACCGGCTCCTATTTCAATCCGTGCTGGACCGATCGATATACCAATAATAAAGTCTCCAGTCAACTGGTGGAATACATCGCATCAACCTGGGAGCATTAGCCGATCTGGTACATCAATACATGTTCCTATGCCCATTCCAATCTTGTCTAACTTTGCTAACTTCCCCTTCTCTACCCGTATCTTGTTCGTTCTGGAAACACGTCTTCCTATTCCATCTTTTCCCGAATCCCCCTTAACGGAAGAAATAGAAGCTCGAGAAGGAATACCACTAAAAACCTAGATGGTCCAACTACAGAACTTCTTCTTTTTCATTACTTCCATGGTCGTGCCCCGTGGCACGGCAGCACCCGTACTATTGAAATGGTTCGTCAGTAGAGATGTTCCCACTGGTGCCTCTTCTTCCAATGGTACTATAATTCCTATTCCTATCCCTTTATTCCCTTTTTTGGTCTATCTACATTCAAGGAAATTCATACGCTCCATGGACAGAGCAAAAAGTGGAGTGTTGGTCAAAGCAAGCCGCCCTATTCTATTACCAGACAAAATTGGGAGAAGCTCATCCGCTAGAAATGCTTTATTTCGTTTCGTTCCCGTTCTTCATTTCCTTATTATCGAATCCATGGGGGACTTGTCATATTTAGAATCTTTCTGCGGTCTGCTCTGTTTACAATTCTTTCGTACTCTCTTCTCTTTACCACGCGATAGGTCAGCGAAGCGTGAGCGGGCGCTCCGAAGTAAAGGCCAAACACTTCGGCCTAAGGGGAATGAGCAACAAAATGACAAGATGAGGTGCCCCGGGCACCCCCATATAGAAAGAAGGGTCGAAGGTTTTGGGCCTGTAGCTTTCCCCGCCCCCCCCTCGTCGAGTGGTGCTTGTTTGGGGGGTGTGCCACCTGAAATCGGGCTTGAAGCTCTCGCCTTACCAACGAGCCGACTGCTGATGGCTGTTGGTCACGACTACTACAAAAAAGTGAAGATGAATCTTTCTATTTCACATGGAGGAGTGTGCATCTTTATGTTGGGTGTTCTTCTGTCTAATACGAATAAGATACAGTTCACTCAACGATTGCCTTTGGGTCCCGAACTCCATATGGGGAAGGAACGTTGTTGTTTGCGAGGTCTCGATCATTTACATGGACCCACTTCTCATTCCATTTGTGGGAATTTGATGATTTATAAACCGTCCCCAACGAGCGAAAGGTTCATGTTTGAACATGATGAATCACTTCGTGCCGACCTGTTGCCCATAAACTTTCCTGCCTCATATGAGAATGGAAAACTGGAAGATTTTCTGCATCGGTGGATGAAGAATCACGAACATAAGAATTTCTGGTTTAGCATGTTCCCAGAAAGAAGATACTTTTTTTCCATTCGAGAAACGAGGAGCACGACTGAAGTGGCTATACATACAAATCCATTTACGGATCTATATGCTCCGATTGGAACTGGAAGTTCCAGAACTGGCGGCTGGTATACCACCATAATGAAATTGCCTTTTCTTTTTAGTATTCGGATAGGATTTCTGTTGGCTTCATCGGGAGGCTCGCGTAGTTTGTTACGTCAACTCCAAAAGGATAAGTTGCATTGGAATCGAATGTCTATAAATGAATTTTCTCATTATTCGTTATTTCCGGGTCTTTTCGTTGCATTCACTTACAACAAGAAACAACCACCAGCGTTTGGTGCAGCACCTGCATTTTGGTGCATTCTTCTTCCTTTCCTTGGTCTTTCGTTCCGTCATATTCCAAATAACTTATCTAATTACAACGTATTAACCGCTAATGCACCTTTTTTTTATCAAATCTCAGGGACATGGTCTAATCATGAGGGTAGTATTTTATCATGGTGTTGGATCCCAAGTTTTTATGGATTCCTTTTTTGTTACCGGGGTCGACCCCAAAGCCATAATGTCTCAAAACGAAGAGGCTATAGAGAAACTTTTCTTTTTTCCTTTGTCTCGAACTTCGTGAAGAACTCCATTCTATCTCTCCAACAAAAAAGTGGGGCTGCGCCCCAGTTGTACACTCCCTTCGTTCGGAGAACCCTTGTTGATTCTGAACTTCGTTCGCAAAGTAAGCGTCCTTTTAACGGGCCAGCCCTTTTTAATGCGCCGCTTGACCCTGTTTTGAAAATGAGCTTTGCTCTTCTGGGCGCTGGGCGCTCCCGTGGTTCGCGAGAAGGAAAAAGGACTAATCTTTTGTTACATCTGGCACGAGATGAAAAAGAGAGAGCTTCGTCTATCGATGAACAGCAGATTGACGGAGCTCTTGGCATTGCTTTGTTTTTCTCTCCTTTCCTATCAGCGAGTTCCGATCCTTTTGTTCGAAATTTCTTCGTTCGTACCGAACCGCTTGCAGAATCAAATCCTGTTCCACAAGATCCTATATCAGCTATACATCCTCCTTGCATTTATGCCGGAGACGTCGCCAGTGCTATGGGCTTTGGGTTATGTAGATCCAAAATTATGAATGGGATTGTGGCACTCCACTCGCCGCCAATGCGGAAGGATGCCGCCGAAAAGAATGGAACGCTGCTTCGCTCTGCTGGATGCGTCGGATCCCATATAAGAAGCTCGCTCTTTACCCGATCATTCAAACATTTTGTGGGCGGCGCGCCTGCTCTATTGTTGCGTAGCAATAGAAGCCTGCTCATGCTGCTCCGGCGGCGCTTTTTCGCCTTCTCTTCGCTCTGGACAGGAGCGCTAATGGACACGGGGAGGGAGCAGGCGAAGCGTGTCGTTCGTAATGGAAAGAAAGACACCACTACTTCGCCTCTTTGTTGGACCGCCGGCGCGAACACAGTGGTCTCTGACCAGGACCAGGAACCAATTCGAATTTGGATCTTGACATGTCGGTTGTTTTTAACCGTAGGCATCTCGCCAGGAAGTTGGTGGGCTCATCATGAATTAGGTCGGGGTGGCTGGTGGTTTCGGGATCCCGTAGAAAATGCGTCTTTTATGCCTCGGGTATTAGCCACAGCTCGTATTCATTCAGTAATTCTACCCCTTCTTCATTCTTGGACCTCGCTTCTGAATATTTTGACTCTTCCATGCTGTGTCTCAGGAACCTTTTCAATACGGTCCGGATTGCTAGCTCCCGTTCATAGTTCTGCTACAGACGATACACGAGGAAGATTTTTATGGCGGTTCTTCCTTCTAATTACAGGCATATCTATGACTCTTTTTTACCAGATGAAGCAGGAGGCATCGGTCCGTAGAACCTATAAAAAAGAGATGGTTGTGGCGCGAAGTACTCTTGTGCACCTACGTCACTCGGCTCGCGCGCAACCCCGCCCCGTTATGTTATGGAATAATTTAGCTTCTTGCTGGGCTGGTTATTCAGAGCCAGCAACTGGCTGCCGGATTTCGTCCCGTCCGTAGATGACAAATCTGGTCCGATGGCTCTTCTCCACTAACCACAAGGATATCGGTACTCTATATTTCATCTTCGGTGCCATTGCAGGAGTGATGGGCACATGCTTCTCCGTACTGATTCGTATGGAATTAGCCCGACCCGGCGATCAAATTCTTGGTGGGAATCATCAACTTTATAATGTTTTAATAACGGCTCACGCTTTTTTAATGATCTTTTTTATGGTTATGCCGGCGATGATAGGTGGATTTGGTAATTGGTTTGTTCCGATTCTGATAGGTGCACCTGACATGGCATTTCCACGATTAAATAATATATCATTCTGGTTGTTGCCACCAAGTCTCTTGCTCCTATTAAGCTCAGCCTTAGTAGAAGTGGGCAGCGGCACTGGGTGGACGGTCTATCCGCCCTTAAGTGGTATTACCAGCCATTCTGGAGGAGCAGTTGATTTAGCAATTTTTAGTCTTCATCTATCAGGTGTTTCATCAATTTTAGGTTCTATCAATTTTATAACTACTATCTTCAACATGCGTGGACCTGGAATGACTATGCATAGATTACCACTTTTTGTGTGGTCCGTTCTAGTGACAGCATTCCTACTTTTATTATCACTTCCGGTACTGGCAGGGGCAATTACAATGTTATTAACCGATCGAAACTTTAATACAACCTTTTTTGATCCTGCAGGAGGGGGAGACCCAATATTATACCAGCATCTCTTTTGGTTCTTCGGTCATCCAGAGGTGTATATTCTCATTCTGCCTGGATTCGGTATTATTAGTCATATCGTATCGACCTTTTCAAGAAAACCGGTCTTCGGGTATCTAGGCATGGTTTATGCCATGATAAGTATAGGTGTTCTTGGATTTCTAGTTTGGGCTCATCATATGTTTACTGTGGGCTTAGACGTTGATACGCGTGCCTACTTCACCGCAGCTACCATGATCATAGCTGTGCCCACTGGAATCAAAATCTTTAGTTGGATCGCTACCATGTGGGGAGGTTCGATACAATACAAAACACCCATGTTATTTGCTGTAGGGTTCATCTTTTTGTTCACCATAGGAGGGCTCACTGGAATAGTTCTAGCAAACTCTGGGCTAGACATTGCTCTACATGATACTTATTATGTGGTTGCACATTTCCATTATGTACTTTCTATGGGAGCCGTTTTTGCTTTATTTGCTGGATTTTACTATTGGGTGGGTAAAATCTTTGGTCGGACATATCCTGAAACTTTAGGCCAAATCCATTTTTGGATCACTTTTTTCGGGGTTAATCTGACCTTCTTTCCCATGCATTTCTTAGGGCTTTCGGGTATGCCACGTCGCATTCCAGATTATCCAGATGCTTACGCCGGATGGAATGCTCTGAGCAGTTTCGGTTCTTATATATCCGTAGTTGGGATTCGTCGTTTCTTCGTAGTTGTCGCAATCACTTCAAGCAGTGGAAAGAACAAAAGATGTGCGGAAAGTCCTTGGGCTGTTGAACAGAATCCAACCACACTAGAATGGTTGGTACAAAGCCCTCCAGCCTTTCATACTTTTGGAGAACTTCCAGCGGTAAAAGAGACAAAAAGCTAGATGATTCTTCGTTCATTAGAATGTCGATTCCTCACAATCGCTCTTTGTGATGCTGCGGAACCATGGCAATTAGGATCTCAAGACGCAGCAACACCTATGATGCAAGGAATCATTGACTTACATCACGATATCTTTTTCTTCCTAATTCTTATTTTGGTTTTCGTATCACGGATGTTGGTTCGCGCTTTATGGCATTTCAACGAGCAAACTAATCCAATCCCGCAAAGGATTGTTCATGGAACTACTATCGAAATTATTCGGACCATATTTCCAAGTGTCATTCTTTTGTTCATTGCTATACCATCGTTTGCTCTGTTATACTCAATGGACGGGGTATTAGTAGATCCAGCCATTACTATCAAAGCTATTGGACATCAATGGTATCGACCTTATGAGTATTCGGACTATAACAGTTCCGATGAACAGTCACTCACTTTTGACAGTTATACGATTCCAGAAGATGATCCAGAATTGGGTCAATCACGTTTATTAGAAGTTGACAATAGAGTGGTTGTACCAGCCAAAACTCATCTACGTATGATTGTAACACCCGCTGATGTACCTCATAGTTGGGCTGTACCTTCCTCAGGTGTCAAATGTGATGCTGTACCTGGTCGTTCAAATCTTACCTCCATCTCGGTACAACGAGAAGGAGTTTACTATGGTCAGTGCAGTGAGATTCGTGGAACTAATCATGCCTTTACGCCTATCGTCGTAGAAGCAGTGACTTTGAAAGATTATGCGGATTGGGTATCCAATCAATTAATCCTCCAAACCAACTAAATGATTGAATCTCAGAGGCATTCTTATCATTTGGTAGATCCAAGTCCATGGCCTATTTCGGGTTCACTCGGAGCTTTGGCAACCACCGTAGGAGGTGTGATGTACATGCACTCATTTCAAGGGGGTGCAACACTTCTCAGTTTGGGCCTAATATTTCTCCTTTATACCATGTTCGTATGGTGGCGGGATGTTCTACGTGAATCCACGTTGGAAGGGCATCATACAAAAGCTGTACAATTAGGACCTCGATATGGTTCTATTCTCTTCATAGTCTCGGAGGTTATGTTCCTTTTTGCTTTTTTTTGGGCTTCTTCTCATTCTTCTTTGGCACCTACGGTAGAGATCGGAGGTATTTGGCCCCCAAAAGGGATTGGGGTTTTAGATCCTTGGGAAATCCCTCTTCTTAATACCCCTATTCTCCCTTCATCCGGAGCTGCCGTAACTTGGGCTCATCATGCTATACTCGCGGGGAAGGAAAAACGAGCTGTTTACGCTTTAGTAGCAACCGTTTCACTGGCTCTAGTATCCACTGGCTTTCAAGGAATGGAATATTACCAAGCACCCTCCACTATTTCGGATAGTATTTATGGTTCTACCTTTTTCTTAGCAACTGGCTTTCATGGTTTTCATGTGATTATAGGTACTCTTTTCTTGATCGTATGTGGTATTCGCCAATATCTTGGTCATCTGACCAAGAAGCATCACGTTGGCTTTGAAGCAGCTGCATGGTACTGGCATTTTGTAGACGTGGTTCGGTTATTCCCATTTGTCTCTATCTATTGGTGGGGAGGTATATGAAGAAAGAAAGAAGGGTCGAAGTTTAGACCGCTCACAGTAGTTCTACCCATAGAAAAGATCATGAAAGAGGCGATCAGAATGGTACCCGAATCCATTTACGATCCCGAGTTTCCAGACACATCGCACTTCCGCTCGGGTCGAGGCTGCCACTCGGCCCTCAGACGGATCAAAGAAGAGTGGGGAACCTCTCGCTGGTTTTTGGAATTCGACATCAGGAAGTGTTTTCACACCATCGACCGACATCGATTCATCTCAATCTTGAAGGAAGAGATCGACGATTCCAAGTTCTTTTACCCCACTCAGAAACTGTTTTCCGCCGGACGACTCGTAGGAGGTGAGAAGGGCCCTGACTCCGTCCCAAACAGTGTACTACTATCGGCCCTACTAGGCAATATCTACCTACACAAGCTCGATCAGGAGATAGGGAGGATCCGGCAGAAGCACGAAATTCCTCTTGTAGTGAAAATCAGATCGGTTCTATTAAGAATAGGTCGTCGTATTGATGACCAAGAAAAGTATGGAAAAGAAGCAAGCTTCAACGCTCCCCAAGACAACAGAGCCCTCATAGTGGGGAGGGTAAAGAGCATCCAACGCAAAGCGACCTTTCATTCCCTTGTTTCGTCGTGGCACACCCCCCCCACAAGCACCCCCAGGCGAAGGGGAGACCAGAAAACGCCTTTCGTTTTCCCCCCTTCAGCGGCCCTAGCCGCCTTCCTTAACAAGCCCTCGAGCCTCCTTTGCGCCGCCTTCCTCATAGAAGCCGCTGGGTTGACCCCGAAGGCCGAATTCAATGGTAGAGAAGGCTTTAATAAGAATTTGGCCATGAGAGACCTTCTTAAGTATTGCAAAAGAAGGGGCCTGCTGATAGAGCTGGGCGGGGAGGCGATACTAGTTATCAGGTCAGAGAGAGGCCTGGCCCGTAAGCTGGCCCCCTTTAAAAGCCATTCCTTATTAATAAGGATTTGTTACGCGCGATATGCCGACGACTTACTACTGGGAATCGTGGGTGCCGTATTTCTTCTCATAGAAATACAAAAACGTATCACCCACTTCCTACAATCCGGCCTGAACCTTTGGGTAGGCTCCGCAGGATCAACAACCATAGCTGCACGGAGTACGGTAGAATTCCCCGGTACGGTCATTCGGGAAGTCCCCCCGAGGACGACTCCCATACAATTCTTGCGAGAGCTGGAGAAGCGTCTACGGGTAAAGCACCGTATCCATATAACTGCCTGCCACCTACGCTCCGCCATCCATTCCAAGTTTAGGGACCTAGGTTATAGTATCCCTATCAAAGAGCTGACGAAGGGGATGAGCGGAAGAGGTCGTCTACTGGACGCGGTTCAACTAGCGGAGACTCTTGGAAAAGATGGACTAAAAAGTCCCCAAGTTAGCGTATTATGGGGGACCGTCAAGCACATCCGGCAAAGATCAAGGGGGATCTCGTTGTTGCATAGCTCAGGTCAGAGCAAGGTGCCATCAGGCGTTCAACAGGCAGTCTCACGATCGGGCATGAGTGTCCTGAAGAATAAATTGTATACTCCCTTTGGTCGGAAGGCGGCGGGGGAAGGAAGGGGACACTGGGCGGGATCTTTCAGCAGCGAATTCCCCATACAGATAGAGGCGCCTATCAAAAAGATACTCCGAAGGCTTCGGGATCGAGGTCTCATTAGCCGAAGAAGACCCAGGCCAATCCACGTGGCCTCTTTGACCAACGTCAGCGACAGAGACATAGTAAATTGGTCCGCGGGCATCGCGATAAGTCCTCTGTCCTACTACAGGTGCTGCGACAACCTTTACCAAGTCCGAACGATTGTCAACTACCAGATCCGCTGGTCCGCTATATTCACCCTAGCCCACAAGCACAAATCTTCGGCGCGGAATATAATCCCAAAGTACCCCAAAGACTCAAATATAGTCAATCAAGAAGGTGGTAAGACCCTTGCAGAGTTCCCAAACAGCATAGAGCTTGGGAAGCTCGGACTCGGTCAAGATCCGAACAACGACGGAGCACTCAACTACATGTTTAATAAGTAGATGCCGAAAATGCATTTATCCTTTGAATTACTCATTGAATGGAATTTCGCACCGGAAACTTTTCTAGGAGAAGTTCGAATCCGTTCCGTTCGGATATTGATCGGTCTTGGTTTGACATGGTTTACGCGTTACTGGTTCCCGGAAGAGTCAATTTCTCCATTAGCTAAACCCTTTCTTACCCTACCTTTGGACTCGTATTTTGTTCGTACACAATCAACGGAGGCCCCCCCGACATATGTTGCAACGTCTTCAATAGCATGCTCTTACTTCGTCTTTCCCTTAATAAGTCATCAAATTTGGTGCTTTTCGATCCCCAGTTGCTATGGGGAACAAAGGCAGAAATACAATAGATTCCTCCATTTAAGTGGTTCTCGCTTCTCCTTGTTCCTGTTCCTAACTCCTCCCCGGGTAGTTCCCAATGTTTGGCACTTTCCATACTTCGTGGGTGCAACATCAACAAATTCGCTCATGATCAAGTTACAACCTAAGATCTATGACTATATTATGTTAACTGTTCGTATTTTGTTCATTCCATCGGTATGCTCCCAGGTACCTGTAATTGTGATCTGTTTGCCAGAACCAAGGGGTCTTTCTGTGGAAACCTTCACGAGCAATCGTCGTTTTTTGATGGTTTTTCCGCTTATCACAGCTGCTCTTTCCACACCTCCGGATATCTGGTGCCAAATCGTCGCCCCTTTCCTTATATATTCGATAATCGAGTTTGCTATCTTTGTGGCATTGATTGTACAAGTTCGTGAAGAGGGCTGGACGAGTAGAATGAGGGAAAGCGGCTCGATCGAGAAAAAAGAGGAGTAGATGTCGGAATTTGCACCTATTTGTATCTATTTAGTGATCAGTCCGCTAGTTTCTTTGATTCCACTCGGTGTTCCTTTTCCATTTGCTTCCAATAGTTCGACCTATCCAGAAAAATTGTCGGCCTACGAATGTGGTTCCGATCCCTCCGGTGATGCCAGAAGTCGTTTCGATATACGATTTTATCCGGTTCCTATTTTATTTATTATCCCTGATCCGGAAGTCACCTTTTCTTTTCCTTGGGCAGTACCTCCTAACAAGATTGATCTGTTTGGATCTTGGTCCATGATGGCCTTTTTATTGATTTTGACGATTGGATCTCTCTATGAATGGAAAAGGGGTGCTTCGGATCGGGAGTAAATGTCGGAATTTGCACCTATTTGTATCTATTTAGTGATCAGTCCGCTAGTTTCTTTGATTCCACTCGGTGTTCCTTTTCCATTTGCTTCCAATAGTTCGACCTATCCAGAAAAATTGTCGGCCTACGAATGTGGTTCCGATCCCTCCGGTGATGCCAGAAGTCGTTTCGATATACGATTTTATCCGGTTCCTATTTTATTTATTATCCCTGATCCGGAAGTCACCTTTTCTTTTCCTTGGGCAGTACCTCCTAACAAGATTGATCTGTTTGGATCTTGGTCCATGATGGCCTTTTTATTGATTTTGACGATTGGATCTCTCTATGAATGGAAAAGGGGTGCTTCGGATCGGGAGTAAATGATACTTTCTGTTTTGTCGAGCCCTGCTTTGGTCTCTGGTTTGATGGTTGTACGTGCTAAAAATCCGGTACATTCCGTTTTGTTTCCCATCCTAGTCTTTTGCGACACTTCTGGTTTACTTATTTTGTTAGGTCTCGACTTCTCCGCTATGATCTCCCCAGTAGTTCATATAGGAGCTATTGCCGTTTCATTCCTATTCGTGGTTATGATGTTCAATATTCAAATAGCGGAGATTCACGAAGAAGTATTGCGCTATTTACCAGTGAGTGGTATTATTGGACTGATCTTTTGGTGGGAAATGTTCTTCATTTTAGATAATGAAACCATTCCATTACTACCAACCCACAGAAATACGACCTCTCTGAGATATACGGTTTATGCCGGAAAGGTACGAAGTTGGACTAATTTGGAAACATTGGGCAATTTACTTTATACCTACTATTCCGTCTGGTTTTTGGTTTCTAGTCTGATTTTATTAGTAGCTATGATTGGGGCTATAGTACTGACTATGCATAGGACTACAAAGGTGAAAAGACAGGATGTATTCCGACGAAATGCCTTGGATTCTAGGAGGACTATAATGAGGAGGACGACAGACCAAATCACGATCTACTAAATGGATAACCAATCCATTTTCCAATATAGTTGGGAGATTTTACCCAAGAAATGGGTACATAAAATGAAAAGATCGGAACATGGGAATAGATCTTATACCAATACTGACTACCCATTTCCATTGTTGTGCTTTCTAAAATGGCATACCTATACAAGGGTTCAAGTTTTGATCGATATTTGCGGAGTGGATCATCCCTCTCGAAAACGAAGATTTGAAGTTGTCCATAATTTACTGAGTACTCGGTATAACTCACGCATTCGTGTACAAACAAGTGCAGACGAAGTAACACGAATATCTCCGGTAGTCAGTCCATTTCCATCAGCCGGCCGGTGGGAGCGAGAAGTATGGGATATGTCTGGTGTTTCTTCCATCAATCATCCGGATTTACGCCGTATATCAACAGATTATGGTTTCGAGGGTCATCCATTACGAAAAGACTTTCCTCTGAGTGGATATGTGGAAGTACGCTATGATGATCCAGAGAAACGTGTGGTTTCTGAACCCATTGAGATGACCCAAGAATTTCGCTATTTCGATTTTGCTAGTCCTTGGGAACAGCGTAGCGACGGATAAATGGAAAAACATCTTGTAATGTATTTAACCAGAAAATCGATTATGCTCCTGCGGAAGTATCTACTCGTAACGGAATTTCAGGTGTCAAAGTGCGGATCTCCTATAGTCAAAATAAGAAGGGACGTGCTATATCCGAAACGTACGAAATATAGTAAATATAGTAAATGCAGATGTAGTAGGGGTCGCGAACCGGATGGTACACAACTTGGTTTTGGAAGATATGGCACCAAAAGTTGTAGAGCTGGTCGTCTTTCATATCGAGCCATTGAAGCAGCGCGTCGGGCTACAATCGGACAATTCCATCGTGCTATGAGCGGACAATTCCGAAGAAATTGTAAGATATGGGTAAGAGTTCTCGCAGATCTTCCTATTACGGGGAAACCCGCAGAAGTTCGAATGGGAAGAGGAAAAGGAAATCCTACGGGTTGGATTGCTCGTGTGTCCACGGGACAAATCCCATTTGAAATGGATGGTGTGAGTTTGTCAAATGCTCGACAAGCCGCTAGATTAGCGGCGCATAAACCATGTTCGTCAACCAAGTTTGTTCAGTGGTCGTAAATGATGTTTCCACTCCATTTTCATTACGAAGATGTATTACGTCAGGATCTGTTGCTCAAACTGAATCACGCCAATGTTATGGAAGTTCCTGGATTGTTTGAAATCAGATTAGTACCAAAAGCTGCCTCTGATTTCAGAATCCAATTTGGAAAATTGGCTATGGAGATTTTGTGCGGTCAGAGATTCATACAGACACAAAGGGGCCCTTATTTTAAAGCAGGAAAGTCGTTTCGATCCAATCCATTCTTGGGGTCCGAAAAAGACACTGGATATGTCAGTGACTTTGCACGACAAAGCGTTCTCCGAGGGCATGGAATGTACCATTTTTTGGTCAGAATCTTGACAGTAATGTCTATGTTAGATTCTCCGGTCGAAATACGGGAAAACTCCATCAAATTCTTTATGGAAACGGAGTTTTGCGAATTCTCCCCGGAACTGGAAGATCATTTCGAGATCTTCGAGCATATTCGAGGGTTCAATGTGACTATTGTCACTTCGGCCAATACAAAAGATGAGACTTTACTACTGTGGAGCGGCTTTTTGCTAAAAGATGAGGGGGAAACTAAGTAAATGCCTACAAAAAATCAATTGATTCGTCATGGTAGAGAAGAAAAACGGCGCACGGACCGTACTCGAGCTTCGGATCAATGTCCCCAGAAGCAAGGAGTATGCCTGCGTGTTTCGACGAGAACACCGAAAAAACCTAATTCAGCTCTACGTAAGATAGCAAAAGTACGGTTGAGCAATCGACATGATATATTTGCTCACATTCCAGGCGAAGGTCATAATTCGCAGGAACATTCTATAGTCTTAGTCAGAGGAGGTAGAGTGAAAGATTCGCCAGGTGTGAAATCCCATCGTATTCGAGGAGTCAAGGATTTGCTGGGAATTCCGGATCGTAGAAAGGGAAGATCTAAATATGGTGCAGAAAGACCAAAATCGAAATGAATGTCATATATCTCAGGAGCTAGATCACTTCCCGATGAACAAGTCAGAATTGCCTCAACAAAAATGGATGGAATTGGACCGAAAAAAGCCATTCAGCTTCGTTATCGATTAGGTATCAGTGGGAACATCAAGATGAATGAGTTAACTAAGTATCAGATCGACCAAATTGAACAAATGATAGCTCAAGATCATGTTGTTCATTGGGAATTGAAGAGGGGAGAACGAGCAGACATCGAACGATTAATTTCTATTTCTCGTTATCGTGGAATTCGTCATCAAGATGGATCGCCCTTACGCGGTCAACGAACTCATACTAATGCAAGGACTGCTCGCAAGCAAATTCGGAAATGAATGGGGGACTTTGATGGTGAGCAAAAAGAATTGATCAAGAAATTGGTAAACTTTCGCATGATCGATGGTAAAAGAACGAGAGTTCGTGCTATTGTTTATAAAACTTTTCACCGCCTAGCTCGAACTGAACGCGATGTAATCAAACTTATGGTTGACGCCGTAGATAATATAAAGCCAATATGCGAAGTGGTCAAAGTAGGAGTCGCAGGTACTATTTATGATGTTCCTGGGATTGTAGCCAGGGATCGTCAACAAACCTTAGCTATTCGTTGGATCCTTGGAGCAGCTTTCAAACGACGTATAAGCTACAGGATAAGCTTAGAGAAATGTTCATTTGCTGAGATACTGGATGCTTACCGAAAGAGGGGAATTTCACGTAAGAGAAGGGAGAATCTTCATGGACTGGCTTCCACCAATCGGAGTTTCGCGCATTTCAGATGGTGGTAA
>Gelidocalamus multifolius
ATGTTCTTGGTGGATGCAGGCCCTGGTACCCCCAAAATTTGTATGCAAGATGAGCTTACAGGACTGCCAATCAAGCGAGCCACCAGGTTTGAGAATAAGGTGGGATCCAAGAATGTAGTGGCTGGTGAATCACTGATCAAAAAGCGGATTTTGGAGAGATTCTTCATCGATCTAGTGGCCGGTGAATCACTGATCAAAGAGCGAGCAGCCGCCAGGTTTAATGATTTTGTGGGATCCCTGGATGTAGCGGCTGGCGAACCGCTTCTTCTTCCACAAAGATTCAGACAAAACCGAGCTTGGATAGAACTGAAGAAGATTTGGCGAACGAAGAAAAAGGTCAAAGGGTTTATTATTCAAAAAATCAAAGGAGGTTATTCAGTAGCCATCGCAGGTTTCATTACTTTTCTTCCATTCAAAAAAGCTCTTCTAAAAAAAAGGATAGCGAATGATCGATTCACCATTGATAGCTTTAACCCTAAAAGGAGGGATATTGTGATAATAGCGGCAGATCAAACAAGAACTTGAATGACTATAAGGAACCAACGATTCTCTCTTCTTAAACAACCTATATACTCCACACTTAACCAGCATTTGATAGATTATCCAACCCCGAGCAATCTTAGTTATTGGTGGGGGTTCGGTTCGTTAGCAGGTATTTGTTTAGTCATTCAGATAGTGACTGGCGTTTTTTTAGCTATGCATCACACACCTCATGTGGATCTAGCTTTCAACAGCGTAGAACACATTATGAGAGATGTTGAAGGGGGCTGGTTGCTCCGTTATATGCATGCTAATGGGGCAAGTATGTTTCTCATTGTGGTTCACCTTCATATTTTTCGTGGTCTATATCATGCGAGTTATAGCAGTCCTAGGGAATTTGTTCGGTGTCTCGGAGTTGTCATATTCCTATTAATGATTGTGACAGCTTTTATAGGATACGTACCACCTTGGGGTCAGATGAGCTTTTGGGGAGCAACAGTAATTACAAGCTTAGCTAGCGCCATACCAGTAGTAGGAGATACCATAGTGACTTGGCTTTGGGGTGGTTTCTCCGTGGACAATGCCACCTTAAATCGTTTTTTTAGTCTCCATCATTTACTCCCCCTTATTTTAGTAGGCGCCAGTCTTCTTCATCTGGCCGCATTGCATCAATATGGATCAAATAATCCATTGGGTGTACATTCTGAGATGGATAAAATTGCTTCTTACCCTTATTTTTATGTAAAGGATCTTGTAGGTCGGGTAGCTTCTGCTATCTTTTCTTCCATTTGGATTTTTTTTGCTCCTAATGTTTTGGGGCATCCCGACAATTATATACCTGCTAATCCGATGCCCACCCCGCCTCATATTGTGCCGGAATGGTATTTCCTACCGATCCATGCCATTCTTCGCAGTATACCTGACAAAGCGGGAGGTGTAGCCGCAATAGCACCAGTTTTTATATCTCTCTTGGCTTTACCTTTTTTTAAAGAAATGTATGTGCGTAGTTCAAGTTTTCGACCGATTCACCAAGGAATATTTTGGTTGCTTTTGGCGGATTGCTTACTACTAGGTTGGATCGGATGTCAACCTGTGGAGGCACCATTTGTTACTATTGGACAAATTCCTTCTTTATTTTTCTTCTTGTTCTTTGCCATAACGCCCATTCCGGGACGAGTTGGAAGAGTAATTCCAAAATTTTACACGGAATGGAATTCTCACCCAGAGCTGCGGAACTCACGACTCTATTAGAAAGTAGAATGACCAACTTTTACACGAATTTTCAAGTGGATGAGATCGGTCGAGTGGTCTCAGTTGGAGATGGGATTGCACGTGTTTATGGATTGAACGAGATTCAAGCTGGAGAAATGGTGGAATTTGCCAGCGGTGTGAAAGGAATAGCCTTGAATCTTGAGAATGAGAATGTAGGTATTGTTGTCTTTGGTAGTGATACCGCTATTAAAGAAGGAGATCTTGTCAAGCGCACTGGATCTATTGTGGATGTTCCTGCGGGAAAGGCCATGTTAGGCCGTGTGGTCGACGCCTTGGGAGTACCTATTGATGGAAAAGGGGCTCTAAGCGATCACGAACGAAGACGTGTCGAAGTGAAAGCCCCAGGGATTATTGAACGTAAATCTGTGCACGAACCCATGCAAACAGGCTTAAAAGCAGTGGATAGCCTGGTTCCTATAGGCCGTGGTCAACGAGAACTTATAATCGGGGACAGACAAACTGGAAAAACTGCAATAGCTATCGATACTATATTAAACCAAAAGCAAATGAACTCAAGGGGCACAAATGAGAGTGAGACATTGTATTGTGTCTATGTTGCGATTGGACAAAAACGCTCGACTGTGGCACAATTAGTTCAAATTCTTTCAGAAGCGAATGCTTTGGAATATTCCATTCTTGTAGCAGCCACCGCTTCGGATCCTGCTCCTCTGCAATTTCTGGCCCCATATTCAGGGTGTGCCATGGGGGAATATTTCCGCGATAATGGAATGCACGCATTAATTATATATGATGATCTAAGTAAACAGGCGGTGGCATATCGACAAATGTCATTATTGTTACGCCGACCACCAGGCCGTGAGGCTTTCCCAGGGGATGTTTTCTATTTACATTCCCGTCTCTTAGAAAGAGCCGCTAAACGATCGGACCAGACAGGTGCAGGTAGCTCGACTGCGTTACCCGTGATTGAAACACAAGCTGGAGACGTATCGGCCTATATCCCCACCAATGTGATCTCCATTACAGATGGACAAATCTGTTTGGAAACAGAGCTCTTTTATCGCGGAATTAGACCTGCTATTAACGTTGGCTTATCCGTCAGTCGCGTCGGGTCTGCCGCTCAGTTGAAAGCTATGAAACAAGTCTGCGGTAGTTCAAAACTGGAATTGGCACAATATCGCGAAGTGGCCGCCTTCGCTCAATTTGGGTCAGACCTTGATGCTGCGACTCAGGCATTACTCAATAGAGGTGCAAGGCTTACAGAAGTGCCCAAACAACCACAATATGAACCACTTCCAATTGAAAAACAAATTGTTGTGATTTATGCTGCTGTCAACGGCTTCTGTGATCGAATGCCACTAGACAGAATTTCTCAATATGAAAAAGCCATTCTAAGTACTATTAATCCAGAATTACAAAAATCCTTCTTAGAAAAAGGTGGATTAACTAACGAAAGAAAGATGGAACCTGATGCTTCTTTAAAAGAAACAGCGAAGCCTTACTTGTGAATGAGATTGAGTTCAACGGATATGAAGGATAGAAATATGCTATTTGCTGCTATTCCATCTATTTGTGCATCAAGTCCGAAGAAGATCTCAATCTATAATGAAGAAATGATAGTAGCTCGTTGTTTTATAGGCTTTCTCATATTCAGTCGGAAGAGTTTAGGTAAGACTTTCAAAGAAACTCTCGACGGGAGAATCGAGTCTATTCAGGAAGAATTGCTGCAATTCTTCAATCCTAACGAAGTAATTCCGGAGGAATCCAATGAACAACAACGATTACTTAGGATCAGCTTGCGAATTTGCAGCACCGTAGTAGAATCATTACCAACGGCACGCTGTGCGCCTAAGTGCGAAAAGACAGTGCAAGCTTTGTTATGCCGAAACCTAAATGTAAAGTCAGCAACACTTCTAAATGCCACTTCTTCCCGTCGCATCCGTCTTCAGGACGATATAGTCACAGGTTTTCACTTTTCAGTGAGTGAAAGATTTGTATCCGGGTCTACGTTCAAAGCTTCTACCGTAGAACAAATTCGAGAGGCCTTCGTACCCATAGACCTAATTCGAGAAGGCTTGATAGTCCTAAGAAAGGTGAGGGCGGGGGGTTCTATTTTGGAAGAATAACTGGATCAATTTGGAATTCACCCAATAATTCCTCTGAATATAGGCAACTATTATTTCTCATTCACAAATCCATCCTTGTCTATGCTGCTCACTCTCGGTTTGGTCCTACTTCTTCTTTTTGTTGTTACGAAAAAGGGAGGGGGAAAGTCAGTGCCAAATGCATGGCAATCCTTGGTAGAGCTTATTTATGATTTCGTGCTGAACCTGGTAAACGAACAAATAGGTGGTCTTTCCGGAAATGTTAAACAAAAGTTTTTCCCTCGCATCTCGGTCACTTTTACTTTTTCGTTATTTCGTAATCCCCAGGGTATGATACCCTTTAGCTTCACAGTGACAAGTCATTTTCTCATTACTTTGGCTCTTTCATTTTCCATTTTTATAGGCATTACGATCGTTGGATTTCAAAGACATGGGCTTCATTTTTTTAGCTTCTTATTACCTGCGGGAGTCCCACTGCCGTTAGCACCTTTTTTAGTACTCCTTGAGCTAATCCCTCATTGTTTTCGCGCATTAAGCTCAGGAATACGTTTATTTGCTAATATGATGGCCGGTCATAGTTCAGTAAAGATTTTAAGTGGGTTTGCTTGGACTATGCTATTTCTGAATAATATTTTCTATTTCATAGGAGATCTTGGTCCCTTATTTATAGTTCTAGCATTAACCGGTCTGGAATTAGGTGTAGCTATATCACAAGCTCATGTTTCTACGATCTCAATTTGTATTTACTTGAATGATGCTACAAATCTCCATCAAAATGAGTAAATGCCTCAACTTGATAAATTGACTTATTTCTCACAATTCTTCTGGTTATGCCTTCTCCTCTTTACTTTTTATATTCTATTTATTAATAATAATAATGGAATACTTGGAATTAGCAGAATTCTCAAACTACGGAACCAACTGCTTTCGCACCGGGGGAACAAGATCCGGAGCAAGGACCCTAAGAATTTGGAAGATATCTCGAGAAAAGGTTTTAGCACCGGTCTCTCATATATGTACTCCAGTTTATCCGAAGTATCCCAATGGTGTAAGACCGTCGACTATTTGGGAAAAAGGAGGAAAATCACTCTGATCTCTGATTTCGGAGAAATAAGTGGCTCACGAGGAATGGAGAGACAGATTCTCTATTTGATCTCGAAGTCCTCATATAACACTTCTTCCAGTCGGATCACTTGTTGGAAAAACATAATGCTCACACATGTTCCACACGGGCAAGGAAGCATAATCTAAATGAGACGACTCTTTCTTGAACAATTTCATAAGCAGATCTTCCCCTCCACACCAATCACGAGTTTTTTTTTATTCCTCTCGTATATCGTCGTCACGCCCTTAATGATAGGTTTTGAAAAAGATTTTTCATGTCATTCCCATTTAGGTTCGATTCGGATCCCTCTGTTGTTTCCCTTTCCTCCCGAACCTTTTCCTCGAAATGATAAAGAATCTGGTACACTCGAATTGTATTATTTAAGTGCTTATTGCTTGCCAAAAATCCTACTTCTACAATTGGTAGGTCACCGGGTTATTCAAATAAGTCGTGTTTTCTGTGCTTTTCCCATGTTACAACTTCCGTACCAATTCGATCGATCCGGAATGGATCGGTTAAACATTCTATTAGGGAGCCCGGTCTTGACTCTTCTGTGTGGTATTCATTCTCGTTCGGCTCTTGGAATCACATCCAGCAGTGGTTGGAACAGCTCGCAAAATCCAACCACTTCACCTACTTTATTGCCCCCAACCGTTTCCCGTACCTCTATAGAAACAGAAGGGTTTCATGTTCTTTCATCGATTGGGTATTCCTCTCCTTTTGTATCTCTTTATCCAATTTCGGTCTCGATTAGTTCACAAGATTGAATGTCAGTTTCGTTATTACAACCTTATTTTTTTATGTCAAAGACAAAAAGCTACGCGCAAATTCTCATTGGATCTCGGTTGTTCTTAACAGCGATGGCTATTCATTTAAGTCTTCGGGTAGCACCACCAGATCTTCAACAAGGTGGAAATTCTCGTATTTCGTATGTACATGTTCCTGCGGCTCGGATGAGTATAGTTATTTATATCGCGACAGCTATAAACAGTTCCTTGTTCCCATTAACAAAACATCCCCTTTTTCTTCGCTCTTCCGGAACCGGTACAGAAATTGGTGCTTTTTCTACTTTGTTTACGTTAGTGACTGGGGGGTTTCGGGGAAGGCCTATGTGGGGTACCTTTCGGGTGTGGGATGCTCGTTTAACTTCTGTATTCATCTTGTTCCTTATTTACCTGGGTGCACTGCGTTTTCAAAAGCTTCCTGTCGAACCGGCTCCTATTTCAATCCGTGCTGGACCGATCGATATACCAATAATAAAGTCTCCAGTCAACTGGTGGAATACATCGCATCAACCTGGGAGCATTAGCCGATCTGGTACATCAATACATGTTCCTATGCCCATTCCAATCTTGTCTAACTTTGCTAACTTCCCCTTCTCTACCCGTATCTTGTTCGTTCTGGAAACACGTCTTCCTATTCCATCTTTTCCCGAATCCCCCTTAACGGAAGAAATAGAAGCTCGAGAAGGAATACCACTAAAAACCTAGATGGTCCAACTACAGAACTTCTTCTTTTTCATTACTTCCATGGTCGTGCCCCGTGGCACGGCAGCACCCGTACTATTGAAATGGTTCGTCAGTAGAGATGTTCCCACTGGTGCCTCTTCTTCCAATGGTACTATAATTCCTATTCCTATCCCTTTATTCCCTTTTTTGGTCTATCTACATTCAAGGAAATTCATACGCTCCATGGACAGAGCAAAAAGTGGAGTGTTGGTCAAAGCAAGCCGCCCTATTCTATTACCAGACAAAATTGGGAGAAGCTCATCCGCTAGAAATGCTTTATTTCGTTTCGTTCCCGTTCTTCATTTCCTTATTATCGAATCCATGGGGGACTTGTCATATTTAGAATCTTTCTGCGGTCTGCTCTGTTTACAATTCTTTCGTACTCTCTTCTCTTTACCACGCGATAGGTCAGCGAAGCGTGAGCGGGCGCTCCGAAGTAAAGGCCAAACACTTCGGCCTAAGGGGAATGAGCAACAAAATGACAAGATGAGGTGCCCCGGGCACCCCCATATAGAAAGAAGGGTCGAAGGTTTTGGGCCTGTAGCTTTCCCCGCCCCCCCCTCGTCGAGTGGTGCTTGTTTGGGGGGTGTGCCACCTGAAATCGGGCTTGAAGCTCTCGCCTTACCAACGAGCCGACTGCTGATGGCTGTTGGTCACGACTACTACAAAAAAGTGAAGATGAATCTTTCTATTTCACATGGAGGAGTGTGCATCTTTATGTTGGGTGTTCTTCTGTCTAATACGAATAAGATACAGTTCACTCAACGATTGCCTTTGGGTCCCGAACTCCATATGGGGAAGGAACGTTGTTGTTTGCGAGGTCTCGATCATTTACATGGACCCACTTCTCATTCCATTTGTGGGAATTTGATGATTTATAAACCGTCCCCAACGAGCGAAAGGTTCATGTTTGAACATGATGAATCACTTCGTGCCGACCTGTTGCCCATAAACTTTCCTGCCTCATATGAGAATGGAAAACTGGAAGATTTTCTGCATCGGTGGATGAAGAATCACGAACATAAGAATTTCTGGTTTAGCATGTTCCCAGAAAGAAGATACTTTTTTTCCATTCGAGAAACGAGGAGCACGACTGAAGTGGCTATACATACAAATCCATTTACGGATCTATATGCTCCGATTGGAACTGGAAGTTCCAGAACTGGCGGCTGGTATACCACCATAATGAAATTGCCTTTTCTTTTTAGTATTCGGATAGGATTTCTGTTGGCTTCATCGGGAGGCTCGCGTAGTTTGTTACGTCAACTCCAAAAGGATAAGTTGCATTGGAATCGAATGTCTATAAATGAATTTTCTCATTATTCGTTATTTCCGGGTCTTTTCGTTGCATTCACTTACAACAAGAAACAACCACCAGCGTTTGGTGCAGCACCTGCATTTTGGTGCATTCTTCTTCCTTTCCTTGGTCTTTCGTTCCGTCATATTCCAAATAACTTATCTAATTACAACGTATTAACCGCTAATGCACCTTTTTTTTATCAAATCTCAGGGACATGGTCTAATCATGAGGGTAGTATTTTATCATGGTGTTGGATCCCAAGTTTTTATGGATTCCTTTTTTGTTACCGGGGTCGACCCCAAAGCCATAATGTCTCAAAACGAAGAGGCTATAGAGAAACTTTTCTTTTTTCCTTTGTCTCGAACTTCGTGAAGAACTCCATTCTATCTCTCCAACAAAAAAGTGGGGCTGCGCCCCAGTTGTACACTCCCTTCGTTCGGAGAACCCTTGTTGATTCTGAACTTCGTTCGCAAAGTAAGCGTCCTTTTAACGGGCCAGCCCTTTTTAATGCGCCGCTTGACCCTGTTTTGAAAATGAGCTTTGCTCTTCTGGGCGCTGGGCGCTCCCGTGGTTCGCGAGAAGGAAAAAGGACTAATCTTTTGTTACATCTGGCACGAGATGAAAAAGAGAGAGCTTCGTCTATCGATGAACAGCAGATTGACGGAGCTCTTGGCATTGCTTTGTTTTTCTCTCCTTTCCTATCAGCGAGTTCCGATCCTTTTGTTCGAAATTTCTTCGTTCGTACCGAACCGCTTGCAGAATCAAATCCTGTTCCACAAGATCCTATATCAGCTATACATCCTCCTTGCATTTATGCCGGAGACGTCGCCAGTGCTATGGGCTTTGGGTTATGTAGATCCAAAATTATGAATGGGATTGTGGCACTCCACTCGCCGCCAATGCGGAAGGATGCCGCCGAAAAGAATGGAACGCTGCTTCGCTCTGCTGGATGCGTCGGATCCCATATAAGAAGCTCGCTCTTTACCCGATCATTCAAACATTTTGTGGGCGGCGCGCCTGCTCTATTGTTGCGTAGCAATAGAAGCCTGCTCATGCTGCTCCGGCGGCGCTTTTTCGCCTTCTCTTCGCTCTGGACAGGAGCGCTAATGGACACGGGGAGGGAGCAGGCGAAGCGTGTCGTTCGTAATGGAAAGAAAGACACCACTACTTCGCCTCTTTGTTGGACCGCCGGCGCGAACACAGTGGTCTCTGACCAGGACCAGGAACCAATTCGAATTTGGATCTTGACATGTCGGTTGTTTTTAACCGTAGGCATCTCGCCAGGAAGTTGGTGGGCTCATCATGAATTAGGTCGGGGTGGCTGGTGGTTTCGGGATCCCGTAGAAAATGCGTCTTTTATGCCTCGGGTATTAGCCACAGCTCGTATTCATTCAGTAATTCTACCCCTTCTTCATTCTTGGACCTCGCTTCTGAATATTTTGACTCTTCCATGCTGTGTCTCAGGAACCTTTTCAATACGGTCCGGATTGCTAGCTCCCGTTCATAGTTCTGCTACAGACGATACACGAGGAAGATTTTTATGGCGGTTCTTCCTTCTAATTACAGGCATATCTATGACTCTTTTTTACCAGATGAAGCAGGAGGCATCGGTCCGTAGAACCTATAAAAAAGAGATGGTTGTGGCGCGAAGTACTCTTGTGCACCTACGTCACTCGGCTCGCGCGCAACCCCGCCCCGTTATGTTATGGAATAATTTAGCTTCTTGCTGGGCTGGTTATTCAGAGCCAGCAACTGGCTGCCGGATTTCGTCCCGTCCGTAGATGACAAATCTGGTCCGATGGCTCTTCTCCACTAACCACAAGGATATCGGTACTCTATATTTCATCTTCGGTGCCATTGCAGGAGTGATGGGCACATGCTTCTCCGTACTGATTCGTATGGAATTAGCCCGACCCGGCGATCAAATTCTTGGTGGGAATCATCAACTTTATAATGTTTTAATAACGGCTCACGCTTTTTTAATGATCTTTTTTATGGTTATGCCGGCGATGATAGGTGGATTTGGTAATTGGTTTGTTCCGATTCTGATAGGTGCACCTGACATGGCATTTCCACGATTAAATAATATATCATTCTGGTTGTTGCCACCAAGTCTCTTGCTCCTATTAAGCTCAGCCTTAGTAGAAGTGGGCAGCGGCACTGGGTGGACGGTCTATCCGCCCTTAAGTGGTATTACCAGCCATTCTGGAGGAGCAGTTGATTTAGCAATTTTTAGTCTTCATCTATCAGGTGTTTCATCAATTTTAGGTTCTATCAATTTTATAACTACTATCTTCAACATGCGTGGACCTGGAATGACTATGCATAGATTACCACTTTTTGTGTGGTCCGTTCTAGTGACAGCATTCCTACTTTTATTATCACTTCCGGTACTGGCAGGGGCAATTACAATGTTATTAACCGATCGAAACTTTAATACAACCTTTTTTGATCCTGCAGGAGGGGGAGACCCAATATTATACCAGCATCTCTTTTGGTTCTTCGGTCATCCAGAGGTGTATATTCTCATTCTGCCTGGATTCGGTATTATTAGTCATATCGTATCGACCTTTTCAAGAAAACCGGTCTTCGGGTATCTAGGCATGGTTTATGCCATGATAAGTATAGGTGTTCTTGGATTTCTAGTTTGGGCTCATCATATGTTTACTGTGGGCTTAGACGTTGATACGCGTGCCTACTTCACCGCAGCTACCATGATCATAGCTGTGCCCACTGGAATCAAAATCTTTAGTTGGATCGCTACCATGTGGGGAGGTTCGATACAATACAAAACACCCATGTTATTTGCTGTAGGGTTCATCTTTTTGTTCACCATAGGAGGGCTCACTGGAATAGTTCTAGCAAACTCTGGGCTAGACATTGCTCTACATGATACTTATTATGTGGTTGCACATTTCCATTATGTACTTTCTATGGGAGCCGTTTTTGCTTTATTTGCTGGATTTTACTATTGGGTGGGTAAAATCTTTGGTCGGACATATCCTGAAACTTTAGGCCAAATCCATTTTTGGATCACTTTTTTCGGGGTTAATCTGACCTTCTTTCCCATGCATTTCTTAGGGCTTTCGGGTATGCCACGTCGCATTCCAGATTATCCAGATGCTTACGCCGGATGGAATGCTCTGAGCAGTTTCGGTTCTTATATATCCGTAGTTGGGATTCGTCGTTTCTTCGTAGTTGTCGCAATCACTTCAAGCAGTGGAAAGAACAAAAGATGTGCGGAAAGTCCTTGGGCTGTTGAACAGAATCCAACCACACTAGAATGGTTGGTACAAAGCCCTCCAGCCTTTCATACTTTTGGAGAACTTCCAGCGGTAAAAGAGACAAAAAGCTAGATGATTCTTCGTTCATTAGAATGTCGATTCCTCACAATCGCTCTTTGTGATGCTGCGGAACCATGGCAATTAGGATCTCAAGACGCAGCAACACCTATGATGCAAGGAATCATTGACTTACATCACGATATCTTTTTCTTCCTAATTCTTATTTTGGTTTTCGTATCACGGATGTTGGTTCGCGCTTTATGGCATTTCAACGAGCAAACTAATCCAATCCCGCAAAGGATTGTTCATGGAACTACTATCGAAATTATTCGGACCATATTTCCAAGTGTCATTCTTTTGTTCATTGCTATACCATCGTTTGCTCTGTTATACTCAATGGACGGGGTATTAGTAGATCCAGCCATTACTATCAAAGCTATTGGACATCAATGGTATCGACCTTATGAGTATTCGGACTATAACAGTTCCGATGAACAGTCACTCACTTTTGACAGTTATACGATTCCAGAAGATGATCCAGAATTGGGTCAATCACGTTTATTAGAAGTTGACAATAGAGTGGTTGTACCAGCCAAAACTCATCTACGTATGATTGTAACACCCGCTGATGTACCTCATAGTTGGGCTGTACCTTCCTCAGGTGTCAAATGTGATGCTGTACCTGGTCGTTCAAATCTTACCTCCATCTCGGTACAACGAGAAGGAGTTTACTATGGTCAGTGCAGTGAGATTCGTGGAACTAATCATGCCTTTACGCCTATCGTCGTAGAAGCAGTGACTTTGAAAGATTATGCGGATTGGGTATCCAATCAATTAATCCTCCAAACCAACTAAATGATTGAATCTCAGAGGCATTCTTATCATTTGGTAGATCCAAGTCCATGGCCTATTTCGGGTTCACTCGGAGCTTTGGCAACCACCGTAGGAGGTGTGATGTACATGCACTCATTTCAAGGGGGTGCAACACTTCTCAGTTTGGGCCTAATATTTCTCCTTTATACCATGTTCGTATGGTGGCGGGATGTTCTACGTGAATCCACGTTGGAAGGGCATCATACAAAAGCTGTACAATTAGGACCTCGATATGGTTCTATTCTCTTCATAGTCTCGGAGGTTATGTTCCTTTTTGCTTTTTTTTGGGCTTCTTCTCATTCTTCTTTGGCACCTACGGTAGAGATCGGAGGTATTTGGCCCCCAAAAGGGATTGGGGTTTTAGATCCTTGGGAAATCCCTCTTCTTAATACCCCTATTCTCCCTTCATCCGGAGCTGCCGTAACTTGGGCTCATCATGCTATACTCGCGGGGAAGGAAAAACGAGCTGTTTACGCTTTAGTAGCAACCGTTTCACTGGCTCTAGTATCCACTGGCTTTCAAGGAATGGAATATTACCAAGCACCCTCCACTATTTCGGATAGTATTTATGGTTCTACCTTTTTCTTAGCAACTGGCTTTCATGGTTTTCATGTGATTATAGGTACTCTTTTCTTGATCGTATGTGGTATTCGCCAATATCTTGGTCATCTGACCAAGAAGCATCACGTTGGCTTTGAAGCAGCTGCATGGTACTGGCATTTTGTAGACGTGGTTCGGTTATTCCCATTTGTCTCTATCTATTGGTGGGGAGGTATATGAAGAAAGAAAGAAGGGTCGAAGTTTAGACCGCTCACAGTAGTTCTACCCATAGAAAAGATCATGAAAGAGGCGATCAGAATGGTACCCGAATCCATTTACGATCCCGAGTTTCCAGACACATCGCACTTCCGCTCGGGTCGAGGCTGCCACTCGGCCCTCAGACGGATCAAAGAAGAGTGGGGAACCTCTCGCTGGTTTTTGGAATTCGACATCAGGAAGTGTTTTCACACCATCGACCGACATCGATTCATCTCAATCTTGAAGGAAGAGATCGACGATTCCAAGTTCTTTTACCCCACTCAGAAACTGTTTTCCGCCGGACGACTCGTAGGAGGTGAGAAGGGCCCTGACTCCGTCCCAAACAGTGTACTACTATCGGCCCTACTAGGCAATATCTACCTACACAAGCTCGATCAGGAGATAGGGAGGATCCGGCAGAAGCACGAAATTCCTCTTGTAGTGAAAATCAGATCGGTTCTATTAAGAATAGGTCGTCGTATTGATGACCAAGAAAAGTATGGAAAAGAAGCAAGCTTCAACGCTCCCCAAGACAACAGAGCCCTCATAGTGGGGAGGGTAAAGAGCATCCAACGCAAAGCGACCTTTCATTCCCTTGTTTCGTCGTGGCACACCCCCCCCACAAGCACCCCCAGGCGAAGGGGAGACCAGAAAACGCCTTTCGTTTTCCCCCCTTCAGCGGCCCTAGCCGCCTTCCTTAACAAGCCCTCGAGCCTCCTTTGCGCCGCCTTCCTCATAGAAGCCGCTGGGTTGACCCCGAAGGCCGAATTCAATGGTAGAGAAGGCTTTAATAAGAATTTGGCCATGAGAGACCTTCTTAAGTATTGCAAAAGAAGGGGCCTGCTGATAGAGCTGGGCGGGGAGGCGATACTAGTTATCAGGTCAGAGAGAGGCCTGGCCCGTAAGCTGGCCCCCTTTAAAAGCCATTCCTTATTAATAAGGATTTGTTACGCGCGATATGCCGACGACTTACTACTGGGAATCGTGGGTGCCGTATTTCTTCTCATAGAAATACAAAAACGTATCACCCACTTCCTACAATCCGGCCTGAACCTTTGGGTAGGCTCCGCAGGATCAACAACCATAGCTGCACGGAGTACGGTAGAATTCCCCGGTACGGTCATTCGGGAAGTCCCCCCGAGGACGACTCCCATACAATTCTTGCGAGAGCTGGAGAAGCGTCTACGGGTAAAGCACCGTATCCATATAACTGCCTGCCACCTACGCTCCGCCATCCATTCCAAGTTTAGGGACCTAGGTTATAGTATCCCTATCAAAGAGCTGACGAAGGGGATGAGCGGAAGAGGTCGTCTACTGGACGCGGTTCAACTAGCGGAGACTCTTGGAAAAGATGGACTAAAAAGTCCCCAAGTTAGCGTATTATGGGGGACCGTCAAGCACATCCGGCAAAGATCAAGGGGGATCTCGTTGTTGCATAGCTCAGGTCAGAGCAAGGTGCCATCAGGCGTTCAACAGGCAGTCTCACGATCGGGCATGAGTGTCCTGAAGAATAAATTGTATACTCCCTTTGGTCGGAAGGCGGCGGGGGAAGGAAGGGGACACTGGGCGGGATCTTTCAGCAGCGAATTCCCCATACAGATAGAGGCGCCTATCAAAAAGATACTCCGAAGGCTTCGGGATCGAGGTCTCATTAGCCGAAGAAGACCCAGGCCAATCCACGTGGCCTCTTTGACCAACGTCAGCGACAGAGACATAGTAAATTGGTCCGCGGGCATCGCGATAAGTCCTCTGTCCTACTACAGGTGCTGCGACAACCTTTACCAAGTCCGAACGATTGTCAACTACCAGATCCGCTGGTCCGCTATATTCACCCTAGCCCACAAGCACAAATCTTCGGCGCGGAATATAATCCCAAAGTACCCCAAAGACTCAAATATAGTCAATCAAGAAGGTGGTAAGACCCTTGCAGAGTTCCCAAACAGCATAGAGCTTGGGAAGCTCGGACTCGGTCAAGATCCGAACAACGACGGAGCACTCAACTACATGTTTAATAAGTAGATGCCGAAAATGCATTTATCCTTTGAATTACTCATTGAATGGAATTTCGCACCGGAAACTTTTCTAGGAGAAGTTCGAATCCGTTCCGTTCGGATATTGATCGGTCTTGGTTTGACATGGTTTACGCGTTACTGGTTCCCGGAAGAGTCAATTTCTCCATTAGCTAAACCCTTTCTTACCCTACCTTTGGACTCGTATTTTGTTCGTACACAATCAACGGAGGCCCCCCCGACATATGTTGCAACGTCTTCAATAGCATGCTCTTACTTCGTCTTTCCCTTAATAAGTCATCAAATTTGGTGCTTTTCGATCCCCAGTTGCTATGGGGAACAAAGGCAGAAATACAATAGATTCCTCCATTTAAGTGGTTCTCGCTTCTCCTTGTTCCTGTTCCTAACTCCTCCCCGGGTAGTTCCCAATGTTTGGCACTTTCCATACTTCGTGGGTGCAACATCAACAAATTCGCTCATGATCAAGTTACAACCTAAGATCTATGACTATATTATGTTAACTGTTCGTATTTTGTTCATTCCATCGGTATGCTCCCAGGTACCTGTAATTGTGATCTGTTTGCCAGAACCAAGGGGTCTTTCTGTGGAAACCTTCACGAGCAATCGTCGTTTTTTGATGGTTTTTCCGCTTATCACAGCTGCTCTTTCCACACCTCCGGATATCTGGTGCCAAATCGTCGCCCCTTTCCTTATATATTCGATAATCGAGTTTGCTATCTTTGTGGCATTGATTGTACAAGTTCGTGAAGAGGGCTGGACGAGTAGAATGAGGGAAAGCGGCTCGATCGAGAAAAAAGAGGAGTAGATGTCGGAATTTGCACCTATTTGTATCTATTTAGTGATCAGTCCGCTAGTTTCTTTGATTCCACTCGGTGTTCCTTTTCCATTTGCTTCCAATAGTTCGACCTATCCAGAAAAATTGTCGGCCTACGAATGTGGTTCCGATCCCTCCGGTGATGCCAGAAGTCGTTTCGATATACGATTTTATCCGGTTCCTATTTTATTTATTATCCCTGATCCGGAAGTCACCTTTTCTTTTCCTTGGGCAGTACCTCCTAACAAGATTGATCTGTTTGGATCTTGGTCCATGATGGCCTTTTTATTGATTTTGACGATTGGATCTCTCTATGAATGGAAAAGGGGTGCTTCGGATCGGGAGTAAATGTCGGAATTTGCACCTATTTGTATCTATTTAGTGATCAGTCCGCTAGTTTCTTTGATTCCACTCGGTGTTCCTTTTCCATTTGCTTCCAATAGTTCGACCTATCCAGAAAAATTGTCGGCCTACGAATGTGGTTCCGATCCCTCCGGTGATGCCAGAAGTCGTTTCGATATACGATTTTATCCGGTTCCTATTTTATTTATTATCCCTGATCCGGAAGTCACCTTTTCTTTTCCTTGGGCAGTACCTCCTAACAAGATTGATCTGTTTGGATCTTGGTCCATGATGGCCTTTTTATTGATTTTGACGATTGGATCTCTCTATGAATGGAAAAGGGGTGCTTCGGATCGGGAGTAAATGATACTTTCTGTTTTGTCGAGCCCTGCTTTGGTCTCTGGTTTGATGGTTGTACGTGCTAAAAATCCGGTACATTCCGTTTTGTTTCCCATCCTAGTCTTTTGCGACACTTCTGGTTTACTTATTTTGTTAGGTCTCGACTTCTCCGCTATGATCTCCCCAGTAGTTCATATAGGAGCTATTGCCGTTTCATTCCTATTCGTGGTTATGATGTTCAATATTCAAATAGCGGAGATTCACGAAGAAGTATTGCGCTATTTACCAGTGAGTGGTATTATTGGACTGATCTTTTGGTGGGAAATGTTCTTCATTTTAGATAATGAAACCATTCCATTACTACCAACCCACAGAAATACGACCTCTCTGAGATATACGGTTTATGCCGGAAAGGTACGAAGTTGGACTAATTTGGAAACATTGGGCAATTTACTTTATACCTACTATTCCGTCTGGTTTTTGGTTTCTAGTCTGATTTTATTAGTAGCTATGATTGGGGCTATAGTACTGACTATGCATAGGACTACAAAGGTGAAAAGACAGGATGTATTCCGACGAAATGCCTTGGATTCTAGGAGGACTATAATGAGGAGGACGACAGACCAAATCACGATCTACTAAATGGATAACCAATCCATTTTCCAATATAGTTGGGAGATTTTACCCAAGAAATGGGTACATAAAATGAAAAGATCGGAACATGGGAATAGATCTTATACCAATACTGACTACCCATTTCCATTGTTGTGCTTTCTAAAATGGCATACCTATACAAGGGTTCAAGTTTTGATCGATATTTGCGGAGTGGATCATCCCTCTCGAAAACGAAGATTTGAAGTTGTCCATAATTTACTGAGTACTCGGTATAACTCACGCATTCGTGTACAAACAAGTGCAGACGAAGTAACACGAATATCTCCGGTAGTCAGTCCATTTCCATCAGCCGGCCGGTGGGAGCGAGAAGTATGGGATATGTCTGGTGTTTCTTCCATCAATCATCCGGATTTACGCCGTATATCAACAGATTATGGTTTCGAGGGTCATCCATTACGAAAAGACTTTCCTCTGAGTGGATATGTGGAAGTACGCTATGATGATCCAGAGAAACGTGTGGTTTCTGAACCCATTGAGATGACCCAAGAATTTCGCTATTTCGATTTTGCTAGTCCTTGGGAACAGCGTAGCGACGGATAAATGGAAAAACATCTTGTAATGTATTTAACCAGAAAATCGATTATGCTCCTGCGGAAGTATCTACTCGTAACGGAATTTCAGGTGTCAAAGTGCGGATCTCCTATAGTCAAAATAAGAAGGGACGTGCTATATCCGAAACGTACGAAATATAGTAAATATAGTAAATGCAGATGTAGTAGGGGTCGCGAACCGGATGGTACACAACTTGGTTTTGGAAGATATGGCACCAAAAGTTGTAGAGCTGGTCGTCTTTCATATCGAGCCATTGAAGCAGCGCGTCGGGCTACAATCGGACAATTCCATCGTGCTATGAGCGGACAATTCCGAAGAAATTGTAAGATATGGGTAAGAGTTCTCGCAGATCTTCCTATTACGGGGAAACCCGCAGAAGTTCGAATGGGAAGAGGAAAAGGAAATCCTACGGGTTGGATTGCTCGTGTGTCCACGGGACAAATCCCATTTGAAATGGATGGTGTGAGTTTGTCAAATGCTCGACAAGCCGCTAGATTAGCGGCGCATAAACCATGTTCGTCAACCAAGTTTGTTCAGTGGTCGTAAATGATGTTTCCACTCCATTTTCATTACGAAGATGTATTACGTCAGGATCTGTTGCTCAAACTGAATCACGCCAATGTTATGGAAGTTCCTGGATTGTTTGAAATCAGATTAGTACCAAAAGCTGCCTCTGATTTCAGAATCCAATTTGGAAAATTGGCTATGGAGATTTTGTGCGGTCAGAGATTCATACAGACACAAAGGGGCCCTTATTTTAAAGCAGGAAAGTCGTTTCGATCCAATCCATTCTTGGGGTCCGAAAAAGACACTGGATATGTCAGTGACTTTGCACGACAAAGCGTTCTCCGAGGGCATGGAATGTACCATTTTTTGGTCAGAATCTTGACAGTAATGTCTATGTTAGATTCTCCGGTCGAAATACGGGAAAACTCCATCAAATTCTTTATGGAAACGGAGTTTTGCGAATTCTCCCCGGAACTGGAAGATCATTTCGAGATCTTCGAGCATATTCGAGGGTTCAATGTGACTATTGTCACTTCGGCCAATACAAAAGATGAGACTTTACTACTGTGGAGCGGCTTTTTGCTAAAAGATGAGGGGGAAACTAAGTAAATGCCTACAAAAAATCAATTGATTCGTCATGGTAGAGAAGAAAAACGGCGCACGGACCGTACTCGAGCTTCGGATCAATGTCCCCAGAAGCAAGGAGTATGCCTGCGTGTTTCGACGAGAACACCGAAAAAACCTAATTCAGCTCTACGTAAGATAGCAAAAGTACGGTTGAGCAATCGACATGATATATTTGCTCACATTCCAGGCGAAGGTCATAATTCGCAGGAACATTCTATAGTCTTAGTCAGAGGAGGTAGAGTGAAAGATTCGCCAGGTGTGAAATCCCATCGTATTCGAGGAGTCAAGGATTTGCTGGGAATTCCGGATCGTAGAAAGGGAAGATCTAAATATGGTGCAGAAAGACCAAAATCGAAATGAATGTCATATATCTCAGGAGCTAGATCACTTCCCGATGAACAAGTCAGAATTGCCTCAACAAAAATGGATGGAATTGGACCGAAAAAAGCCATTCAGCTTCGTTATCGATTAGGTATCAGTGGGAACATCAAGATGAATGAGTTAACTAAGTATCAGATCGACCAAATTGAACAAATGATAGCTCAAGATCATGTTGTTCATTGGGAATTGAAGAGGGGAGAACGAGCAGACATCGAACGATTAATTTCTATTTCTCGTTATCGTGGAATTCGTCATCAAGATGGATCGCCCTTACGCGGTCAACGAACTCATACTAATGCAAGGACTGCTCGCAAGCAAATTCGGAAATGAATGGGGGACTTTGATGGTGAGCAAAAAGAATTGATCAAGAAATTGGTAAACTTTCGCATGATCGATGGTAAAAGAACGAGAGTTCGTGCTATTGTTTATAAAACTTTTCACCGCCTAGCTCGAACTGAACGCGATGTAATCAAACTTATGGTTGACGCCGTAGATAATATAAAGCCAATATGCGAAGTGGTCAAAGTAGGAGTCGCAGGTACTATTTATGATGTTCCTGGGATTGTAGCCAGGGATCGTCAACAAACCTTAGCTATTCGTTGGATCCTTGGAGCAGCTTTCAAACGACGTATAAGCTACAGGATAAGCTTAGAGAAATGTTCATTTGCTGAGATACTGGATGCTTACCGAAAGAGGGGAATTTCACGTAAGAGAAGGGAGAATCTTCATGGACTGGCTTCCACCAATCGGAGTTTCGCGCATTTCAGATGGTGGTAA
>Gelidocalamus solidus
ATGTTCTTGGTGGATGCAGGCCCTGGTACCCCCAAAATTTGTATGCAAGATGAGCTTACAGGACTGCCAATCAAGCGAGCCACCAGGTTTGAGAATAAGGTGGGATCCAAGAATGTAGTGGCTGGTGAATCACTGATCAAAAAGCGGATTTTTGAGAGATTCTTCATCGATCTAGTGGCCGGTGAATCACTGATCAAAGAGCGAGCAGCCGCCAGGTTTAATGATTTTGTGGGATCCCTGGATGTAGCGGCTGGCGAACCGCTTCTTCTTCCACAAAGATTCAGACAAAACCGAGCTTGGATAGAACTGAAGAAGATTTGGCGAACGAAGAAAAAGGTCAAAGGGTTTATTATTCAAAAAATCAAAGGAGGTTATTCAGTAGCCATCGCAGGTTTCATTACTTTTCTTCCATTCAAAAAAGCTCTTCTAAAAAAAAGGATAGCGAATGATCGATTCACCATTGATAGCTTTAACCCTAAAAGGAGGGATATTGTGATAATAGCGGCAGATCAAACAAGAACTTGAATGACTATAAGGAACCAACGATTCTCTCTTCTTAAACAACCTATATACTCCACACTTAACCAGCATTTGATAGATTATCCAACCCCGAGCAATCTTAGTTATTGGTGGGGGTTCGGTTCGTTAGCAGGTATTTGTTTAGTCATTCAGATAGTGACTGGCGTTTTTTTAGCTATGCATCACACACCTCATGTGGATCTAGCTTTCAACAGCGTAGAACACATTATGAGAGATGTTGAAGGGGGCTGGTTGCTCCGTTATATGCATGCTAATGGGGCAAGTATGTTTCTCATTGTGGTTCACCTTCATATTTTTCGTGGTCTATATCATGCGAGTTATAGCAGTCCTAGGGAATTTGTTCGGTGTCTCGGAGTTGTCATATTCCTATTAATGATTGTGACAGCTTTTATAGGATACGTACCACCTTGGGGTCAGATGAGCTTTTGGGGAGCAACAGTAATTACAAGCTTAGCTAGCGCCATACCAGTAGTAGGAGATACCATAGTGACTTGGCTTTGGGGTGGTTTCTCCGTGGACAATGCCACCTTAAATCGTTTTTTTAGTCTCCATCATTTACTCCCCCTTATTTTAGTAGGCGCCAGTCTTCTTCATCTGGCCGCATTGCATCAATATGGATCAAATAATCCATTGGGTGTACATTCTGAGATGGATAAAATTGCTTCTTACCCTTATTTTTATGTAAAGGATCTTGTAGGTCGGGTAGCTTCTGCTATCTTTTCTTCCATTTGGATTTTTTTTGCTCCTAATGTTTTGGGGCATCCCGACAATTATATACCTGCTAATCCGATGCCCACCCCGCCTCATATTGTGCCGGAATGGTATTTCCTACCGATCCATGCCATTCTTCGCAGTATACCTGACAAAGCGGGAGGTGTAGCCGCAATAGCACCAGTTTTTATATCTCTCTTGGCTTTACCTTTTTTTAAAGAAATGTATGTGCGTAGTTCAAGTTTTCGACCGATTCACCAAGGAATATTTTGGTTGCTTTTGGCGGATTGCTTACTACTAGGTTGGATCGGATGTCAACCTGTGGAGGCACCATTTGTTACTATTGGACAAATTCCTTCTTTCTTTTTCTTCTTGTTCTTTGCCATAACGCCCATTCCGGGACGAGTTGGAAGAGGAATTCAAAAATTTTACACGGAATGGAATTCTCACCCAGAGCTGCGGAACTCACGACTCTATTAGAAAGTAGAATGACCAACTTTTACACGAATTTTCAAGTGGATGAGATCGGTCGAGTGGTCTCAGTTGGAGATGGGATTGCACGTGTTTATGGATTGAACGAGATTCAAGCTGGAGAAATGGTGGAATTTGCCAGCGGTGTGAAAGGAATAGCCTTGAATCTTGAGAATGAGAATGTAGGTATTGTTGTCTTTGGTAGTGATACCGCTATTAAAGAAGGAGATCTTGTCAAGCGCACTGGATCTATTGTGGATGTTCCTGCGGGAAAGGCCATGTTAGGCCGTGTGGTCGACGCCTTGGGAGTACCTATTGATGGAAAAGGGGCTCTAAGCGATCACGAACGAAGACGTGTCGAAGTGAAAGCCCCAGGGATTATTGAACGTAAATCTGTGCACGAACCCATGCAAACAGGCTTAAAAGCAGTGGATAGCCTGGTTCCTATAGGCCGTGGTCAACGAGAACTTATAATCGGGGACAGACAAACTGGAAAAACTGCAATAGCTATCGATACTATATTAAACCAAAAGCAAATGAACTCAAGGGGCACAAATGAGAGTGAGACATTGTATTGTGTCTATGTTGCGATTGGACAAAAACGCTCGACTGTGGCACAATTAGTTCAAATTCTTTCAGAAGCGAATGCTTTGGAATATTCCATTCTTGTAGCAGCCACCGCTTCGGATCCTGCTCCTCTGCAATTTCTGGCCCCATATTCAGGGTGTGCCATGGGGGAATATTTCCGCGATAATGGAATGCACGCATTAATTATATATGATGATCTAAGTAAACAGGCGGTGGCATATCGACAAATGTCATTATTGTTACGCCGACCACCAGGCCGTGAGGCTTTCCCAGGGGATGTTTTCTATTTACATTCCCGTCTCTTAGAAAGAGCCGCTAAACGATCGGACCAGACAGGTGCAGGTAGCTCGACTGCGTTACCCGTGATTGAAACACAAGCTGGAGACGTATCGGCCTATATCCCCACCAATGTGATCTCCATTACAGATGGACAAATCTGTTTGGAAACAGAGCTCTTTTATCGCGGAATTAGACCTGCTATTAACGTTGGCTTATCCGTCAGTCGCGTCGGGTCTGCCGCTCAGTTGAAAGCTATGAAACAAGTCTGCGGTAGTTCAAAACTGGAATTGGCACAATATCGCGAAGTGGCCGCCTTCGCTCAATTTGGGTCAGACCTTGATGCTGCGACTCAGGCATTACTCAATAGAGGTGCAAGGCTTACAGAAGTGCCCAAACAACCACAATATGAACCACTTCCAATTGAAAAACAAATTGTTGTGATTTATGCTGCTGTCAACGGCTTCTGTGATCGAATGCCACTAGACAGAATTTCTCAATATGAAAAAGCCATTCTAAGTACTATTAATCCAGAATTACAAAAATCCTTCTTAGAAAAAGGTGGATTAACTAACGAAAGAAAGATGGAACCTGATGCTTCTTTAAAAGAAACAGCGAAGCCTTACTTGTGAATGAGATTGAGTTCAACGGATATGAAGGATAGAAATATGCTATTTGCTGCTATTCCATCTATTTGTGCATCAAGTCCGAAGAAGATCTCAATCTATAATGAAGAAATGATAGTAGCTCGTTGTTTTATAGGCTTTCTCATATTCAGTCGGAAGAGTTTAGGTAAGACTTTCAAAGAAACTCTCGACGGGAGAATCGAGTCTATTCAGGAAGAATTGCTGCAATTCTTCAATCCTAACGAAGTAATTCCGGAGGAATCCAATGAACAACAACGATTACTTAGGATCAGCTTGCGAATTTGCAGCACCGTAGTAGAATCATTACCAACGGCACGCTGTGCGCCTAAGTGCGAAAAGACAGTGCAAGCTTTGTTATGCCGAAACCTAAATGTAAAGTCAGCAACACTTCTAAATGCCACTTCTTCCCGTCGCATCCGTCTTCAGGACGATATAGTCACAGGTTTTCACTTTTCAGTGAGTGAAAGATTTGTATCCGGGTCTACGTTCAAAGCTTCTACCGTAGAACAAATTCGAGAGGCCTTCGTACCCATAGACCTAATTCGAGAAGGCTTGATAGTCCTAAGAAAGGTGAGGGCGGGGGGTTCTATTTTGGAAGAATAACTGGATCAATTTGGAATTCACCCAATAATTCCTCTGAATATAGGCAACTATTATTTCTCATTCACAAATCCATCCTTGTCTATGCTGCTCACTCTCGGTTTGGTCCTACTTCTTCTTTTTGTTGTTACGAAAAAGGGAGGGGGAAAGTCAGTGCCAAATGCATGGCAATCCTTGGTAGAGCTTATTTATGATTTCGTGCTGAACCTGGTAAACGAACAAATAGGTGGTCTTTCCGGAAATGTTAAACAAAAGTTTTTCCCTCGCATCTCGGTCACTTTTACTTTTTCGTTATTTCGTAATCCCCAGGGTATGATACCCTTTAGCTTCACAGTGACAAGTCATTTTCTCATTACTTTGGCTCTTTCATTTTCCATTTTTATAGGCATTACGATCGTTGGATTTCAAAGACATGGGCTTCATTTTTTGAGCTTCTTATTACCTGCGGGAGTCCCACTGCCGTTAGCACCTTTTTTAGTACTCCTTGAGCTAATCCCTCATTGTTTTCGCGCATTAAGCTCAGGAATACGTTTATTTGCTAATATGATGGCCGGTCATAGTTCAGTAAAGATTTTAAGTGGGTTTGCTTGGACTATGCTATTTCTGAATAATATTTTCTATTTCATAGGAGATCTTGGTCCCTTATTTATAGTTCTAGCATTAACCGGTCTGGAATTAGGTGTAGCTATATCACAAGCTCATGTTTCTACGATCTCAATTTGTATTTACTTGAATGATGCTACAAATCTCCATCAAAATGAGTAAATGCCTCAACTTGATAAATTGACTTATTTCTCACAATTCTTCTGGTTATGCCTTCTCCTCTTTACTTTTTATATTCTATTTATTAATAATAATAATGGAATACTTGGAATTAGCAGAATTCTCAAACTACGGAACCAACTGCTTTCGCACCGGGGGAACAAGATCCGGAGCAAGGACCCTAAGAATTTGGAAGATATCTCGAGAAAAGGTTTTAGCACCGGTCTCTCATATATGTACTCCAGTTTATCCGAAGTATCCCAATGGTGTAAGACCGTCGACTATTTGGGAAAAAGGAGGAAAATCACTCTGATCTCTGATTTCGGAGAAATAAGTGGCTCACGAGGAATGGAGAGACAGATTCTCTATTTGATCTCGAAGTCCTCATATAACACTTCTTCCAGTCGGATCACTTGTTGGAAAAACATAATGCTCACACATGTTCCACACGGGCAAGGAAGCATAATCTAAATGAGACGACTCTTTCTTGAACAATTTCATAAGCAGATCTTCCCCTCCACACCAATCACGAGTTTTTTTTTATTCCTCTCGTATATCGTCGTCACGCCCTTAATGATAGGTTTTGAAAAAGATTTTTCATGTCATTCCCATTTAGGTTCGATTCGGATCCCTCTGTTGTTTCCCTTTCCTCCCGAACCTTTTCCTCGAAATGATAAAGAATCTGGTACACTCGAATTGTATTATTTAAGTGCTTATTGCTTGCCAAAAATCCTACTTCTACAATTGGTAGGTCACCGGGTTATTCAAATAAGTCGTGTTTTCTGTGCTTTTCCCATGTTACAACTTCCGTACCAATTCGATCGATCCGGAATGGATCGGTTAAACATTCTATTAGGGAGCCCGGTCTTGACTCTTCTGTGTGGTATTCATTCTCGTTCGGCTCTTGGAATCACATCCAGCAGTGGTTGGAACAGCTCGCAAAATCCAACCACTTCACCTACTTTATTGCCCCCAACCGTTTCCCGTACCTCTATAGAAACAGAAGGGTTTCATGTTCTTTCATCGATTGGGTATTCCTCTCCTTTTGTATCTCTTTATCCAATTTCGGTCTCGATTAGTTCACAAGATTGAATGTCAGTTTCGTTATTACAACCTTATTTTTTTATGTCAAAGACAAAAAGCTACGCGCAAATTCTCATTGGATCTCGGTTGTTCTTAACAGCGATGGCTATTCATTTAAGTCTTCGGGTAGCACCACCAGATCTTCAACAAGGTGGAAATTCTCGTATTTCGTATGTACATGTTCCTGCGGCTCGGATGAGTATAGTTATTTATATCGCGACAGCTATAAACAGTTCCTTGTTCCCATTAACAAAACATCCCCTTTTTCTTCGCTCTTCCGGAACCGGTACAGAAATTGGTGCTTTTTCTACTTTGTTTACGTTAGTGACTGGGGGGTTTCGGGGAAGGCCTATGTGGGGTACCTTTCGGGTGTGGGATGCTCGTTTAACTTCTGTATTCATCTTGTTCCTTATTTACCTGGGTGCACTGCGTTTTCAAAAGCTTCCTGTCGAACCGGCTCCTATTTCAATCCGTGCTGGACCGATCGATATACCAATAATAAAGTCTCCAGTCAACTGGTGGAATACATCGCATCAACCTGGGAGCATTAGCCGATCTGGTACATCAATACATGTTCCTATGCCCATTCCAATCTTGTCTAACTTTGCTAACTTCCCCTTCTCTACCCGTATCTTGTTCGTTCTGGAAACACGTCTTCCTATTCCATCTTTTCCCGAATCCCCCTTAACGGAAGAAATAGAAGCTCGAGAAGGAATACCACTAAAAACCTAGATGGTCCAACTACAGAACTTCTTCTTTTTCATTACTTCCATGGTCGTGCCCCGTGGCACGGCAGCACCCGTACTATTGAAATGGTTCGTCAGTAGAGATGTTCCCACTGGTGCCTCTTCTTCCAATGGTACTATAATTCCTATTCCTATCCCTTTATTCCCTTTTTTGGTCTATCTACATTCAAGGAAATTCATACGCTCCATGGACAGAGCAAAAAGTGGAGTGTTGGTCAAAGCAAGCCGCCCTATTCTATTACCAGACAAAATTGGGAGAAGCTCATCCGCTAGAAATGCTTTATTTCGTTTCGTTCCCGTTCTTCATTTCCTTATTATCGAATCCATGGGGGACTTGTCATATTTAGAATCTTTCTGCGGTCTGCTCTGTTTACAATTCTTTCGTACTCTCTTCTCTTTACCACGCGATAGGTCAGCGAAGCGTGAGCGGGCGCTCCGAAGTAAAGGCCAAACACTTCGGCCTAAGGGGAATGAGCAACAAAATGACAAGATGAGGTGCCCCGGGCACCCCCATATAGAAAGAAGGGTCGAAGGTTTTGGGCCTGTAGCTTTCCCCGCCCCCCCCTCGTCGAGTGGTGCTTGTTTGGGGGGTGTGCCACCTGAAATCGGGCTTGAAGCTCTCGCCTTACCAACGAGCCGACTGCTGATGGCTGTTGGTCACGACTACTACAAAAAAGTGAAGATGAATCTTTCTATTTCACATGGAGGAGTGTGCATCTTTATGTTGGGTGTTCTTCTGTCTAATACGAATAAGATACAGTTCACTCAACGATTGCCTTTGGGTCCCGAACTCCATATGGGGAAGGAACGTTGTTGTTTGCGAGGTCTCGATCATTTACATGGACCCACTTCTCATTCCATTTGTGGGAATTTGATGATTTATAAACCGTCCCCAACGAGCGAAAGGTTCATGTTTGAACATGATGAATCACTTCGTGCCGACCTGTTGCCCATAAACTTTCCTGCCTCATATGAGAATGGAAAACTGGAAGATTTTCTGCATCGGTGGATGAAGAATCACGAACATAAGAATTTCTGGTTTAGCATGTTCCCAGAAAGAAGATACTTTTTTTCCATTCGAGAAACGAGGAGCACGACTGAAGTGGCTATACATACAAATCCATTTACGGATCTATATGCTCCGATTGGAACTGGAAGTTCCAGAACTGGCGGCTGGTATACCACCATAATGAAATTGCCTTTTCTTTTTAGTATTCGGATAGGATTTCTGTTGGCTTCATCGGGAGGCTCGCGTAGTTTGTTACGTCAACTCCAAAAGGATAAGTTGCATTGGAATCGAATGTCTATAAATGAATTTTCTCATTATTCGTTATTTCCGGGTCTTTTCGTTGCATTCACTTACAACAAGAAACAACCACCAGCGTTTGGTGCAGCACCTGCATTTTGGTGCATTCTTCTTCCTTTCCTTGGTCTTTCGTTCCGTCATATTCCAAATAACTTATCTAATTACAACGTATTAACCGCTAATGCACCTTTTTTTTATCAAATCTCAGGGACATGGTCTAATCATGAGGGTAGTATTTTATCATGGTGTTGGATCCCAAGTTTTTATGGATTCCTTTTTTGTTACCGGGGTCGACCCCAAAGCCATAATGTCTCAAAACGAAGAGGCTATAGAGAAACTTTTCTTTTTTCCTTTGTCTCGAACTTCGTGAAGAACTCCATTCTATCTCTCCAACAAAAAAGTGGGGCTGCGCCCCAGTTGTACACTCCCTTCGTTCGGAGAACCCTTGTTGATTCTGAACTTCGTTCGCAAAGTAAGCGTCCTTTTAACGGGCCAGCCCTTTTTAATGCGCCGCTTGACCCTGTTTTGAAAATGAGCTTTGCTCTTCTGGGCGCTGGGCGCTCCCGTGGTTCGCGAGAAGGAAAAAGGACTAATCTTTTGTTACATCTGGCACGAGATGAAAAAGAGAGAGCTTCGTCTATCGATGAACAGCAGATTGACGGAGCTCTTGGCATTGCTTTGTTTTTCTCTCCTTTCCTATCAGCGAGTTCCGATCCTTTTGTTCGAAATTTCTTCGTTCGTACCGAACCGCTTGCAGAATCAAATCCTGTTCCACAAGATCCTATATCAGCTATACATCCTCCTTGCATTTATGCCGGAGACGTCGCCAGTGCTATGGGCTTTGGGTTATGTAGATCCAAAATTATGAATGGGATTGTGGCACTCCACTCGCCGCCAATGCGGAAGGATGCCGCCGAAAAGAATGGAACGCTGCTTCGCTCTGCTGGATGCGTCGGATCCCATATAAGAAGCTCGCTCTTTACCCGATCATTCAAACATTTTGTGGGCGGCGCGCCTGCTCTATTGTTGCGTAGCAATAGAAGCCTGCTCATGCTGCTCCGGCGGCGCTTTTTCGCCTTCTCTTCGCTCTGGACAGGAGCGCTAATGGACACGGGGAGGGAGCAGGCGAAGCGTGTCGTTCGTAATGGAAAGAAAGACACCACTACTTCGCCTCTTTGTTGGACCGCCGGCGCGAACACAGTGGTCTCTGACCAGGACCAGGAACCAATTCGAATTTGGATCTTGACATGTCGGTTGTTTTTAACCGTAGGCATCTCGCCAGGAAGTTGGTGGGCTCATCATGAATTAGGTCGGGGTGGCTGGTGGTTTCGGGATCCCGTAGAAAATGCGTCTTTTATGCCTCGGGTATTAGCCACAGCTCGTATTCATTCAGTAATTCTACCCCTTCTTCATTCTTGGACCTCGCTTCTGAATATTTTGACTCTTCCATGCTGTGTCTCAGGAACCTTTTCAATACGGTCCGGATTGCTAGCTCCCGTTCATAGTTCTGCTACAGACGATACACGAGGAAGATTTTTATGGCGGTTCTTCCTTCTAATTACAGGCATATCTATGACTCTTTTTTACCAGATGAAGCAGGAGGCATCGGTCCGTAGAACCTATAAAAAAGAGATGGTTGTGGCGCGAAGTACTCTTGTGCACCTACGTCACTCGGCTCGCGCGCAACCCCGCCCCGTTATGTTATGGAATAATTTAGCTTCTTGCTGGGCTGGTTATTCAGAGCCAGCAACTGGCTGCCGGATTTCGTCCCGTCCGTAGATGACAAATCTGGTCCGATGGCTCTTCTCCACTAACCACAAGGATATCGGTACTCTATATTTCATCTTCGGTGCCATTGCAGGAGTGATGGGCACATGCTTCTCCGTACTGATTCGTATGGAATTAGCCCGACCCGGCGATCAAATTCTTGGTGGGAATCATCAACTTTATAATGTTTTAATAACGGCTCACGCTTTTTTAATGATCTTTTTTATGGTTATGCCGGCGATGATAGGTGGATTTGGTAATTGGTTTGTTCCGATTCTGATAGGTGCACCTGACATGGCATTTCCACGATTAAATAATATATCATTCTGGTTGTTGCCACCAAGTCTCTTGCTCCTATTAAGCTCAGCCTTAGTAGAAGTGGGCAGCGGCACTGGGTGGACGGTCTATCCGCCCTTAAGTGGTATTACCAGCCATTCTGGAGGAGCAGTTGATTTAGCAATTTTTAGTCTTCATCTATCAGGTGTTTCATCAATTTTAGGTTCTATCAATTTTATAACTACTATCTTCAACATGCGTGGACCTGGAATGACTATGCATAGATTACCACTTTTTGTGTGGTCCGTTCTAGTGACAGCATTCCTACTTTTATTATCACTTCCGGTACTGGCAGGGGCAATTACAATGTTATTAACCGATCGAAACTTTAATACAACCTTTTTTGATCCTGCAGGAGGGGGAGACCCAATATTATACCAGCATCTCTTTTGGTTCTTCGGTCATCCAGAGGTGTATATTCTCATTCTGCCTGGATTCGGTATTATTAGTCATATCGTATCGACCTTTTCAAGAAAACCGGTCTTCGGGTATCTAGGCATGGTTTATGCCATGATAAGTATAGGTGTTCTTGGATTTCTAGTTTGGGCTCATCATATGTTTACTGTGGGCTTAGACGTTGATACGCGTGCCTACTTCACCGCAGCTACCATGATCATAGCTGTGCCCACTGGAATCAAAATCTTTAGTTGGATCGCTACCATGTGGGGAGGTTCGATACAATACAAAACACCCATGTTATTTGCTGTAGGGTTCATCTTTTTGTTCACCATAGGAGGGCTCACTGGAATAGTTCTAGCAAACTCTGGGCTAGACATTGCTCTACATGATACTTATTATGTGGTTGCACATTTCCATTATGTACTTTCTATGGGAGCCGTTTTTGCTTTATTTGCTGGATTTTACTATTGGGTGGGTAAAATCTTTGGTCGGACATATCCTGAAACTTTAGGCCAAATCCATTTTTGGATCACTTTTTTCGGGGTTAATCTGACCTTCTTTCCCATGCATTTCTTAGGGCTTTCGGGTATGCCACGTCGCATTCCAGATTATCCAGATGCTTACGCCGGATGGAATGCTCTGAGCAGTTTCGGTTCTTATATATCCGTAGTTGGGATTCGTCGTTTCTTCGTAGTTGTCGCAATCACTTCAAGCAGTGGAAAGAACAAAAGATGTGCGGAAAGTCCTTGGGCTGTTGAACAGAATCCAACCACACTAGAATGGTTGGTACAAAGCCCTCCAGCCTTTCATACTTTTGGAGAACTTCCAGCGGTAAAAGAGACAAAAAGCTAGATGATTCTTCGTTCATTAGAATGTCGATTCCTCACAATCGCTCTTTGTGATGCTGCGGAACCATGGCAATTAGGATCTCAAGACGCAGCAACACCTATGATGCAAGGAATCATTGACTTACATCACGATATCTTTTTCTTCCTAATTCTTATTTTGGTTTTCGTATCACGGATGTTGGTTCGCGCTTTATGGCATTTCAACGAGCAAACTAATCCAATCCCGCAAAGGATTGTTCATGGAACTACTATCGAAATTATTCGGACCATATTTCCAAGTGTCATTCTTTTGTTCATTGCTATACCATCGTTTGCTCTGTTATACTCAATGGACGGGGTATTAGTAGATCCAGCCATTACTATCAAAGCTATTGGACATCAATGGTATCGACCTTATGAGTATTCGGACTATAACAGTTCCGATGAACAGTCACTCACTTTTGACAGTTATACGATTCCAGAAGATGATCCAGAATTGGGTCAATCACGTTTATTAGAAGTTGACAATAGAGTGGTTGTACCAGCCAAAACTCATCTACGTATGATTGTAACACCCGCTGATGTACCTCATAGTTGGGCTGTACCTTCCTCAGGTGTCAAATGTGATGCTGTACCTGGTCGTTCAAATCTTACCTCCATCTCGGTACAACGAGAAGGAGTTTACTATGGTCAGTGCAGTGAGATTCGTGGAACTAATCATGCCTTTACGCCTATCGTCGTAGAAGCAGTGACTTTGAAAGATTATGCGGATTGGGTATCCAATCAATTAATCCTCCAAACCAACTAAATGATTGAATCTCAGAGGCATTCTTATCATTTGGTAGATCCAAGTCCATGGCCTATTTCGGGTTCACTCGGAGCTTTGGCAACCACCGTAGGAGGTGTGATGTACATGCACTCATTTCAAGGGGGTGCAACACTTCTCAGTTTGGGCCTAATATTTCTCCTTTATACCATGTTCGTATGGTGGCGGGATGTTCTACGTGAATCCACGTTGGAAGGGCATCATACAAAAGCTGTACAATTAGGACCTCGATATGGTTCTATTCTCTTCATAGTCTCGGAGGTTATGTTCCTTTTTGCTTTTTTTTGGGCTTCTTCTCATTCTTCTTTGGCACCTACGGTAGAGATCGGAGGTATTTGGCCCCCAAAAGGGATTGGGGTTTTAGATCCTTGGGAAATCCCTCTTCTTAATACCCCTATTCTCCCTTCATCCGGAGCTGCCGTAACTTGGGCTCATCATGCTATACTCGCGGGGAAGGAAAAACGAGCTGTTTACGCTTTAGTAGCAACCGTTTCACTGGCTCTAGTATCCACTGGCTTTCAAGGAATGGAATATTACCAAGCACCCTCCACTATTTCGGATAGTATTTATGGTTCTACCTTTTTCTTAGCAACTGGCTTTCATGGTTTTCATGTGATTATAGGTACTCTTTTCTTGATCGTATGTGGTATTCGCCAATATCTTGGTCATCTGACCAAGAAGCATCACGTTGGCTTTGAAGCAGCTGCATGGTACTGGCATTTTGTAGACGTGGTTCGGTTATTCCCATTTGTCTCTATCTATTGGTGGGGAGGTATATGAAGAAAGAAAGAAGGGTCGAAGTTTAGACCGCTCACAGTAGTTCTACCCATAGAAAAGATCATGAAAGAGGCGATCAGAATGGTACCCGAATCCATTTACGATCCCGAGTTTCCAGACACATCGCACTTCCGCTCGGGTCGAGGCTGCCACTCGGCCCTCAGACGGATCAAAGAAGAGTGGGGAACCTCTCGCTGGTTTTTGGAATTCGACATCAGGAAGTGTTTTCACACCATCGACCGACATCGATTCATCTCAATCTTGAAGGAAGAGATCGACGATTCCAAGTTCTTTTACCCCACTCAGAAACTGTTTTCCGCCGGACGACTCGTAGGAGGTGAGAAGGGCCCTGACTCCGTCCCAAACAGTGTACTACTATCGGCCCTACTAGGCAATATCTACCTACACAAGCTCGATCAGGAGATAGGGAGGATCCGGCAGAAGCACGAAATTCCTCTTGTAGTGAAAATCAGATCGGTTCTATTAAGAATAGGTCGTCGTATTGATGACCAAGAAAAGTATGGAAAAGAAGCAAGCTTCAACGCTCCCCAAGACAACAGAGCCCTCATAGTGGGGAGGGTAAAGAGCATCCAACGCAAAGCGACCTTTCATTCCCTTGTTTCGTCGTGGCACACCCCCCCCACAAGCACCCCCAGGCGAAGGGGAGACCAGAAAACGCCTTTCGTTTTCCCCCCTTCAGCGGCCCTAGCCGCCTTCCTTAACAAGCCCTCGAGCCTCCTTTGCGCCGCCTTCCTCATAGAAGCCGCTGGGTTGACCCCGAAGGCCGAATTCAATGGTAGAGAAGGCTTTAATAAGAATTTGGCCATGAGAGACCTTCTTAAGTATTGCAAAAGAAGGGGCCTGCTGATAGAGCTGGGCGGGGAGGCGATACTAGTTATCAGGTCAGAGAGAGGCCTGGCCCGTAAGCTGGCCCCCTTTAAAAGCCATTCCTTATTAATAAGGATTTGTTACGCGCGATATGCCGACGACTTACTACTGGGAATCGTGGGTGCCGTATTTCTTCTCATAGAAATACAAAAACGTATCACCCACTTCCTACAATCCGGCCTGAACCTTTGGGTAGGCTCCGCAGGATCAACAACCATAGCTGCACGGAGTACGGTAGAATTCCCCGGTACGGTCATTCGGGAAGTCCCCCCGAGGACGACTCCCATACAATTCTTGCGAGAGCTGGAGAAGCGTCTACGGGTAAAGCACCGTATCCATATAACTGCCTGCCACCTACGCTCCGCCATCCATTCCAAGTTTAGGGACCTAGGTTATAGTATCCCTATCAAAGAGCTGACGAAGGGGATGAGCGGAAGAGGTCGTCTACTGGACGCGGTTCAACTAGCGGAGACTCTTGGAAAAGATGGACTAAAAAGTCCCCAAGTTAGCGTATTATGGGGGACCGTCAAGCACATCCGGCAAAGATCAAGGGGGATCTCGTTGTTGCATAGCTCAGGTCAGAGCAAGGTGCCATCAGGCGTTCAACAGGCAGTCTCACGATCGGGCATGAGTGTCCTGAAGAATAAATTGTATACTCCCTTTGGTCGGAAGGCGGCGGGGGAAGGAAGGGGACACTGGGCGGGATCTTTCAGCAGCGAATTCCCCATACAGATAGAGGCGCCTATCAAAAAGATACTCCGAAGGCTTCGGGATCGAGGTCTCATTAGCCGAAGAAGACCCAGGCCAATCCACGTGGCCTCTTTGACCAACGTCAGCGACAGAGACATAGTAAATTGGTCCGCGGGCATCGCGATAAGTCCTCTGTCCTACTACAGGTGCTGCGACAACCTTTACCAAGTCCGAACGATTGTCAACTACCAGATCCGCTGGTCCGCTATATTCACCCTAGCCCACAAGCACAAATCTTCGGCGCGGAATATAATCCCAAAGTACCCCAAAGACTCAAATATAGTCAATCAAGAAGGTGGTAAGACCCTTGCAGAGTTCCCAAACAGCATAGAGCTTGGGAAGCTCGGACTCGGTCAAGATCCGAACAACGACGGAGCACTCAACTACATGTTTAATAAGTAGATGCCGAAAATGCATTTATCCTTTGAATTACTCATTGAATGGAATTTCGCACCGGAAACTTTTCTAGGAGAAGTTCGAATCCGTTCCGTTCGGATATTGATCGGTCTTGGTTTGACATGGTTTACGCGTTACTGGTTCCCGGAAGAGTCAATTTCTCCATTAGCTAAACCCTTTCTTACCCTACCTTTGGACTCGTATTTTGTTCGTACACAATCAACGGAGGCCCCCCCGACATATGTTGCAACGTCTTCAATAGCATGCTCTTACTTCGTCTTTCCCTTAATAAGTCATCAAATTTGGTGCTTTTCGATCCCCAGTTGCTATGGGGAACAAAGGCAGAAATACAATAGATTCCTCCATTTAAGTGGTTCTCGCTTCTCCTTGTTCCTGTTCCTAACTCCTCCCCGGGTAGTTCCCAATGTTTGGCACTTTCCATACTTCGTGGGTGCAACATCAACAAATTCGCTCATGATCAAGTTACAACCTAAGATCTATGACTATATTATGTTAACTGTTCGTATTTTGTTCATTCCATCGGTATGCTCCCAGGTACCTGTAATTGTGATCTGTTTGCCAGAACCAAGGGGTCTTTCTGTGGAAACCTTCACGAGCAATCGTCGTTTTTTGATGGTTTTTCCGCTTATCACAGCTGCTCTTTCCACACCTCCGGATATCTGGTGCCAAATCGTCGCCCCTTTCCTTATATATTCGATAATCGAGTTTGCTATCTTTGTGGCATTGATTGTACAAGTTCGTGAAGAGGGCTGGACGAGTAGAATGAGGGAAAGCGGCTCGATCGAGAAAAAAGAGGAGTAGATGTCGGAATTTGCACCTATTTGTATCTATTTAGTGATCAGTCCGCTAGTTTCTTTGATTCCACTCGGTGTTCCTTTTCCATTTGCTTCCAATAGTTCGACCTATCCAGAAAAATTGTCGGCCTACGAATGTGGTTCCGATCCCTCCGGTGATGCCAGAAGTCGTTTCGATATACGATTTTATCCGGTTCCTATTTTATTTATTATCCCTGATCCGGAAGTCACCTTTTCTTTTCCTTGGGCAGTACCTCCTAACAAGATTGATCTGTTTGGATCTTGGTCCATGATGGCCTTTTTATTGATTTTGACGATTGGATCTCTCTATGAATGGAAAAGGGGTGCTTCGGATCGGGAGTAAATGTCGGAATTTGCACCTATTTGTATCTATTTAGTGATCAGTCCGCTAGTTTCTTTGATTCCACTCGGTGTTCCTTTTCCATTTGCTTCCAATAGTTCGACCTATCCAGAAAAATTGTCGGCCTACGAATGTGGTTCCGATCCCTCCGGTGATGCCAGAAGTCGTTTCGATATACGATTTTATCCGGTTCCTATTTTATTTATTATCCCTGATCCGGAAGTCACCTTTTCTTTTCCTTGGGCAGTACCTCCTAACAAGATTGATCTGTTTGGATCTTGGTCCATGATGGCCTTTTTATTGATTTTGACGATTGGATCTCTCTATGAATGGAAAAGGGGTGCTTCGGATCGGGAGTAAATGATACTTTCTGTTTTGTCGAGCCCTGCTTTGGTCTCTGGTTTGATGGTTGTACGTGCTAAAAATCCGGTACATTCCGTTTTGTTTCCCATCCTAGTCTTTTGCGACACTTCTGGTTTACTTATTTTGTTAGGTCTCGACTTCTCCGCTATGATCTCCCCAGTAGTTCATATAGGAGCTATTGCCGTTTCATTCCTATTCGTGGTTATGATGTTCAATATTCAAATAGCGGAGATTCACGAAGAAGTATTGCGCTATTTACCAGTGAGTGGTATTATTGGACTGATCTTTTGGTGGGAAATGTTCTTCATTTTAGATAATGAAACCATTCCATTACTACCAACCCACAGAAATACGACCTCTCTGAGATATACGGTTTATGCCGGAAAGGTACGAAGTTGGACTAATTTGGAAACATTGGGCAATTTACTTTATACCTACTATTCCGTCTGGTTTTTGGTTTCTAGTCTGATTTTATTAGTAGCTATGATTGGGGCTATAGTACTGACTATGCATAGGACTACAAAGGTGAAAAGACAGGATGTATTCCGACGAAATGCCTTGGATTCTAGGAGGACTATAATGAGGAGGACGACAGACCCACTCATGATCTGTGGGATGGATAACCAATCCATTTTCCAATATAGTTGGGAGATTTTACCCAAGAAATGGGTACATAAAATGAAAAGATCGGAACATGGGAATAGATCTTATACCAATACTGACTACCCATTTCCATTGTTGTGCTTTCTAAAATGGCATACCTATACAAGGGTTCAAGTTTTGATCGATATTTGCGGAGTGGATCATCCCTCTCGAAAACGAAGATTTGAAGTTGTCCATAATTTACTGAGTACTCGGTATAACTCACGCATTCGTGTACAAACAAGTGCAGACGAAGTAACACGAATATCTCCGGTAGTCAGTCCATTTCCATCAGCCGGCCGGTGGGAGCGAGAAGTATGGGATATGTCTGGTGTTTCTTCCATCAATCATCCGGATTTACGCCGTATATCAACAGATTATGGTTTCGAGGGTCATCCATTACGAAAAGACTTTCCTCTGAGTGGATATGTGGAAGTACGCTATGATGATCCAGAGAAACGTGTGGTTTCTGAACCCATTGAGATGACCCAAGAATTTCGCTATTTCGATTTTGCTAGTCCTTGGGAACAGCGTAGCGACGGATAAATGGAAAAACATCTTGTAATGTATTTAACCAGAAAATCGATTATGCTCCTGCGGAAGTATCTACTCGTAACGGAATTTCAGGTGTCAAAGTGCGGATCTCCTATAGTCAAAATAAGAAGGGACGTGCTATATCCGAAACGTACGAAATATAGTAAATATAGTAAATGCAGATGTAGTAGGGGTCGCGAACCGGATGGTACACAACTTGGTTTTGGAAGATATGGCACCAAAAGTTGTAGAGCTGGTCGTCTTTCATATCGAGCCATTGAAGCAGCGCGTCGGGCTACAATCGGACAATTCCATCGTGCTATGAGCGGACAATTCCGAAGAAATTGTAAGATATGGGTAAGAGTTCTCGCAGATCTTCCTATTACGGGGAAACCCGCAGAAGTTCGAATGGGAAGAGGAAAAGGAAATCCTACGGGTTGGATTGCTCGTGTGTCCACGGGACAAATCCCATTTGAAATGGATGGTGTGAGTTTGTCAAATGCTCGACAAGCCGCTAGATTAGCGGCGCATAAACCATGTTCGTCAACCAAGTTTGTTCAGTGGTCGTAAATGATGTTTCCACTCCATTTTCATTACGAAGATGTATTACGTCAGGATCTGTTGCTCAAACTGAATCACGCCAATGTTATGGAAGTTCCTGGATTGTTTGAAATCAGATTAGTACCAAAAGCTGCCTCTGATTTCAGAATCCAATTTGGAAAATTGGCTATGGAGATTTTGTGCGGTCAGAGATTCATACAGACACAAAGGGGCCCTTATTTTAAAGCAGGAAAGTCGTTTCGATCCAATCCATTCTTGGGGTCCGAAAAAGACACTGGATATGTCAGTGACTTTGCACGACAAAGCGTTCTCCGAGGGCATGGAATGTACCATTTTTTGGTCAGAATCTTGACAGTAATGTCTATGTTAGATTCTCCGGTCGAAATACGGGAAAACTCCATCAAATTCTTTATGGAAACGGAGTTTTGCGAATTCTCCCCGGAACTGGAAGATCATTTCGAGATCTTCGAGCATATTCGAGGGTTCAATGTGACTATTGTCACTTCGGCCAATACAAAAGATGAGACTTTACTACTGTGGAGCGGCTTTTTGCTAAAAGATGAGGGGGAAACTAAGTAAATGCCTACAAAAAATCAATTGATTCGTCATGGTAGAGAAGAAAAACGGCGCACGGACCGTACTCGAGCTTCGGATCAATGTCCCCAGAAGCAAGGAGTATGCCTGCGTGTTTCGACGAGAACACCGAAAAAACCTAATTCAGCTCTACGTAAGATAGCAAAAGTACGGTTGAGCAATCGACATGATATATTTGCTCACATTCCAGGCGAAGGTCATAATTCGCAGGAACATTCTATAGTCTTAGTCAGAGGAGGTAGAGTGAAAGATTCGCCAGGTGTGAAATCCCATCGTATTCGAGGAGTCAAGGATTTGCTGGGAATTCCGGATCGTAGAAAGGGAAGATCTAAATATGGTGCAGAAAGACCAAATTCGAAATGAATGTCATATATCTCAGGAGCTAGATCACTTCCCGATGAACAAGTCAGAATTGCCTCAACAAAAATGGATGGAATTGGACCGAAAAAAGCCATTCAGCTTCGTTATCGATTAGGTATCAGTGGGAACATCAAGATGAATGAGTTAACTAAGTATCAGATCGACCAAATTGAACAAATGATAGCTCAAGATCATGTTGTTCATTGGGAATTGAAGAGGGGAGAACGAGCAGACATCGAACGATTAATTTCTATTTCTCGTTATCGTGGAATTCGTCATCAAGATGGATCGCCCTTACGCGGTCAACGAACTCATACTAATGCAAGGACTGCTCGCAAGCAAATTCGGAAATGAATGGGGGACTTTGATGGTGAGCAAAAAGAATTGATCAAGAAATTGGTAAACTTTCGCATGATCGATGGTAAAAGAACGAGAGTTCGTGCTATTGTTTATAAAACTTTTCACCGCCTAGCTCGAACTGAACGCGATGTAATCAAACTTATGGTTGACGCCGTAGATAATATAAAGCCAATATGCGAAGTGGTCAAAGTAGGAGTCGCAGGTACTATTTATGATGTTCCTGGGATTGTAGCCAGGGATCGTCAACAAACCTTAGCTATTCGTTGGATCCTTGGAGCAGCTTTCAAACGACGTATAAGCTACAGGATAAGCTTAGAGAAATGTTCATTTGCTGAGATACTGGATGCTTACCGAAAGAGGGGAATTTCACGTAAGAGAAGGGAGAATCTTCATGGACTGGCTTCCACCAATCGGAGTTTCGCGCATTTCAGATGGTGGTAA
>Gelidocalamus subsolidus
ATGTTCTTGGTGGATGCAGGCCCTGGTACCCCCAAAATTTGTATGCAAGATGAGCTTACAGGACTGCCAATCAAGCGAGCCACCAGGTTTGAGAATAAGGTGGGATCCAAGAATGTAGTGGCTGGTGAATCACTGATCAAAAAGCGGATTTTGGAGAGATTCTTCATCGATCTAGTGGCCGGTGAATCACTGATCAAAGAGCGAGCAGCCGCCAGGTTTAATGATTTTGTGGGATCCCTGGATGTAGCGGCTGGCGAACCGCTTCTTCTTCCACAAAGATTCAGACAAAACCGAGCTTGGATAGAACTGAAGAAGATTTGGCGAACGAAGAAAAAGGTCAAAGGGTTTATTATTCAAAAAATCAAAGGAGGTTATTCAGTAGCCATCGCAGGTTTCATTACTTTTCTTCCATTCAAAAAAGCTCTTCTAAAAAAAAGGATAGCGAATGATCGATTCACCATTGATAGCTTTAACCCTAAAAGGAGGGATATTGTGATAATAGCGGCAGATCAAACAAGAACTTGAATGACTATAAGGAACCAACGATTCTCTCTTCTTAAACAACCTATATACTCCACACTTAACCAGCATTTGATAGATTATCCAACCCCGAGCAATCTTAGTTATTGGTGGGGGTTCGGTTCGTTAGCAGGTATTTGTTTAGTCATTCAGATAGTGACTGGCGTTTTTTTAGCTATGCATCACACACCTCATGTGGATCTAGCTTTCAACAGCGTAGAACACATTATGAGAGATGTTGAAGGGGGCTGGTTGCTCCGTTATATGCATGCTAATGGGGCAAGTATGTTTCTCATTGTGGTTCACCTTCATATTTTTCGTGGTCTATATCATGCGAGTTATAGCAGTCCTAGGGAATTTGTTCGGTGTCTCGGAGTTGTCATATTCCTATTAATGATTGTGACAGCTTTTATAGGATACGTACCACCTTGGGGTCAGATGAGCTTTTGGGGAGCAACAGTAATTACAAGCTTAGCTAGCGCCATACCAGTAGTAGGAGATACCATAGTGACTTGGCTTTGGGGTGGTTTCTCCGTGGACAATGCCACCTTAAATCGTTTTTTTAGTCTCCATCATTTACTCCCCCTTATTTTAGTAGGCGCCAGTCTTCTTCATCTGGCCGCATTGCATCAATATGGATCAAATAATCCATTGGGTGTACATTCTGAGATGGATAAAATTGCTTCTTACCCTTATTTTTATGTAAAGGATCTTGTAGGTCGGGTAGCTTCTGCTATCTTTTCTTCCATTTGGATTTTTTTTGCTCCTAATGTTTTGGGGCATCCCGACAATTATATACCTGCTAATCCGATGCCCACCCCGCCTCATATTGTGCCGGAATGGTATTTCCTACCGATCCATGCCATTCTTCGCAGTATACCTGACAAAGCGGGAGGTGTAGCCGCAATAGCACCAGTTTTTATATCTCTCTTGGCTTTACCTTTTTTTAAAGAAATGTATGTGCGTAGTTCAAGTTTTCGACCGATTCACCAAGGAATATTTTGGTTGCTTTTGGCGGATTGCTTACTACTAGGTTGGATCGGATGTCAACCTGTGGAGGCACCATTTGTTACTATTGGACAAATTCCTTCTTTCTTTTTCTTCTTGTTCTTTGCCATAACGCCCATTCCGGGACGAGTTGGAAGAGGAATTCAAAAATTTTACATGGAATGGAATTCTCACCCAGAGCTGCGGAACTCACGACTCTATTAGAAAGTAGAATGACCAACTTTTACACGAATTTTCAAGTGGATGAGATCGGTCGAGTGGTCTCAGTTGGAGATGGGATTGCACGTGTTTATGGATTGAACGAGATTCAAGCTGGAGAAATGGTGGAATTTGCCAGCGGTGTGAAAGGAATAGCCTTGAATCTTGAGAATGAGAATGTAGGTATTGTTGTCTTTGGTAGTGATACCGCTATTAAAGAAGGAGATCTTGTCAAGCGCACTGGATCTATTGTGGATGTTCCTGCGGGAAAGGCCATGTTAGGCCGTGTGGTCGACGCCTTGGGAGTACCTATTGATGGAAAAGGGGCTCTAAGCGATCACGAACGAAGACGTGTCGAAGTGAAAGCCCCAGGGATTATTGAACGTAAATCTGTGCACGAACCCATGCAAACAGGCTTAAAAGCAGTGGATAGCCTGGTTCCTATAGGCCGTGGTCAACGAGAACTTATAATCGGGGACAGACAAACTGGAAAAACTGCAATAGCTATCGATACTATATTAAACCAAAAGCAAATGAACTCAAGGGGCACAAATGAGAGTGAGACATTGTATTGTGTCTATGTTGCGATTGGACAAAAACGCTCGACTGTGGCACAATTAGTTCAAATTCTTTCAGAAGCGAATGCTTTGGAATATTCCATTCTTGTAGCAGCCACCGCTTCGGATCCTGCTCCTCTGCAATTTCTGGCCCCATATTCAGGGTGTGCCATGGGGGAATATTTCCGCGATAATGGAATGCACGCATTAATTATATATGATGATCTAAGTAAACAGGCGGTGGCATATCGACAAATGTCATTATTGTTACGCCGACCACCAGGCCGTGAGGCTTTCCCAGGGGATGTTTTCTATTTACATTCCCGTCTCTTAGAAAGAGCCGCTAAACGATCGGACCAGACAGGTGCAGGTAGCTCGACTGCGTTACCCGTGATTGAAACACAAGCTGGAGACGTATCGGCCTATATCCCCACCAATGTGATCTCCATTACAGATGGACAAATCTGTTTGGAAACAGAGCTCTTTTATCGCGGAATTAGACCTGCTATTAACGTTGGCTTATCCGTCAGTCGCGTCGGGTCTGCCGCTCAGTTGAAAGCTATGAAACAAGTCTGCGGTAGTTCAAAACTGGAATTGGCACAATATCGCGAAGTGGCCGCCTTCGCTCAATTTGGGTCAGACCTTGATGCTGCGACTCAGGCATTACTCAATAGAGGTGCAAGGCTTACAGAAGTGCCCAAACAACCACAATATGAACCACTTCCAATTGAAAAACAAATTGTTGTGATTTATGCTGCTGTCAACGGCTTCTGTGATCGAATGCCACTAGACAGAATTTCTCAATATGAAAAAGCCATTCTAAGTACTATTAATCCAGAATTACAAAAATCCTTCTTAGAAAAAGGTGGATTAACTAACGAAAGAAAGATGGAACCTGATGCTTCTTTAAAAGAAACAGCGAAGCCTTACTTGTGAATGAGATTGAGTTCAACGGATATGAAGGATAGAAATATGCTATTTGCTGCTATTCCATCTATTTGTGCATCAAGTCCGAAGAAGATCTCAATCTATAATGAAGAAATGATAGTAGCTCGTTGTTTTATAGGCTTTCTCATATTCAGTCGGAAGAGTTTAGGTAAGACTTTCAAAGAAACTCTCGACGGGAGAATCGAGTCTATTCAGGAAGAATTGCTGCAATTCTTCAATCCTAACGAAGTAATTCCGGAGGAATCCAATGAACAACAACGATTACTTAGGATCAGCTTGCGAATTTGCAGCACCGTAGTAGAATCATTACCAACGGCACGCTGTGCGCCTAAGTGCGAAAAGACAGTGCAAGCTTTGTTATGCCGAAACCTAAATGTAAAGTCAGCAACACTTCTAAATGCCACTTCTTCCCGTCGCATCCGTCTTCAGGACGATATAGTCACAGGTTTTCACTTTTCAGTGAGTGAAAGATTTGTATCCGGGTCTACGTTCAAAGCTTCTACCGTAGAACAAATTCGAGAGGCCTTCGTACCCATAGACCTAATTCGAGAAGGCTTGATAGTCCTAAGAAAGGTGAGGGCGGGGGGTTCTATTTTGGAAGAATAACTGGATCAATTTGGAATTCACCCAATAATTCCTCTGAATATAGGCAACTATTATTTCTCATTCACAAATCCATCCTTGTCTATGCTGCTCACTCTCGGTTTGGTCCTACTTCTTCTTTTTGTTGTTACGAAAAAGGGAGGGGGAAAGTCAGTGCCAAATGCATGGCAATCCTTGGTAGAGCTTATTTATGATTTCGTGCTGAACCTGGTAAACGAACAAATAGGTGGTCTTTCCGGAAATGTTAAACAAAAGTTTTTCCCTCGCATCTCGGTCACTTTTACTTTTTCGTTATTTCGTAATCCCCAGGGTATGATACCCTTTAGCTTCACAGTGACAAGTCATTTTCTCATTACTTTGGCTCTTTCATTTTCCATTTTTATAGGCATTACGATCGTTGGATTTCAAAGACATGGGCTTCATTTTTTGAGCTTCTTATTACCTGCGGGAGTCCCACTGCCGTTAGCACCTTTTTTAGTACTCCTTGAGCTAATCCCTCATTGTTTTCGCGCATTAAGCTCAGGAATACGTTTATTTGCTAATATGATGGCCGGTCATAGTTCAGTAAAGATTTTAAGTGGGTTTGCTTGGACTATGCTATTTCTGAATAATATTTTCTATTTCATAGGAGATCTTGGTCCCTTATTTATAGTTCTAGCATTAACCGGTCTGGAATTAGGTGTAGCTATATCACAAGCTCATGTTTCTACGATCTCAATTTGTATTTACTTGAATGATGCTACAAATCTCCATCAAAATGAGTAAATGCCTCAACTTGATAAATTGACTTATTTCTCACAATTCTTCTGGTTATGCCTTCTCCTCTTTACTTTTTATATTCTATTTATTAATAATAATAATGGAATACTTGGAATTAGCAGAATTCTCAAACTACGGAACCAACTGCTTTCGCACCGGGGGAACAAGATCCGGAGCAAGGACCCTAAGAATTTGGAAGATATCTCGAGAAAAGGTTTTAGCACCGGTCTCTCATATATGTACTCCAGTTTATCCGAAGTATCCCAATGGTGTAAGACCGTCGACTATTTGGGAAAAAGGAGGAAAATCACTCTGATCTCTGATTTCGGAGAAATAAGTGGCTCACGAGGAATGGAGAGACAGATTCTCTATTTGATCTCGAAGTCCTCATATAACACTTCTTCCAGTCGGATCACTTGTTGGAAAAACATAATGCTCACACATGTTCCACACGGGCAAGGAAGCATAATCTAAATGAGACGACTCTTTCTTGAACAATTTCATAAGCAGATCTTCCCCTCCACACCAATCACGAGTTTTTTTTTATTCCTCTCGTATATCGTCGTCACGCCCTTAATGATAGGTTTTGAAAAAGATTTTTCATGTCATTCCCATTTAGGTTCGATTCGGATCCCTCTGTTGTTTCCCTTTCCTCCCGAACCTTTTCCTCGAAATGATAAAGAATCTGGTACACTCGAATTGTATTATTTAAGTGCTTATTGCTTGCCAAAAATCCTACTTCTACAATTGGTAGGTCACCGGGTTATTCAAATAAGTCGTGTTTTCTGTGCTTTTCCCATGTTACAACTTCCGTACCAATTCGATCGATCCGGAATGGATCGGTTAAACATTCTATTAGGGAGCCCGGTCTTGACTCTTCTGTGTGGTATTCATTCTCGTTCGGCTCTTGGAATCACATCCAGCAGTGGTTGGAACAGCTCGCAAAATCCAACCACTTCACCTACTTTATTGCCCCCAACCGTTTCCCGTACCTCTATAGAAACAGAAGGGTTTCATGTTCTTTCATCGATTGGGTATTCCTCTCCTTTTGTATCTCTTTATCCAATTTCGGTCTCGATTAGTTCACAAGATTGAATGTCAGTTTCGTTATTACAACCTTATTTTTTTATGTCAAAGACAAAAAGCTACGCGCAAATTCTCATTGGATCTCGGTTGTTCTTAACAGCGATGGCTATTCATTTAAGTCTTCGGGTAGCACCACCAGATCTTCAACAAGGTGGAAATTCTCGTATTTCGTATGTACATGTTCCTGCGGCTCGGATGAGTATAGTTATTTATATCGCGACAGCTATAAACAGTTCCTTGTTCCCATTAACAAAACATCCCCTTTTTCTTCGCTCTTCCGGAACCGGTACAGAAATTGGTGCTTTTTCTACTTTGTTTACGTTAGTGACTGGGGGGTTTCGGGGAAGGCCTATGTGGGGTACCTTTCGGGTGTGGGATGCTCGTTTAACTTCTGTATTCATCTTGTTCCTTATTTACCTGGGTGCACTGCGTTTTCAAAAGCTTCCTGTCGAACCGGCTCCTATTTCAATCCGTGCTGGACCGATCGATATACCAATAATAAAGTCTCCAGTCAACTGGTGGAATACATCGCATCAACCTGGGAGCATTAGCCGATCTGGTACATCAATACATGTTCCTATGCCCATTCCAATCTTGTCTAACTTTGCTAACTTCCCCTTCTCTACCCGTATCTTGTTCGTTCTGGAAACACGTCTTCCTATTCCATCTTTTCCCGAATCCCCCTTAACGGAAGAAATAGAAGCTCGAGAAGGAATACCACTAAAAACCTAGATGGTCCAACTACAGAACTTCTTCTTTTTCATTACTTCCATGGTCGTGCCCCGTGGCACGGCAGCACCCGTACTATTGAAATGGTTCGTCAGTAGAGATGTTCCCACTGGTGCCTCTTCTTCCAATGGTACTATAATTCCTATTCCTATCCCTTTATTCCCTTTTTTGGTCTATCTACATTCAAGGAAATTCATACGCTCCATGGACAGAGCAAAAAGTGGAGTGTTGGTCAAAGCAAGCCGCCCTATTCTATTACCAGACAAAATTGGGAGAAGCTCATCCGCTAGAAATGCTTTATTTCGTTTCGTTCCCGTTCTTCATTTCCTTATTATCGAATCCATGGGGGACTTGTCATATTTAGAATCTTTCTGCGGTCTGCTCTGTTTACAATTCTTTCGTACTCTCTTCTCTTTACCACGCGATAGGTCAGCGAAGCGTGAGCGGGCGCTCCGAAGTAAAGGCCAAACACTTCGGCCTAAGGGGAATGAGCAACAAAATGACAAGATGAGGTGCCCCGGGCACCCCCATATAGAAAGAAGGGTCGAAGGTTTTGGGCCTGTAGCTTTCCCCGCCCCCCCCTCGTCGAGTGGTGCTTGTTTGGGGGGTGTGCCACCTGAAATCGGGCTTGAAGCTCTCGCCTTACCAACGAGCCGACTGCTGATGGCTGTTGGTCACGACTACTACAAAAAAGTGAAGATGAATCTTTCTATTTCACATGGAGGAGTGTGCATCTTTATGTTGGGTGTTCTTCTGTCTAATACGAATAAGATACAGTTCACTCAACGATTGCCTTTGGGTCCCGAACTCCATATGGGGAAGGAACGTTGTTGTTTGCGAGGTCTCGATCATTTACATGGACCCACTTCTCATTCCATTTGTGGGAATTTGATGATTTATAAACCGTCCCCAACGAGCGAAAGGTTCATGTTTGAACATGATGAATCACTTCGTGCCGACCTGTTGCCCATAAACTTTCCTGCCTCATATGAGAATGGAAAACTGGAAGATTTTCTGCATCGGTGGATGAAGAATCACGAACATAAGAATTTCTGGTTTAGCATGTTCCCAGAAAGAAGATACTTTTTTTCCATTCGAGAAACGAGGAGCACGACTGAAGTGGCTATACATACAAATCCATTTACGGATCTATATGCTCCGATTGGAACTGGAAGTTCCAGAACTGGCGGCTGGTATACCACCATAATGAAATTGCCTTTTCTTTTTAGTATTCGGATAGGATTTCTGTTGGCTTCATCGGGAGGCTCGCGTAGTTTGTTACGTCAACTCCAAAAGGATAAGTTGCATTGGAATCGAATGTCTATAAATGAATTTTCTCATTATTCGTTATTTCCGGGTCTTTTCGTTGCATTCACTTACAACAAGAAACAACCACCAGCGTTTGGTGCAGCACCTGCATTTTGGTGCATTCTTCTTCCTTTCCTTGGTCTTTCGTTCCGTCATATTCCAAATAACTTATCTAATTACAACGTATTAACCGCTAATGCACCTTTTTTTTATCAAATCTCAGGGACATGGTCTAATCATGAGGGTAGTATTTTATCATGGTGTTGGATCCCAAGTTTTTATGGATTCCTTTTTTGTTACCGGGGTCGACCCCAAAGCCATAATGTCTCAAAACGAAGAGGCTATAGAGAAACTTTTCTTTTTTCCTTTGTCTCGAACTTCGTGAAGAACTCCATTCTATCTCTCCAACAAAAAAGTGGGGCTGCGCCCCAGTTGTACACTCCCTTCGTTCGGAGAACCCTTGTTGATTCTGAACTTCGTTCGCAAAGTAAGCGTCCTTTTAACGGGCCAGCCCTTTTTAATGCGCCGCTTGACCCTGTTTTGAAAATGAGCTTTGCTCTTCTGGGCGCTGGGCGCTCCCGTGGTTCGCGAGAAGGAAAAAGGACTAATCTTTTGTTACATCTGGCACGAGATGAAAAAGAGAGAGCTTCGTCTATCGATGAACAGCAGATTGACGGAGCTCTTGGCATTGCTTTGTTTTTCTCTCCTTTCCTATCAGCGAGTTCCGATCCTTTTGTTCGAAATTTCTTCGTTCGTACCGAACCGCTTGCAGAATCAAATCCTGTTCCACAAGATCCTATATCAGCTATACATCCTCCTTGCATTTATGCCGGAGACGTCGCCAGTGCTATGGGCTTTGGGTTATGTAGATCCAAAATTATGAATGGGATTGTGGCACTCCACTCGCCGCCAATGCGGAAGGATGCCGCCGAAAAGAATGGAACGCTGCTTCGCTCTGCTGGATGCGTCGGATCCCATATAAGAAGCTCGCTCTTTACCCGATCATTCAAACATTTTGTGGGCGGCGCGCCTGCTCTATTGTTGCGTAGCAATAGAAGCCTGCTCATGCTGCTCCGGCGGCGCTTTTTCGCCTTCTCTTCGCTCTGGACAGGAGCGCTAATGGACACGGGGAGGGAGCAGGCGAAGCGTGTCGTTCGTAATGGAAAGAAAGACACCACTACTTCGCCTCTTTGTTGGACCGCCGGCGCGAACACAGTGGTCTCTGACCAGGACCAGGAACCAATTCGAATTTGGATCTTGACATGTCGGTTGTTTTTAACCGTAGGCATCTCGCCAGGAAGTTGGTGGGCTCATCATGAATTAGGTCGGGGTGGCTGGTGGTTTCGGGATCCCGTAGAAAATGCGTCTTTTATGCCTCGGGTATTAGCCACAGCTCGTATTCATTCAGTAATTCTACCCCTTCTTCATTCTTGGACCTCGCTTCTGAATATTTTGACTCTTCCATGCTGTGTCTCAGGAACCTTTTCAATACGGTCCGGATTGCTAGCTCCCGTTCATAGTTCTGCTACAGACGATACACGAGGAAGATTTTTATGGCGGTTCTTCCTTCTAATTACAGGCATATCTATGACTCTTTTTTACCAGATGAAGCAGGAGGCATCGGTCCGTAGAACCTATAAAAAAGAGATGGTTGTGGCGCGAAGTACTCTTGTGCACCTACGTCACTCGGCTCGCGCGCAACCCCGCCCCGTTATGTTATGGAATAATTTAGCTTCTTGCTGGGCTGGTTATTCAGAGCCAGCAACTGGCTGCCGGATTTCGTCCCGTCCGTAGATGACAAATCTGGTCCGATGGCTCTTCTCCACTAACCACAAGGATATCGGTACTCTATATTTCATCTTCGGTGCCATTGCAGGAGTGATGGGCACATGCTTCTCCGTACTGATTCGTATGGAATTAGCCCGACCCGGCGATCAAATTCTTGGTGGGAATCATCAACTTTATAATGTTTTAATAACGGCTCACGCTTTTTTAATGATCTTTTTTATGGTTATGCCGGCGATGATAGGTGGATTTGGTAATTGGTTTGTTCCGATTCTGATAGGTGCACCTGACATGGCATTTCCACGATTAAATAATATATCATTCTGGTTGTTGCCACCAAGTCTCTTGCTCCTATTAAGCTCAGCCTTAGTAGAAGTGGGCAGCGGCACTGGGTGGACGGTCTATCCGCCCTTAAGTGGTATTACCAGCCATTCTGGAGGAGCAGTTGATTTAGCAATTTTTAGTCTTCATCTATCAGGTGTTTCATCAATTTTAGGTTCTATCAATTTTATAACTACTATCTTCAACATGCGTGGACCTGGAATGACTATGCATAGATTACCACTTTTTGTGTGGTCCGTTCTAGTGACAGCATTCCTACTTTTATTATCACTTCCGGTACTGGCAGGGGCAATTACAATGTTATTAACCGATCGAAACTTTAATACAACCTTTTTTGATCCTGCAGGAGGGGGAGACCCAATATTATACCAGCATCTCTTTTGGTTCTTCGGTCATCCAGAGGTGTATATTCTCATTCTGCCTGGATTCGGTATTATTAGTCATATCGTATCGACCTTTTCAAGAAAACCGGTCTTCGGGTATCTAGGCATGGTTTATGCCATGATAAGTATAGGTGTTCTTGGATTTCTAGTTTGGGCTCATCATATGTTTACTGTGGGCTTAGACGTTGATACGCGTGCCTACTTCACCGCAGCTACCATGATCATAGCTGTGCCCACTGGAATCAAAATCTTTAGTTGGATCGCTACCATGTGGGGAGGTTCGATACAATACAAAACACCCATGTTATTTGCTGTAGGGTTCATCTTTTTGTTCACCATAGGAGGGCTCACTGGAATAGTTCTAGCAAACTCTGGGCTAGACATTGCTCTACATGATACTTATTATGTGGTTGCACATTTCCATTATGTACTTTCTATGGGAGCCGTTTTTGCTTTATTTGCTGGATTTTACTATTGGGTGGGTAAAATCTTTGGTCGGACATATCCTGAAACTTTAGGCCAAATCCATTTTTGGATCACTTTTTTCGGGGTTAATCTGACCTTCTTTCCCATGCATTTCTTAGGGCTTTCGGGTATGCCACGTCGCATTCCAGATTATCCAGATGCTTACGCCGGATGGAATGCTCTGAGCAGTTTCGGTTCTTATATATCCGTAGTTGGGATTCGTCGTTTCTTCGTAGTTGTCGCAATCACTTCAAGCAGTGGAAAGAACAAAAGATGTGCGGAAAGTCCTTGGGCTGTTGAACAGAATCCAACCACACTAGAATGGTTGGTACAAAGCCCTCCAGCCTTTCATACTTTTGGAGAACTTCCAGCGGTAAAAGAGACAAAAAGCTAGATGATTCTTCGTTCATTAGAATGTCGATTCCTCACAATCGCTCTTTGTGATGCTGCGGAACCATGGCAATTAGGATCTCAAGACGCAGCAACACCTATGATGCAAGGAATCATTGACTTACATCACGATATCTTTTTCTTCCTAATTCTTATTTTGGTTTTCGTATCACGGATGTTGGTTCGCGCTTTATGGCATTTCAACGAGCAAACTAATCCAATCCCGCAAAGGATTGTTCATGGAACTACTATCGAAATTATTCGGACCATATTTCCAAGTGTCATTCTTTTGTTCATTGCTATACCATCGTTTGCTCTGTTATACTCAATGGACGGGGTATTAGTAGATCCAGCCATTACTATCAAAGCTATTGGACATCAATGGTATCGACCTTATGAGTATTCGGACTATAACAGTTCCGATGAACAGTCACTCACTTTTGACAGTTATACGATTCCAGAAGATGATCCAGAATTGGGTCAATCACGTTTATTAGAAGTTGACAATAGAGTGGTTGTACCAGCCAAAACTCATCTACGTATGATTGTAACACCCGCTGATGTACCTCATAGTTGGGCTGTACCTTCCTCAGGTGTCAAATGTGATGCTGTACCTGGTCGTTCAAATCTTACCTCCATCTCGGTACAACGAGAAGGAGTTTACTATGGTCAGTGCAGTGAGATTCGTGGAACTAATCATGCCTTTACGCCTATCGTCGTAGAAGCAGTGACTTTGAAAGATTATGCGGATTGGGTATCCAATCAATTAATCCTCCAAACCAACTAAATGATTGAATCTCAGAGGCATTCTTATCATTTGGTAGATCCAAGTCCATGGCCTATTTCGGGTTCACTCGGAGCTTTGGCAACCACCGTAGGAGGTGTGATGTACATGCACTCATTTCAAGGGGGTGCAACACTTCTCAGTTTGGGCCTAATATTTCTCCTTTATACCATGTTCGTATGGTGGCGGGATGTTCTACGTGAATCCACGTTGGAAGGGCATCATACAAAAGCTGTACAATTAGGACCTCGATATGGTTCTATTCTCTTCATAGTCTCGGAGGTTATGTTCCTTTTTGCTTTTTTTTGGGCTTCTTCTCATTCTTCTTTGGCACCTACGGTAGAGATCGGAGGTATTTGGCCCCCAAAAGGGATTGGGGTTTTAGATCCTTGGGAAATCCCTCTTCTTAATACCCCTATTCTCCCTTCATCCGGAGCTGCCGTAACTTGGGCTCATCATGCTATACTCGCGGGGAAGGAAAAACGAGCTGTTTACGCTTTAGTAGCAACCGTTTCACTGGCTCTAGTATCCACTGGCTTTCAAGGAATGGAATATTACCAAGCACCCTCCACTATTTCGGATAGTATTTATGGTTCTACCTTTTTCTTAGCAACTGGCTTTCATGGTTTTCATGTGATTATAGGTACTCTTTTCTTGATCGTATGTGGTATTCGCCAATATCTTGGTCATCTGACCAAGAAGCATCACGTTGGCTTTGAAGCAGCTGCATGGTACTGGCATTTTGTAGACGTGGTTCGGTTATTCCCATTTGTCTCTATCTATTGGTGGGGAGGTATATGAAGAAAGAAAGAAGGGTCGAAGTTTAGACCGCTCACAGTAGTTCTACCCATAGAAAAGATCATGAAAGAGGCGATCAGAATGGTACCCGAATCCATTTACGATCCCGAGTTTCCAGACACATCGCACTTCCGCTCGGGTCGAGGCTGCCACTCGGCCCTCAGACGGATCAAAGAAGAGTGGGGAACCTCTCGCTGGTTTTTGGAATTCGACATCAGGAAGTGTTTTCACACCATCGACCGACATCGATTCATCTCAATCTTGAAGGAAGAGATCGACGATTCCAAGTTCTTTTACCCCACTCAGAAACTGTTTTCCGCCGGACGACTCGTAGGAGGTGAGAAGGGCCCTGACTCCGTCCCAAACAGTGTACTACTATCGGCCCTACTAGGCAATATCTACCTACACAAGCTCGATCAGGAGATAGGGAGGATCCGGCAGAAGCACGAAATTCCTCTTGTAGTGAAAATCAGATCGGTTCTATTAAGAATAGGTCGTCGTATTGATGACCAAGAAAAGTATGGAAAAGAAGCAAGCTTCAACGCTCCCCAAGACAACAGAGCCCTCATAGTGGGGAGGGTAAAGAGCATCCAACGCAAAGCGACCTTTCATTCCCTTGTTTCGTCGTGGCACACCCCCCCCACAAGCACCCCCAGGCGAAGGGGAGACCAGAAAACGCCTTTCGTTTTCCCCCCTTCAGCGGCCCTAGCCGCCTTCCTTAACAAGCCCTCGAGCCTCCTTTGCGCCGCCTTCCTCATAGAAGCCGCTGGGTTGACCCCGAAGGCCGAATTCAATGGTAGAGAAGGCTTTAATAAGAATTTGGCCATGAGAGACCTTCTTAAGTATTGCAAAAGAAGGGGCCTGCTGATAGAGCTGGGCGGGGAGGCGATACTAGTTATCAGGTCAGAGAGAGGCCTGGCCCGTAAGCTGGCCCCCTTTAAAAGCCATTCCTTATTAATAAGGATTTGTTACGCGCGATATGCCGACGACTTACTACTGGGAATCGTGGGTGCCGTATTTCTTCTCATAGAAATACAAAAACGTATCACCCACTTCCTACAATCCGGCCTGAACCTTTGGGTAGGCTCCGCAGGATCAACAACCATAGCTGCACGGAGTACGGTAGAATTCCCCGGTACGGTCATTCGGGAAGTCCCCCCGAGGACGACTCCCATACAATTCTTGCGAGAGCTGGAGAAGCGTCTACGGGTAAAGCACCGTATCCATATAACTGCCTGCCACCTACGCTCCGCCATCCATTCCAAGTTTAGGGACCTAGGTTATAGTATCCCTATCAAAGAGCTGACGAAGGGGATGAGCGGAAGAGGTCGTCTACTGGACGCGGTTCAACTAGCGGAGACTCTTGGAAAAGATGGACTAAAAAGTCCCCAAGTTAGCGTATTATGGGGGACCGTCAAGCACATCCGGCAAAGATCAAGGGGGATCTCGTTGTTGCATAGCTCAGGTCAGAGCAAGGTGCCATCAGGCGTTCAACAGGCAGTCTCACGATCGGGCATGAGTGTCCTGAAGAATAAATTGTATACTCCCTTTGGTCGGAAGGCGGCGGGGGAAGGAAGGGGACACTGGGCGGGATCTTTCAGCAGCGAATTCCCCATACAGATAGAGGCGCCTATCAAAAAGATACTCCGAAGGCTTCGGGATCGAGGTCTCATTAGCCGAAGAAGACCCAGGCCAATCCACGTGGCCTCTTTGACCAACGTCAGCGACAGAGACATAGTAAATTGGTCCGCGGGCATCGCGATAAGTCCTCTGTCCTACTACAGGTGCTGCGACAACCTTTACCAAGTCCGAACGATTGTCAACTACCAGATCCGCTGGTCCGCTATATTCACCCTAGCCCACAAGCACAAATCTTCGGCGCGGAATATAATCCCAAAGTACCCCAAAGACTCAAATATAGTCAATCAAGAAGGTGGTAAGACCCTTGCAGAGTTCCCAAACAGCATAGAGCTTGGGAAGCTCGGACTCGGTCAAGATCCGAACAACGACGGAGCACTCAACTACATGTTTAATAAGTAGATGCCGAAAATGCATTTATCCTTTGAATTACTCATTGAATGGAATTTCGCACCGGAAACTTTTCTAGGAGAAGTTCGAATCCGTTCCGTTCGGATATTGATCGGTCTTGGTTTGACATGGTTTACGCGTTACTGGTTCCCGGAAGAGTCAATTTCTCCATTAGCTAAACCCTTTCTTACCCTACCTTTGGACTCGTATTTTGTTCGTACACAATCAACGGAGGCCCCCCCGACATATGTTGCAACGTCTTCAATAGCATGCTCTTACTTCGTCTTTCCCTTAATAAGTCATCAAATTTGGTGCTTTTCGATCCCCAGTTGCTATGGGGAACAAAGGCAGAAATACAATAGATTCCTCCATTTAAGTGGTTCTCGCTTCTCCTTGTTCCTGTTCCTAACTCCTCCCCGGGTAGTTCCCAATGTTTGGCACTTTCCATACTTCGTGGGTGCAACATCAACAAATTCGCTCATGATCAAGTTACAACCTAAGATCTATGACTATATTATGTTAACTGTTCGTATTTTGTTCATTCCATCGGTATGCTCCCAGGTACCTGTAATTGTGATCTGTTTGCCAGAACCAAGGGGTCTTTCTGTGGAAACCTTCACGAGCAATCGTCGTTTTTTGATGGTTTTTCCGCTTATCACAGCTGCTCTTTCCACACCTCCGGATATCTGGTGCCAAATCGTCGCCCCTTTCCTTATATATTCGATAATCGAGTTTGCTATCTTTGTGGCATTGATTGTACAAGTTCGTGAAGAGGGCTGGACGAGTAGAATGAGGGAAAGCGGCTCGATCGAGAAAAAAGAGGAGTAGATGTCGGAATTTGCACCTATTTGTATCTATTTAGTGATCAGTCCGCTAGTTTCTTTGATTCCACTCGGTGTTCCTTTTCCATTTGCTTCCAATAGTTCGACCTATCCAGAAAAATTGTCGGCCTACGAATGTGGTTCCGATCCCTCCGGTGATGCCAGAAGTCGTTTCGATATACGATTTTATCCGGTTCCTATTTTATTTATTATCCCTGATCCGGAAGTCACCTTTTCTTTTCCTTGGGCAGTACCTCCTAACAAGATTGATCTGTTTGGATCTTGGTCCATGATGGCCTTTTTATTGATTTTGACGATTGGATCTCTCTATGAATGGAAAAGGGGTGCTTCGGATCGGGAGTAAATGTCGGAATTTGCACCTATTTGTATCTATTTAGTGATCAGTCCGCTAGTTTCTTTGATTCCACTCGGTGTTCCTTTTCCATTTGCTTCCAATAGTTCGACCTATCCAGAAAAATTGTCGGCCTACGAATGTGGTTCCGATCCCTCCGGTGATGCCAGAAGTCGTTTCGATATACGATTTTATCCGGTTCCTATTTTATTTATTATCCCTGATCCGGAAGTCACCTTTTCTTTTCCTTGGGCAGTACCTCCTAACAAGATTGATCTGTTTGGATCTTGGTCCATGATGGCCTTTTTATTGATTTTGACGATTGGATCTCTCTATGAATGGAAAAGGGGTGCTTCGGATCGGGAGTAAATGATACTTTCTGTTTTGTCGAGCCCTGCTTTGGTCTCTGGTTTGATGGTTGTACGTGCTAAAAATCCGGTACATTCCGTTTTGTTTCCCATCCTAGTCTTTTGCGACACTTCTGGTTTACTTATTTTGTTAGGTCTCGACTTCTCCGCTATGATCTCCCCAGTAGTTCATATAGGAGCTATTGCCGTTTCATTCCTATTCGTGGTTATGATGTTCAATATTCAAATAGCGGAGATTCACGAAGAAGTATTGCGCTATTTACCAGTGAGTGGTATTATTGGACTGATCTTTTGGTGGGAAATGTTCTTCATTTTAGATAATGAAACCATTCCATTACTACCAACCCACAGAAATACGACCTCTCTGAGATATACGGTTTATGCCGGAAAGGTACGAAGTTGGACTAATTTGGAAACATTGGGCAATTTACTTTATACCTACTATTCCGTCTGGTTTTTGGTTTCTAGTCTGATTTTATTAGTAGCTATGATTGGGGCTATAGTACTGACTATGCATAGGACTACAAAGGTGAAAAGACAGGATGTATTCCGACGAAATGCCTTGGATTCTAGGAGGACTATAATGAGGAGGACGACAGACCAAATCACGATCTACTAAATGGATAACCAATCCATTTTCCAATATAGTTGGGAGATTTTACCCAAGAAATGGGTACATAAAATGAAAAGATCGGAACATGGGAATAGATCTTATACCAATACTGACTACCCATTTCCATTGTTGTGCTTTCTAAAATGGCATACCTATACAAGGGTTCAAGTTTTGATCGATATTTGCGGAGTGGATCATCCCTCTCGAAAACGAAGATTTGAAGTTGTCCATAATTTACTGAGTACTCGGTATAACTCACGCATTCGTGTACAAACAAGTGCAGACGAAGTAACACGAATATCTCCGGTAGTCAGTCCATTTCCATCAGCCGGCCGGTGGGAGCGAGAAGTATGGGATATGTCTGGTGTTTCTTCCATCAATCATCCGGATTTACGCCGTATATCAACAGATTATGGTTTCGAGGGTCATCCATTACGAAAAGACTTTCCTCTGAGTGGATATGTGGAAGTACGCTATGATGATCCAGAGAAACGTGTGGTTTCTGAACCCATTGAGATGACCCAAGAATTTCGCTATTTCGATTTTGCTAGTCCTTGGGAACAGCGTAGCGACGGATAAATGGAAAAACATCTTGTAATGTATTTAACCAGAAAATCGATTATGCTCCTGCGGAAGTATCTACTCGTAACGGAATTTCAGGTGTCAAAGTGCGGATCTCCTATAGTCAAAATAAGAAGGGACGTGCTATATCCGAAACGTACGAAATATAGTAAATATAGTAAATGCAGATGTAGTAGGGGTCGCGAACCGGATGGTACACAACTTGGTTTTGGAAGATATGGCACCAAAAGTTGTAGAGCTGGTCGTCTTTCATATCGAGCCATTGAAGCAGCGCGTCGGGCTACAATCGGACAATTCCATCGTGCTATGAGCGGACAATTCCGAAGAAATTGTAAGATATGGGTAAGAGTTCTCGCAGATCTTCCTATTACGGGGAAACCCGCAGAAGTTCGAATGGGAAGAGGAAAAGGAAATCCTACGGGTTGGATTGCTCGTGTGTCCACGGGACAAATCCCATTTGAAATGGATGGTGTGAGTTTGTCAAATGCTCGACAAGCCGCTAGATTAGCGGCGCATAAACCATGTTCGTCAACCAAGTTTGTTCAGTGGTCGTAAATGATGTTTCCACTCCATTTTCATTACGAAGATGTATTACGTCAGGATCTGTTGCTCAAACTGAATCACGCCAATGTTATGGAAGTTCCTGGATTGTTTGAAATCAGATTAGTACCAAAAGCTGCCTCTGATTTAAGAATCCAATTTGGAAAATTGGCTATGGAGATTTTGTGCGGTCAGAGATTCATACAGACACAAAGGGGCCCTTATTTTAAAGCAGGAAAGTCGTTTCGATCCAATCCATTCTTGGGGTCCGAAAAAGACACTGGATATGTCAGTGACTTTGCACGACAAAGCGTTCTCCGAGGGCATGGAATGTACCATTTTTTGGTCAGAATCTTGACAGTAATGTCTATGTTAGATTCTCCGGTCGAAATACGGGAAAACTCCATCAAATTCTTTATGGAAACGGAGTTTTGCGAATTCTCCCCGGAACTGGAAGATCATTTCGAGATCTTCGAGCATATTCGAGGGTTCAATGTGACTATTGTCACTTCGGCCAATACAAAAGATGAGACTTTACTACTGTGGAGCGGCTTTTTGCTAAAAGATGAGGGGGAAACTAAGTAAATGCCTACAAAAAATCAATTGATTCGTCATGGTAGAGAAGAAAAACGGCGCACGGACCGTACTCGAGCTTCGGATCAATGTCCCCAGAAGCAAGGAGTATGCCTGCGTGTTTCGACGAGAACACCGAAAAAACCTAATTCAGCTCTACGTAAGATAGCAAAAGTACGGTTGAGCAATCGACATGATATATTTGCTCACATTCCAGGCGAAGGTCATAATTCGCAGGAACATTCTATAGTCTTAGTCAGAGGAGGTAGAGTGAAAGATTCGCCAGGTGTGAAATCCCATCGTATTCGAGGAGTCAAGGATTTGCTGGGAATTCCGGATCGTAGAAAGGGAAGATCTAAATATGGTGCAGAAAGACCAAAATCGAAATGAATGTCATATATCTCAGGAGCTAGATCACTTCCCGATGAACAAGTCAGAATTGCCTCAACAAAAATGGATGGAATTGGACCGAAAAAAGCCATTCAGCTTCGTTATCGATTAGGTATCAGTGGGAACATCAAGATGAATGAGTTAACTAAGTATCAGATCGACCAAATTGAACAAATGATAGCTCAAGATCATGTTGTTCATTGGGAATTGAAGAGGGGAGAACGAGCAGACATCGAACGATTAATTTCTATTTCTCGTTATCGTGGAATTCGTCATCAAGATGGATCGCCCTTACGCGGTCAACGAACTCATACTAATGCAAGGACTGCTCGCAAGCAAATTAGGAAATGAATGGGGGACTTTGATGGTGAGCAAAAAGAATTGATCAAGAAATTGGTAAACTTTCGCATGATCGATGGTAAAAGAACGAGAGTTCGTGCTATTGTTTATAAAACTTTTCACCGCCTAGCTCGAACTGAACGCGATGTAATCAAACTTATGGTTGACGCCGTAGATAATATAAAGCCAATATGCGAAGTGGTCAAAGTAGGAGTCGCAGGTACTATTTATGATGTTCCTGGGATTGTAGCCAGGGATCGTCAACAAACCTTAGCTATTCGTTGGATCCTTGGAGCAGCTTTCAAACGACGTATAAGCTACAGGATAAGCTTAGAGAAATGTTCATTTGCTGAGATACTGGATGCTTACCGAAAGAGGGGAATTTCACGTAAGAGAAGGGAGAATCTTCATGGACTGGCTTCCACCAATCGGAGTTTCGCGCATTTCAGATGGTGGTAA
>Gelidocalamus subsolidus
ATGTTCTTGGTGGATGCAGGCCCTGGTACCCCCAAAATTTGTATGCAAGATGAGCTTACAGGACTGCCAATCAAGCGAGCCACCAGGTTTGAGAATAAGGTGGGATCCAAGAATGTAGTGGCTGGTGAATCACTGATCAAAAAGCGGATTTTGGAGAGATTCTTCATCGATCTAGTGGCCGGTGAATCACTGATCAAAGAGCGAGCAGCCGCCAGGTTTAATGATTTTGTGGGATCCCTGGATGTAGCGGCTGGCGAACCGCTTCTTCTTCCACAAAGATTCAGACAAAACCGAGCTTGGATAGAACTGAAGAAGATTTGGCGAACGAAGAAAAAGGTCAAAGGGTTTATTATTCAAAAAATCAAAGGAGGTTATTCAGTAGCCATCGCAGGTTTCATTACTTTTCTTCCATTCAAAAAAGCTCTTCTAAAAAAAAGGATAGCGAATGATCGATTCACCATTGATAGCTTTAACCCTAAAAGGAGGGATATTGTGATAATAGCGGCAGATCAAACAAGAACTTGAATGACTATAAGGAACCAACGATTCTCTCTTCTTAAACAACCTATATACTCCACACTTAACCAGCATTTGATAGATTATCCAACCCCGAGCAATCTTAGTTATTGGTGGGGGTTCGGTTCGTTAGCAGGTATTTGTTTAGTCATTCAGATAGTGACTGGCGTTTTTTTAGCTATGCATCACACACCTCATGTGGATCTAGCTTTCAACAGCGTAGAACACATTATGAGAGATGTTGAAGGGGGCTGGTTGCTCCGTTATATGCATGCTAATGGGGCAAGTATGTTTCTCATTGTGGTTCACCTTCATATTTTTCGTGGTCTATATCATGCGAGTTATAGCAGTCCTAGGGAATTTGTTCGGTGTCTCGGAGTTGTCATATTCCTATTAATGATTGTGACAGCTTTTATAGGATACGTACCACCTTGGGGTCAGATGAGCTTTTGGGGAGCAACAGTAATTACAAGCTTAGCTAGCGCCATACCAGTAGTAGGAGATACCATAGTGACTTGGCTTTGGGGTGGTTTCTCCGTGGACAATGCCACCTTAAATCGTTTTTTTAGTCTCCATCATTTACTCCCCCTTATTTTAGTAGGCGCCAGTCTTCTTCATCTGGCCGCATTGCATCAATATGGATCAAATAATCCATTGGGTGTACATTCTGAGATGGATAAAATTGCTTCTTACCCTTATTTTTATGTAAAGGATCTTGTAGGTCGGGTAGCTTCTGCTATCTTTTCTTCCATTTGGATTTTTTTTGCTCCTAATGTTTTGGGGCATCCCGACAATTATATACCTGCTAATCCGATGCCCACCCCGCCTCATATTGTGCCGGAATGGTATTTCCTACCGATCCATGCCATTCTTCGCAGTATACCTGACAAAGCGGGAGGTGTAGCCGCAATAGCACCAGTTTTTATATCTCTCTTGGCTTTACCTTTTTTTAAAGAAATGTATGTGCGTAGTTCAAGTTTTCGACCGATTCACCAAGGAATATTTTGGTTGCTTTTGGCGGATTGCTTACTACTAGGTTGGATCGGATGTCAACCTGTGGAGGCACCATTTGTTACTATTGGACAAATTCCTTCTTTCTTTTTCTTCTTGTTCTTTGCCATAACGCCCATTCCGGGACGAGTTGGAAGAGGAATTCCAAAATATTACACGGAATGGAATTCTCACCCAGAGCTGCGGAACTCACGACTCTATTAGAAAGTAGAATGACCAACTTTTACACGAATTTTCAAGTGGATGAGATCGGTCGAGTGGTCTCAGTTGGAGATGGGATTGCACGTGTTTATGGATTGAACGAGATTCAAGCTGGAGAAATGGTGGAATTTGCCAGCGGTGTGAAAGGAATAGCCTTGAATCTTGAGAATGAGAATGTAGGTATTGTTGTCTTTGGTAGTGATACCGCTATTAAAGAAGGAGATCTTGTCAAGCGCACTGGATCTATTGTGGATGTTCCTGCGGGAAAGGCCATGTTAGGCCGTGTGGTCGACGCCTTGGGAGTACCTATTGATGGAAAAGGGGCTCTAAGCGATCACGAACGAAGACGTGTCGAAGTGAAAGCCCCAGGGATTATTGAACGTAAATCTGTGCACGAACCCATGCAAACAGGCTTAAAAGCAGTGGATAGCCTGGTTCCTATAGGCCGTGGTCAACGAGAACTTATAATCGGGGACAGACAAACTGGAAAAACTGCAATAGCTATCGATACTATATTAAACCAAAAGCAAATGAACTCAAGGGGCACAAATGAGAGTGAGACATTGTATTGTGTCTATGTTGCGATTGGACAAAAACGCTCGACTGTGGCACAATTAGTTCAAATTCTTTCAGAAGCGAATGCTTTGGAATATTCCATTCTTGTAGCAGCCACCGCTTCGGATCCTGCTCCTCTGCAATTTCTGGCCCCATATTCAGGGTGTGCCATGGGGGAATATTTCCGCGATAATGGAATGCACGCATTAATTATATATGATGATCTAAGTAAACAGGCGGTGGCATATCGACAAATGTCATTATTGTTACGCCGACCACCAGGCCGTGAGGCTTTCCCAGGGGATGTTTTCTATTTACATTCCCGTCTCTTAGAAAGAGCCGCTAAACGATCGGACCAGACAGGTGCAGGTAGCTCGACTGCGTTACCCGTGATTGAAACACAAGCTGGAGACGTATCGGCCTATATCCCCACCAATGTGATCTCCATTACAGATGGACAAATCTGTTTGGAAACAGAGCTCTTTTATCGCGGAATTAGACCTGCTATTAACGTTGGCTTATCCGTCAGTCGCGTCGGGTCTGCCGCTCAGTTGAAAGCTATGAAACAAGTCTGCGGTAGTTCAAAACTGGAATTGGCACAATATCGCGAAGTGGCCGCCTTCGCTCAATTTGGGTCAGACCTTGATGCTGCGACTCAGGCATTACTCAATAGAGGTGCAAGGCTTACAGAAGTGCCCAAACAACCACAATATGAACCACTTCCAATTGAAAAACAAATTGTTGTGATTTATGCTGCTGTCAACGGCTTCTGTGATCGAATGCCACTAGACAGAATTTCTCAATATGAAAAAGCCATTCTAAGTACTATTAATCCAGAATTACAAAAATCCTTCTTAGAAAAAGGTGGATTAACTAACGAAAGAAAGATGGAACCTGATGCTTCTTTAAAAGAAACAGCGAAGCCTTACTTGTGAATGAGATTGAGTTCAACGGATATGAAGGATAGAAATATGCTATTTGCTGCTATTCCATCTATTTGTGCATCAAGTCCGAAGAAGATCTCAATCTATAATGAAGAAATGATAGTAGCTCGTTGTTTTATAGGCTTTCTCATATTCAGTCGGAAGAGTTTAGGTAAGACTTTCAAAGAAACTCTCGACGGGAGAATCGAGTCTATTCAGGAAGAATTGCTGCAATTCTTCAATCCTAACGAAGTAATTCCGGAGGAATCCAATGAACAACAACGATTACTTAGGATCAGCTTGCGAATTTGCAGCACCGTAGTAGAATCATTACCAACGGCACGCTGTGCGCCTAAGTGCGAAAAGACAGTGCAAGCTTTGTTATGCCGAAACCTAAATGTAAAGTCAGCAACACTTCTAAATGCCACTTCTTCCCGTCGCATCCGTCTTCAGGACGATATAGTCACAGGTTTTCACTTTTCAGTGAGTGAAAGATTTGTATCCGGGTCTACGTTCAAAGCTTCTACCGTAGAACAAATTCGAGAGGCCTTCGTACCCATAGACCTAATTCGAGAAGGCTTGATAGTCCTAAGAAAGGTGAGGGCGGGGGGTTCTATTTTGGAAGAATAACTGGATCAATTTGGAATTCACCCAATAATTCCTCTGAATATAGGCAACTATTATTTCTCATTCACAAATCCATCCTTGTCTATGCTGCTCACTCTCGGTTTGGTCCTACTTCTTCTTTTTGTTGTTACGAAAAAGGGAGGGGGAAAGTCAGTGCCAAATGCATGGCAATCCTTGGTAGAGCTTATTTATGATTTCGTGCTGAACCTGGTAAACGAACAAATAGGTGGTCTTTCCGGAAATGTTAAACAAAAGTTTTTCCCTCGCATCTCGGTCACTTTTACTTTTTCGTTATTTCGTAATCCCCAGGGTATGATACCCTTTAGCTTCACAGTGACAAGTCATTTTCTCATTACTTTGGCTCTTTCATTTTCCATTTTTATAGGCATTACGATCGTTGGATTTCAAAGACATGGGCTTCATTTTTTTAGCTTCTTATTACCTGCGGGAGTCCCACTGCCGTTAGCACCTTTTTTAGTACTCCTTGAGCTAATCCCTCATTGTTTTCGCGCATTAAGCTCAGGAATACGTTTATTTGCTAATATGATGGCCGGTCATAGTTCAGTAAAGATTTTAAGTGGGTTTGCTTGGACTATGCTATTTCTGAATAATATTTTCTATTTCATAGGAGATCTTGGTCCCTTATTTATAGTTCTAGCATTAACCGGTCTGGAATTAGGTGTAGCTATATCACAAGCTCATGTTTCTACGATCTCAATTTGTATTTACTTGAATGATGCTACAAATCTCCATCAAAATGAGTAAATGCCTCAACTTGATAAATTGACTTATTTCTCACAATTCTTCTGGTTATGCCTTCTCCTCTTTACTTTTTATATTCTATTTATTAATAATAATAATGGAATACTTGGAATTAGCAGAATTCTCAAACTACGGAACCAACTGCTTTCGCACCGGGGGAACAAGATCCGGAGCAAGGACCCTAAGAATTTGGAAGATATCTCGAGAAAAGGTTTTAGCACCGGTCTCTCATATATGTACTCCAGTTTATCCGAAGTATCCCAATGGTGTAAGACCGTCGACTATTTGGGAAAAAGGAGGAAAATCACTCTGATCTCTGATTTCGGAGAAATAAGTGGCTCACGAGGAATGGAGAGACAGATTCTCTATTTGATCTCGAAGTCCTCATATAACACTTCTTCCAGTCGGATCACTTGTTGGAAAAACATAATGCTCACACATGTTCCACACGGGCAAGGAAGCATAATCTAAATGAGACGACTCTTTCTTGAACAATTTCATAAGCAGATCTTCCCCTCCACACCAATCACGAGTTTTTTTTTATTCCTCTCGTATATCGTCGTCACGCCCTTAATGATAGGTTTTGAAAAAGATTTTTCATGTCATTCCCATTTAGGTTCGATTCGGATCCCTCTGTTGTTTCCCTTTCCTCCCGAACCTTTTCCTCGAAATGATAAAGAATCTGGTACACTCGAATTGTATTATTTAAGTGCTTATTGCTTGCCAAAAATCCTACTTCTACAATTGGTAGGTCACCGGGTTATTCAAATAAGTCGTGTTTTCTGTGCTTTTCCCATGTTACAACTTCCGTACCAATTCGATCGATCCGGAATGGATCGGTTAAACATTCTATTAGGGAGCCCGGTCTTGACTCTTCTGTGTGGTATTCATTCTCGTTCGGCTCTTGGAATCACATCCAGCAGTGGTTGGAACAGCTCGCAAAATCCAACCACTTCACCTACTTTATTGCCCCCAACCGTTTCCCGTACCTCTATAGAAACAGAAGGGTTTCATGTTCTTTCATCGATTGGGTATTCCTCTCCTTTTGTATCTCTTTATCCAATTTCGGTCTCGATTAGTTCACAAGATTGAATGTCAGTTTCGTTATTACAACCTTATTTTTTTATGTCAAAGACAAAAAGCTACGCGCAAATTCTCATTGGATCTCGGTTGTTCTTAACAGCGATGGCTATTCATTTAAGTCTTCGGGTAGCACCACCAGATCTTCAACAAGGTGGAAATTCTCGTATTTCGTATGTACATGTTCCTGCGGCTCGGATGAGTATAGTTATTTATATCGCGACAGCTATAAACAGTTCCTTGTTCCCATTAACAAAACATCCCCTTTTTCTTCGCTCTTCCGGAACCGGTACAGAAATTGGTGCTTTTTCTACTTTGTTTACGTTAGTGACTGGGGGGTTTCGGGGAAGGCCTATGTGGGGTACCTTTCGGGTGTGGGATGCTCGTTTAACTTCTGTATTCATCTTGTTCCTTATTTACCTGGGTGCACTGCGTTTTCAAAAGCTTCCTGTCGAACCGGCTCCTATTTCAATCCGTGCTGGACCGATCGATATACCAATAATAAAGTCTCCAGTCAACTGGTGGAATACATCGCATCAACCTGGGAGCATTAGCCGATCTGGTACATCAATACATGTTCCTATGCCCATTCCAATCTTGTCTAACTTTGCTAACTTCCCCTTCTCTACCCGTATCTTGTTCGTTCTGGAAACACGTCTTCCTATTCCATCTTTTCCCGAATCCCCCTTAACGGAAGAAATAGAAGCTCGAGAAGGAATACCACTAAAAACCTAGATGGTCCAACTACAGAACTTCTTCTTTTTCATTACTTCCATGGTCGTGCCCCGTGGCACGGCAGCACCCGTACTATTGAAATGGTTCGTCAGTAGAGATGTTCCCACTGGTGCCTCTTCTTCCAATGGTACTATAATTCCTATTCCTATCCCTTTATTCCCTTTTTTGGTCTATCTACATTCAAGGAAATTCATACGCTCCATGGACAGAGCAAAAAGTGGAGTGTTGGTCAAAGCAAGCCGCCCTATTCTATTACCAGACAAAATTGGGAGAAGCTCATCCGCTAGAAATGCTTTATTTCGTTTCGTTCCCGTTCTTCATTTCCTTATTATCGAATCCATGGGGGACTTGTCATATTTAGAATCTTTCTGCGGTCTGCTCTGTTTACAATTCTTTCGTACTCTCTTCTCTTTACCACGCGATAGGTCAGCGAAGCGTGAGCGGGCGCTCCGAAGTAAAGGCCAAACACTTCGGCCTAAGGGGAATGAGCAACAAAATGACAAGATGAGGTGCCCCGGGCACCCCCATATAGAAAGAAGGGTCGAAGGTTTTGGGCCTGTAGCTTTCCCCGCCCCCCCCTCGTCGAGTGGTGCTTGTTTGGGGGGTGTGCCACCTGAAATCGGGCTTGAAGCTCTCGCCTTACCAACGAGCCGACTGCTGATGGCTGTTGGTCACGACTACTACAAAAAAGTGAAGATGAATCTTTCTATTTCACATGGAGGAGTGTGCATCTTTATGTTGGGTGTTCTTCTGTCTAATACGAATAAGATACAGTTCACTCAACGATTGCCTTTGGGTCCCGAACTCCATATGGGGAAGGAACGTTGTTGTTTGCGAGGTCTCGATCATTTACATGGACCCACTTCTCATTCCATTTGTGGGAATTTGATGATTTATAAACCGTCCCCAACGAGCGAAAGGTTCATGTTTGAACATGATGAATCACTTCGTGCCGACCTGTTGCCCATAAACTTTCCTGCCTCATATGAGAATGGAAAACTGGAAGATTTTCTGCATCGGTGGATGAAGAATCACGAACATAAGAATTTCTGGTTTAGCATGTTCCCAGAAAGAAGATACTTTTTTTCCATTCGAGAAACGAGGAGCACGACTGAAGTGGCTATACATACAAATCCATTTACGGATCTATATGCTCCGATTGGAACTGGAAGTTCCAGAACTGGCGGCTGGTATACCACCATAATGAAATTGCCTTTTCTTTTTAGTATTCGGATAGGATTTCTGTTGGCTTCATCGGGAGGCTCGCGTAGTTTGTTACGTCAACTCCAAAAGGATAAGTTGCATTGGAATCGAATGTCTATAAATGAATTTTCTCATTATTCGTTATTTCCGGGTCTTTTCGTTGCATTCACTTACAACAAGAAACAACCACCAGCGTTTGGTGCAGCACCTGCATTTTGGTGCATTCTTCTTCCTTTCCTTGGTCTTTCGTTCCGTCATATTCCAAATAACTTATCTAATTACAACGTATTAACCGCTAATGCACCTTTTTTTTATCAAATCTCAGGGACATGGTCTAATCATGAGGGTAGTATTTTATCATGGTGTTGGATCCCAAGTTTTTATGGATTCCTTTTTTGTTACCGGGGTCGACCCCAAAGCCATAATGTCTCAAAACGAAGAGGCTATAGAGAAACTTTTCTTTTTTCCTTTGTCTCGAACTTCGTGAAGAACTCCATTCTATCTCTCCAACAAAAAAGTGGGGCTGCGCCCCAGTTGTACACTCCCTTCGTTCGGAGAACCCTTGTTGATTCTGAACTTCGTTCGCAAAGTAAGCGTCCTTTTAACGGGCCAGCCCTTTTTAATGCGCCGCTTGACCCTGTTTTGAAAATGAGCTTTGCTCTTCTGGGCGCTGGGCGCTCCCGTGGTTCGCGAGAAGGAAAAAGGACTAATCTTTTGTTACATCTGGCACGAGATGAAAAAGAGAGAGCTTCGTCTATCGATGAACAGCAGATTGACGGAGCTCTTGGCATTGCTTTGTTTTTCTCTCCTTTCCTATCAGCGAGTTCCGATCCTTTTGTTCGAAATTTCTTCGTTCGTACCGAACCGCTTGCAGAATCAAATCCTGTTCCACAAGATCCTATATCAGCTATACATCCTCCTTGCATTTATGCCGGAGACGTCGCCAGTGCTATGGGCTTTGGGTTATGTAGATCCAAAATTATGAATGGGATTGTGGCACTCCACTCGCCGCCAATGCGGAAGGATGCCGCCGAAAAGAATGGAACGCTGCTTCGCTCTGCTGGATGCGTCGGATCCCATATAAGAAGCTCGCTCTTTACCCGATCATTCAAACATTTTGTGGGCGGCGCGCCTGCTCTATTGTTGCGTAGCAATAGAAGCCTGCTCATGCTGCTCCGGCGGCGCTTTTTCGCCTTCTCTTCGCTCTGGACAGGAGCGCTAATGGACACGGGGAGGGAGCAGGCGAAGCGTGTCGTTCGTAATGGAAAGAAAGACACCACTACTTCGCCTCTTTGTTGGACCGCCGGCGCGAACACAGTGGTCTCTGACCAGGACCAGGAACCAATTCGAATTTGGATCTTGACATGTCGGTTGTTTTTAACCGTAGGCATCTCGCCAGGAAGTTGGTGGGCTCATCATGAATTAGGTCGGGGTGGCTGGTGGTTTCGGGATCCCGTAGAAAATGCGTCTTTTATGCCTCGGGTATTAGCCACAGCTCGTATTCATTCAGTAATTCTACCCCTTCTTCATTCTTGGACCTCGCTTCTGAATATTTTGACTCTTCCATGCTGTGTCTCAGGAACCTTTTCAATACGGTCCGGATTGCTAGCTCCCGTTCATAGTTCTGCTACAGACGATACACGAGGAAGATTTTTATGGCGGTTCTTCCTTCTAATTACAGGCATATCTATGACTCTTTTTTACCAGATGAAGCAGGAGGCATCGGTCCGTAGAACCTATAAAAAAGAGATGGTTGTGGCGCGAAGTACTCTTGTGCACCTACGTCACTCGGCTCGCGCGCAACCCCGCCCCGTTATGTTATGGAATAATTTAGCTTCTTGCTGGGCTGGTTATTCAGAGCCAGCAACTGGCTGCCGGATTTCGTCCCGTCCGTAGATGACAAATCTGGTCCGATGGCTCTTCTCCACTAACCACAAGGATATCGGTACTCTATATTTCATCTTCGGTGCCATTGCAGGAGTGATGGGCACATGCTTCTCCGTACTGATTCGTATGGAATTAGCCCGACCCGGCGATCAAATTCTTGGTGGGAATCATCAACTTTATAATGTTTTAATAACGGCTCACGCTTTTTTAATGATCTTTTTTATGGTTATGCCGGCGATGATAGGTGGATTTGGTAATTGGTTTGTTCCGATTCTGATAGGTGCACCTGACATGGCATTTCCACGATTAAATAATATATCATTCTGGTTGTTGCCACCAAGTCTCTTGCTCCTATTAAGCTCAGCCTTAGTAGAAGTGGGCAGCGGCACTGGGTGGACGGTCTATCCGCCCTTAAGTGGTATTACCAGCCATTCTGGAGGAGCAGTTGATTTAGCAATTTTTAGTCTTCATCTATCAGGTGTTTCATCAATTTTAGGTTCTATCAATTTTATAACTACTATCTTCAACATGCGTGGACCTGGAATGACTATGCATAGATTACCACTTTTTGTGTGGTCCGTTCTAGTGACAGCATTCCTACTTTTATTATCACTTCCGGTACTGGCAGGGGCAATTACAATGTTATTAACCGATCGAAACTTTAATACAACCTTTTTTGATCCTGCAGGAGGGGGAGACCCAATATTATACCAGCATCTCTTTTGGTTCTTCGGTCATCCAGAGGTGTATATTCTCATTCTGCCTGGATTCGGTATTATTAGTCATATCGTATCGACCTTTTCAAGAAAACCGGTCTTCGGGTATCTAGGCATGGTTTATGCCATGATAAGTATAGGTGTTCTTGGATTTCTAGTTTGGGCTCATCATATGTTTACTGTGGGCTTAGACGTTGATACGCGTGCCTACTTCACCGCAGCTACCATGATCATAGCTGTGCCCACTGGAATCAAAATCTTTAGTTGGATCGCTACCATGTGGGGAGGTTCGATACAATACAAAACACCCATGTTATTTGCTGTAGGGTTCATCTTTTTGTTCACCATAGGAGGGCTCACTGGAATAGTTCTAGCAAACTCTGGGCTAGACATTGCTCTACATGATACTTATTATGTGGTTGCACATTTCCATTATGTACTTTCTATGGGAGCCGTTTTTGCTTTATTTGCTGGATTTTACTATTGGGTGGGTAAAATCTTTGGTCGGACATATCCTGAAACTTTAGGCCAAATCCATTTTTGGATCACTTTTTTCGGGGTTAATCTGACCTTCTTTCCCATGCATTTCTTAGGGCTTTCGGGTATGCCACGTCGCATTCCAGATTATCCAGATGCTTACGCCGGATGGAATGCTCTGAGCAGTTTCGGTTCTTATATATCCGTAGTTGGGATTCGTCGTTTCTTCGTAGTTGTCGCAATCACTTCAAGCAGTGGAAAGAACAAAAGATGTGCGGAAAGTCCTTGGGCTGTTGAACAGAATCCAACCACACTAGAATGGTTGGTACAAAGCCCTCCAGCCTTTCATACTTTTGGAGAACTTCCAGCGGTAAAAGAGACAAAAAGCTAGATGATTCTTCGTTCATTAGAATGTCGATTCCTCACAATCGCTCTTTGTGATGCTGCGGAACCATGGCAATTAGGATCTCAAGACGCAGCAACACCTATGATGCAAGGAATCATTGACTTACATCACGATATCTTTTTCTTCCTCATTCTTATTTTGGTTTTCGTATCACGGATGTTGGTTCGCGCTTTATGGCATTTCAACGAGCAAACTAATCCAATCCCGCAAAGGATTGTTCATGGAACTACTATCGAAATTATTCGGACCATATTTCCAAGTGTCATTCTTTTGTTCATTGCTATACCATCGTTTGCTCTGTTATACTCAATGGACGGGGTATTAGTAGATCCAGCCATTACTATCAAAGCTATTGGACATCAATGGTATCGACCTTATGAGTATTCGGACTATAACAGTTCCGATGAACAGTCACTCACTTTTGACAGTTATACGATTCCAGAAGATGATCCAGAATTGGGTCAATCACGTTTATTAGAAGTTGACAATAGAGTGGTTGTACCAGCCAAAACTCATCTACGTATGATTGTAACACCCGCTGATGTACCTCATAGTTGGGCTGTACCTTCCTCAGGTGTCAAATGTGATGCTGTACCTGGTCGTTCAAATCTTACCTCCATCTCGGTACAACGAGAAGGAGTTTACTATGGTCAGTGCAGTGAGATTCGTGGAACTAATCATGCCTTTACGCCTATCGTCGTAGAAGCAGTGACTTTGAAAGATTATGCGGATTGGGTATCCAATCAATTAATCCTCCAAACCAACTAAATGATTGAATCTCAGAGGCATTCTTATCATTTGGTAGATCCAAGTCCATGGCCTATTTCGGGTTCACTCGGAGCTTTGGCAACCACCGTAGGAGGTGTGATGTACATGCACTCATTTCAAGGGGGTGCAACACTTCTCAGTTTGGGCCTAATATTTCTCCTTTATACCATGTTCGTATGGTGGCGGGATGTTCTACGTGAATCCACGTTGGAAGGGCATCATACAAAAGCTGTACAATTAGGACCTCGATATGGTTCTATTCTCTTCATAGTCTCGGAGGTTATGTTCCTTTTTGCTTTTTTTTGGGCTTCTTCTCATTCTTCTTTGGCACCTACGGTAGAGATCGGAGGTATTTGGCCCCCAAAAGGGATTGGGGTTTTAGATCCTTGGGAAATCCCTCTTCTTAATACCCCTATTCTCCCTTCATCCGGAGCTGCCGTAACTTGGGCTCATCATGCTATACTCGCGGGGAAGGAAAAACGAGCTGTTTACGCTTTAGTAGCAACCGTTTCACTGGCTCTAGTATCCACTGGCTTTCAAGGAATGGAATATTACCAAGCACCCTCCACTATTTCGGATAGTATTTATGGTTCTACCTTTTTCTTAGCAACTGGCTTTCATGGTTTTCATGTGATTATAGGTACTCTTTTCTTGATCGTATGTGGTATTCGCCAATATCTTGGTCATCTGACCAAGAAGCATCACGTTGGCTTTGAAGCAGCTGCATGGTACTGGCATTTTGTAGACGTGGTTCGGTTATTCCCATTTGTCTCTATCTATTGGTGGGGAGGTATATGAAGAAAGAAAGAAGGGTCGAAGTTTAGACCGCTCACAGTAGTTCTACCCATAGAAAAGATCATGAAAGAGGCGATCAGAATGGTACCCGAATCCATTTACGATCCCGAGTTTCCAGACACATCGCACTTCCGCTCGGGTCGAGGCTGCCACTCGGCCCTCAGACGGATCAAAGAAGAGTGGGGAACCTCTCGCTGGTTTTTGGAATTCGACATCAGGAAGTGTTTTCACACCATCGACCGACATCGATTCATCTCAATCTTGAAGGAAGAGATCGACGATTCCAAGTTCTTTTACCCCACTCAGAAACTGTTTTCCGCCGGACGACTCGTAGGAGGTGAGAAGGGCCCTGACTCCGTCCCAAACAGTGTACTACTATCGGCCCTACTAGGCAATATCTACCTACACAAGCTCGATCAGGAGATAGGGAGGATCCGGCAGAAGCACGAAATTCCTCTTGTAGTGAAAATCAGATCGGTTCTATTAAGAATAGGTCGTCGTATTGATGACCAAGAAAAGTATGGAAAAGAAGCAAGCTTCAACGCTCCCCAAGACAACAGAGCCCTCATAGTGGGGAGGGTAAAGAGCATCCAACGCAAAGCGACCTTTCATTCCCTTGTTTCGTCGTGGCACACCCCCCCCACAAGCACCCCCAGGCGAAGGGGAGACCAGAAAACGCCTTTCGTTTTCCCCCCTTCAGCGGCCCTAGCCGCCTTCCTTAACAAGCCCTCGAGCCTCCTTTGCGCCGCCTTCCTCATAGAAGCCGCTGGGTTGACCCCGAAGGCCGAATTCAATGGTAGAGAAGGCTTTAATAAGAATTTGGCCATGAGAGACCTTCTTAAGTATTGCAAAAGAAGGGGCCTGCTGATAGAGCTGGGCGGGGAGGCGATACTAGTTATCAGGTCAGAGAGAGGCCTGGCCCGTAAGCTGGCCCCCTTTAAAAGCCATTCCTTATTAATAAGGATTTGTTACGCGCGATATGCCGACGACTTACTACTGGGAATCGTGGGTGCCGTATTTCTTCTCATAGAAATACAAAAACGTATCACCCACTTCCTACAATCCGGCCTGAACCTTTGGGTAGGCTCCGCAGGATCAACAACCATAGCTGCACGGAGTACGGTAGAATTCCCCGGTACGGTCATTCGGGAAGTCCCCCCGAGGACGACTCCCATACAATTCTTGCGAGAGCTGGAGAAGCGTCTACGGGTAAAGCACCGTATCCATATAACTGCCTGCCACCTACGCTCCGCCATCCATTCCAAGTTTAGGGACCTAGGTTATAGTATCCCTATCAAAGAGCTGACGAAGGGGATGAGCGGAAGAGGTCGTCTACTGGACGCGGTTCAACTAGCGGAGACTCTTGGAAAAGATGGACTAAAAAGTCCCCAAGTTAGCGTATTATGGGGGACCGTCAAGCACATCCGGCAAAGATCAAGGGGGATCTCGTTGTTGCATAGCTCAGGTCAGAGCAAGGTGCCATCAGGCGTTCAACAGGCAGTCTCACGATCGGGCATGAGTGTCCTGAAGAATAAATTGTATACTCCCTTTGGTCGGAAGGCGGCGGGGGAAGGAAGGGGACACTGGGCGGGATCTTTCAGCAGCGAATTCCCCATACAGATAGAGGCGCCTATCAAAAAGATACTCCGAAGGCTTCGGGATCGAGGTCTCATTAGCCGAAGAAGACCCAGGCCAATCCACGTGGCCTCTTTGACCAACGTCAGCGACAGAGACATAGTAAATTGGTCCGCGGGCATCGCGATAAGTCCTCTGTCCTACTACAGGTGCTGCGACAACCTTTACCAAGTCCGAACGATTGTCAACTACCAGATCCGCTGGTCCGCTATATTCACCCTAGCCCACAAGCACAAATCTTCGGCGCGGAATATAATCCCAAAGTACCCCAAAGACTCAAATATAGTCAATCAAGAAGGTGGTAAGACCCTTGCAGAGTTCCCAAACAGCATAGAGCTTGGGAAGCTCGGACTCGGTCAAGATCCGAACAACGACGGAGCACTCAACTACATGTTTAATAAGTAGATGCCGAAAATGCATTTATCCTTTGAATTACTCATTGAATGGAATTTCGCACCGGAAACTTTTCTAGGAGAAGTTCGAATCCGTTCCGTTCGGATATTGATCGGTCTTGGTTTGACATGGTTTACGCGTTACTGGTTCCCGGAAGAGTCAATTTCTCCATTAGCTAAACCCTTTCTTACCCTACCTTTGGACTCGTATTTTGTTCGTACACAATCAACGGAGGCCCCCCCGACATATGTTGCAACGTCTTCAATAGCATGCTCTTACTTCGTCTTTCCCTTAATAAGTCATCAAATTTGGTGCTTTTCGATCCCCAGTTGCTATGGGGAACAAAGGCAGAAATACAATAGATTCCTCCATTTAAGTGGTTCTCGCTTCTCCTTGTTCCTGTTCCTAACTCCTCCCCGGGTAGTTCCCAATGTTTGGCACTTTCCATACTTCGTGGGTGCAACATCAACAAATTCGCTCATGATCAAGTTACAACCTAAGATCTATGACTATATTATGTTAACTGTTCGTATTTTGTTCATTCCATCGGTATGCTCCCAGGTACCTGTAATTGTGATCTGTTTGCCAGAACCAAGGGGTCTTTCTGTGGAAACCTTCACGAGCAATCGTCGTTTTTTGATGGTTTTTCCGCTTATCACAGCTGCTCTTTCCACACCTCCGGATATCTGGTGCCAAATCGTCGCCCCTTTCCTTATATATTCGATAATCGAGTTTGCTATCTTTGTGGCATTGATTGTACAAGTTCGTGAAGAGGGCTGGACGAGTAGAATGAGGGAAAGCGGCTCGATCGAGAAAAAAGAGGAGTAGATGTCGGAATTTGCACCTATTTGTATCTATTTAGTGATCAGTCCGCTAGTTTCTTTGATTCCACTCGGTGTTCCTTTTCCATTTGCTTCCAATAGTTCGACCTATCCAGAAAAATTGTCGGCCTACGAATGTGGTTCCGATCCCTCCGGTGATGCCAGAAGTCGTTTCGATATACGATTTTATCCGGTTCCTATTTTATTTATTATCCCTGATCCGGAAGTCACCTTTTCTTTTCCTTGGGCAGTACCTCCTAACAAGATTGATCTGTTTGGATCTTGGTCCATGATGGCCTTTTTATTGATTTTGACGATTGGATCTCTCTATGAATGGAAAAGGGGTGCTTCGGATCGGGAGTAAATGTCGGAATTTGCACCTATTTGTATCTATTTAGTGATCAGTCCGCTAGTTTCTTTGATTCCACTCGGTGTTCCTTTTCCATTTGCTTCCAATAGTTCGACCTATCCAGAAAAATTGTCGGCCTACGAATGTGGTTCCGATCCCTCCGGTGATGCCAGAAGTCGTTTCGATATACGATTTTATCCGGTTCCTATTTTATTTATTATCCCTGATCCGGAAGTCACCTTTTCTTTTCCTTGGGCAGTACCTCCTAACAAGATTGATCTGTTTGGATCTTGGTCCATGATGGCCTTTTTATTGATTTTGACGATTGGATCTCTCTATGAATGGAAAAGGGGTGCTTCGGATCGGGAGTAAATGATACTTTCTGTTTTGTCGAGCCCTGCTTTGGTCTCTGGTTTGATGGTTGTACGTGCTAAAAATCCGGTACATTCCGTTTTGTTTCCCATCCTAGTCTTTTGCGACACTTCTGGTTTACTTATTTTGTTAGGTCTCGACTTCTCCGCTATGATCTCCCCAGTAGTTCATATAGGAGCTATTGCCGTTTCATTCCTATTCGTGGTTATGATGTTCAATATTCAAATAGCGGAGATTCACGAAGAAGTATTGCGCTATTTACCAGTGAGTGGTATTATTGGACTGATCTTTTGGTGGGAAATGTTCTTCATTTTAGATAATGAAACCATTCCATTACTACCAACCCACAGAAATACGACCTCTCTGAGATATACGGTTTATGCCGGAAAGGTACGAAGTTGGACTAATTTGGAAACATTGGGCAATTTACTTTATACCTACTATTCCGTCTGGTTTTTGGTTTCTAGTCTGATTTTATTAGTAGCTATGATTGGGGCTATAGTACTGACTATGCATAGGACTACAAAGGTGAAAAGACAGGATGTATTCCGACGAAATGCCTTGGATTCTAGGAGGACTATAATGAGGAGGACGACAGACCAAATCACGATCTACTAAATGGATAACCAATCCATTTTCCAATATAGTTGGGAGATTTTACCCAAGAAATGGGTACATAAAATGAAAAGATCGGAACATGGGAATAGATCTTATACCAATACTGACTACCCATTTCCATTGTTGTGCTTTCTAAAATGGCATACCTATACAAGGGTTCAAGTTTTGATCGATATTTGCGGAGTGGATCATCCCTCTCGAAAACGAAGATTTGAAGTTGTCCATAATTTACTGAGTACTCGGTATAACTCACGCATTCGTGTACAAACAAGTGCAGACGAAGTAACACGAATATCTCCGGTAGTCAGTCCATTTCCATCAGCCGGCCGGTGGGAGCGAGAAGTATGGGATATGTCTGGTGTTTCTTCCATCAATCATCCGGATTTACGCCGTATATCAACAGATTATGGTTTCGAGGGTCATCCATTACGAAAAGACTTTCCTCTGAGTGGATATGTGGAAGTACGCTATGATGATCCAGAGAAACGTGTGGTTTCTGAACCCATTGAGATGACCCAAGAATTTCGCTATTTCGATTTTGCTAGTCCTTGGGAACAGCGTAGCGACGGATAAATGGAAAAACATCTTGTAATGTATTTAACCAGAAAATCGATTATGCTCCTGCGGAAGTATCTACTCGTAACGGAATTTCAGGTGTCAAAGTGCGGATCTCCTATAGTCAAAATAAGAAGGGACGTGCTATATCCGAAACGTACGAAATATAGTAAATATAGTAAATGCAGATGTAGTAGGGGTCGCGAACCGGATGGTACACAACTTGGTTTTGGAAGATATGGCACCAAAAGTTGTAGAGCTGGTCGTCTTTCATATCGAGCCATTGAAGCAGCGCGTCGGGCTACAATCGGACAATTCCATCGTGCTATGAGCGGACAATTCCGAAGAAATTGTAAGATATGGGTAAGAGTTCTCGCAGATCTTCCTATTACGGGGAAACCCGCAGAAGTTCGAATGGGAAGAGGAAAAGGAAATCCTACGGGTTGGATTGCTCGTGTGTCCACGGGACAAATCCCATTTGAAATGGATGGTGTGAGTTTGTCAAATGCTCGACAAGCCGCTAGATTAGCGGCGCATAAACCATGTTCGTCAACCAAGTTTGTTCAGTGGTCGTAAATGATGTTTCCACTCCATTTTCATTACGAAGATGTATTACGTCAGGATCTGTTGCTCAAACTGAATCACGCCAATGTTATGGAAGTTCCTGGATTGTTTGAAATCAGATTAGTACCAAAAGCTGCCTCTGATTTCAGAATCCAATTTGGAAAATTGGCTATGGAGATTTTGTGCGGTCAGAGATTCATACAGACACAAAGGGGCCCTTATTTTAAAGCAGGAAAGTCGTTTCGATCCAATCCATTCTTGGGGTCCGAAAAAGACACTGGATATGTCAGTGACTTTGCACGACAAAGCGTTCTCCGAGGGCATGGAATGTACCATTTTTTGGTCAGAATCTTGACAGTAATGTCTATGTTAGATTCTCCGGTCGAAATACGGGAAAACTCCATCAAATTCTTTATGGAAACGGAGTTTTGCGAATTCTCCCCGGAACTGGAAGATCATTTCGAGATCTTCGAGCATATTCGAGGGTTCAATGTGACTATTGTCACTTCGGCCAATACAAAAGATGAGACTTTACTACTGTGGAGCGGCTTTTTGCTAAAAGATGAGGGGGAAACTAAGTAAATGCCTACAAAAAATCAATTGATTCGTCATGGTAGAGAAGAAAAACGGCGCACGGACCGTACTCGAGCTTCGGATCAATGTCCCCAGAAGCAAGGAGTATGCCTGCGTGTTTCGACGAGAACACCGAAAAAACCTAATTCAGCTCTACGTAAGATAGCAAAAGTACGGTTGAGCAATCGACATGATATATTTGCTCACATTCCAGGCGAAGGTCATAATTCGCAGGAACATTCTATAGTCTTAGTCAGAGGAGGTAGAGTGAAAGATTCGCCAGGTGTGAAATCCCATCGTATTCGAGGAGTCAAGGATTTGCTGGGAATTCCGGATCGTAGAAAGGGAAGATCTAAATATGGTGCAGAAAGACCAAAATCGAAATGAATGTCATATATCTCAGGAGCTAGATCACTTCCCGATGAACAAGTCAGAATTGCCTCAACAAAAATGGATGGAATTGGACCGAAAAAAGCCATTCAGCTTCGTTATCGATTAGGTATCAGTGGGAACATCAAGATGAATGAGTTAACTAAGTATCAGATCGACCAAATTGAACAAATGATAGCTCAAGATCATGTTGTTCATTGGGAATTGAAGAGGGGAGAACGAGCAGACATCGAACGATTAATTTCTATTTCTCGTTATCGTGGAATTCGTCATCAAGATGGATCGCCCTTACGCGGTCAACGAACTCATACTAATGCAAGGACTGCTCGCAAGCAAATTCGGAAATGAATGGGGGACTTTGATGGTGAGCAAAAAGAATTGATCAAGAAATTGGTAAACTTTCGCATGATCGATGGTAAAAGAACGAGAGTTCGTGCTATTGTTTATAAAACTTTTCACCGCCTAGCTCGAACTGAACGCGATGTAATCAAACTTATGGTTGACGCCGTAGATAATATAAAGCCAATATGCGAAGTGGTCAAAGTAGGAGTCGCAGGTACTATTTATGATGTTCCTGGGATTGTAGCCAGGGATCGTCAACAAACCTTAGCTATTCGTTGGATCCTTGGAGCAGCTTTCAAACGACGTATAAGCTACAGGATAAGCTTAGAGAAATGTTCATTTGCTGAGATACTGGATGCTTACCGAAAGAGGGGAATTTCACGTAAGAGAAGGGAGAATCTTCATGGACTGGCTTCCACCAATCGGAGTTTCGCGCATTTCAGATGGTGGTAA
>Gelidocalamus subsolidus
[truncated: 138,254 more chars]
