# Supplementary material for: Comparative analysis of chloroplast genomes and phylogenetic relationships in the endemic Chinese bamboo Gelidocalamus (Bambusoideae)
Source: Front Plant Sci. 2024 Nov 11;15:1470311. doi: 10.3389/fpls.2024.1470311 (PMC11586178; doi:10.3389/fpls.2024.1470311)
Supplement: Supplementary file 6 [file Table1.xlsx]

## Sheet: Table S1
Supplementary Table 1 Taxa, accession number, and source information used in this study.
Tribe	Genus	Taxa	Accession No.	Source	Voucher
Arundinarieae	Gelidocalamus	Gelidocalamus albozonatus	PP999719(this study)	Pengshui, Chongqing, China	CQPS001(JXAU)
Arundinarieae	Gelidocalamus	Gelidocalamus annulatus	PP999733(this study)	Chishui, Guizhou, China	20151122001 (JXAU)
Arundinarieae	Gelidocalamus	Gelidocalamus dongdingensis 1	PP999720(this study)	Longyan, Fujian, China	20151114001(JXAU)
Arundinarieae	Gelidocalamus	Gelidocalamus dongdingensis 2	PP999721(this study)	Longyan, Fujian, China	20151114002(JXAU)
Arundinarieae	Gelidocalamus	Gelidocalamus fengkaiensis	PP999722(this study)	Fengkai, Guangdong, China	GDFK01
Arundinarieae	Gelidocalamus	Gelidocalamus kunsishii	PP999723(this study)	Nantou, Taiwan, China	TW001(JXAU)
Arundinarieae	Gelidocalamus	Gelidocalamus latifolius	PP999742(this study)	Rongshui, Guangxi, China	RS104(JXAU)
Arundinarieae	Gelidocalamus	Gelidocalamus longiinternodus	PP999729(this study)	Jingzhou, Hunan, China	JG025(JXAU)
Arundinarieae	Gelidocalamus	Gelidocalamus monophyllus HNNY	PP999724(this study)	Ningyuan, Hunan, China	20161023(JXAU)
Arundinarieae	Gelidocalamus	Gelidocalamus monophyllus HNMS	PP999725(this study)	Mangshan, Hunan, China	HNMS001(JXAU)
Arundinarieae	Gelidocalamus	Gelidocalamus multifolius 1	OP920759(this study)	Ningyuan, Hunan, China	JYS027(JXAU）
Arundinarieae	Gelidocalamus	Gelidocalamus multifolius 2	PP999735(this study)	Ningyuan, Hunan, China	HHV02(JXAU)
Arundinarieae	Gelidocalamus	Gelidocalamus rutilans	PP999726(this study)	Jiangshan, Zhejiang, China	JS032B(JXAU)
Arundinarieae	Gelidocalamus	Gelidocalamus solidus	PP999736(this study)	Rongshui, Guangxi, China	20160501001(JXAU)
Arundinarieae	Gelidocalamus	Gelidocalamus stellatus	OP920757(this study)	Jinggangshan, Jiangxi, China	JGS202(JXAU）
Arundinarieae	Gelidocalamus	Gelidocalamus stellatus	PP999728(this study)	Jinggangshan, Jiangxi, China	GZK10(JXAU)
Arundinarieae	Gelidocalamus	Gelidocalamus stellatus var. wugongshanensis	PP999734(this study)	Anfu, Jiangxi, China	JGS107(JXAU）
Arundinarieae	Gelidocalamus	Gelidocalamus subsolidus GDGN1	PP999731(this study)	Guangning, Guangdong, China	DL013(JXAU)
Arundinarieae	Gelidocalamus	Gelidocalamus subsolidus GDHZ	PP999732(this study)	Huizhou, Guangdong, China	YK012(JXAU)
Arundinarieae	Gelidocalamus	Gelidocalamus subsolidus GDGN2	PP999737(this study)	Guangning, Guangdong, China	KD009(JXAU)
Arundinarieae	Gelidocalamus	Gelidocalamus subsolidus GDMM	PP999738(this study)	Maoming, Guangdong, China	20160415(JXAU)
Arundinarieae	Gelidocalamus	Gelidocalamus subsolidus GDGN3	PP999740(this study)	Guangning, Guangdong, China	LHZ008(JXAU）
Arundinarieae	Gelidocalamus	Gelidocalamus subsolidus GXLB	PP999741(this study)	Laibing, Guangxi, China	JX015(JXAU)
Arundinarieae	Gelidocalamus	Gelidocalamus tessellatus	PP999739(this study)	Libo, Guizhou, China	ML023(JXAU）
Arundinarieae	Gelidocalamus	Gelidocalamus xunwuensis 1	PP999727(this study)	Xunwu, Jiangxi, China	XLG007(JXAU)
Arundinarieae	Gelidocalamus	Gelidocalamus xunwuensis 2	PP999730(this study)	Xunwu, Jiangxi, China	XLG106(JXAU)
Arundinarieae	Gelidocalamus	Gelidocalamus zixingensis	OP920758(this study)	Zixing, Hunan, China	LPC031(JXAU)
Arundinarieae	Acidosasa	Acidosasa purpurea	HQ337793	NCBI	/
Arundinarieae	Ampelocalamus	Ampelocalamus actinotrichus	MF066245	NCBI	MPF10003
Arundinarieae	Ampelocalamus	Ampelocalamus melicoideus	MK393368	NCBI	/
Arundinarieae	Arundinaria	Bashania fargesii	JX513413	NCBI	/
Arundinarieae	Bergbambos	Bergbambos tessellata	MF066246	NCBI	KMBG1301
Arundinarieae	Chimonobambusa	Chimonobambusa angustifolia	OK040768	NCBI	Wu20210053
Arundinarieae	Chimonobambusa	Chimonocalamus longiusculus	JX513415	NCBI	/
Arundinarieae	Drepanostachyum	Drepanostachyum semiorbiculatum	MN310559	NCBI	/
Arundinarieae	Ferrocalamus	Ferrocalamus rimosivaginus	HQ337794	NCBI	/
Arundinarieae	Gaoligongshania	Gaoligongshania megalothyrsa	JX513419	NCBI	/
Arundinarieae	Himalayacalamus	Himalayacalamus collaris	NC 043941	NCBI	/
Arundinarieae	Hsuehochloa	Hsuehochloa calcareus	KJ496369	NCBI	/
Arundinarieae	Indocalamus	Indocalamus pedalis	/	Guo et al., 2021	GC125-4
Arundinarieae	Indocalamus	Indocalamus barbatus	/	Guo et al., 2021	GC102-1
Arundinarieae	Indocalamus	Indocalamus decorus	/	Guo et al., 2021	GC25-5
Arundinarieae	Indocalamus	Indocalamus guangdongensis	/	Guo et al., 2021	GC24-1
Arundinarieae	Indocalamus	Indocalamus hirsutissimus	/	Guo et al., 2021	GC94-6
Arundinarieae	Indocalamus	Indocalamus hispidus	/	Guo et al., 2021	GC123-5
Arundinarieae	Indocalamus	Indocalamus jingpingensis	/	Guo et al., 2021	GC136-3
Arundinarieae	Indocalamus	Indocalamus latifolius	/	Guo et al., 2021	GC58-2
Arundinarieae	Indocalamus	Indocalamus quadratus	/	Guo et al., 2021	GC100-5
Arundinarieae	Indocalamus	Indocalamus tesselatus	/	Guo et al., 2021	GC88-8
Arundinarieae	Indocalamus	Indocalamus longiauritus	HQ337795	NCBI	/
Arundinarieae	Indocalamus	Indocalamus sinicus	MF066250	NCBI	ZMY037
Arundinarieae	Indosasa	Indosasa crassiflora	OK558536	NCBI	BH58
Arundinarieae	Kuruna	Kuruna debilis	MF066253	NCBI	F1012116
Arundinarieae	Oldeania	Oldeania alpina	MF066243	NCBI	DZL1506
Arundinarieae	Oldeania	Oldeania itremoensis	MF066252	NCBI	15CS10806
Arundinarieae	Oligostachyum	Oligostachyum shiuyingianum	JX513423	NCBI	/
Arundinarieae	Oligostachyum	Oligostachyum sulcatum	MW190089	NCBI	/
Arundinarieae	Phyllostachys	Phyllostachys angusta	MW027348	NCBI	/
Arundinarieae	Phyllostachys	Phyllostachys edulis	HQ337796	NCBI	/
Arundinarieae	Phyllostachys	Phyllostachys heteroclada	OL335943	NCBI	/
Arundinarieae	Phyllostachys	Phyllostachys incarnata	OL457160	NCBI	/
Arundinarieae	Pleioblastus	Pleioblastus amarus	MH988736	NCBI	/
Arundinarieae	Pleioblastus	Pleioblastus fortunei	OP036433	NCBI	/
Arundinarieae	Pseudosasa	Pseudosasa cantorii	MF066255	NCBI	MPF10006
Arundinarieae	Ravenochloa	Ravenochloa wilsonii	JX513421	NCBI	/
Arundinarieae	Sasa	Sasa veitchii	KU569975	NCBI	ISC<USA-IA>: Clark 1325
Arundinarieae	Shibataea	Shibataea chiangshanensis	MF066257	NCBI	ZLN-2011080
Arundinarieae	Shibataea	Shibataea kumasaca	KU523578	NCBI	ISC<USA-IA>: Clark 1290
Arundinarieae	Sinosasa	Sinosasa longiligulata	MF066256	NCBI	GY15048A
Arundinarieae	Thamnocalamus	Thamnocalamus spathiflorus	JX513425	NCBI	/
Arundinarieae	Yushania	Yushania niitakayamensis	MZ677234	NCBI	Kung, K.N. 3189
Bambuseae	Bambusa	Bambusa multiplex	OM687226	NCBI	/
Bambuseae	Dendrocalamus	Dendrocalamus latiflorus	MW054656	NCBI	/
Olyreae	Olyra	Olyra latifolia	KF515509	NCBI	/
Olyreae	Raddia	Raddia brasiliensis	KJ870998	NCBI	ISC<USA-IA>: Clark & Attigala 1713
Guo, C., Ma, P. F., Yang, G. Q., Ye, X. Y., Guo, Y., Liu, J. X., et al. (2021). Parallel ddRAD and genome skimming analyses reveal a radiative and reticulate evolutionary history of the temperate bamboos. Syst. Biol. 70 (4), 756-773.

## Sheet: Table S2
Supplementary Table 2 Basic information of the genome skimming sequencing of 27 samples in Gelidocalamus
Species	Raw reads(Gb)	Clean reads(Gb)	Q20(%)	Q30(%)	GC content(%)
Gelidocalamus albozonatus	6.00866	5.90683	97.14	90.98	45.59
Gelidocalamus annulatus	8.497530	8.36707	98.13	94.18	44.08
Gelidocalamus dongdingensis 1	9.045566	8.913130	98.12	94.13	43.95
Gelidocalamus dongdingensis 2	8.913130	8.26164	98.06	93.99	44.20
Gelidocalamus fengkaiensis	31.12272	25.61145	98.62	94.79	43.27
Gelidocalamus kunsishii	9.51106	9.35211	98.00	93.83	43.86
Gelidocalamus latifolius	7.24119	7.12981	98.07	98.07	43.84
Gelidocalamus longiinternodus	8.19719	6.36797	98.15	93.94	44.07
Gelidocalamus monophyllus HNMS	10.2567	9.61539	97.39	92.63	41.48
Gelidocalamus monophyllus HNNY	6.49133	6.48832	97.34	92.63	43.92
Gelidocalamus multifolius 1	7.82629	7.70401	98.07	98.07	44.10
Gelidocalamus multifolius 2	8.09978	7.96293	97.95	93.71	44.17
Gelidocalamus rutilans	8.95015	8.84719	98.07	94.05	44.41
Gelidocalamus solidus	8.24542	8.11074	98.04	93.94	44.23
Gelidocalamus stellatus 1	30.43601	29.63638	97.22	92.09	43.67
Gelidocalamus stellatus 2	7.14191	7.1306	98.22	95.02	43.85
Gelidocalamus stellatus var. wugongshanensis	8.55233	8.4216	98.09	94.05	43.71
Gelidocalamus subsolidus GDGN1	7.90944	7.72124	98.24	94.26	43.67
Gelidocalamus subsolidus GDHZ	8.20534	8.076380	98.23	94.40	43.34
Gelidocalamus subsolidus GDGN2	8.83096	8.62517	98.30	94.42	43.21
Gelidocalamus subsolidus GDGN3	7.286	7.28598	98.12	94.13	44.29
Gelidocalamus subsolidus GXLB	8.11561	7.9918	98.12	94.14	43.96
Gelidocalamus subsolidus GDMM	8.37664	8.18052	98.30	94.42	43.67
Gelidocalamus tessellatus	7.259080	7.13953	98.09	94.08	44.05
Gelidocalamus xunwuensis 1	10.51217	10.35467	98.12	94.11	43.87
Gelidocalamus xunwuensis 2	8.57553	8.43586	98.03	93.91	44.15
Gelidocalamus zixingensis	8.22548	8.0876	98.00	93.84	44.21

## Sheet: Table S3
Supplementary Table 3 Basic information of chloroplast genomes
Species	Size (bp)	GC (%)	Length of LSC (bp)	Length of SSC (bp)	Length of IR (bp)	Gene	CDS	tRNA	rRNA
Gelidocalamus albozonatus	139615	38.9	83195	12816	21797	137	90	39	8
Gelidocalamus annulatus	139650	38.9	83228	12826	21798	137	90	39	8
Gelidocalamus dongdingensis 1	139694	38.9	83283	12819	21796	137	90	39	8
Gelidocalamus dongdingensis 2	139695	38.9	83284	12819	21796	137	90	39	8
Gelidocalamus fengkaiensis	139764	38.9	83242	12860	21831	137	90	39	8
Gelidocalamus kunsishii	139679	38.9	83201	12882	21798	137	90	39	8
Gelidocalamus latifolius	139575	38.9	83161	12816	21799	137	90	39	8
Gelidocalamus longiinternodus	139587	38.9	83182	12811	21797	137	90	39	8
Gelidocalamus monophyllus HNMS	139784	38.9	83299	12821	21832	137	90	39	8
Gelidocalamus monophyllus HNNY	139716	38.9	83219	12812	21839	137	90	39	8
Gelidocalamus multifolius 1	139745	38.9	83252	12809	21842	137	90	39	8
Gelidocalamus multifolius 2	139749	38.9	83255	12810	21842	137	90	39	8
Gelidocalamus rutilans	139688	38.9	83277	12817	21797	137	90	39	8
Gelidocalamus solidus	139600	38.9	83195	12811	21797	137	90	39	8
Gelidocalamus stellatus 1	139575	38.9	83160	12811	21802	137	90	39	8
Gelidocalamus stellatus 2	139576	38.9	83169	12811	21798	137	90	39	8
Gelidocalamus stellatus var. wugongshanensis	139602	38.9	83173	12835	21797	137	90	39	8
Gelidocalamus subsolidus GDGN1	139742	38.9	83303	12803	21818	137	90	39	8
Gelidocalamus subsolidus GDHZ	139801	38.9	83364	12801	21818	137	90	39	8
Gelidocalamus subsolidus GDGN2	139711	38.9	83249	12824	21819	137	90	39	8
Gelidocalamus subsolidus GDGN3	139761	38.9	83324	12801	21818	137	90	39	8
Gelidocalamus subsolidus GXLB	139798	38.9	83363	12799	21818	137	90	39	8
Gelidocalamus subsolidus GDMM	139704	38.9	83264	12802	21819	137	90	39	8
Gelidocalamus tessellatus	139699	38.9	83207	12808	21842	137	90	39	8
Gelidocalamus xunwuensis 1	139704	38.9	83267	12803	21817	137	90	39	8
Gelidocalamus xunwuensis 2	139704	38.9	83267	12803	21817	137	90	39	8
Gelidocalamus zixingensis	139500	38.9	83007	12809	21842	137	90	39	8

## Sheet: Table S4
Supplementary Table 4 Functional annotation of chloroplast genes
Category	Group of genes	Name of genes
Photosynthesis	Subunits of photosystem I	psaA, psaB, psaC, psaI, psaJ
	Subunits of photosystem II	psbA, psbB, psbC, psbD, psbE, psbF, psbH, psbI, psbJ, psbK, psbL, psbM, psbN, psbT, psbZ
	Subunits of NADH dehydrogenase	ndhA*, ndhB*(t), ndhC, ndhD, ndhE, ndhF, ndhG, ndhH, ndhI, ndhJ, ndhK
	Subunits of cytochrome b/f complex	petA, petB*, petD*, petG, petL, petN
	Subunits of ATP synthase	atpA, atpB, atpE, atpF*, atpH, atpI
	Large subunit of rubisco	rbcL
Selfreplication	Proteins of large ribosomal subunit	rpl14, rpl16*, rpl2*(t), rpl20, rpl22, rpl23(t), rpl32, rpl33, rpl36
	Proteins of small ribosomal subunit	rps11, rps12**(t), rps14, rps15(t), rps16*, rps18, rps19(t), rps2, rps3, rps4, rps7(t), rps8
	Subunits of RNA polymerase	rpoA, rpoB, rpoC1, rpoC2
	Ribosomal RNAs	rrn16S(t), rrn23S(t), rrn4.5S(t), rrn5S(t)
	Transfer RNAs	trnA-UGC*(t), trnC-GCA, trnD-GUC, trnE-UUC, trnF-GAA, trnG-UCC, trnG-UCC*, trnH-GUG(t), trnI-CAU(t), trnI-GAU*(t), trnK-UUU*, trnL-CAA(t), trnL-UAA*, trnL-UAG, trnM-CAU, trnN-GUU(t), trnP-UGG, trnQ-UUG, trnR-ACG(t), trnR-UCU, trnS-GCU, trnS-GGA, trnS-UGA, trnT-GGU, trnT-UGU, trnV-GAC(t), trnV-UAC*, trnW-CCA, trnY-GUA, trnfM-CAU(t)
Other genes	Maturase	matK
	Protease	clpP
	Envelope membrane protein	cemA
	c-type cytochrome synthesis gene	ccsA
	Translation initiation factor	infA
Genes of unknown function	Conserved hypothetical chloroplast ORF	ycf3**, ycf4, ycf68(t)
Note: *: Gene with one intron; **: Gene with two introns; (t): Two-copy genes.

## Sheet: Table S5
Supplementary Table 5 List of estimated divergence time in major nodes
Node		Divergence time (Mya)			95%HPD (Mya)
Arundinarieae stem		23.42			16.71-32.21
Arundinarieae crown		11.20			8.22-14.59
IV clade crown		5.74			4.50-6.58
V clade crown		2.60			1.80-3.56
VI clade crown		5.01			3.28-6.86
Indocalamus barbatus/Gelidocalamus spp. split		3.96			2.71-5.01
Sinosasa longiligulata/Gelidocalamus monophyllus split		2.78			0.74-2.53
Gelidocalamus tessellatus/Gelidocalamus multifolius split		1.14			0.65-1.74
Gelidocalamus zixingensis/Gelidocalamus tessellatus split		1.28			0.76-1.92
Gelidocalamus fengkaiensis/Gelidocalamus zixingensis split		1.84			1.14-2.69
Gelidocalamus subsolidus/Gelidocalamus xunwuensis split		3.11			2.11-4.21
Gelidocalamus xunwuensis/Gelidocalamus dongdingensis split		2.18			1.30-3.32
Gelidocalamus rutilans/Indocalamus guangdongensis split		0.95			0.54-1.44
Gelidocalamus latifolius/Gelidocalamus stellatus split		0.88			0.53-1.29
Gelidocalamus solidus/Chimonobambusa angustifolia split		0.57			0.30-0.90
Gelidocalamus annulatus/Gelidocalamus albozonatus split		0.70			0.34-1.12
Gelidocalamus kunishii/Phyllostachys angusta split		0.44			0.24-0.69
Gelidocalamuslongiinternodus/Indocalamus hispidus split		0.54			0.23-0.94
